# Supplementary material for: CRISPR screens and quantitative proteomics reveal remodeling of the aryl hydrocarbon receptor–driven proteome through PARP7 activity
Source: Proc Natl Acad Sci U S A. 2025 Jun 10;122(24):e2424985122. doi: 10.1073/pnas.2424985122 (PMC12184497; doi:10.1073/pnas.2424985122)
Supplement: Supplementary file 2 — Dataset S01 (XLSX) [file pnas.2424985122.sd01.xlsx]

## Sheet: sigResistantData
gene	lfc.H838.day11	fdr.H838.day11	lfc.H838.day18	fdr.H838.day18	lfc.HCC44.day11	fdr.HCC44.day11	lfc.HCC44.day18	fdr.HCC44.day18	lfc.SKMES1.day11	fdr.SKMES1.day11	lfc.SKMES1.day18	fdr.SKMES1.day18	HCC44.effect	SKMES1.effect	H838.effect	HCC44.sig01	SKMES1.sig01	H838.sig01	AchillesEssentials
MAPK14			0.82124	0.028684	1.1896	0.003237	2.2536	0.00045	0.93334	6.2e-05	1.7486	3.7e-05	0.012772	-0.0760653	-0.0763191	FALSE	FALSE	FALSE	FALSE
COX20					0.93339	0.099943							-1.06807	-1.02189	-1.05664	TRUE	TRUE	TRUE	FALSE
GLI3					0.37662	0.098981							0.0592811	0.0548581	-0.00271308	FALSE	FALSE	FALSE	FALSE
KIAA0895					0.64887	0.098981							-0.0101101	0.0153547	0.0102584	FALSE	FALSE	FALSE	FALSE
SYT5					0.58995	0.098981							0.0381876	0.0852221	0.0855218	FALSE	FALSE	FALSE	FALSE
PIAS3					0.45254	0.09736							-0.262797	-0.121134	-0.0384092	TRUE	TRUE	FALSE	FALSE
NDUFAF3					1.0611	0.094118							-0.615733	-0.361288	-0.73879	TRUE	TRUE	TRUE	FALSE
NPVF					0.49426	0.094059							0.0893726	-0.099068	0.0485656	FALSE	TRUE	FALSE	FALSE
TANGO2					0.40601	0.092085							-0.0479681	-0.0519979	-0.180691	FALSE	FALSE	TRUE	FALSE
PRR15					0.58358	0.091925							-0.0129246	-0.0743705	-0.115358	FALSE	FALSE	TRUE	FALSE
HOXA3					0.57286	0.091346	1.5056	0.064731					-0.0329339	-0.0565275	-0.0479945	FALSE	FALSE	FALSE	FALSE
EIF4ENIF1					0.61606	0.089439							-0.416399	-0.64905	-0.598998	TRUE	TRUE	TRUE	FALSE
INMT					0.60712	0.089439							0.000757941	-0.00552414	-0.0130565	FALSE	FALSE	FALSE	FALSE
RNF175					0.40908	0.089439							-0.124103	-0.0100779	-0.0865693	TRUE	FALSE	TRUE	FALSE
SREBF2					0.57612	0.089439							0.0903616	0.136697	0.114157	FALSE	FALSE	FALSE	FALSE
THAP8					0.61946	0.089439							-0.0819646	-0.0316622	-0.0943833	FALSE	FALSE	TRUE	FALSE
YWHAH					0.51433	0.089439							0.056278	0.0342363	-0.073037	FALSE	FALSE	FALSE	FALSE
MRTFA					0.64591	0.085777							-0.0745363	-0.0787277	-0.00959771	FALSE	FALSE	FALSE	FALSE
IFNL1					0.63067	0.08419							0.0537643	0.00380856	0.0358549	FALSE	FALSE	FALSE	FALSE
JUNB					0.50376	0.082519							-0.230443	-0.512608	-0.480291	TRUE	TRUE	TRUE	FALSE
RLF					1.1132	0.082519			0.33829	0.067814			-0.211264	-0.00551199	-0.124549	TRUE	FALSE	TRUE	FALSE
ZNF316					0.47075	0.082519							0.0298179	0.0300363	0.0306017	FALSE	FALSE	FALSE	FALSE
ZSCAN5A					0.66948	0.08239	1.0686	0.054855					0.0484045	0.0877247	0.0736301	FALSE	FALSE	FALSE	FALSE
DBNL					0.54807	0.08239							-0.263413	-0.410626	-0.423466	TRUE	TRUE	TRUE	FALSE
FXYD3					0.7154	0.08239							0.0184649	-0.0619116	0.031428	FALSE	FALSE	FALSE	FALSE
NPC1L1					0.6029	0.08239							0.0161092	0.0177509	-0.0213742	FALSE	FALSE	FALSE	FALSE
SLC33A1					0.68552	0.08239							-0.837609	-0.897051	-0.895592	TRUE	TRUE	TRUE	FALSE
WDR62					0.56908	0.082032							-0.210597	-0.265109	-0.332204	TRUE	TRUE	TRUE	FALSE
RGR					0.51304	0.078873							0.0291569	0.0225244	0.0314174	FALSE	FALSE	FALSE	FALSE
SMARCD2					0.43735	0.077288							-0.200072	-0.257223	-0.235209	TRUE	TRUE	TRUE	FALSE
MMP11					0.7437	0.0768							-0.0764353	-0.032413	-0.0213987	FALSE	FALSE	FALSE	FALSE
TBX20					0.58844	0.075691							0.0921904	0.0208515	0.040167	FALSE	FALSE	FALSE	FALSE
GRID2IP					0.62295	0.074704	1.1873	0.00495					-0.0133898	-0.0244718	-0.0627155	FALSE	FALSE	FALSE	FALSE
FJX1					0.51114	0.074704							-0.124251	-0.0491807	0.0027272	TRUE	FALSE	FALSE	FALSE
HOXA1					0.68651	0.074704							-0.520328	-0.432596	-0.503556	TRUE	TRUE	TRUE	FALSE
DNAAF3					0.78225	0.074644	1.2331	0.001238					0.0988005	0.0450063	0.0507273	FALSE	FALSE	FALSE	FALSE
DLL3					0.35473	0.074644							0.0323272	-0.0168184	-0.0740257	FALSE	FALSE	FALSE	FALSE
GGA1					0.77037	0.074644							-0.0066123	0.0357806	0.0831668	FALSE	FALSE	FALSE	FALSE
KCNA7					0.56197	0.074644							0.121674	0.0473987	0.113564	FALSE	FALSE	FALSE	FALSE
NIPBL					0.5252	0.074644							-0.177011	-0.459241	-0.478618	TRUE	TRUE	TRUE	TRUE
PIWIL3					0.50481	0.074644							-0.0488648	0.0385073	-0.0123569	FALSE	FALSE	FALSE	FALSE
PPM1F					0.77605	0.074644			0.72332	6.2e-05	1.3883	3.7e-05	-0.102405	0.0838503	-0.0933601	FALSE	FALSE	TRUE	FALSE
PPP5C					0.75037	0.074644							-0.0726518	0.035599	-0.0961732	FALSE	FALSE	TRUE	FALSE
RNF215					0.43498	0.074644							-0.0568532	-0.00414573	-0.125409	FALSE	FALSE	TRUE	FALSE
COL4A6					0.58656	0.070995							-0.055971	0.0894021	0.0340003	FALSE	FALSE	FALSE	FALSE
MFNG					0.51961	0.070995							-0.181624	-0.116609	-0.043928	TRUE	TRUE	FALSE	FALSE
NPAP1					0.48219	0.070564							-0.120691	0.0153904	-0.00532661	TRUE	FALSE	FALSE	FALSE
PDXP					0.62068	0.069576	1.0864	0.074529					0.0710745	0.0631158	0.106276	FALSE	FALSE	FALSE	FALSE
APOF					0.4782	0.069576							-0.0676481	-0.0254313	-0.0690171	FALSE	FALSE	FALSE	FALSE
KIR3DL2					0.57197	0.069576							0.0093469	0.0527378	0.146161	FALSE	FALSE	FALSE	FALSE
BMPR1A			0.93745	0.000354	0.59138	0.069189			0.92699	6.2e-05	1.7058	3.7e-05	0.119674	0.106345	-0.0567619	FALSE	FALSE	FALSE	FALSE
ANP32E					0.55389	0.069189	0.55525	0.073914					-0.938254	-0.911998	-0.88609	TRUE	TRUE	TRUE	FALSE
CAB39					0.52597	0.069189							0.0777617	-0.0363139	-0.199977	FALSE	FALSE	TRUE	FALSE
ITPKC					0.70415	0.069189							0.0113929	-0.0623277	-0.0444207	FALSE	FALSE	FALSE	FALSE
LGALS16					0.55663	0.069189							0.0593428	-0.0196133	0.056965	FALSE	FALSE	FALSE	FALSE
NOD1					0.47369	0.069189							0.0908733	0.0374211	0.0505343	FALSE	FALSE	FALSE	FALSE
SPPL3					0.75815	0.069189			0.49359	6.2e-05			0.0187417	0.312699	0.209973	FALSE	FALSE	FALSE	FALSE
PPP1R37					0.45409	0.068017							-0.0100983	0.0310451	-0.030811	FALSE	FALSE	FALSE	FALSE
RAMP3					0.66174	0.066999							0.0567619	0.0426421	0.03713	FALSE	FALSE	FALSE	FALSE
RASGRP4					0.54273	0.064695							0.105703	0.0481933	0.0826707	FALSE	FALSE	FALSE	FALSE
RDH13					0.54645	0.064695							-0.0451056	0.0198631	0.128157	FALSE	FALSE	FALSE	FALSE
TRIL					0.64362	0.064695							0.136231	0.0652629	0.165815	FALSE	FALSE	FALSE	FALSE
SETDB1					0.75486	0.062837			0.46207	0.007871	0.91322	3.7e-05	-0.183738	-0.0736227	-0.0146924	TRUE	FALSE	FALSE	FALSE
AP1B1					0.50658	0.059012							-0.00757724	-0.0264501	-0.0808182	FALSE	FALSE	FALSE	FALSE
FXYD5					0.75629	0.059012							-0.130897	-0.125202	-0.180865	TRUE	TRUE	TRUE	FALSE
ITGB8					0.71342	0.057667	1.724	0.025189					-0.139209	-0.0696971	-0.186585	TRUE	FALSE	TRUE	FALSE
RBM10					0.74535	0.057667			0.30553	0.044608	0.52883	0.028436	-0.526991	-0.451208	-0.648008	TRUE	TRUE	TRUE	FALSE
TYROBP					0.69175	0.057667							-0.00705037	0.00273989	-0.0207982	FALSE	FALSE	FALSE	FALSE
VSTM2B					0.63095	0.054593							0.0999481	0.0498149	0.0881491	FALSE	FALSE	FALSE	FALSE
HOXA10					0.55596	0.0539							-0.00249523	0.00698498	0.0466943	FALSE	FALSE	FALSE	FALSE
NDOR1					1.0785	0.0539							-0.998824	-1.03046	-0.98886	TRUE	TRUE	TRUE	FALSE
MYO1G					0.5774	0.053701							0.0254309	0.0323588	0.0525752	FALSE	FALSE	FALSE	FALSE
KLHL7					0.68686	0.051171							-0.084153	-0.161955	-0.235196	FALSE	TRUE	TRUE	FALSE
APLP1					0.46052	0.050995	0.79377	0.038394					0.0255226	-0.0355803	-0.00775465	FALSE	FALSE	FALSE	FALSE
PICK1					0.96206	0.050233	1.2515	0.073666					0.00934408	0.00982408	-0.0279678	FALSE	FALSE	FALSE	FALSE
CDX1					0.68843	0.050233							0.10621	0.161539	0.0782877	FALSE	FALSE	FALSE	FALSE
CPEB4					0.69448	0.050233					0.70191	0.012674	0.0825442	0.0495724	0.019383	FALSE	FALSE	FALSE	FALSE
GCAT					0.71536	0.050233							-0.230532	-0.184421	-0.192181	TRUE	TRUE	TRUE	FALSE
MED29					0.60692	0.050233							-0.386704	-0.412492	-0.345755	TRUE	TRUE	TRUE	FALSE
RPE					1.1391	0.050233							-0.911349	-0.946419	-0.879837	TRUE	TRUE	TRUE	FALSE
SDHAF1					0.44809	0.050233							0.00678118	-0.056013	-0.152464	FALSE	FALSE	TRUE	FALSE
SYCN					0.64064	0.050233							-0.0540274	-0.00238464	0.0161716	FALSE	FALSE	FALSE	FALSE
UPB1					0.62706	0.050233							0.0298847	0.0175374	-0.0389659	FALSE	FALSE	FALSE	FALSE
HOXA7					0.69023	0.049771							0.145007	0.068823	-0.00212889	FALSE	FALSE	FALSE	FALSE
MPRIP					1.3813	0.049451	2.1941	0.034523					-0.935605	-0.847579	-0.845266	TRUE	TRUE	TRUE	FALSE
PPP2R2A			0.82752	0.00231	0.57456	0.048907	1.1907	0.054855	1.3823	6.2e-05	2.3094	3.7e-05	0.181201	0.083936	-0.101576	FALSE	FALSE	TRUE	FALSE
GRAMD1A					0.77015	0.048907	1.455	0.036726					0.0741516	0.0762549	0.0846993	FALSE	FALSE	FALSE	FALSE
CNOT9					0.81335	0.048907							-0.652393	-0.734203	-0.773346	TRUE	TRUE	TRUE	FALSE
COX15					1.1452	0.048907			0.94505	0.009574			-1.01477	-0.990212	-1.03171	TRUE	TRUE	TRUE	TRUE
KDM3B					0.61191	0.048907			0.36729	0.000625	0.73217	3.7e-05	-0.0492154	0.106771	0.0813017	FALSE	FALSE	FALSE	FALSE
MED25					0.72746	0.048907							-0.14443	-0.256438	-0.160259	TRUE	TRUE	TRUE	FALSE
SNX10					0.45797	0.048907							0.111597	0.0113048	0.0315538	FALSE	FALSE	FALSE	FALSE
ZNF382					0.66714	0.048907							-0.0346261	-0.0152407	-0.104456	FALSE	FALSE	TRUE	FALSE
LGALS14					0.66628	0.046821							-0.178592	-0.103345	-0.0921701	TRUE	TRUE	TRUE	FALSE
PURB					0.38497	0.046821							0.0413829	0.0416512	0.0388936	FALSE	FALSE	FALSE	FALSE
ZBTB7A					0.66075	0.043454							-0.0591433	-0.150762	-0.0293206	FALSE	TRUE	FALSE	FALSE
RNF185					0.74568	0.042636							0.0365824	-0.0498497	-0.0902491	FALSE	FALSE	TRUE	FALSE
MAP2K3					0.75943	0.042549							0.012205	0.00575685	-0.0178261	FALSE	FALSE	FALSE	FALSE
SPRED3					0.48024	0.041445							0.00599097	-0.0767248	-0.0506427	FALSE	FALSE	FALSE	FALSE
MBNL1					0.5672	0.04134							-0.0543347	-0.164762	-0.0962119	FALSE	TRUE	TRUE	FALSE
PTGIR					0.65359	0.037845							0.00886345	0.0715822	0.132689	FALSE	FALSE	FALSE	FALSE
CLIP3					0.77218	0.037426	1.6708	0.042555					-0.0659414	-0.0681019	-0.188725	FALSE	FALSE	TRUE	FALSE
FAM220A					0.48185	0.037426							0.022772	-0.0716964	-0.066483	FALSE	FALSE	FALSE	FALSE
ZNF507					0.84798	0.037426							-0.120494	-0.0170443	-0.0558993	TRUE	FALSE	FALSE	FALSE
PGM3					0.73509	0.03431							-0.855887	-1.01491	-1.00877	TRUE	TRUE	TRUE	TRUE
USP34					0.52793	0.034235			1.035	6.2e-05	1.3662	3.7e-05	-0.206041	-0.145959	-0.331077	TRUE	TRUE	TRUE	FALSE
EIF3E					1.1077	0.033451							-1.03355	-0.97271	-0.973322	TRUE	TRUE	TRUE	FALSE
SBSN					0.58122	0.033451							0.112992	0.0593459	0.0679669	FALSE	FALSE	FALSE	FALSE
ANKRD49					1.5176	0.031814							-0.932769	-0.898785	-0.876647	TRUE	TRUE	TRUE	FALSE
BAP1					0.94595	0.031814							-0.873694	-0.913814	-0.985635	TRUE	TRUE	TRUE	FALSE
CFAP36					0.19814	0.031814							0.0205346	-0.0127829	0.0526548	FALSE	FALSE	FALSE	FALSE
MTHFD1					1.3896	0.031814							-1.11245	-1.14071	-1.13419	TRUE	TRUE	TRUE	TRUE
SCN1B					0.37639	0.03009							0.084715	0.0420649	0.060469	FALSE	FALSE	FALSE	FALSE
UQCRC1					1.541	0.03009							-1.11975	-1.10711	-1.10654	TRUE	TRUE	TRUE	TRUE
A1BG					0.80566	0.029623							-0.0138386	-0.0273655	-0.00486937	FALSE	FALSE	FALSE	FALSE
MAFK					0.76672	0.025889							-0.201773	-0.399426	-0.418104	TRUE	TRUE	TRUE	FALSE
SSRP1					0.028083	0.025889							-1.02832	-1.03895	-1.01211	TRUE	TRUE	TRUE	TRUE
IKZF1					0.64058	0.02492	1.008	0.046465					0.0319347	0.0189032	-0.0140955	FALSE	FALSE	FALSE	FALSE
UBA5					0.9762	0.024667					1.0085	0.000293	-0.785466	-0.657276	-0.763214	TRUE	TRUE	TRUE	FALSE
TRIOBP					0.46318	0.024058	0.97622	0.007035					0.0136937	0.0276838	-0.0575426	FALSE	FALSE	FALSE	FALSE
HOXA13					0.7603	0.023426	1.5739	0.039907					-0.00244115	-0.0264625	-0.112883	FALSE	FALSE	TRUE	FALSE
PEPD					0.56142	0.022952	1.5764	0.001768					0.0778196	-0.00227346	-0.0371749	FALSE	FALSE	FALSE	FALSE
SLC1A5					1.0611	0.022644							-0.088504	0.011148	0.101379	FALSE	FALSE	FALSE	FALSE
SRRM5					0.54245	0.017467							0.08016	0.092155	0.0449422	FALSE	FALSE	FALSE	FALSE
SMTN					0.60535	0.017041							-0.236345	-0.0702481	-0.164884	TRUE	FALSE	TRUE	FALSE
PPP1R12C					0.66721	0.016987	1.3138	0.064731					-0.0581826	-0.023784	0.0491883	FALSE	FALSE	FALSE	FALSE
COX6B1					1.1272	0.016535							-1.09591	-1.14059	-1.14889	TRUE	TRUE	TRUE	TRUE
SLC7A10					0.7242	0.016535							-0.0374011	-0.00334202	-0.0327902	FALSE	FALSE	FALSE	FALSE
SCO2					1.1414	0.015573							-0.968991	-0.979796	-1.03967	TRUE	TRUE	TRUE	FALSE
ARHGEF1					0.60795	0.01443	1.8161	0.010116					-0.0412732	-0.165249	-0.0579993	FALSE	TRUE	FALSE	FALSE
LCMT1	0.6287	0.098839	1.2609	0.005422	1.0806	0.012807			1.7468	6.2e-05	2.6935	3.7e-05	-0.448376	-0.619857	-0.569235	TRUE	TRUE	TRUE	FALSE
DHODH					1.1222	0.012651							-1.02539	-1.09958	-1.10075	TRUE	TRUE	TRUE	FALSE
MYD88					0.78937	0.012264							-0.193554	-0.19734	-0.0887701	TRUE	TRUE	TRUE	FALSE
MED12					1.1148	0.010016	2.1789	0.036726					-0.23852	0.026554	0.052912	TRUE	FALSE	FALSE	TRUE
FKBP9					0.77118	0.010016	1.1748	0.03453					-0.0146674	-0.0971684	-0.107864	FALSE	TRUE	TRUE	FALSE
IREB2					0.73601	0.010016							-0.681319	-0.642338	-0.550967	TRUE	TRUE	TRUE	FALSE
PLEKHO1					0.67737	0.010016							-0.33876	-0.294412	-0.20399	TRUE	TRUE	TRUE	FALSE
SDHC	0.55317	0.046535			1.0111	0.010016							-0.895812	-0.873178	-0.924893	TRUE	TRUE	TRUE	FALSE
IL1R1					0.80764	0.009771	1.5364	0.03453					-0.126831	-0.136997	-0.1716	TRUE	TRUE	TRUE	FALSE
LGI4					0.85045	0.009232	1.505	0.015534					-0.0860201	-0.0430514	-0.0325601	FALSE	FALSE	FALSE	FALSE
STAG2					0.99921	0.009232	1.1476	0.043114	0.64588	0.004248	0.86692	0.021334	-0.204987	-0.430411	-0.457999	TRUE	TRUE	TRUE	FALSE
PPCS					1.0641	0.009232							-0.918593	-1.09923	-1.02905	TRUE	TRUE	TRUE	FALSE
IL1RAP					0.9159	0.007717	1.5762	0.040693					-0.233303	-0.212552	-0.158557	TRUE	TRUE	TRUE	FALSE
MED16					1.1648	0.007051							-0.102619	-0.104367	-0.0623694	FALSE	TRUE	FALSE	FALSE
IRAK1					0.84674	0.006652							0.0302599	0.0822954	0.0636302	FALSE	FALSE	FALSE	FALSE
OVOL3					0.76091	0.006228	1.7609	0.00045					-0.0719641	-0.0349164	-0.120179	FALSE	FALSE	TRUE	FALSE
ZNF302					1.0044	0.006106	1.0249	0.064731					-0.164523	-0.165975	-0.168191	TRUE	TRUE	TRUE	FALSE
SUFU					0.94388	0.005633	1.6536	0.005226					0.156604	0.0533636	-0.0116753	FALSE	FALSE	FALSE	FALSE
AMOTL2					0.94314	0.00442	1.5342	0.01326	0.57484	6.2e-05	1.0684	3.7e-05	0.153926	0.290153	0.151543	FALSE	FALSE	FALSE	FALSE
NPY					0.84326	0.00442	1.4971	0.010116					0.0469402	0.0329379	0.0245402	FALSE	FALSE	FALSE	FALSE
VOPP1					1.1677	0.003237	1.7134	0.039907					-0.577587	-0.516085	-0.665772	TRUE	TRUE	TRUE	FALSE
NAA20					1.4575	0.003237							-1.0744	-1.06036	-1.08516	TRUE	TRUE	TRUE	TRUE
CARD10					0.72867	0.003229							0.0238003	-0.0319087	-0.0191952	FALSE	FALSE	FALSE	FALSE
CCDC117					0.73627	0.002475							-0.235504	-0.127962	-0.169747	TRUE	TRUE	TRUE	FALSE
PPCDC					0.55775	0.002122							-0.587682	-1.00945	-0.98407	TRUE	TRUE	TRUE	FALSE
DPY19L1					1.0677	0.001733	1.7549	0.025189					0.0233422	-0.0166594	-0.0108685	FALSE	FALSE	FALSE	FALSE
GSK3A					0.84933	0.001733	1.2775	0.010116					-0.0145774	0.0611117	0.0453064	FALSE	FALSE	FALSE	FALSE
MACC1					0.8163	0.001733							0.175498	0.112128	0.0873881	FALSE	FALSE	FALSE	FALSE
USF2					1.126	0.001733							-0.447642	-0.498363	-0.375427	TRUE	TRUE	TRUE	FALSE
DMKN					0.5383	0.001547	1.1412	0.001768					0.110461	0.0291933	0.0606639	FALSE	FALSE	FALSE	FALSE
GGCT					0.56882	0.00099	0.91933	0.010116					-0.0264047	0.0348266	0.0450963	FALSE	FALSE	FALSE	FALSE
ARNT	0.62422	0.000825	1.2979	0.000354	2.1176	0.000354	4.4398	0.00045	1.5629	6.2e-05	2.8433	3.7e-05	0.128525	-0.0106169	-0.179541	FALSE	FALSE	TRUE	FALSE
AHR			0.86796	0.008515	2.2832	0.000354	4.7073	0.00045	1.5383	6.2e-05	2.6748	3.7e-05	0.198569	0.061919	-0.072064	FALSE	FALSE	FALSE	FALSE
TIPARP			1.1516	0.020852	2.1327	0.000354	3.484	0.00045	0.92683	0.001973			-0.452756	-0.506845	-0.475802	TRUE	TRUE	TRUE	FALSE
AIP					1.4399	0.000354	3.5264	0.00045	0.66715	0.00055	1.3254	3.7e-05	0.145337	-0.280274	-0.15653	FALSE	TRUE	TRUE	FALSE
STIP1					1.24	0.000354	2.9905	0.00045	0.81155	0.027008	1.3012	0.006368	-0.671932	-0.793747	-0.734373	TRUE	TRUE	TRUE	FALSE
NF2					1.7508	0.000354	2.3658	0.00045	1.1356	6.2e-05	1.6004	3.7e-05	0.21932	0.418082	0.196875	FALSE	FALSE	FALSE	FALSE
HSPA4					0.93781	0.000354	2.188	0.00297					-0.032357	-0.0443816	0.00562787	FALSE	FALSE	FALSE	FALSE
EP300					1.5098	0.000354	2.1311	0.00045	1.1778	6.2e-05	2.3355	3.7e-05	0.113233	0.0181747	0.141432	FALSE	FALSE	FALSE	FALSE
ZNF229					0.9389	0.000354	2.0515	0.030976					0.0325069	0.0465275	0.0108483	FALSE	FALSE	FALSE	FALSE
PRDM1					1.1165	0.000354	1.9414	0.00045					0.067948	-0.0310432	-0.0419368	FALSE	FALSE	FALSE	FALSE
CCNC					1.0913	0.000354	1.8444	0.00045					-0.235803	-0.280888	-0.304052	TRUE	TRUE	TRUE	FALSE
HOXA9					0.97279	0.000354	1.4987	0.010853					0.0946478	-0.0144926	-0.00629089	FALSE	FALSE	FALSE	FALSE
PDCD10					1.2157	0.000354	1.3857	0.043114					-0.155728	-0.477479	-0.417768	TRUE	TRUE	TRUE	FALSE
EVX1					0.68371	0.000354	1.0833	0.079676					0.0566864	0.0153991	-0.00586347	FALSE	FALSE	FALSE	FALSE
ACVR1	0.3662	0.025062	0.91224	0.000354					0.95743	6.2e-05	2.0031	3.7e-05	0.126563	0.185897	0.220812	FALSE	FALSE	FALSE	FALSE
ANKRD52	0.46015	0.063495	0.82116	0.000354					0.53299	0.000495	1.0941	3.7e-05	-0.142695	0.113754	0.067875	TRUE	FALSE	FALSE	FALSE
CDKN2C			0.62455	0.000354					0.98789	6.2e-05	1.717	3.7e-05	-0.035047	0.167397	0.218616	FALSE	FALSE	FALSE	FALSE
CRTC2	0.50084	0.005569	1.0082	0.000354					1.2009	6.2e-05	2.0843	3.7e-05	-0.37199	0.0338569	-0.0530301	TRUE	FALSE	FALSE	FALSE
CRTC3	0.67207	0.000825	1.461	0.000354					1.2769	6.2e-05	2.3407	3.7e-05	0.0363979	0.124878	-0.0109792	FALSE	FALSE	FALSE	FALSE
DLD	1.5852	0.000825	2.7171	0.000354									-0.557381	-0.124627	-0.612649	TRUE	TRUE	TRUE	TRUE
LIPT2	0.87742	0.006051	1.3875	0.000354									-0.61657	-0.251906	-0.555464	TRUE	TRUE	TRUE	FALSE
PIGM			0.8573	0.000354							0.87994	3.7e-05	0.0368679	-0.169759	-0.138471	FALSE	TRUE	TRUE	FALSE
PSMF1			1.1188	0.000354					1.1068	6.2e-05	2.0897	3.7e-05	0.0512429	0.303987	0.0635004	FALSE	FALSE	FALSE	FALSE
SLC25A19	1.6947	0.000825	2.5541	0.000354									-0.446265	-0.373419	-0.717289	TRUE	TRUE	TRUE	FALSE
SMAD4	0.46848	0.010663	0.80171	0.000354					0.91948	6.2e-05	1.674	3.7e-05	0.157087	0.152761	0.104168	FALSE	FALSE	FALSE	FALSE
TNFAIP3	0.48673	0.000825	0.55725	0.000354					0.76013	6.2e-05	1.2563	3.7e-05	-0.0523235	0.0672986	0.098363	FALSE	FALSE	FALSE	FALSE
BRPF1	0.40953	0.010314	0.89301	0.002475					1.2758	6.2e-05	1.7858	3.7e-05	-0.129374	-0.0599822	-0.00295657	TRUE	FALSE	FALSE	FALSE
FBXO11			0.43052	0.002475					1.1003	6.2e-05	2.286	3.7e-05	-0.0756078	0.153412	0.169338	FALSE	FALSE	FALSE	FALSE
NEO1			0.56286	0.002475					0.2969	0.007666	0.85573	3.7e-05	0.0818541	0.108042	0.0506569	FALSE	FALSE	FALSE	FALSE
FMNL3	0.49271	0.098839	0.93673	0.002723									-0.0356141	-0.0127485	-0.0922142	FALSE	FALSE	TRUE	FALSE
LMO4			0.92342	0.002723					0.71901	6.2e-05	1.3789	3.7e-05	-0.0020594	0.148922	0.006463	FALSE	FALSE	FALSE	FALSE
LIPT1	0.99075	0.00495	1.4986	0.005626									-0.700897	-0.544658	-0.73003	TRUE	TRUE	TRUE	FALSE
EED			0.67513	0.007964					0.93982	0.000625	0.88735	0.03856	-0.319869	-0.544913	-0.34159	TRUE	TRUE	TRUE	FALSE
PIGA			0.54793	0.008515							0.78462	0.000109	-0.137284	-0.242885	-0.108823	TRUE	TRUE	TRUE	FALSE
ATG14			0.5131	0.010084					0.27464	0.003209	0.28322	0.014917	-0.068705	0.00831773	0.016322	FALSE	FALSE	FALSE	FALSE
GATA2			0.74326	0.010084					0.46306	0.001561	1.0456	3.7e-05	0.249999	-0.0466739	0.0481365	FALSE	FALSE	FALSE	FALSE
PIGQ			0.72211	0.015382					0.49859	0.028387	0.69149	0.0078	0.0591338	-0.108879	-0.0706682	FALSE	TRUE	FALSE	FALSE
SOD2	1.3555	0.000825	1.8433	0.016217									-0.652203	-0.285427	-0.690469	TRUE	TRUE	TRUE	TRUE
FAM168B			0.49855	0.016337					0.68261	6.2e-05	1.1934	3.7e-05	-0.0545397	0.175299	0.0606904	FALSE	FALSE	FALSE	FALSE
GPAA1			0.72382	0.017407									-0.00924882	-0.242117	-0.0741972	FALSE	TRUE	FALSE	FALSE
NSUN3			0.7102	0.020852									-0.141078	-0.233163	-0.290298	TRUE	TRUE	TRUE	FALSE
FASTKD2			1.7451	0.031825									-0.135495	-0.203071	-0.618198	TRUE	TRUE	TRUE	FALSE
AGO2			0.69739	0.032316					0.60717	6.2e-05	0.99521	3.7e-05	-0.134804	-0.0234911	0.0285178	TRUE	FALSE	FALSE	FALSE
CDKN1A	0.43019	0.053041	0.55674	0.035378					1.1738	6.2e-05	2.2611	3.7e-05	0.155115	0.182043	0.14596	FALSE	FALSE	FALSE	FALSE
DERL2			0.65899	0.035378					0.20581	0.044139	0.69628	0.000773	-0.0485883	0.0376075	0.0427997	FALSE	FALSE	FALSE	FALSE
RB1CC1			1.1798	0.035378					0.6044	0.001532	1.1417	0.000212	-0.40805	-0.244045	-0.452042	TRUE	TRUE	TRUE	FALSE
SLC25A3	1.4044	0.007651	1.2383	0.035378									-0.673298	-0.577748	-0.822733	TRUE	TRUE	TRUE	TRUE
SMAD5			0.47836	0.035378					0.35065	0.014559	0.50062	0.003208	0.254469	0.147026	0.10671	FALSE	FALSE	FALSE	FALSE
SDHB	1.0969	0.044554	1.4133	0.038307									-0.71676	-0.515093	-0.820767	TRUE	TRUE	TRUE	TRUE
KHNYN			0.52007	0.049617							0.44619	0.098871	-0.028751	0.0289974	-0.0298542	FALSE	FALSE	FALSE	FALSE
PIGB			0.63953	0.049617							0.89267	0.053059	0.00727318	-0.24471	-0.0722681	FALSE	TRUE	FALSE	FALSE
ATXN7L3			0.56017	0.062376					0.98132	6.2e-05	1.3684	3.7e-05	0.148911	0.135653	0.244776	FALSE	FALSE	FALSE	FALSE
ZNF236			0.92027	0.069199									-0.0658158	-0.370554	-0.43441	FALSE	TRUE	TRUE	FALSE
PIGH			0.60686	0.070721							0.52207	0.052447	-0.0106398	-0.0663322	-0.0604727	FALSE	FALSE	FALSE	FALSE
PIGO			0.43614	0.070721					0.6787	0.001105	1.0768	3.7e-05	-0.0482414	-0.207577	-0.0525839	FALSE	TRUE	FALSE	FALSE
PYM1			0.66549	0.070721					0.85179	6.2e-05	1.6711	3.7e-05	-0.140024	-0.0839692	-0.087478	TRUE	TRUE	TRUE	FALSE
MLLT1	0.449	0.034653	0.61083	0.071188					0.37581	0.025909	0.49787	0.001006	0.134762	0.132399	0.0805498	FALSE	FALSE	FALSE	FALSE
DBR1			-0.33115	0.07154									-1.13002	-1.11038	-1.07708	TRUE	TRUE	TRUE	TRUE
PAPOLA			0.35272	0.07295					0.93865	6.2e-05	1.6206	3.7e-05	-0.286539	-0.135335	-0.0613891	TRUE	TRUE	FALSE	FALSE
UBXN7			0.78915	0.07295							0.40552	0.034513	0.0513805	-0.0591171	-0.0543336	FALSE	FALSE	FALSE	FALSE
BIRC2			0.49447	0.091539					0.35809	0.002991	0.7845	0.001425	-0.386448	-0.382012	-0.30984	TRUE	TRUE	TRUE	FALSE
RGMB			0.48555	0.091539					0.6901	6.2e-05	1.3981	3.7e-05	0.0982161	0.248065	0.144299	FALSE	FALSE	FALSE	FALSE
SURF4			0.54925	0.097684					0.49689	0.032972	1.1513	3.7e-05	-0.267755	-0.258692	-0.262909	TRUE	TRUE	TRUE	FALSE
LAMTOR2			0.52274	0.099949									-0.333185	-0.469525	-0.353915	TRUE	TRUE	TRUE	TRUE
TMEM230			0.013112	0.099949									0.0277857	-0.0373843	0.0636745	FALSE	FALSE	FALSE	FALSE
DDX46							2.023	0.050092					-1.12575	-1.11878	-1.1306	TRUE	TRUE	TRUE	TRUE
KCNJ4							1.8454	0.010853					0.0574358	0.0257116	-0.00398515	FALSE	FALSE	FALSE	FALSE
TRMU							1.609	0.034386					-0.0899797	0.0314826	0.00676315	FALSE	FALSE	FALSE	FALSE
PLEKHG2							1.6052	0.036726					-0.160865	-0.18683	-0.24459	TRUE	TRUE	TRUE	FALSE
SP8							1.58	0.048225					0.020943	0.00868917	-0.0483495	FALSE	FALSE	FALSE	FALSE
RAB36							1.5474	0.025189					0.0158409	0.0341636	0.0313217	FALSE	FALSE	FALSE	FALSE
AHSA1							1.4654	0.089422	0.43356	0.047983			-0.00679389	-0.0833666	-0.049706	FALSE	TRUE	FALSE	FALSE
ZNF550							1.4122	0.087244					0.0118962	-0.0448223	-0.138287	FALSE	FALSE	TRUE	FALSE
NLRP5							1.3446	0.034386					0.0628286	0.0301279	0.108916	FALSE	FALSE	FALSE	FALSE
NUDT1							1.3339	0.073839					0.0459563	0.037883	-0.0116702	FALSE	FALSE	FALSE	FALSE
ZNF541							1.322	0.088601					-0.000512087	0.0180869	-0.0230437	FALSE	FALSE	FALSE	FALSE
KLC3							1.3166	0.099315					0.0474847	0.0149504	-0.0192284	FALSE	FALSE	FALSE	FALSE
CDC42EP1							1.3095	0.086271					-0.0780808	-0.0557214	0.0217251	FALSE	FALSE	FALSE	FALSE
TNNT1							1.3033	0.01052					-0.0420942	-0.0114166	0.0990132	FALSE	FALSE	FALSE	FALSE
CSNK2A1							1.2878	0.038635					-0.431955	-0.332038	-0.30189	TRUE	TRUE	TRUE	FALSE
SOX7							1.2029	0.025189					0.0858778	0.100745	0.0499383	FALSE	FALSE	FALSE	FALSE
C19orf18							1.1747	0.073839					0.0134201	-0.0296572	0.0139996	FALSE	FALSE	FALSE	FALSE
GPER1							1.1529	0.042555					0.0546716	0.0918929	-0.000657571	FALSE	FALSE	FALSE	FALSE
CENPE							1.1284	0.073839					-1.12093	-1.11067	-1.10726	TRUE	TRUE	TRUE	FALSE
WTIP							1.079	0.073839					0.000918084	0.087954	-0.029387	FALSE	FALSE	FALSE	FALSE
ANKRD27							1.0337	0.05587					0.0488093	0.023846	-0.00266132	FALSE	FALSE	FALSE	FALSE
PKD1L1							1.0028	0.01326					0.0345811	0.083605	0.0581814	FALSE	FALSE	FALSE	FALSE
VSTM1							0.98341	0.004641					0.0657578	0.123306	0.0907829	FALSE	FALSE	FALSE	FALSE
MINDY4							0.96877	0.046465					0.116942	0.0502947	0.0765818	FALSE	FALSE	FALSE	FALSE
ZNF579							0.93635	0.022607	0.43192	0.00055	0.69833	3.7e-05	0.0658791	0.0852884	0.0756528	FALSE	FALSE	FALSE	FALSE
RAPGEF5							0.91173	0.039907					0.0799958	0.030534	0.0597328	FALSE	FALSE	FALSE	FALSE
FXYD1							0.90447	0.053383					0.0999929	-0.0248222	-0.0284952	FALSE	FALSE	FALSE	FALSE
NME8							0.87383	0.043114					0.00688126	0.018816	-0.0943188	FALSE	FALSE	TRUE	FALSE
ZNF529							0.79019	0.086438					0.0882856	0.029737	0.0427592	FALSE	FALSE	FALSE	FALSE
ETV2							0.5987	0.038394					0.025978	-0.0285596	-0.0924387	FALSE	FALSE	TRUE	FALSE
C15orf48							0.56577	0.090656					0.0624183	0.0183863	0.0770504	FALSE	FALSE	FALSE	FALSE
AC118549.1											0.47658	0.080858	-0.642981	-0.478604	-0.334696	TRUE	TRUE	TRUE	FALSE
ACBD3											0.34657	0.01628	0.107388	0.119029	0.0428838	FALSE	FALSE	FALSE	FALSE
ACBD6											0.47292	0.072386	0.0950768	-0.0326966	-0.00721444	FALSE	FALSE	FALSE	FALSE
ACSL4											0.53331	0.004693	0.0276545	-0.0304798	0.000437283	FALSE	FALSE	FALSE	FALSE
ACTR8											0.99607	0.080207	-1.02334	-0.989971	-0.997976	TRUE	TRUE	TRUE	TRUE
AEBP2											0.47101	0.064205	0.0325968	-0.0645533	0.0528628	FALSE	FALSE	FALSE	FALSE
AGFG1											0.44004	0.034189	-0.0487979	0.00284608	-0.0420761	FALSE	FALSE	FALSE	FALSE
AGGF1											0.27052	0.079058	-0.034126	0.0922406	0.0849403	FALSE	FALSE	FALSE	FALSE
ALDH3B1									0.40865	0.004033			-0.0241732	-0.106324	-0.0779421	FALSE	TRUE	FALSE	FALSE
ANAPC15									0.2477	0.080287	0.45743	0.068972	0.0776652	0.0326157	-0.0291183	FALSE	FALSE	FALSE	TRUE
ANAPC16									0.30438	0.067746	0.67316	0.001318	0.0805162	0.0239983	0.0180944	FALSE	FALSE	FALSE	FALSE
AP1G1									0.30275	0.017855	0.66	0.001939	-0.0715013	0.083283	0.0544994	FALSE	FALSE	FALSE	FALSE
AP2M1	0.42991	0.097677											-0.962351	-1.02919	-1.01123	TRUE	TRUE	TRUE	FALSE
APC									0.64768	6.2e-05	0.93195	3.7e-05	-0.0944225	0.00699654	-0.0545248	FALSE	FALSE	FALSE	FALSE
ARF1									0.61853	0.007959			-0.00453291	-0.195048	-0.121842	FALSE	TRUE	TRUE	FALSE
ARHGAP17									0.54544	6.2e-05	1.0184	3.7e-05	0.106706	0.0467416	0.0321796	FALSE	FALSE	FALSE	FALSE
ARHGDIA									0.64917	6.2e-05	1.1228	3.7e-05	0.146118	-0.090026	-0.0997114	FALSE	TRUE	TRUE	FALSE
ARHGEF2									0.33397	0.077796	0.96171	0.000345	-0.0545921	-0.0349304	0.00253799	FALSE	FALSE	FALSE	FALSE
ARID1A									0.56406	0.00055	0.84847	3.7e-05	-0.266184	0.0415961	-0.0528221	TRUE	FALSE	FALSE	FALSE
ARID1B									0.25389	0.071574	0.57855	0.003137	-0.0155389	0.0105756	-0.025676	FALSE	FALSE	FALSE	FALSE
ARID4A									0.42833	0.004411	0.64864	0.006316	-0.109696	0.0578237	-0.097757	TRUE	FALSE	TRUE	FALSE
ASAP2											0.42799	0.004484	0.0390349	0.0456473	0.0344946	FALSE	FALSE	FALSE	FALSE
ASB7									0.43781	0.000972	0.7124	0.002597	0.082621	0.0826679	0.0663361	FALSE	FALSE	FALSE	FALSE
ASH1L									0.9974	6.2e-05	1.588	3.7e-05	-0.135809	-0.0145346	-0.00432359	TRUE	FALSE	FALSE	FALSE
ATF7IP											0.58435	0.002857	0.161033	0.191399	0.222099	FALSE	FALSE	FALSE	FALSE
ATG10	0.40069	0.06396									0.46482	0.018381	-0.0488113	0.11763	0.000697602	FALSE	FALSE	FALSE	FALSE
ATG101									0.35374	0.043575	0.50936	0.000504	-0.0879657	0.0839424	0.0228069	FALSE	FALSE	FALSE	FALSE
ATG16L1											0.61233	0.003841	-0.0529127	-0.00999882	0.000605885	FALSE	FALSE	FALSE	FALSE
ATG5									0.41524	0.025909	0.78538	0.000395	0.0560401	0.117743	0.0464407	FALSE	FALSE	FALSE	FALSE
ATG7									0.37491	0.031657	0.60316	0.010218	-0.06644	0.058409	-0.016847	FALSE	FALSE	FALSE	FALSE
ATG9A									0.61125	6.2e-05	1.2783	3.7e-05	-0.332787	-0.196168	-0.206746	TRUE	TRUE	TRUE	FALSE
ATP5F1B									0.52853	0.001217	0.89302	0.012231	-0.950827	-0.834918	-0.94857	TRUE	TRUE	TRUE	FALSE
ATP5F1D									0.49601	0.026677	0.92377	0.079058	-0.861291	-0.805723	-0.90746	TRUE	TRUE	TRUE	FALSE
ATP5PO											0.8515	0.014602	-0.87621	-0.769431	-0.928129	TRUE	TRUE	TRUE	FALSE
ATRX									0.24226	0.028387	0.73614	0.001518	-0.0134399	0.000198622	0.00257597	FALSE	FALSE	FALSE	TRUE
ATXN2L									0.55314	0.009574	0.60702	0.094277	0.0654496	-0.167169	-0.220775	FALSE	TRUE	TRUE	FALSE
AZIN1									0.60426	0.009726	0.99682	0.000241	-0.25804	-0.160668	-0.027627	TRUE	TRUE	FALSE	FALSE
B4GALT7									0.77106	0.048349			0.0547341	-0.619275	-0.395793	FALSE	TRUE	TRUE	FALSE
BACH1											0.75892	0.004217	-0.0545529	0.019985	0.134473	FALSE	FALSE	FALSE	FALSE
BACH2											0.63789	0.001006	0.0705055	0.053547	-0.0274548	FALSE	FALSE	FALSE	FALSE
BAG6									0.72032	6.2e-05	1.2755	3.7e-05	-0.240064	-0.0533018	-0.049269	TRUE	FALSE	FALSE	FALSE
BAZ1A									0.34191	0.001205	0.43625	0.016539	0.0117237	0.08853	0.0304238	FALSE	FALSE	FALSE	FALSE
BBX											0.33461	0.045044	0.0910508	0.0239182	0.106087	FALSE	FALSE	FALSE	FALSE
BCAP31									0.18508	0.078133			-0.0538596	0.0570846	-0.0625271	FALSE	FALSE	FALSE	FALSE
BCL9L									0.71697	6.2e-05	1.3055	3.7e-05	0.144692	0.19443	0.13675	FALSE	FALSE	FALSE	FALSE
BRD1									0.32816	0.019458	0.59022	0.002875	-0.181929	0.00273832	0.0247901	TRUE	FALSE	FALSE	FALSE
BSG									0.4327	0.000403	0.88531	3.7e-05	-0.00901882	0.0183417	-0.00765173	FALSE	FALSE	FALSE	FALSE
BTAF1									0.72932	0.001973	1.409	3.7e-05	-0.579925	-0.523409	-0.492796	TRUE	TRUE	TRUE	TRUE
C10orf88									0.5129	0.003357	0.92752	0.001006	-0.157264	-0.134033	-0.0875979	TRUE	TRUE	TRUE	FALSE
C12orf43											0.46403	0.024403	0.0635221	0.0837673	0.0705582	FALSE	FALSE	FALSE	FALSE
C1orf35									0.34295	0.036211	0.56757	0.006669	0.0176001	0.0697433	-0.00683096	FALSE	FALSE	FALSE	FALSE
C2CD5											0.83099	0.005649	-0.00245367	-0.216017	-0.239283	FALSE	TRUE	TRUE	FALSE
CABLES1											0.476	0.097474	-0.0104716	-0.00816863	-0.0543463	FALSE	FALSE	FALSE	FALSE
CAMLG									0.3118	0.099166	1.036	0.000345	-0.212178	-0.187412	-0.337484	TRUE	TRUE	TRUE	FALSE
CAPN1									0.44735	0.067343			-0.148134	-0.160377	-0.121183	TRUE	TRUE	TRUE	FALSE
CARNMT1									0.50822	0.025186			-0.582821	-0.60614	-0.59611	TRUE	TRUE	TRUE	FALSE
CBLL1											0.80206	0.076573	-0.690633	-0.772416	-0.753589	TRUE	TRUE	TRUE	FALSE
CBX3									0.46913	0.000295	1.1016	3.7e-05	-0.000711236	0.15031	0.0390489	FALSE	FALSE	FALSE	FALSE
CCDC43									0.33522	0.012104	0.4941	0.07194	-0.0863608	0.0180544	0.0081619	FALSE	FALSE	FALSE	FALSE
CCNT2											0.38775	0.034709	-0.0911268	-0.0673168	-0.0207924	FALSE	FALSE	FALSE	FALSE
CCNYL1									0.5528	0.000495	0.88145	3.7e-05	0.0820145	0.0941017	0.183166	FALSE	FALSE	FALSE	FALSE
CDC42SE2									0.39751	0.020535	0.42766	0.040396	0.0882509	0.0298569	-0.0277912	FALSE	FALSE	FALSE	FALSE
CDC5L											1.5161	0.016539	-1.06968	-1.03449	-1.0294	TRUE	TRUE	TRUE	TRUE
CDK17									0.50041	0.002991	0.83297	0.001006	0.0440407	0.0255556	0.0658738	FALSE	FALSE	FALSE	FALSE
CDK5RAP2											0.54847	0.097213	0.0139741	-0.0316131	-0.0508049	FALSE	FALSE	FALSE	FALSE
CDKN1B											0.68693	0.00072	0.0769918	0.157026	0.0400541	FALSE	FALSE	FALSE	FALSE
CDKN1C									0.37508	0.002423	0.68565	3.7e-05	0.106547	0.243409	0.11474	FALSE	FALSE	FALSE	FALSE
CDKN2AIP											0.55214	0.001006	-0.072602	0.0200435	0.0750877	FALSE	FALSE	FALSE	FALSE
CEBPB									0.73281	0.002045	1.1415	0.000857	-0.205954	-0.229801	-0.0809219	TRUE	TRUE	FALSE	FALSE
CEBPE									0.29177	0.035826			-0.249582	-0.0614271	-0.142331	TRUE	FALSE	TRUE	FALSE
CELF1									0.46897	0.004147			-0.612613	-0.540846	-0.409447	TRUE	TRUE	TRUE	FALSE
CEMIP2									0.20267	0.076931	0.44655	0.028224	-0.0526045	-0.0616557	-0.106055	FALSE	FALSE	TRUE	FALSE
CEP135									0.29911	0.092923			-0.131791	-0.0326928	0.00499064	TRUE	FALSE	FALSE	TRUE
CFAP47									0.26968	0.067572			0.0496793	0.0313553	-0.0510959	FALSE	FALSE	FALSE	FALSE
CFL1											0.66187	0.085574	-0.544644	-0.50545	-0.583909	TRUE	TRUE	TRUE	FALSE
CHD8									1.3974	6.2e-05	2.2895	3.7e-05	-0.27042	-0.100851	-0.0157849	TRUE	TRUE	FALSE	FALSE
CHP1											0.67214	0.076573	-0.418916	-0.383106	-0.192214	TRUE	TRUE	TRUE	FALSE
CLPB									0.94706	6.2e-05	1.7039	3.7e-05	0.00545206	0.190599	-0.0446796	FALSE	FALSE	FALSE	FALSE
CLTA									0.20871	0.047251	0.53655	0.024541	0.0342237	0.0913346	0.0657611	FALSE	FALSE	FALSE	FALSE
CNEP1R1											0.84	0.058521	0.0389629	-0.479565	-0.349845	FALSE	TRUE	TRUE	FALSE
CNIH1									0.37896	0.009574	0.5096	0.006097	0.00871244	0.0614339	-0.0222449	FALSE	FALSE	FALSE	FALSE
CNPPD1											0.32919	0.074197	0.0477179	0.0389053	-0.0110635	FALSE	FALSE	FALSE	FALSE
COG5									0.61823	0.005229	0.6645	0.002857	-0.269967	-0.295131	-0.253507	TRUE	TRUE	TRUE	FALSE
COG7											0.88809	0.001006	-0.325502	-0.370605	-0.425851	TRUE	TRUE	TRUE	FALSE
COPE									0.67058	0.001532	1.3887	3.7e-05	-0.630118	-0.306362	-0.507842	TRUE	TRUE	TRUE	TRUE
CORO1B											0.38356	0.061026	0.0790168	-0.0455451	0.0231182	FALSE	FALSE	FALSE	FALSE
COX10									0.98037	0.005679			-0.988717	-0.996196	-0.911572	TRUE	TRUE	TRUE	TRUE
CPSF7									0.37798	0.00797	0.71123	0.001231	-0.364994	-0.330816	-0.168554	TRUE	TRUE	TRUE	FALSE
CRAMP1									0.39965	0.009208	0.69027	0.002618	0.0600439	0.0479073	0.199851	FALSE	FALSE	FALSE	FALSE
CREM									0.058746	0.063488	0.28744	0.000241	0.117368	0.125591	0.0688787	FALSE	FALSE	FALSE	FALSE
CSK											0.41119	0.001557	-0.173132	0.232182	0.123743	TRUE	FALSE	FALSE	FALSE
CT55									0.42901	0.007859	0.80542	0.000293	-0.032625	0.129477	0.214053	FALSE	FALSE	FALSE	FALSE
CUL5											0.93594	3.7e-05	0.0565648	0.0135926	0.00603238	FALSE	FALSE	FALSE	FALSE
CUX1									0.52466	0.001105	0.89096	3.7e-05	0.0188245	-0.00266756	-0.00632045	FALSE	FALSE	FALSE	FALSE
CYB5R4									0.46158	0.00055	0.99754	0.000345	-0.362068	-0.134856	-0.244373	TRUE	TRUE	TRUE	FALSE
CYLD									0.6314	0.001105	1.1466	3.7e-05	-0.0606833	-0.185437	-0.177493	FALSE	TRUE	TRUE	FALSE
CYRIB									0.4801	0.001532	1.0939	0.000293	-0.256498	-0.268307	-0.154445	TRUE	TRUE	TRUE	FALSE
DAZAP2											0.43749	0.011586	-0.0773172	-0.00882985	0.0168607	FALSE	FALSE	FALSE	FALSE
DDRGK1											0.50827	0.04728	-0.219365	-0.194094	-0.347004	TRUE	TRUE	TRUE	FALSE
DDX39B											0.78619	0.090004	-0.650862	-0.432313	-0.645739	TRUE	TRUE	TRUE	TRUE
DHRS7B											0.82839	0.000395	-0.470842	-0.509173	-0.453305	TRUE	TRUE	TRUE	FALSE
DIDO1											0.60148	0.029775	-0.13488	-0.190363	-0.046523	TRUE	TRUE	FALSE	TRUE
DNAJA2											0.61238	0.016453	0.0424176	-0.110435	-0.0540051	FALSE	TRUE	FALSE	FALSE
DNAJC11									0.78485	6.2e-05	1.1683	0.000903	-0.866006	-0.736611	-0.851228	TRUE	TRUE	TRUE	TRUE
DNAJC21											0.63297	0.007306	0.0455232	0.082449	-0.0404748	FALSE	FALSE	FALSE	FALSE
DNAJC24									0.48656	0.007959	0.785	0.008275	0.00837034	0.0866752	-0.00524851	FALSE	FALSE	FALSE	FALSE
DNTTIP1									0.38317	0.026342	0.82242	0.000615	-0.462058	-0.426425	-0.460985	TRUE	TRUE	TRUE	FALSE
DOT1L									0.93638	6.2e-05	1.7826	3.7e-05	-0.0284914	-0.182233	-0.0418654	FALSE	TRUE	FALSE	FALSE
DPH1									0.43432	0.030487	0.65872	0.002936	-0.365468	-0.301889	-0.353563	TRUE	TRUE	TRUE	FALSE
DPH6											0.63162	0.080858	-0.716866	-0.516631	-0.541742	TRUE	TRUE	TRUE	FALSE
DPM1											0.83702	0.093491	-0.419623	-0.585837	-0.429191	TRUE	TRUE	TRUE	FALSE
DPM3											0.93486	0.070452	-0.488327	-0.604065	-0.518698	TRUE	TRUE	TRUE	FALSE
DROSHA									0.31178	0.079731	0.60663	0.080858	-0.626593	-0.651406	-0.663807	TRUE	TRUE	TRUE	FALSE
DYM											0.74905	0.005146	-0.179349	-0.166779	-0.171498	TRUE	TRUE	TRUE	FALSE
DYRK1A									0.70179	6.2e-05	1.3661	3.7e-05	-0.0701248	0.182789	0.126903	FALSE	FALSE	FALSE	FALSE
EARS2									0.5564	0.038376			-1.03748	-1.0799	-1.08292	TRUE	TRUE	TRUE	FALSE
EDF1											0.84219	0.005029	-0.587917	-0.22897	-0.148092	TRUE	TRUE	TRUE	FALSE
EI24									0.27248	0.097245			-0.0647917	-0.0232863	-0.164352	FALSE	FALSE	TRUE	FALSE
EIF3F									1.5048	0.003754			-1.18574	-1.17857	-1.16754	TRUE	TRUE	TRUE	FALSE
EIF3K											0.65536	0.000178	-0.344465	-0.0869246	0.00899313	TRUE	TRUE	FALSE	FALSE
ELOA											0.4418	0.001478	0.0331772	0.0576777	0.0368318	FALSE	FALSE	FALSE	FALSE
ETV6									0.26335	0.022658	0.56074	0.009173	0.104366	0.0800239	0.0844525	FALSE	FALSE	FALSE	FALSE
FAM168A									0.38741	0.007959	0.79356	3.7e-05	0.0566289	0.0295686	0.132907	FALSE	FALSE	FALSE	FALSE
FAM204A									0.87574	0.000181	1.8108	3.7e-05	-0.727978	-0.757523	-0.732848	TRUE	TRUE	TRUE	FALSE
FAR1											0.38258	0.064142	-0.0243895	-0.0161444	0.00692346	FALSE	FALSE	FALSE	FALSE
FBXL5											0.52327	0.024556	-0.479302	-0.283783	-0.511723	TRUE	TRUE	TRUE	FALSE
FBXO7									0.37405	0.008171	0.66162	0.001478	-0.0619965	0.0205298	0.0165727	FALSE	FALSE	FALSE	FALSE
FBXW7									0.27123	0.001701	0.32461	0.034542	0.186558	-0.000651661	-0.0779166	FALSE	FALSE	FALSE	FALSE
FGF4											0.4591	0.034189	-0.0345097	-0.0637461	-0.0122319	FALSE	FALSE	FALSE	FALSE
FH	1.244	0.018812											-0.914975	-0.849098	-0.997116	TRUE	TRUE	TRUE	TRUE
FHIP2A									0.24858	0.015827	0.35884	0.035469	0.0558997	0.0523871	0.0268226	FALSE	FALSE	FALSE	FALSE
FHL2									0.35849	6.2e-05	0.66895	3.7e-05	0.0528724	0.157569	0.107428	FALSE	FALSE	FALSE	FALSE
FIBP									0.43884	0.000403	0.9622	3.7e-05	0.0308336	-0.0650961	-0.0904	FALSE	FALSE	TRUE	FALSE
FKBP3									0.40277	0.09035			-0.0172993	-0.0367969	0.0357277	FALSE	FALSE	FALSE	FALSE
FKBPL									0.67778	0.006269			-0.670375	-0.675451	-0.661552	TRUE	TRUE	TRUE	FALSE
FLCN									0.44053	0.054013	0.66964	3.7e-05	-0.126115	-0.0514851	0.0723424	TRUE	FALSE	FALSE	FALSE
FOSL2											0.63434	0.000293	0.0285608	0.0457404	-0.012524	FALSE	FALSE	FALSE	FALSE
FRMD6											0.30674	0.050093	0.0114159	0.000566603	0.0384574	FALSE	FALSE	FALSE	FALSE
FTSJ1									0.2698	0.076931	0.51957	0.071935	0.0731112	0.112023	0.0738913	FALSE	FALSE	FALSE	FALSE
FZR1									0.53761	6.2e-05	1.1567	3.7e-05	0.131697	-0.130569	-0.322859	FALSE	TRUE	TRUE	FALSE
G3BP2									0.41725	0.000625	0.79477	3.7e-05	0.0307612	0.0821898	-0.0544693	FALSE	FALSE	FALSE	FALSE
GALNT2											0.38513	0.001856	-0.0277979	0.100515	0.0334019	FALSE	FALSE	FALSE	FALSE
GATA6											0.34696	0.011003	0.285712	0.16488	0.076301	FALSE	FALSE	FALSE	FALSE
GCC1											0.24809	0.097213	0.0972091	0.0927251	0.0740525	FALSE	FALSE	FALSE	FALSE
GCSH	1.4724	0.060981											-0.353486	-0.17737	-0.327228	TRUE	TRUE	TRUE	FALSE
GET1									0.37693	0.005935	1.1534	3.7e-05	-0.341284	-0.228612	-0.350165	TRUE	TRUE	TRUE	TRUE
GET3									0.5053	0.009467	1.3297	3.7e-05	-0.335297	-0.361651	-0.508932	TRUE	TRUE	TRUE	FALSE
GET4									0.71416	6.2e-05	1.2333	3.7e-05	-0.243848	-0.222612	-0.282642	TRUE	TRUE	TRUE	TRUE
GLIS3											0.60522	0.014917	-0.00397913	0.0437448	0.0500052	FALSE	FALSE	FALSE	FALSE
GNA11											0.62365	0.00056	0.1678	0.130627	-0.00185997	FALSE	FALSE	FALSE	FALSE
GNAQ											0.44788	0.06228	-0.0991695	-0.049706	-0.0543874	FALSE	FALSE	FALSE	FALSE
GNPNAT1											0.75005	0.089563	-0.856573	-0.944323	-0.938471	TRUE	TRUE	TRUE	FALSE
GNPTAB											0.5312	0.010095	-0.0381637	-0.143637	0.0477965	FALSE	TRUE	FALSE	FALSE
GOSR1											0.48462	0.004112	-0.0962273	0.0692036	0.0121455	FALSE	FALSE	FALSE	FALSE
GOT2											0.9355	0.035922	-0.575856	-0.496354	-0.250554	TRUE	TRUE	TRUE	FALSE
GPALPP1									0.26769	0.065187			-0.077679	-0.00160263	-0.0262458	FALSE	FALSE	FALSE	FALSE
GPATCH8									0.45725	0.032972			-0.262412	-0.205858	-0.322047	TRUE	TRUE	TRUE	FALSE
GSKIP											0.52027	0.081213	0.0885088	0.186661	0.141743	FALSE	FALSE	FALSE	FALSE
GTF3C1											1.1877	0.079058	-1.04941	-1.06291	-1.06078	TRUE	TRUE	TRUE	TRUE
GTPBP10									0.48419	0.030826			-0.833409	-0.899519	-0.949563	TRUE	TRUE	TRUE	FALSE
H1-5											0.54783	0.019185	-0.131047	0.00503119	0.0602568	TRUE	FALSE	FALSE	FALSE
HAX1									0.4553	0.00055	0.91715	3.7e-05	-0.11638	-0.0538148	-0.387623	TRUE	FALSE	TRUE	FALSE
HBP1									0.2989	0.057577	0.74562	3.7e-05	-0.0766397	0.0329744	0.0298132	FALSE	FALSE	FALSE	FALSE
HCFC2											0.28661	0.031181	-0.145864	0.00295303	0.0300763	TRUE	FALSE	FALSE	FALSE
HEATR4									0.31949	0.028387			-0.171507	-0.0294501	-0.0181398	TRUE	FALSE	FALSE	FALSE
HIF1AN									0.31236	0.067343	0.39773	0.006316	-0.0292822	0.136806	0.0577794	FALSE	FALSE	FALSE	FALSE
HIVEP2											0.70378	0.014602	0.10032	0.0870762	0.0824615	FALSE	FALSE	FALSE	FALSE
HK2									0.4522	0.003646	0.49165	0.080858	-0.229546	-0.107652	-0.213025	TRUE	TRUE	TRUE	FALSE
HNRNPD									0.53235	0.008879	0.83504	0.010726	-0.348349	-0.255947	-0.472042	TRUE	TRUE	TRUE	FALSE
HNRNPM											1.7467	0.020471	-1.11277	-1.10725	-1.10996	TRUE	TRUE	TRUE	TRUE
HPS6											0.36957	0.084976	0.0440032	0.0614553	0.0112384	FALSE	FALSE	FALSE	FALSE
HSPA8											1.4258	0.026674	-1.00097	-1.03449	-0.995366	TRUE	TRUE	TRUE	TRUE
HTT									0.42688	6.2e-05	0.75354	0.001355	0.0254571	0.032259	0.087448	FALSE	FALSE	FALSE	FALSE
IBA57											0.74517	0.004693	-0.847909	-0.707064	-0.89433	TRUE	TRUE	TRUE	FALSE
IER5											0.60497	0.022262	-0.00467982	-0.117412	-0.0841467	FALSE	TRUE	TRUE	FALSE
IFRD1											0.37746	0.014161	0.105049	0.052777	0.0469189	FALSE	FALSE	FALSE	FALSE
IFT43											0.40646	0.004689	-0.0268605	-0.0675891	-0.0282039	FALSE	FALSE	FALSE	FALSE
IGSF23											0.23983	0.081213	0.0276104	0.0405525	-0.00307597	FALSE	FALSE	FALSE	FALSE
IL31									0.53496	0.029952			-1.1364	-1.16402	-1.17284	TRUE	TRUE	TRUE	FALSE
IL6R									0.65219	0.002045	1.1976	3.7e-05	-0.29231	-0.343514	-0.32778	TRUE	TRUE	TRUE	FALSE
IL6ST											1.6949	0.029861	-0.86996	-0.863594	-0.817148	TRUE	TRUE	TRUE	FALSE
IMMT									0.32519	0.009149	0.42878	0.042481	-0.276411	-0.114176	-0.29924	TRUE	TRUE	TRUE	TRUE
ING5									0.48263	6.2e-05	0.6544	3.7e-05	0.0481112	0.0522211	0.0402531	FALSE	FALSE	FALSE	FALSE
INO80									0.60806	0.018331			-1.01417	-0.927575	-0.932643	TRUE	TRUE	TRUE	TRUE
INO80E									0.5079	0.015741	0.9045	0.000453	0.109849	0.00891871	-0.0227876	FALSE	FALSE	FALSE	FALSE
IP6K2											0.87693	3.7e-05	0.0251184	0.0116045	0.00532613	FALSE	FALSE	FALSE	FALSE
IPMK											0.74116	0.006853	-0.571022	-0.467037	-0.428752	TRUE	TRUE	TRUE	FALSE
IPO4									0.31309	0.063507			-0.0654869	-0.0664409	-0.0276026	FALSE	FALSE	FALSE	FALSE
IPO7									0.54948	0.083809	0.73628	0.014851	-0.996781	-1.0271	-1.02723	TRUE	TRUE	TRUE	TRUE
IPO8											0.74899	0.076357	0.0208803	-0.163427	-0.0561396	FALSE	TRUE	FALSE	FALSE
IQGAP1									0.37991	0.001217	0.75397	3.7e-05	0.161277	0.0104139	0.0490141	FALSE	FALSE	FALSE	FALSE
ISCA2									0.67569	0.077796			-1.09205	-1.07651	-1.11738	TRUE	TRUE	TRUE	FALSE
JAK1											0.73036	0.036304	-0.0841421	-0.271254	-0.240547	FALSE	TRUE	TRUE	FALSE
JMJD6											0.57541	0.008275	-0.577764	-0.494775	-0.612436	TRUE	TRUE	TRUE	FALSE
JTB									0.3452	0.028412	0.63228	0.002875	-0.316506	-0.280211	-0.241768	TRUE	TRUE	TRUE	FALSE
KAT6A									0.78026	6.2e-05	1.2608	3.7e-05	-0.093838	0.114132	0.195849	FALSE	FALSE	FALSE	FALSE
KAT6B									0.5146	0.001501	0.98567	3.7e-05	-0.0908771	0.106512	0.111681	FALSE	FALSE	FALSE	FALSE
KAT7											1.0318	0.000345	0.00808828	-0.0236028	0.0161921	FALSE	FALSE	FALSE	FALSE
KCTD3											0.41594	0.011781	0.0607912	0.0357674	-0.0600306	FALSE	FALSE	FALSE	FALSE
KDM2B											0.43701	0.001041	-0.0359437	-0.062763	0.0497694	FALSE	FALSE	FALSE	FALSE
KDM8									0.68594	0.021886			-0.606202	-0.701733	-0.722873	TRUE	TRUE	TRUE	TRUE
KHDC4									0.34101	0.008171	0.71048	0.001452	-0.113464	-0.0346925	-0.174379	TRUE	FALSE	TRUE	FALSE
KIDINS220									0.4608	0.003603	0.94707	0.000857	-0.289015	-0.328692	-0.33386	TRUE	TRUE	TRUE	FALSE
KIRREL1									0.26474	0.016746	0.38754	0.000395	0.0925892	0.303184	0.00426191	FALSE	FALSE	FALSE	FALSE
KLF5											0.84783	0.005649	0.0510615	-0.159929	-0.0226063	FALSE	TRUE	FALSE	FALSE
KMT2A									0.8804	6.2e-05	1.6652	3.7e-05	-0.086251	0.0304342	0.0406184	FALSE	FALSE	FALSE	FALSE
KMT2D											0.98935	0.000241	-0.0651895	0.0537945	-0.0457889	FALSE	FALSE	FALSE	FALSE
KPNA4									0.40058	0.004669	1.3173	3.7e-05	-0.172604	-0.171988	-0.262971	TRUE	TRUE	TRUE	FALSE
L2HGDH									0.39971	0.069947			-0.0591921	-0.0543269	-0.0629525	FALSE	FALSE	FALSE	FALSE
LAMTOR4									0.52142	0.065602			-0.353534	-0.429082	-0.17397	TRUE	TRUE	TRUE	FALSE
LARP1									0.28631	0.014288	0.6586	0.001041	-0.129899	-0.0250871	-0.0979306	TRUE	FALSE	TRUE	FALSE
LARP4									0.39856	0.002002	0.40127	0.001452	-0.454353	-0.237507	-0.202109	TRUE	TRUE	TRUE	FALSE
LATS2	0.37021	0.034653							0.68427	6.2e-05	1.3773	3.7e-05	0.130418	0.456008	0.145079	FALSE	FALSE	FALSE	FALSE
LDLRAP1									0.34709	0.081808	0.72826	7.4e-05	-0.0603773	-0.0661029	-0.0905281	FALSE	FALSE	TRUE	FALSE
LILRA5											0.57592	0.03853	0.108472	-0.0293292	0.0542271	FALSE	FALSE	FALSE	FALSE
LINS1											0.77213	0.006681	-0.567278	-0.607347	-0.63944	TRUE	TRUE	TRUE	FALSE
LPCAT3									0.36186	0.070194			0.0776266	0.0730439	0.0418731	FALSE	FALSE	FALSE	FALSE
LRIG1									0.77719	6.2e-05	1.3405	3.7e-05	0.179181	0.193151	0.100463	FALSE	FALSE	FALSE	FALSE
LRRC41											0.46284	0.06922	-0.0442848	-0.0975929	-0.0518842	FALSE	TRUE	FALSE	FALSE
LRRC42									0.42338	0.008821	0.4779	0.003781	-0.132377	-0.0529361	0.0151525	TRUE	FALSE	FALSE	FALSE
LRRC8A									0.41771	0.008045			0.257567	0.0802745	0.1313	FALSE	FALSE	FALSE	FALSE
LSM12											0.84914	0.079058	-0.377805	-0.415349	-0.559225	TRUE	TRUE	TRUE	FALSE
LZTR1									0.34842	0.002157	0.54611	3.7e-05	0.168717	0.378965	0.181861	FALSE	FALSE	FALSE	FALSE
MAGEA1											0.35666	0.005146	0.0393743	0.17768	0.0955926	FALSE	FALSE	FALSE	FALSE
MAGI1									0.32237	0.001172	0.4869	0.000395	-0.0808127	0.299703	0.0397433	FALSE	FALSE	FALSE	FALSE
MAP2K6											0.39655	0.022208	0.0325038	-0.0173913	0.0610559	FALSE	FALSE	FALSE	FALSE
MAX									1.0988	6.2e-05	1.8985	3.7e-05	-1.0142	-0.974061	-0.849608	TRUE	TRUE	TRUE	TRUE
MBD3									0.65287	0.067746			-0.253899	-0.361563	-0.356302	TRUE	TRUE	TRUE	FALSE
MBTD1									0.50874	0.020535	0.5476	0.027567	-0.160268	0.0105124	-0.0560665	TRUE	FALSE	FALSE	FALSE
MCUR1	0.48289	0.098839											-0.0127584	-0.0673655	-0.234533	FALSE	FALSE	TRUE	FALSE
MEAF6									0.53056	0.006159	1.543	3.7e-05	-0.937262	-0.933074	-0.867836	TRUE	TRUE	TRUE	FALSE
MECR	0.80878	0.06396											-0.760752	-0.53697	-0.756885	TRUE	TRUE	TRUE	FALSE
MEN1									1.2183	6.2e-05	1.9933	3.7e-05	0.0355261	-0.345856	-0.257821	FALSE	TRUE	TRUE	FALSE
METTL23									0.69701	6.2e-05	1.3289	3.7e-05	-0.301872	-0.47142	-0.614498	TRUE	TRUE	TRUE	FALSE
METTL26											0.48553	0.079058	0.1278	0.0589455	0.108483	FALSE	FALSE	FALSE	FALSE
METTL5									0.54839	0.023123	1.0716	0.000293	-0.28204	-0.151541	-0.202601	TRUE	TRUE	TRUE	FALSE
MIDEAS									0.47701	6.2e-05	0.9778	3.7e-05	-0.00602658	-0.0516639	-0.0605626	FALSE	FALSE	FALSE	FALSE
MIS18A											1.3288	0.082354	-0.623135	-0.637892	-0.64407	TRUE	TRUE	TRUE	TRUE
MLF2									0.37638	0.00055	0.57924	0.006097	0.0644444	0.0671224	0.0756225	FALSE	FALSE	FALSE	FALSE
MLLT10											0.57332	0.048074	0.215605	0.0238699	0.0270109	FALSE	FALSE	FALSE	FALSE
MNAT1											0.82108	0.085477	-0.959632	-0.950146	-0.924143	TRUE	TRUE	TRUE	TRUE
MNT									0.38923	0.000887	0.73515	3.7e-05	-0.0288823	0.110329	0.269573	FALSE	FALSE	FALSE	FALSE
MOV10									0.26766	0.022941			-0.0650046	-0.0835938	-0.0268094	FALSE	TRUE	FALSE	FALSE
MPDU1											0.95004	0.015877	-0.407723	-0.406683	-0.266001	TRUE	TRUE	TRUE	FALSE
MPDZ									0.46216	6.2e-05	0.68559	0.000345	0.0800773	0.198625	0.153497	FALSE	FALSE	FALSE	FALSE
MRPS33											1.0294	0.087073	-0.965724	-1.00702	-1.01997	TRUE	TRUE	TRUE	TRUE
MTA1											0.60862	0.083292	0.00867775	-0.107683	-0.0269564	FALSE	TRUE	FALSE	FALSE
MTMR10											0.41219	0.007997	0.00509843	0.0679706	0.0443108	FALSE	FALSE	FALSE	FALSE
MYNN									0.50278	0.032972	0.63205	0.025141	0.0516765	0.0311636	0.0513874	FALSE	FALSE	FALSE	FALSE
N4BP1									0.65466	0.000707	1.0612	3.7e-05	-0.17486	-0.14385	-0.0831134	TRUE	TRUE	FALSE	FALSE
NAA60									0.40997	0.079523	0.51836	0.023321	-0.153332	-0.0819267	-0.288119	TRUE	FALSE	TRUE	FALSE
NCOA3									0.36605	0.047366	0.55681	0.093491	0.020923	-0.0201016	0.102193	FALSE	FALSE	FALSE	FALSE
NCOR2									0.45484	0.000625	0.88585	3.7e-05	0.0364997	0.0178063	-0.0824218	FALSE	FALSE	FALSE	FALSE
NDUFA13											0.74968	0.04413	-0.757383	-0.623451	-0.846038	TRUE	TRUE	TRUE	FALSE
NDUFC2											0.38652	0.072427	-0.603036	-0.399231	-0.654769	TRUE	TRUE	TRUE	FALSE
NDUFS5											0.76158	0.066825	-0.660748	-0.346272	-0.696779	TRUE	TRUE	TRUE	FALSE
NDUFS8									0.46629	0.021942	0.54484	0.032079	-0.667485	-0.46716	-0.828336	TRUE	TRUE	TRUE	FALSE
NDUFV1											0.71355	0.04413	-0.526783	-0.433989	-0.708683	TRUE	TRUE	TRUE	FALSE
NEK7									0.29477	0.019458			0.0816563	0.0776506	0.139844	FALSE	FALSE	FALSE	FALSE
NF1									0.40239	0.001361	0.703	3.7e-05	-0.0176516	0.381282	0.149327	FALSE	FALSE	FALSE	FALSE
NFIB											0.34584	3.7e-05	0.100403	0.315645	0.177589	FALSE	FALSE	FALSE	FALSE
NFKB2											0.43242	0.008275	-0.0185163	-0.0435033	0.111984	FALSE	FALSE	FALSE	FALSE
NFKBIA									0.56891	6.2e-05	1.1137	3.7e-05	0.0705502	0.0857398	0.0552127	FALSE	FALSE	FALSE	FALSE
NFRKB									0.54617	0.00798	0.8714	0.001187	-0.275595	-0.175745	-0.211601	TRUE	TRUE	TRUE	FALSE
NIBAN2									0.30961	0.078378	0.59541	0.001478	0.161885	0.0685105	0.0244592	FALSE	FALSE	FALSE	FALSE
NMT1											0.75226	0.003841	-0.485188	-0.432792	-0.578698	TRUE	TRUE	TRUE	FALSE
NPAS1											0.39132	0.039913	0.0828265	0.0388917	0.0989843	FALSE	FALSE	FALSE	FALSE
NRBP1									0.66608	0.001045	1.7638	3.7e-05	-0.63755	-0.594084	-0.455744	TRUE	TRUE	TRUE	FALSE
NSUN2											0.47492	0.011069	-0.0810659	0.0941966	-0.00072424	FALSE	FALSE	FALSE	FALSE
NUFIP2											0.53637	0.076573	0.0271176	0.0416608	-0.0983204	FALSE	FALSE	TRUE	FALSE
OCIAD1									0.4728	0.00055	0.70365	3.7e-05	-0.00382981	0.0254781	-0.121741	FALSE	FALSE	TRUE	FALSE
ODR4									0.52572	0.001501	0.93286	0.000816	-0.535818	-0.514801	-0.615536	TRUE	TRUE	TRUE	FALSE
OGA									0.56304	0.008498	0.66289	0.09275	-0.504818	-0.524395	-0.549002	TRUE	TRUE	TRUE	FALSE
OGT									0.68239	0.022567			-0.967928	-0.915803	-0.958686	TRUE	TRUE	TRUE	TRUE
OLA1											0.71416	0.029631	-0.152327	-0.151411	-0.0261106	TRUE	TRUE	FALSE	FALSE
OSBPL11											0.46548	0.095164	-0.0466835	-0.152427	6.39299e-05	FALSE	TRUE	FALSE	FALSE
OTUD5									0.59486	0.00754	1.0338	0.00072	-0.66636	-0.649593	-0.704941	TRUE	TRUE	TRUE	FALSE
OTUD6B											0.58365	3.7e-05	0.0506715	0.196772	0.147445	FALSE	FALSE	FALSE	FALSE
P4HB									0.42818	0.001532	0.4659	0.032079	0.0621269	0.0691194	0.0803091	FALSE	FALSE	FALSE	FALSE
PACS1									0.66928	0.005013	1.0558	3.7e-05	-0.049035	-0.0988563	-0.138763	FALSE	TRUE	TRUE	FALSE
PCGF1											0.57903	0.005914	-0.0543018	-0.119848	0.0028913	FALSE	TRUE	FALSE	FALSE
PDCD5									0.33643	0.019688	0.7268	3.7e-05	-0.326422	-0.389292	-0.387889	TRUE	TRUE	TRUE	FALSE
PDLIM7									0.28285	0.058586	0.45656	0.002057	-0.0391706	0.0866016	0.0076358	FALSE	FALSE	FALSE	FALSE
PEX19											0.44278	0.050534	-0.0548952	-0.00777031	0.00286414	FALSE	FALSE	FALSE	FALSE
PGAP2											0.91062	0.002531	-0.168266	-0.274961	-0.0241194	TRUE	TRUE	FALSE	FALSE
PGLS											0.95351	0.097973	-0.137321	-0.0849029	-0.0531489	TRUE	TRUE	FALSE	FALSE
PHF3									0.59988	0.00055	0.85742	0.008993	0.000780472	0.00468108	0.0171041	FALSE	FALSE	FALSE	FALSE
PHF6											0.4395	0.019502	0.0178851	0.0318623	-0.0226609	FALSE	FALSE	FALSE	FALSE
PIAS1									0.41346	0.005679	0.66304	0.001006	-0.0403314	-0.041271	0.0915929	FALSE	FALSE	FALSE	FALSE
PIAS4									0.38474	0.058689	0.58467	0.014247	-0.0120489	-0.156954	-0.0873379	FALSE	TRUE	TRUE	FALSE
PICALM									0.61261	0.001045	0.88153	0.001006	-0.111827	0.0326333	-0.000115591	TRUE	FALSE	FALSE	FALSE
PIGF											0.99646	0.025141	-0.327038	-0.28284	-0.132545	TRUE	TRUE	TRUE	FALSE
PIGK											0.68059	0.020935	-0.176511	-0.172402	-0.0724877	TRUE	TRUE	FALSE	FALSE
PIGL									0.47749	0.05532	0.98264	0.00139	-0.195924	-0.449862	-0.174293	TRUE	TRUE	TRUE	FALSE
PIGV											1.1069	0.001006	-0.195716	-0.322357	-0.0787679	TRUE	TRUE	FALSE	FALSE
PIGW											0.55466	0.069541	-0.0299874	-0.114643	-0.0215859	FALSE	TRUE	FALSE	FALSE
PINLYP											0.25741	0.001735	-0.0697523	-0.0511365	-0.0125583	FALSE	FALSE	FALSE	FALSE
PINX1									0.4412	6.2e-05	0.65515	0.002597	-0.271207	-0.0271974	-0.213622	TRUE	FALSE	TRUE	FALSE
PITPNB											0.39545	0.034189	-0.04384	0.040703	0.0308132	FALSE	FALSE	FALSE	FALSE
PLCG1									0.34817	0.001561	0.54666	3.7e-05	0.0543869	0.342742	0.224474	FALSE	FALSE	FALSE	FALSE
POGK											0.41245	0.021693	-0.0286885	-0.0525521	-0.096931	FALSE	FALSE	TRUE	FALSE
POTEI											1.3946	0.099084	-0.681375	-0.588657	-0.51657	TRUE	TRUE	TRUE	FALSE
PPAT									0.39104	0.099166			-1.1534	-1.18417	-1.17261	TRUE	TRUE	TRUE	FALSE
PPIH									0.59082	0.022234	1.0394	0.061531	-0.894591	-0.942532	-0.982938	TRUE	TRUE	TRUE	FALSE
PPIP5K1											0.30532	0.094277	-0.125328	-0.0882103	-0.0903077	TRUE	TRUE	TRUE	FALSE
PPM1G									0.27485	0.05929	0.74944	0.000903	-0.0200549	0.0281923	0.0555397	FALSE	FALSE	FALSE	FALSE
PPME1									0.50431	0.006785	1.2132	3.7e-05	-0.356041	-0.375843	-0.386636	TRUE	TRUE	TRUE	FALSE
PPP1R13B									0.30695	0.019131			-0.104381	-0.0761864	-0.00541549	FALSE	FALSE	FALSE	FALSE
PPP2R1A									1.4167	6.2e-05	2.2609	3.7e-05	-0.140818	-0.357081	-0.370674	TRUE	TRUE	TRUE	TRUE
PPP2R2D									0.55431	0.042116			-0.0980276	-0.0966323	-0.169344	FALSE	TRUE	TRUE	FALSE
PPP2R3C											0.78845	0.046403	-0.126406	-0.0501401	-0.00147939	TRUE	FALSE	FALSE	FALSE
PPP2R5B									0.32014	0.022597			-0.185413	-0.185287	-0.105385	TRUE	TRUE	TRUE	FALSE
PPP3R1											0.36825	0.021693	0.012224	0.127107	-0.025687	FALSE	FALSE	FALSE	FALSE
PPP6R1									0.36703	0.021415	0.64297	0.000857	0.00965974	0.141322	0.0921105	FALSE	FALSE	FALSE	FALSE
PPP6R3									0.72874	0.063317	1.3247	0.002318	-0.716523	-0.760136	-0.743266	TRUE	TRUE	TRUE	FALSE
PPRC1									0.45612	0.020535	0.70887	0.014517	-0.496779	-0.526117	-0.508547	TRUE	TRUE	TRUE	TRUE
PRDM15											0.61917	0.005898	-0.0721396	0.0435311	0.0474909	FALSE	FALSE	FALSE	FALSE
PREP											0.50668	0.007462	0.0969373	0.0481308	0.0710779	FALSE	FALSE	FALSE	FALSE
PRKDC									0.67824	6.2e-05	0.86212	3.7e-05	-0.368866	-0.274784	-0.22982	TRUE	TRUE	TRUE	FALSE
PSD3											0.39149	0.034189	0.00566204	-0.0605026	-0.00835977	FALSE	FALSE	FALSE	FALSE
PSIP1											1.0974	0.002936	0.219	0.0344293	-0.00532022	FALSE	FALSE	FALSE	FALSE
PTAR1											0.60741	0.058523	-0.201563	-0.147344	-0.157915	TRUE	TRUE	TRUE	FALSE
PTBP1									0.3153	0.059985	0.67427	0.000178	-0.302855	-0.170521	-0.128938	TRUE	TRUE	TRUE	FALSE
PTK2B									0.26414	0.021743			0.0353241	0.121508	0.0800565	FALSE	FALSE	FALSE	FALSE
PTPN12											0.46771	0.07795	-0.0506129	0.129396	0.0611596	FALSE	FALSE	FALSE	FALSE
PTPN14									0.33758	0.008885	0.79804	3.7e-05	0.0760074	0.244317	0.151181	FALSE	FALSE	FALSE	FALSE
PTPN21									0.41238	0.015118			-0.0285404	0.0325129	-0.0520033	FALSE	FALSE	FALSE	FALSE
PTPRE									0.22801	0.01298	0.3158	0.012698	0.0528706	0.060642	0.00863076	FALSE	FALSE	FALSE	FALSE
PVR											0.38584	0.077546	0.066686	0.039553	-0.0211603	FALSE	FALSE	FALSE	FALSE
RAB1A											0.60926	0.020471	-0.240233	-0.1082	-0.0936184	TRUE	TRUE	TRUE	FALSE
RAB1B									0.60513	0.006839	0.9783	3.7e-05	-0.226654	-0.425119	-0.350405	TRUE	TRUE	TRUE	FALSE
RABL6											0.46438	0.034709	-0.0695546	-0.00142051	-0.0376604	FALSE	FALSE	FALSE	FALSE
RALGAPB									0.32453	0.067343	0.52625	0.052447	-0.0916593	-0.104725	-0.121691	FALSE	TRUE	TRUE	FALSE
RANBP2											0.58768	0.097973	-0.488146	-0.264479	-0.426468	TRUE	TRUE	TRUE	TRUE
RAP2C									0.24476	0.071092			0.146509	0.18633	0.162767	FALSE	FALSE	FALSE	FALSE
RASGEF1C									0.27017	0.099194			-0.000211198	0.00860608	0.0551151	FALSE	FALSE	FALSE	FALSE
RB1									1.0695	6.2e-05	2.1931	3.7e-05	0.0122943	0.215368	0.124498	FALSE	FALSE	FALSE	FALSE
RBFA									0.0055905	0.083675			-0.81147	-0.861689	-0.894287	TRUE	TRUE	TRUE	FALSE
RBFOX2									0.41508	0.004147	0.69283	0.00067	0.0696632	-0.0516211	0.0225398	FALSE	FALSE	FALSE	FALSE
RBL2									0.25975	0.022658	0.55883	0.006657	0.265382	0.0680362	0.0149662	FALSE	FALSE	FALSE	FALSE
RBM41									0.35885	0.020535	0.67537	0.001006	0.0860929	0.0684596	0.0983799	FALSE	FALSE	FALSE	FALSE
RBMS1									0.65677	0.000295	0.75169	0.000293	-0.0320867	0.0398375	-0.0414264	FALSE	FALSE	FALSE	FALSE
RELB									0.30977	0.048349			-0.0205015	0.0434445	0.0261152	FALSE	FALSE	FALSE	FALSE
RGP1	0.61622	0.013083							0.61149	6.2e-05	0.68833	0.000293	-0.231786	0.0678688	-0.0190413	TRUE	FALSE	FALSE	FALSE
RIC1									0.35335	0.021743	0.75953	3.7e-05	0.0114247	0.186883	0.0770959	FALSE	FALSE	FALSE	FALSE
RIC8A									0.5086	0.000495	0.73754	3.7e-05	-0.127516	0.114844	0.00809429	TRUE	FALSE	FALSE	FALSE
RING1											1.1732	0.000504	-0.350382	-0.2769	-0.0615715	TRUE	TRUE	FALSE	FALSE
RLIM											0.46062	0.076159	0.0619722	0.0128597	0.0455125	FALSE	FALSE	FALSE	FALSE
RMND1	0.75486	0.006436											-0.252319	-0.318444	-0.611554	TRUE	TRUE	TRUE	FALSE
RNASEH2A									0.45462	0.009153	0.6723	0.038644	-0.594866	-0.573285	-0.605064	TRUE	TRUE	TRUE	TRUE
RNASEH2B											0.58935	0.04413	-0.267226	-0.118357	-0.250228	TRUE	TRUE	TRUE	TRUE
RNASEH2C									0.36123	6.2e-05	0.56485	3.7e-05	-0.39013	-0.230816	-0.28517	TRUE	TRUE	TRUE	FALSE
RNF126									0.67627	0.007679	0.84983	0.004693	-0.062422	-0.213963	-0.194477	FALSE	TRUE	TRUE	FALSE
RNF146									0.61085	6.2e-05	0.8003	3.7e-05	0.271328	0.340735	0.0518624	FALSE	FALSE	FALSE	FALSE
RNF7											0.76517	0.000109	0.0389973	0.0468737	-0.0344679	FALSE	FALSE	FALSE	FALSE
RPUSD4									0.76305	0.023608			-0.979987	-1.01327	-1.01867	TRUE	TRUE	TRUE	TRUE
RRAGC									0.4472	0.002824	0.5737	0.07194	-0.559158	-0.399673	-0.179607	TRUE	TRUE	TRUE	FALSE
RTN4IP1											0.38174	0.093203	-0.756118	-0.497145	-0.880679	TRUE	TRUE	TRUE	FALSE
RYBP									0.52931	6.2e-05	1.0178	3.7e-05	0.18713	0.0191315	-0.0106949	FALSE	FALSE	FALSE	FALSE
SACM1L									0.25302	0.044912			-1.03341	-1.04461	-1.04234	TRUE	TRUE	TRUE	TRUE
SAFB2									0.48408	0.001561	0.59241	0.003364	0.138395	-0.0633624	0.0880527	FALSE	FALSE	FALSE	FALSE
SAMD1									0.48611	0.002002	1.1065	3.7e-05	4.34163e-05	0.0541589	0.133434	FALSE	FALSE	FALSE	FALSE
SAR1A									0.51699	0.001172	0.87961	3.7e-05	0.0180953	0.035052	0.0166982	FALSE	FALSE	FALSE	FALSE
SATB2											0.65843	0.002618	-0.019899	0.0377233	0.0321511	FALSE	FALSE	FALSE	FALSE
SAV1									0.2973	0.057099			-0.0973273	0.212395	0.0662809	FALSE	FALSE	FALSE	FALSE
SBF1											0.38727	0.008275	0.0534009	0.0649588	0.0422927	FALSE	FALSE	FALSE	FALSE
SCYL1									0.48925	0.066356	0.68065	0.025692	-0.490236	-0.441214	-0.327675	TRUE	TRUE	TRUE	FALSE
SDR39U1									0.34354	0.099166			-0.111901	-0.0298349	0.0149099	TRUE	FALSE	FALSE	FALSE
SEC14L1									0.47226	6.2e-05	0.59328	3.7e-05	-0.0229156	0.148652	0.0308875	FALSE	FALSE	FALSE	FALSE
SEC23IP									0.3434	0.021743	0.53022	0.03839	-0.0718705	0.017641	0.0207696	FALSE	FALSE	FALSE	FALSE
SEL1L											0.62773	0.068299	-0.105434	-0.137068	-0.143604	FALSE	TRUE	TRUE	FALSE
SENP1									0.47894	0.00055	0.82224	0.000241	-0.0888291	-0.147174	-0.233047	FALSE	TRUE	TRUE	FALSE
SENP3											0.80142	0.000395	-0.112793	-0.0391351	-0.00600002	TRUE	FALSE	FALSE	FALSE
SENP5											0.39672	0.028436	-0.0388594	-0.081098	-0.0484407	FALSE	FALSE	FALSE	FALSE
SERBP1									0.47006	6.2e-05	0.74271	3.7e-05	-0.528333	-0.227644	-0.179235	TRUE	TRUE	TRUE	FALSE
SERP1									0.76111	0.015673	0.99257	0.000178	-0.0275963	-0.0893697	-0.0342328	FALSE	TRUE	FALSE	FALSE
SGF29									0.72749	0.003993			-0.213767	-0.284368	-0.337967	TRUE	TRUE	TRUE	FALSE
SGK1											0.29073	0.01224	0.126784	0.115688	0.0958782	FALSE	FALSE	FALSE	FALSE
SIAH1											0.75169	0.036381	-0.533209	-0.568167	-0.674472	TRUE	TRUE	TRUE	FALSE
SIPA1									0.31657	0.048163			0.122696	-0.00024185	0.0172385	FALSE	FALSE	FALSE	FALSE
SIRT1									0.65812	0.002002	0.77083	0.00139	0.0995644	0.176571	0.105774	FALSE	FALSE	FALSE	FALSE
SIX5									0.37441	0.025909			-0.00446718	-0.0176426	-0.0571368	FALSE	FALSE	FALSE	FALSE
SLC25A11											0.46085	0.007844	-0.00648732	0.117235	-0.0372378	FALSE	FALSE	FALSE	FALSE
SLC30A1									0.4311	0.006077	0.84881	0.001976	-0.0335627	-0.130427	-0.0466823	FALSE	TRUE	FALSE	FALSE
SLC30A6											0.66967	0.011912	0.0521228	-0.00164142	-0.00204188	FALSE	FALSE	FALSE	FALSE
SLC3A2									0.24701	0.038376	0.644	3.7e-05	-0.322373	0.0264684	-0.473529	TRUE	FALSE	TRUE	FALSE
SLC7A5									1.3326	6.2e-05	1.4583	0.003841	-1.13453	-1.10233	-1.14947	TRUE	TRUE	TRUE	FALSE
SLK									0.31598	0.071364			0.00931029	0.0199071	-0.00144147	FALSE	FALSE	FALSE	FALSE
SLTM									0.42953	6.2e-05	0.84297	3.7e-05	-0.028501	0.0538049	0.0629286	FALSE	FALSE	FALSE	FALSE
SMAD1									0.41248	6.2e-05	0.86812	3.7e-05	0.188426	0.183943	0.0558917	FALSE	FALSE	FALSE	FALSE
SMCHD1											0.49148	0.094418	0.106757	0.0110631	0.144446	FALSE	FALSE	FALSE	FALSE
SNX20											0.42147	0.064732	0.0504175	-0.091076	-0.117908	FALSE	TRUE	TRUE	FALSE
SPEN											0.45515	0.011718	-0.00546945	-0.0069537	0.0531847	FALSE	FALSE	FALSE	FALSE
SPRY2									0.37453	0.00129	0.50684	0.000816	0.113047	0.24045	0.101001	FALSE	FALSE	FALSE	FALSE
SPTBN1									0.21598	0.025909	0.40435	0.004506	0.121855	0.170625	0.0338178	FALSE	FALSE	FALSE	FALSE
SPTY2D1											0.3755	0.039402	0.07972	0.037879	0.0973568	FALSE	FALSE	FALSE	FALSE
SREK1											0.24838	0.091413	-0.216722	0.0331769	0.0747763	TRUE	FALSE	FALSE	FALSE
ST3GAL5									0.48064	0.026342	0.64901	0.003806	-0.00971984	0.0247748	0.0258621	FALSE	FALSE	FALSE	FALSE
STAT3									0.77687	0.000707	1.5507	3.7e-05	-0.094467	-0.28391	-0.294504	FALSE	TRUE	TRUE	FALSE
STON2									0.35218	0.004071	0.49162	0.048968	0.075252	0.0667869	-0.00610741	FALSE	FALSE	FALSE	FALSE
SUMO2									0.90856	0.032972	1.4439	0.001006	-0.382371	-0.25592	-0.172504	TRUE	TRUE	TRUE	FALSE
SUMO3											0.39804	0.025734	0.0212192	-0.00655123	0.031978	FALSE	FALSE	FALSE	FALSE
SYAP1											0.3755	0.062034	0.0393703	0.146431	0.0616096	FALSE	FALSE	FALSE	FALSE
SYNE1											0.20454	0.07194	0.148769	0.0268686	0.100858	FALSE	FALSE	FALSE	FALSE
TADA2A											0.75697	0.071084	-0.544783	-0.374111	-0.346929	TRUE	TRUE	TRUE	FALSE
TAZ									0.4333	0.065602	0.40463	0.070523	-0.0842908	0.104331	0.071087	FALSE	FALSE	FALSE	FALSE
TBC1D4									0.35923	0.046816			0.0193534	0.0115956	-0.0126418	FALSE	FALSE	FALSE	FALSE
TBK1											0.59754	0.034709	-0.153318	0.0210461	0.046557	TRUE	FALSE	FALSE	FALSE
TBL1XR1									0.90511	6.2e-05	1.5365	3.7e-05	0.152311	-0.0102421	-0.0331681	FALSE	FALSE	FALSE	FALSE
TBPL1									0.48235	0.000122	0.79402	3.7e-05	-0.0091498	0.0532435	0.153347	FALSE	FALSE	FALSE	FALSE
TCOF1									0.39937	0.005911	0.49765	0.079058	-0.329551	-0.142457	-0.100186	TRUE	TRUE	TRUE	FALSE
TFB1M									0.66679	0.028635			-0.964081	-0.977186	-0.999231	TRUE	TRUE	TRUE	TRUE
TFPT									0.62939	0.005679	0.9611	0.001275	-0.399824	-0.420608	-0.53082	TRUE	TRUE	TRUE	FALSE
TGFA											0.27078	0.053643	0.0851931	0.0661106	0.0888077	FALSE	FALSE	FALSE	FALSE
TGFBR3											0.42063	0.079704	-0.261292	-0.046872	-0.0442381	TRUE	FALSE	FALSE	FALSE
TIAL1									0.72239	6.2e-05	0.6219	0.003713	-0.479992	-0.483103	-0.405891	TRUE	TRUE	TRUE	FALSE
TLE3											0.48135	0.018818	0.00197017	0.104051	0.00915614	FALSE	FALSE	FALSE	FALSE
TM9SF3									0.65609	0.001561	1.0414	0.001355	-0.000721972	-0.184897	-0.267767	FALSE	TRUE	TRUE	FALSE
TMEM131									0.45691	0.023717	1.0348	3.7e-05	-0.0685789	-0.0982726	-0.0783511	FALSE	TRUE	FALSE	FALSE
TMEM134									0.49239	0.005886			0.00370242	-0.148318	0.00934943	FALSE	TRUE	FALSE	FALSE
TMEM160									0.38323	0.056753	0.35546	0.079058	0.00418515	0.0168477	0.0694622	FALSE	FALSE	FALSE	FALSE
TMEM201											0.5028	0.024903	-0.0372478	-0.0891023	-0.0982071	FALSE	TRUE	TRUE	FALSE
TMEM41B											0.9422	0.097213	-0.576426	-0.673123	-0.561188	TRUE	TRUE	TRUE	TRUE
TNFRSF21									0.33678	0.083809			0.101884	0.0365792	0.0624612	FALSE	FALSE	FALSE	FALSE
TNIP1									0.32213	0.019961			-0.225493	-0.0193895	0.00697294	TRUE	FALSE	FALSE	FALSE
TNK2									0.43687	0.000495	0.75046	3.7e-05	0.120948	0.0529319	0.104367	FALSE	FALSE	FALSE	FALSE
TNNI3									0.301	0.044608			0.0383827	-0.0548765	-0.025683	FALSE	FALSE	FALSE	FALSE
TNPO2											0.43425	0.028701	-0.153285	-0.224599	-0.277319	TRUE	TRUE	TRUE	FALSE
TOP1									0.71719	0.080725			-1.07509	-1.04012	-1.02533	TRUE	TRUE	TRUE	TRUE
TPT1									0.40722	0.080287			-0.992892	-0.886017	-0.981467	TRUE	TRUE	TRUE	TRUE
TRAF3									0.35433	0.006839	0.73364	0.057799	-0.0959601	-0.106576	-0.00316602	FALSE	TRUE	FALSE	FALSE
TRAPPC1									0.64952	0.047983			-0.996403	-1.01017	-1.01507	TRUE	TRUE	TRUE	TRUE
TRAPPC12									0.2984	0.053004	0.60824	0.000504	0.0713952	0.153038	0.141827	FALSE	FALSE	FALSE	FALSE
TRAPPC13									0.51509	6.2e-05	1.0166	0.000345	-0.220033	0.0664746	0.007576	TRUE	FALSE	FALSE	FALSE
TRAPPC4											0.79718	3.7e-05	-0.417599	-0.365415	-0.377331	TRUE	TRUE	TRUE	TRUE
TRAPPC8									0.44	0.020535			-0.624795	-0.677923	-0.685797	TRUE	TRUE	TRUE	TRUE
TRIM24									0.22627	0.016761	0.32134	0.020471	0.315406	0.301326	0.298872	FALSE	FALSE	FALSE	FALSE
TRIM26									0.3177	0.027456			-0.0670571	0.0455892	0.0290567	FALSE	FALSE	FALSE	FALSE
TRIM28									1.1541	6.2e-05	2.1723	3.7e-05	-0.260128	-0.0291227	-0.191864	TRUE	FALSE	TRUE	FALSE
TRPT1									0.27926	0.047983	0.4411	0.082226	-0.0110619	-0.229635	-0.133413	FALSE	TRUE	TRUE	FALSE
TSC22D2									0.62834	6.2e-05	1.2436	3.7e-05	0.0565606	0.0629053	0.127711	FALSE	FALSE	FALSE	FALSE
TSPAN10									0.21636	0.079909			-0.064181	0.00113922	-0.0267251	FALSE	FALSE	FALSE	FALSE
TTC17									0.33616	0.052331			-0.0102154	0.0142398	0.0698715	FALSE	FALSE	FALSE	FALSE
TXNL4B									1.1054	0.099166			-1.17889	-1.17157	-1.14899	TRUE	TRUE	TRUE	FALSE
U2SURP									0.99278	0.085204			-1.11408	-1.14371	-1.12	TRUE	TRUE	TRUE	TRUE
UBE2F											0.62396	0.004693	0.0793437	-0.0150041	-0.0116283	FALSE	FALSE	FALSE	FALSE
UBE2G2									0.43141	6.2e-05	1.1834	3.7e-05	-0.147926	-0.00966242	0.0640062	TRUE	FALSE	FALSE	FALSE
UBE2J1									0.32182	0.090166	0.72867	0.000293	0.00237894	0.0781491	-0.0606776	FALSE	FALSE	FALSE	FALSE
UBE2M									0.24531	0.067609			-1.16106	-1.15525	-1.15259	TRUE	TRUE	TRUE	TRUE
UBE3A									0.36759	0.015808	0.4413	0.018818	-0.0100032	-0.0241338	-0.107628	FALSE	FALSE	TRUE	FALSE
UBE3D											0.25039	0.087078	-0.232931	-0.112443	-0.314817	TRUE	TRUE	TRUE	TRUE
UBR5									0.32618	0.079523	0.89595	0.083597	-0.488331	-0.555131	-0.540284	TRUE	TRUE	TRUE	FALSE
UCHL5									0.89387	6.2e-05	1.5074	3.7e-05	-0.706492	-0.733431	-0.672474	TRUE	TRUE	TRUE	TRUE
UFC1											1.2526	0.064394	-0.679833	-0.614741	-0.609332	TRUE	TRUE	TRUE	FALSE
UFL1											0.79786	0.019755	-0.49998	-0.497781	-0.531066	TRUE	TRUE	TRUE	FALSE
UFSP2											0.89738	0.015877	-0.760944	-0.704998	-0.786112	TRUE	TRUE	TRUE	FALSE
UHRF1									1.0408	6.2e-05			-0.947894	-0.956805	-0.956782	TRUE	TRUE	TRUE	FALSE
UNC50											0.93126	0.031406	-0.786017	-0.785485	-0.809742	TRUE	TRUE	TRUE	FALSE
USP10									0.69282	0.001217	1.1681	3.7e-05	-0.746226	-0.590935	-0.548671	TRUE	TRUE	TRUE	FALSE
USP16									0.33947	0.076931	0.68623	0.00673	-0.162181	-0.1888	-0.240502	TRUE	TRUE	TRUE	FALSE
USP48											0.32861	0.036937	-0.351512	-0.0629944	-0.0118246	TRUE	FALSE	FALSE	FALSE
VARS2									0.77969	0.042034			-1.04609	-1.05652	-1.08698	TRUE	TRUE	TRUE	FALSE
VEZF1											0.53006	0.003602	-0.0568652	-0.0417391	-0.0100574	FALSE	FALSE	FALSE	FALSE
VMP1									1.357	0.028635			-1.10543	-1.12072	-1.10501	TRUE	TRUE	TRUE	TRUE
WASL											0.67864	0.01671	0.032435	-0.00851136	0.182649	FALSE	FALSE	FALSE	FALSE
WDR4									0.71298	0.038108			-0.293171	-0.573337	-0.548909	TRUE	TRUE	TRUE	TRUE
WDR83											1.257	0.001773	-0.897527	-0.873451	-0.920817	TRUE	TRUE	TRUE	FALSE
WNK1											1.3806	3.7e-05	-0.576951	-0.371771	-0.42989	TRUE	TRUE	TRUE	TRUE
WWC1									0.39785	0.023095			0.0268058	0.172734	0.0154958	FALSE	FALSE	FALSE	FALSE
XPNPEP1									0.60936	6.2e-05	0.87853	3.7e-05	0.0685714	0.095927	0.0668068	FALSE	FALSE	FALSE	FALSE
XPOT									0.3417	0.018896			-0.487534	-0.354793	-0.29095	TRUE	TRUE	TRUE	FALSE
YAF2											0.29035	0.072386	0.09906	-0.00732544	-0.0756056	FALSE	FALSE	FALSE	FALSE
YME1L1									0.48821	0.02922	0.48739	0.075456	-0.0276874	0.103255	0.0482984	FALSE	FALSE	FALSE	FALSE
YY1											0.53164	0.065944	0.0673785	0.0424128	0.00591851	FALSE	FALSE	FALSE	TRUE
ZBTB1									0.32854	0.029453	0.56158	0.006381	0.00726993	0.0521469	0.0689411	FALSE	FALSE	FALSE	FALSE
ZBTB17									0.58103	0.006839	0.75564	0.001425	-0.687767	-0.486192	-0.502292	TRUE	TRUE	TRUE	TRUE
ZBTB7B											0.74424	0.001452	-0.0185231	0.0394797	0.0194308	FALSE	FALSE	FALSE	FALSE
ZC3H4									0.70655	6.2e-05	1.1468	3.7e-05	-0.00121887	-0.0598155	-0.119628	FALSE	FALSE	TRUE	FALSE
ZDHHC24									0.36325	0.080287			-0.0347552	-0.191449	-0.199518	FALSE	TRUE	TRUE	FALSE
ZFAT									0.54514	0.002157	0.70439	0.027764	-0.0817825	-0.0351347	-0.0315134	FALSE	FALSE	FALSE	FALSE
ZFP64									0.34526	0.048349	0.8282	3.7e-05	-0.0614418	0.0474172	0.0210074	FALSE	FALSE	FALSE	FALSE
ZFPL1											0.64086	0.000816	-0.142323	-0.152429	-0.0981653	TRUE	TRUE	TRUE	FALSE
ZIC2									0.18165	0.068884			0.0987111	0.113911	0.100184	FALSE	FALSE	FALSE	FALSE
ZNF222									0.43992	0.004635			-0.783989	-0.755211	-0.748733	TRUE	TRUE	TRUE	FALSE
ZNF35											0.47149	0.076573	-0.064809	-0.247241	-0.224747	FALSE	TRUE	TRUE	FALSE
ZNF384									0.44326	0.010324	0.57138	0.013331	-0.0605288	0.0783724	-0.0141565	FALSE	FALSE	FALSE	FALSE
ZNF518B									0.19504	0.063488			0.094163	0.0304416	0.102636	FALSE	FALSE	FALSE	FALSE
ZNF562											0.38528	0.026576	0.0589408	0.0068173	-0.0406001	FALSE	FALSE	FALSE	FALSE
ZNF628									0.3081	0.050072	0.48712	0.001041	0.048596	0.0769956	0.0274412	FALSE	FALSE	FALSE	FALSE
ZNRD2											0.53086	0.080207	-0.384353	-0.412272	-0.246834	TRUE	TRUE	TRUE	FALSE
ZRANB2									0.77616	6.2e-05	1.2799	3.7e-05	-0.428218	-0.352032	-0.317526	TRUE	TRUE	TRUE	FALSE
ZSWIM6											0.40212	0.014933	0.0469287	0.238218	0.129015	FALSE	FALSE	FALSE	FALSE

## Sheet: sigSensitizerData
gene	lfc.H838.day11	fdr.H838.day11	lfc.H838.day18	fdr.H838.day18	lfc.HCC44.day11	fdr.HCC44.day11	lfc.HCC44.day18	fdr.HCC44.day18	lfc.SKMES1.day11	fdr.SKMES1.day11	lfc.SKMES1.day18	fdr.SKMES1.day18	HCC44.effect	SKMES1.effect	H838.effect	HCC44.sig01	SKMES1.sig01	H838.sig01	AchillesEssentials
SLC39A1	-0.38026	0.091054	-1.1177	0.001238					-1.5502	0.000261	-2.4126	0.000261	0.0253268	-0.0187407	0.068996	FALSE	FALSE	FALSE	FALSE
SKP2	-0.74006	0.018564							-1.462	0.062807			-1.08528	-1.01448	-0.795081	TRUE	TRUE	TRUE	FALSE
TGFBR1			-0.86248	0.076342					-1.2231	0.000261	-1.7008	0.000261	-0.700744	-0.71963	-0.721608	TRUE	TRUE	TRUE	FALSE
RAB10	-0.48634	0.066078							-1.2165	0.014242			-0.396384	-0.424321	-0.0813261	TRUE	TRUE	FALSE	FALSE
MAGEA10									-1.1939	0.000261	-1.3696	0.000261	0.0330473	0.0254239	0.0300034	FALSE	FALSE	FALSE	FALSE
XRCC1	-1.5192	0.000825	-1.2133	0.005776					-1.1316	0.000261	-1.2276	0.000261	-0.237764	-0.209053	-0.29812	TRUE	TRUE	TRUE	FALSE
NANS			-1.6454	0.015347					-1.1264	0.029761	-1.944	0.06413	-0.0963095	-0.46371	-0.3229	FALSE	TRUE	TRUE	FALSE
DET1	-0.67893	0.093421	-0.93244	0.00495					-1.1024	0.000261	-1.8038	0.000261	-0.143094	-0.0531949	0.164811	TRUE	FALSE	FALSE	FALSE
CDK2									-1.0773	0.018596			-1.0769	-1.01939	-1.01928	TRUE	TRUE	TRUE	FALSE
SOCS3	-0.76735	0.000825	-1.4883	0.001238	-2.4092	0.002475	-2.6489	0.00165	-1.0566	0.000261	-1.633	0.001815	-0.100507	-0.340293	-0.0768947	FALSE	TRUE	FALSE	FALSE
SCLY									-1.0517	0.000261			-0.264926	-0.495367	-0.268194	TRUE	TRUE	TRUE	FALSE
YWHAE									-1.0296	0.014487	-1.3924	0.085602	-1.03124	-1.02349	-1.04325	TRUE	TRUE	TRUE	FALSE
KRTAP4-11									-1.018	0.070429			-0.983079	-0.989311	-0.949492	TRUE	TRUE	TRUE	FALSE
CENPB									-0.96269	0.000261	-1.3052	0.004299	-0.101824	-0.305433	-0.20132	FALSE	TRUE	TRUE	FALSE
CDK4									-0.96032	0.008126			-0.444996	-0.688096	-0.6844	TRUE	TRUE	TRUE	FALSE
MED24									-0.92618	0.000261	-1.3662	0.000261	-0.367008	-0.270459	-0.264252	TRUE	TRUE	TRUE	FALSE
HM13	-0.32815	0.015347							-0.90511	0.000261	-1.1577	0.001125	-0.193822	-0.205549	-0.0147117	TRUE	TRUE	FALSE	FALSE
MTR	-0.82228	0.091054							-0.89908	0.007863			-0.0277386	-0.356489	-0.352891	FALSE	TRUE	TRUE	FALSE
MSI2									-0.85523	0.000261	-2.1101	0.000261	0.0370904	-0.158441	-0.139875	FALSE	TRUE	TRUE	FALSE
WDR81	-0.71032	0.015347							-0.84873	0.004177			-0.205218	-0.507342	-0.37933	TRUE	TRUE	TRUE	FALSE
SIK3	-1.0421	0.000825	-1.627	0.001238					-0.83208	0.02073	-1.6208	0.00691	-0.0824941	-0.198399	-0.0455308	FALSE	TRUE	FALSE	FALSE
GSS									-0.81656	0.005433			-0.517268	-0.62431	-0.734044	TRUE	TRUE	TRUE	FALSE
ARID2									-0.81488	0.062576			-0.646927	-0.708926	-0.645202	TRUE	TRUE	TRUE	FALSE
TEAD1									-0.80356	0.064867			-0.740994	-0.711503	-0.555615	TRUE	TRUE	TRUE	FALSE
HERC4					-0.81767	0.027847			-0.80244	0.000261	-1.6024	0.000261	-0.14453	-0.340876	-0.26602	TRUE	TRUE	TRUE	FALSE
MED23									-0.79999	0.000261	-0.98538	0.00388	-0.131079	-0.0770693	0.0419836	TRUE	FALSE	FALSE	FALSE
YWHAZ									-0.77007	0.002475	-1.3634	0.006565	-0.695569	-0.794317	-0.767753	TRUE	TRUE	TRUE	FALSE
DDA1									-0.76633	0.035306			-0.906107	-0.793789	-0.834153	TRUE	TRUE	TRUE	FALSE
COP1	-0.47836	0.021706							-0.7415	0.000261	-1.1117	0.000261	-0.094633	-0.0221794	0.0138176	FALSE	FALSE	FALSE	FALSE
BMPR2									-0.73616	0.091382	-0.82713	0.01639	-0.108136	-0.256938	-0.166497	TRUE	TRUE	TRUE	FALSE
ATP13A1									-0.72172	0.005074			-0.247998	-0.5692	-0.485369	TRUE	TRUE	TRUE	TRUE
YWHAB									-0.71501	0.009293	-1.1762	0.00165	-0.248832	-0.402798	-0.298651	TRUE	TRUE	TRUE	FALSE
MED16									-0.71178	0.000261	-1.1887	0.001507	-0.102619	-0.104367	-0.0623694	FALSE	TRUE	FALSE	FALSE
ILK									-0.69896	0.017728			-0.682166	-0.675947	-0.611591	TRUE	TRUE	TRUE	FALSE
LSM14A									-0.69044	0.005074	-0.62174	0.04595	-0.541009	-0.285535	-0.373251	TRUE	TRUE	TRUE	FALSE
ACACA									-0.66848	0.02356			-0.486412	-0.397617	-0.148754	TRUE	TRUE	TRUE	FALSE
ACSL3									-0.66488	0.002025			-0.460272	-0.362661	-0.274712	TRUE	TRUE	TRUE	FALSE
IL1RAP									-0.66339	0.016433			-0.233303	-0.212552	-0.158557	TRUE	TRUE	TRUE	FALSE
WDR91									-0.6574	0.002475	-0.76259	0.047482	-0.0323256	-0.330652	-0.334392	FALSE	TRUE	TRUE	FALSE
PHF10									-0.64755	0.009474			-0.270166	-0.398051	-0.42744	TRUE	TRUE	TRUE	FALSE
STT3B									-0.64719	0.018304	-0.97407	0.07415	-0.193795	-0.375839	-0.245975	TRUE	TRUE	TRUE	FALSE
NSFL1C	-0.56639	0.093234							-0.64631	0.022156	-1.2499	0.049295	-0.183782	-0.3034	-0.211745	TRUE	TRUE	TRUE	FALSE
MBTPS2									-0.63824	0.012651	-1.3241	0.000261	-0.0333867	-0.0256956	-0.11806	FALSE	FALSE	TRUE	FALSE
PTP4A1									-0.63619	0.014487			-0.746365	-0.72643	-0.602281	TRUE	TRUE	TRUE	FALSE
AKIRIN1									-0.63033	0.00678			-0.490744	-0.438509	-0.394619	TRUE	TRUE	TRUE	FALSE
RBM26									-0.62703	0.051066			-0.081676	-0.216986	-0.246178	FALSE	TRUE	TRUE	FALSE
CSNK2A1									-0.62699	0.017888			-0.431955	-0.332038	-0.30189	TRUE	TRUE	TRUE	FALSE
TGFBR2									-0.62003	0.002475	-1.2889	0.000261	-0.131108	-0.0595797	-0.0589706	TRUE	FALSE	FALSE	FALSE
ZNFX1									-0.61861	0.019113			-0.195081	-0.232129	-0.135669	TRUE	TRUE	TRUE	FALSE
PRR12									-0.60875	0.079945			-0.309732	-0.503485	-0.397458	TRUE	TRUE	TRUE	FALSE
FBXO22									-0.60134	0.000261	-0.93831	0.000261	-0.0770666	-0.0127479	0.0412309	FALSE	FALSE	FALSE	FALSE
PRPS1	-0.42095	0.000825							-0.5991	0.060157			-0.0737498	-0.532186	-0.157915	FALSE	TRUE	TRUE	FALSE
TMEM30A									-0.59845	0.014487			-0.698638	-0.681875	-0.653185	TRUE	TRUE	TRUE	FALSE
ATXN1									-0.5902	0.000261	-0.92534	0.001815	0.0575885	-0.0395488	0.0317428	FALSE	FALSE	FALSE	FALSE
HIPK1									-0.58467	0.071339			-0.466669	-0.463057	-0.407047	TRUE	TRUE	TRUE	FALSE
MKLN1									-0.58172	0.00678	-1.1275	0.01639	0.0577213	-0.0765314	-0.0278303	FALSE	FALSE	FALSE	FALSE
AHCYL1									-0.57947	0.0716	-0.98617	0.012502	-0.446954	-0.320033	-0.111065	TRUE	TRUE	TRUE	FALSE
UPF3B									-0.5764	0.004813			-0.139344	-0.22331	-0.306812	TRUE	TRUE	TRUE	FALSE
EPC1									-0.5708	0.004177	-0.84255	0.001782	-0.128833	-0.0109205	-0.0040293	TRUE	FALSE	FALSE	FALSE
PHF23									-0.56856	0.064399			-0.384755	-0.39027	-0.237204	TRUE	TRUE	TRUE	FALSE
RSU1									-0.56819	0.002025	-0.99294	0.041365	-0.327082	-0.237183	-0.295025	TRUE	TRUE	TRUE	FALSE
KLHL20									-0.56461	0.011304	-0.76572	0.000495	-0.0210423	-0.155214	-0.0486538	FALSE	TRUE	FALSE	FALSE
NDC1									-0.5629	0.060939			-0.428613	-0.371483	-0.290694	TRUE	TRUE	TRUE	FALSE
NUDCD2									-0.55023	0.073759	-0.95356	0.002076	-0.379207	-0.3111	-0.280169	TRUE	TRUE	TRUE	FALSE
PTPN2									-0.54729	0.000261	-0.76074	0.000261	-0.0499668	0.0174276	-0.00734587	FALSE	FALSE	FALSE	FALSE
RAP1GDS1									-0.54648	0.011304	-0.86461	0.007981	-0.0312003	-0.261651	-0.248396	FALSE	TRUE	TRUE	FALSE
TENT5A									-0.54077	0.004222	-0.95916	0.001125	0.0723192	-0.018974	0.0565062	FALSE	FALSE	FALSE	FALSE
BRD2									-0.53094	0.00678	-0.64153	0.054176	-0.358858	-0.198949	-0.315243	TRUE	TRUE	TRUE	FALSE
PAN2									-0.52923	0.082972			-0.228268	-0.21357	-0.242506	TRUE	TRUE	TRUE	FALSE
CCDC6									-0.52227	0.018596			-0.0397923	-0.172962	-0.151497	FALSE	TRUE	TRUE	FALSE
PLAGL2									-0.51867	0.002475			-0.300909	-0.180804	-0.0751149	TRUE	TRUE	FALSE	FALSE
BTG1									-0.51556	0.086747	-0.64787	0.061272	-0.606273	-0.589608	-0.673725	TRUE	TRUE	TRUE	FALSE
EGLN1									-0.51374	0.011768	-0.68775	0.008473	-0.157056	-0.186738	-0.0601704	TRUE	TRUE	FALSE	FALSE
CDK5RAP1									-0.50962	0.007577			-0.121728	-0.0401999	0.0338312	TRUE	FALSE	FALSE	FALSE
FGFR1									-0.50874	0.075778			-0.0554381	-0.479862	-0.338166	FALSE	TRUE	TRUE	FALSE
MED1									-0.50345	0.064867			-0.269521	-0.210854	-0.26438	TRUE	TRUE	TRUE	TRUE
HDLBP									-0.49971	0.035306	-1.0065	0.006188	0.016172	-0.138072	-0.00770038	FALSE	TRUE	FALSE	FALSE
PPARG									-0.49789	0.020841	-0.54606	0.039065	-0.0279209	-0.0544304	-0.00584637	FALSE	FALSE	FALSE	FALSE
DDX17									-0.48774	0.06448			-0.406015	-0.597877	-0.628315	TRUE	TRUE	TRUE	FALSE
SRPK1									-0.47661	0.008159			-0.209896	-0.154572	-0.290551	TRUE	TRUE	TRUE	FALSE
ZNF217									-0.46404	0.082972	-0.68646	0.014242	-0.461999	-0.256624	-0.0613597	TRUE	TRUE	FALSE	FALSE
ZC3H7A									-0.46296	0.044554	-0.53598	0.01639	-0.0874615	0.0542773	-0.0426383	FALSE	FALSE	FALSE	FALSE
GNB1									-0.46241	0.071339			-0.298778	-0.359392	-0.13243	TRUE	TRUE	TRUE	FALSE
MED15									-0.45707	0.007863	-0.5777	0.075112	-0.132339	-0.102112	-0.0224632	TRUE	TRUE	FALSE	FALSE
AP2A1	-0.69535	0.066078	-1.2478	0.007151					-0.45187	0.006846	-1.201	0.000261	-0.106566	-0.192807	-0.282826	FALSE	TRUE	TRUE	FALSE
EHMT2									-0.44493	0.033288			-0.301064	-0.190123	-0.106165	TRUE	TRUE	TRUE	FALSE
RABGEF1									-0.44189	0.008126			-0.341409	-0.421795	-0.26099	TRUE	TRUE	TRUE	FALSE
EIF4A2									-0.44067	0.007426			-0.0478979	-0.087814	-0.123807	FALSE	TRUE	TRUE	FALSE
GHRH									-0.43798	0.047608			0.0490935	0.0115732	-0.0233431	FALSE	FALSE	FALSE	FALSE
OGFR									-0.43702	0.012651	-0.71044	0.003819	-0.347821	-0.00514009	0.0152777	TRUE	FALSE	FALSE	FALSE
TGIF1					-1.2651	0.046101			-0.43507	0.004222	-0.70602	0.003094	-0.843612	-0.804395	-0.785603	TRUE	TRUE	TRUE	FALSE
SERINC3									-0.43505	0.085438			-0.0956471	-0.126723	-0.0141096	FALSE	TRUE	FALSE	FALSE
IKBKG									-0.43334	0.004385	-0.49117	0.010856	-0.499347	-0.124588	-0.262317	TRUE	TRUE	TRUE	FALSE
KIF2A									-0.42945	0.091382			-0.337964	-0.354796	-0.328964	TRUE	TRUE	TRUE	FALSE
C20orf144									-0.42804	0.015425			-0.0973961	-0.0721098	-0.0218957	FALSE	FALSE	FALSE	FALSE
KCNK2									-0.42675	0.071339			0.0189035	0.0796513	0.146613	FALSE	FALSE	FALSE	FALSE
ZYX									-0.42408	0.006719	-0.50908	0.042033	-0.0866217	-0.0621233	0.00661119	FALSE	FALSE	FALSE	FALSE
SAMHD1									-0.42354	0.035306			-0.0342468	-0.172967	-0.0381143	FALSE	TRUE	FALSE	FALSE
SNTA1									-0.42029	0.047608			-0.075551	0.0344444	0.141214	FALSE	FALSE	FALSE	FALSE
SMARCC1									-0.42018	0.000261	-0.44648	0.008687	-0.0823405	-0.0209514	-0.0336399	FALSE	FALSE	FALSE	FALSE
MBTPS1									-0.41318	0.03838	-0.71662	0.000261	-0.334079	-0.0629298	-0.243493	TRUE	FALSE	TRUE	FALSE
LYRM9									-0.41291	0.009271	-0.54926	0.057756	-0.301754	-0.109559	-0.170838	TRUE	TRUE	TRUE	FALSE
NLK									-0.40794	0.042131	-0.67622	0.042033	-0.150963	-0.131611	-0.165598	TRUE	TRUE	TRUE	FALSE
NCOA6			-0.83486	0.007151					-0.40429	0.009282			-0.184689	-0.00587484	-0.0145853	TRUE	FALSE	FALSE	FALSE
PLCB1									-0.4041	0.091382			-0.0363112	0.0265419	-0.0074088	FALSE	FALSE	FALSE	FALSE
SCARF1									-0.39399	0.064902			0.15592	0.0667468	0.109681	FALSE	FALSE	FALSE	FALSE
GPC2									-0.39361	0.048817			0.00447708	0.014419	0.0685694	FALSE	FALSE	FALSE	FALSE
ISL2									-0.39108	0.037828	-0.6995	0.025079	-0.0187071	-0.0946778	-0.0228564	FALSE	TRUE	FALSE	FALSE
STK35									-0.38911	0.071397			0.049816	0.0214703	-0.0309647	FALSE	FALSE	FALSE	FALSE
PEX10									-0.38734	0.017728			-0.155237	-0.0948227	-0.0901548	TRUE	TRUE	TRUE	FALSE
SOX12									-0.38557	0.004177	-0.76117	0.000261	-0.0380303	-0.00330849	-0.0805879	FALSE	FALSE	FALSE	FALSE
SULF2									-0.37971	0.016433	-0.50771	0.008473	0.0205869	0.0205747	0.0834932	FALSE	FALSE	FALSE	FALSE
KHDRBS1									-0.37953	0.082972			-0.27866	-0.271907	-0.326194	TRUE	TRUE	TRUE	FALSE
IRAK4									-0.37808	0.044554	-0.69504	0.009105	-0.113129	-0.105591	-0.278523	TRUE	TRUE	TRUE	FALSE
RAD54L2									-0.37538	0.005074	-0.63951	0.001815	0.00373531	0.107561	0.0778491	FALSE	FALSE	FALSE	FALSE
LIG1									-0.37518	0.06448	-0.59149	0.016385	-0.055265	-0.128827	-0.292945	FALSE	TRUE	TRUE	FALSE
HNRNPUL1									-0.37499	0.03913	-0.57546	0.029442	-0.149146	-0.143096	-0.325653	TRUE	TRUE	TRUE	FALSE
MAPKAP1									-0.37413	0.002025	-0.48734	0.080498	-0.476344	-0.573862	-0.172455	TRUE	TRUE	TRUE	FALSE
PNRC1									-0.37298	0.047608			0.152305	0.109269	0.0866608	FALSE	FALSE	FALSE	FALSE
EPB41L1									-0.37141	0.064867			-0.0556904	-0.064433	-0.00893552	FALSE	FALSE	FALSE	FALSE
CCAR2									-0.37018	0.003117			0.000258585	0.0487132	-0.050284	FALSE	FALSE	FALSE	FALSE
IRAK1									-0.36635	0.005074	-0.52822	0.015215	0.0302599	0.0822954	0.0636302	FALSE	FALSE	FALSE	FALSE
UBE2Q1									-0.36452	0.091382	-0.6154	0.042033	-0.149175	-0.0782442	0.0551122	TRUE	FALSE	FALSE	FALSE
ADAM33									-0.3576	0.05045			0.00280546	-0.0027571	-0.0142658	FALSE	FALSE	FALSE	FALSE
VSTM2L									-0.34829	0.086085			-0.0869852	-0.0139783	0.0619934	FALSE	FALSE	FALSE	FALSE
TANC2									-0.34302	0.086085			0.0430684	0.0252689	-0.00136042	FALSE	FALSE	FALSE	FALSE
TGFB1									-0.34075	0.042411	-0.50277	0.035209	0.00862473	0.0886547	0.0773671	FALSE	FALSE	FALSE	FALSE
SDF2									-0.33779	0.091382			-0.414847	-0.236738	-0.363715	TRUE	TRUE	TRUE	FALSE
UNC119									-0.33504	0.00678	-0.52214	0.005916	-0.508108	-0.277569	-0.35498	TRUE	TRUE	TRUE	FALSE
EFCAB5									-0.33106	0.071339			-0.0132435	-0.0605809	-0.115301	FALSE	FALSE	TRUE	FALSE
MYLK2									-0.32725	0.071339			-0.241141	-0.0950275	-0.0873119	TRUE	TRUE	TRUE	FALSE
MIDN									-0.32604	0.071339	-0.49156	0.023471	-0.123443	-0.0323131	-0.00732734	TRUE	FALSE	FALSE	FALSE
CEP104									-0.32436	0.025218			-0.342687	-0.0939141	-0.098511	TRUE	TRUE	TRUE	FALSE
ADA									-0.31901	0.098855			-0.150145	-0.1958	-0.11022	TRUE	TRUE	TRUE	FALSE
POFUT1									-0.31724	0.046836	-0.50557	0.025079	-0.139049	-0.0701341	0.00785802	TRUE	FALSE	FALSE	FALSE
NDRG3									-0.31686	0.004177			-0.257904	-0.0973801	-0.0100716	TRUE	TRUE	FALSE	FALSE
UCHL3									-0.31501	0.082972			0.102323	-0.0199036	0.0132219	FALSE	FALSE	FALSE	FALSE
FAM186B									-0.31155	0.064867			-0.157586	-0.0595909	-0.0742005	TRUE	FALSE	FALSE	FALSE
DNAAF9									-0.30306	0.042131			0.0289841	0.0217163	0.0507304	FALSE	FALSE	FALSE	FALSE
AKAP13									-0.30069	0.047608			-0.0293616	-0.0439829	0.0208775	FALSE	FALSE	FALSE	FALSE
GDAP1L1									-0.29626	0.091382			-0.0204018	-0.0645528	0.0344413	FALSE	FALSE	FALSE	FALSE
SIRPG									-0.29485	0.086601			-0.0580962	-0.0811551	-0.0119471	FALSE	FALSE	FALSE	FALSE
ABCC5									-0.29262	0.004177			-0.00155916	-0.10162	0.0234403	FALSE	TRUE	FALSE	FALSE
GRB7									-0.29071	0.024929			-0.00170686	0.0403695	0.0144985	FALSE	FALSE	FALSE	FALSE
TGM6									-0.28803	0.035306			0.12547	0.103021	0.137056	FALSE	FALSE	FALSE	FALSE
SIGLEC1									-0.28188	0.064867			0.0349743	0.0321619	0.0475995	FALSE	FALSE	FALSE	FALSE
SEC23B									-0.27774	0.014242	-0.54781	0.022552	0.113599	0.0918967	0.085308	FALSE	FALSE	FALSE	FALSE
HCK									-0.27707	0.042454			-0.0609329	-0.00457443	0.0947165	FALSE	FALSE	FALSE	FALSE
TRIM11									-0.27264	0.016433	-0.41006	0.008473	0.0625661	0.0430362	-0.00906801	FALSE	FALSE	FALSE	FALSE
WFDC3									-0.26164	0.050186			0.0977239	0.0352823	0.142197	FALSE	FALSE	FALSE	FALSE
H3C2									-0.26071	0.064867	-0.53382	0.081874	-0.0451077	0.0208766	-0.0106571	FALSE	FALSE	FALSE	FALSE
APMAP									-0.2553	0.086601			0.0901038	0.0790966	0.0309221	FALSE	FALSE	FALSE	FALSE
ANKRD53									-0.22535	0.047608			-0.0120521	0.0333839	-0.025144	FALSE	FALSE	FALSE	FALSE
NAA10									-0.21953	0.06448	-0.73139	0.000261	-0.51798	-0.0543897	-0.0147917	TRUE	FALSE	FALSE	TRUE
CDH6									-0.20711	0.086601			0.0499126	0.0126405	-0.0516014	FALSE	FALSE	FALSE	FALSE
SLC9A8									-0.20086	0.06448			0.00263685	-0.133866	-0.0636066	FALSE	TRUE	FALSE	FALSE
BICC1									-0.18982	0.07339			0.0323395	0.0292084	0.0635769	FALSE	FALSE	FALSE	FALSE
SH3GLB1									-0.18186	0.073432			-0.269504	-0.225924	-0.165949	TRUE	TRUE	TRUE	FALSE
MUC1									-0.17141	0.082972			0.0960069	0.0241715	-0.0104535	FALSE	FALSE	FALSE	FALSE
CNOT4	-0.57787	0.008045	-1.0175	0.006365					-0.13554	0.042454	-0.18399	0.003819	-0.118786	0.00344125	-0.083321	TRUE	FALSE	TRUE	FALSE
PPIP5K2											-1.9808	0.019738	-0.300487	-0.545944	-0.216322	TRUE	TRUE	TRUE	FALSE
SEC11A											-1.3384	0.013437	-0.716535	-0.88399	-0.733658	TRUE	TRUE	TRUE	FALSE
BORCS5											-1.2314	0.006102	-0.135145	-0.457654	-0.277314	TRUE	TRUE	TRUE	FALSE
MMACHC											-1.2032	0.097076	-0.576817	-0.555814	-0.602813	TRUE	TRUE	TRUE	FALSE
YWHAG											-1.2028	0.035654	-0.0940824	-0.0851739	-0.0616719	FALSE	TRUE	FALSE	FALSE
MED25											-1.1083	0.000261	-0.14443	-0.256438	-0.160259	TRUE	TRUE	TRUE	FALSE
SMG8											-1.0195	0.07415	-0.344006	-0.250122	-0.208399	TRUE	TRUE	TRUE	FALSE
HSPA13											-0.95421	0.095677	-0.343746	-0.570736	-0.410898	TRUE	TRUE	TRUE	FALSE
ITCH											-0.90414	0.014242	-0.0553415	-0.0973447	0.00491072	FALSE	TRUE	FALSE	FALSE
CCNE1											-0.9033	0.048447	-0.348579	-0.272925	-0.27026	TRUE	TRUE	TRUE	FALSE
SLC4A7											-0.88936	0.013437	-0.136536	-0.366646	-0.280058	TRUE	TRUE	TRUE	FALSE
SMS											-0.77854	0.051169	-0.611152	-0.693482	-0.736201	TRUE	TRUE	TRUE	FALSE
AP2A2											-0.74709	0.006636	0.0508434	0.0126568	-0.0343423	FALSE	FALSE	FALSE	FALSE
IL1R1	-0.43144	0.087014									-0.74639	0.022552	-0.126831	-0.136997	-0.1716	TRUE	TRUE	TRUE	FALSE
XPO6					-0.87704	0.036139					-0.74505	0.052685	-0.0992107	-0.131445	-0.20874	FALSE	TRUE	TRUE	FALSE
SRGAP1											-0.74101	0.003819	-0.0166259	-0.0292534	0.0554094	FALSE	FALSE	FALSE	FALSE
CCNC											-0.72497	0.086685	-0.235803	-0.280888	-0.304052	TRUE	TRUE	TRUE	FALSE
UBFD1											-0.72265	0.025079	-0.0120682	-0.0663775	-0.0178345	FALSE	FALSE	FALSE	FALSE
ATMIN											-0.72257	0.074111	-0.149414	-0.30117	-0.285898	TRUE	TRUE	TRUE	FALSE
ARF6											-0.72198	0.016385	-0.00103596	-0.109327	-0.319325	FALSE	TRUE	TRUE	FALSE
CCM2L											-0.71293	0.001815	-0.1487	-0.0309214	-0.00998648	TRUE	FALSE	FALSE	FALSE
BCL6											-0.69285	0.008893	0.0876368	0.00736858	-0.00885076	FALSE	FALSE	FALSE	FALSE
SH3BP4											-0.68245	0.000261	0.0267384	0.055467	0.058421	FALSE	FALSE	FALSE	FALSE
CCNE2											-0.6824	0.023062	-0.615025	-0.441827	-0.49304	TRUE	TRUE	TRUE	FALSE
RHOB											-0.66395	0.025079	-0.115415	-0.112881	-0.0837611	TRUE	TRUE	TRUE	FALSE
IL6											-0.66309	0.013437	-0.163011	-0.199748	-0.143175	TRUE	TRUE	TRUE	FALSE
LMBRD1											-0.64646	0.056459	0.0500297	-0.0831524	-0.0956453	FALSE	TRUE	TRUE	FALSE
BPIFA3											-0.62671	0.001815	-0.0465547	0.0258131	0.0350671	FALSE	FALSE	FALSE	FALSE
CCND3	-0.28874	0.025335									-0.61778	0.032745	-0.150898	-0.657498	-0.362511	TRUE	TRUE	TRUE	FALSE
HIC2											-0.60685	0.012502	-0.0768039	-0.0795765	-0.148926	FALSE	FALSE	TRUE	FALSE
AHDC1											-0.59929	0.055168	0.0308689	-0.0497328	-0.0633812	FALSE	FALSE	FALSE	FALSE
USP6NL											-0.59878	0.035164	-0.0509037	-0.0963574	-0.0560791	FALSE	TRUE	FALSE	FALSE
CNPY2											-0.59783	0.069569	-0.306154	-0.21209	-0.156213	TRUE	TRUE	TRUE	FALSE
PHF20L1	-0.35587	0.025335									-0.58227	0.015215	-0.0308276	0.00618978	0.141448	FALSE	FALSE	FALSE	FALSE
TRAF4											-0.56561	0.090974	-0.284826	-0.299387	-0.206414	TRUE	TRUE	TRUE	FALSE
PTGIS											-0.55899	0.025079	-0.0618258	-0.156369	-0.0844348	FALSE	TRUE	TRUE	FALSE
DENND4A	-0.29536	0.078614									-0.55898	0.023471	-0.0100236	-0.045411	0.0501046	FALSE	FALSE	FALSE	FALSE
ZMYM4											-0.54158	0.006011	0.0173342	-0.00266301	0.0108655	FALSE	FALSE	FALSE	FALSE
SGK2											-0.53677	0.019085	-0.111272	-0.0744429	-0.040893	TRUE	FALSE	FALSE	FALSE
ITGB8											-0.53189	0.005204	-0.139209	-0.0696971	-0.186585	TRUE	FALSE	TRUE	FALSE
MCM9											-0.53141	0.070089	-0.023925	-0.0897923	-0.112455	FALSE	TRUE	TRUE	FALSE
DNAJB11											-0.53089	0.027174	0.0213772	-0.0421407	0.0463873	FALSE	FALSE	FALSE	FALSE
ZNF460											-0.52967	0.04616	0.103438	0.0686385	0.0629553	FALSE	FALSE	FALSE	FALSE
SEZ6											-0.52523	0.056815	-0.0685405	-0.0711992	-0.146051	FALSE	FALSE	TRUE	FALSE
CHD6											-0.52476	0.009105	-0.099813	0.0740899	0.079465	FALSE	FALSE	FALSE	FALSE
YWHAQ											-0.52425	0.056815	0.0578962	0.0267791	0.0849563	FALSE	FALSE	FALSE	FALSE
BHLHE40											-0.51712	0.013437	0.0571029	0.00364681	-0.0114592	FALSE	FALSE	FALSE	FALSE
ST6GALNAC4											-0.50675	0.076414	-0.184495	-0.139839	-0.314512	TRUE	TRUE	TRUE	FALSE
SPRING1											-0.50673	0.07415	0.0790973	0.0601656	0.00916096	FALSE	FALSE	FALSE	FALSE
PRDM2											-0.50213	0.074111	-0.00384938	-0.0397915	0.0237311	FALSE	FALSE	FALSE	FALSE
JADE3											-0.49929	0.005569	0.0254958	0.0388526	0.0237236	FALSE	FALSE	FALSE	FALSE
CD81											-0.49358	0.020373	0.0782748	-0.0341901	-0.00332847	FALSE	FALSE	FALSE	FALSE
NPTN											-0.48224	0.091202	-0.0619251	0.0287414	0.0414033	FALSE	FALSE	FALSE	FALSE
ASXL1											-0.47824	0.040806	0.00724841	0.0168254	0.11378	FALSE	FALSE	FALSE	FALSE
EHBP1											-0.47615	0.048447	-0.00361308	-0.0403818	-0.0385077	FALSE	FALSE	FALSE	FALSE
RSBN1L											-0.47269	0.028159	0.123133	0.0459124	-0.043974	FALSE	FALSE	FALSE	FALSE
PASD1											-0.46271	0.00388	0.0277863	0.100124	0.095201	FALSE	FALSE	FALSE	FALSE
CNOT6L											-0.45028	0.015215	-0.0355465	0.0200125	-0.014649	FALSE	FALSE	FALSE	FALSE
NAPB											-0.44897	0.018152	-0.0761514	0.00147912	0.0149474	FALSE	FALSE	FALSE	FALSE
MYO18A											-0.44839	0.015569	-0.0250032	-0.0139624	-0.0415619	FALSE	FALSE	FALSE	FALSE
MBD2					-0.47686	0.046101					-0.44745	0.039652	0.151408	-0.00238855	-0.0189738	FALSE	FALSE	FALSE	FALSE
SLC52A3											-0.44706	0.047482	-0.0149126	0.00613828	0.0245962	FALSE	FALSE	FALSE	FALSE
ARHGEF12											-0.44674	0.022552	0.0989286	-0.00229464	0.0220121	FALSE	FALSE	FALSE	FALSE
DHRS13											-0.43277	0.046367	-0.218142	-0.0303538	-0.266094	TRUE	FALSE	TRUE	FALSE
RNF214											-0.40871	0.042033	-0.0649502	-0.151756	-0.187118	FALSE	TRUE	TRUE	FALSE
ZBTB43											-0.40524	0.04963	0.0967318	0.0863569	0.0917382	FALSE	FALSE	FALSE	FALSE
MYCBP2											-0.39905	0.028702	-0.00367358	0.016316	0.0773221	FALSE	FALSE	FALSE	FALSE
BORCS6											-0.39464	0.050855	0.0412006	-0.0226333	-0.0655033	FALSE	FALSE	FALSE	FALSE
LDB1											-0.38767	0.006271	0.024296	0.01795	-0.0108658	FALSE	FALSE	FALSE	FALSE
KLHL7											-0.34255	0.07812	-0.084153	-0.161955	-0.235196	FALSE	TRUE	TRUE	FALSE
PTCD2											-0.34175	0.045009	-0.16052	0.0145572	0.0585054	TRUE	FALSE	FALSE	FALSE
ALAS1											-0.33888	0.03797	-0.15897	-0.0375657	-0.413653	TRUE	FALSE	TRUE	FALSE
CCDC166											-0.31496	0.025079	0.0477573	0.0193932	0.00568507	FALSE	FALSE	FALSE	FALSE
RNF41											-0.30617	0.023471	-0.0446078	0.0975136	0.0337312	FALSE	FALSE	FALSE	FALSE
QRICH1			-0.39578	0.035974							-0.29322	0.091202	-0.0113853	0.179165	0.156033	FALSE	FALSE	FALSE	FALSE
HK1											-0.29239	0.091028	0.0071599	0.0705298	0.000824206	FALSE	FALSE	FALSE	FALSE
SLC10A4											-0.26056	0.047482	-0.19326	-0.0771979	-0.118171	TRUE	FALSE	TRUE	FALSE
TSC22D1											-0.0025825	0.050855	0.0444228	0.0662115	0.0543782	FALSE	FALSE	FALSE	FALSE
MYBL2					-1.2743	0.027847							-0.154412	-0.116634	-0.0958991	TRUE	TRUE	TRUE	TRUE
EPG5					-1.1519	0.08468							-0.0979419	-0.0876307	-0.110256	FALSE	TRUE	TRUE	FALSE
MARK2					-1.0564	0.064081							-0.724617	-0.851301	-0.804775	TRUE	TRUE	TRUE	FALSE
LAMA5					-1.0535	0.087665							-0.425609	-0.175346	-0.155832	TRUE	TRUE	TRUE	FALSE
CHD7					-1.0412	0.042492							-0.00645647	0.0961244	0.113088	FALSE	FALSE	FALSE	FALSE
RBM4					-1.0181	0.018152							-0.543249	-0.727624	-0.605506	TRUE	TRUE	TRUE	FALSE
ROCK2					-0.9312	0.036139							0.0356702	-0.228204	-0.222685	FALSE	TRUE	TRUE	FALSE
FZR1					-0.92408	0.002475							0.131697	-0.130569	-0.322859	FALSE	TRUE	TRUE	FALSE
TNFAIP3					-0.91573	0.046101							-0.0523235	0.0672986	0.098363	FALSE	FALSE	FALSE	FALSE
NFYA					-0.88627	0.090495							-0.252275	-0.272806	-0.372164	TRUE	TRUE	TRUE	FALSE
CTSF					-0.83359	0.084901							-0.044401	-0.221009	-0.1806	FALSE	TRUE	TRUE	FALSE
MUS81					-0.80153	0.095392							-0.0401374	-0.116915	-0.121246	FALSE	TRUE	TRUE	FALSE
SIN3B					-0.78156	0.020627							0.0580731	0.108206	0.0927767	FALSE	FALSE	FALSE	FALSE
PLPP7					-0.67585	0.087665							0.0271274	0.0182582	-0.012474	FALSE	FALSE	FALSE	FALSE
YAP1					-0.63707	0.018564							-0.219805	-0.555233	-0.401631	TRUE	TRUE	TRUE	FALSE
P2RY6					-0.61697	0.018812							-0.0393452	-0.157192	-0.119883	FALSE	TRUE	TRUE	FALSE
LYPLA1					-0.53192	0.041854							-0.105185	-0.0143156	-0.0407864	FALSE	FALSE	FALSE	FALSE
GLIS3					-0.52538	0.046101							-0.00397913	0.0437448	0.0500052	FALSE	FALSE	FALSE	FALSE
MYO3A					-0.51002	0.087665							-0.050519	-0.0929717	-0.0189309	FALSE	TRUE	FALSE	FALSE
AXIN1					-0.5061	0.049214							0.185428	0.0236815	0.0520184	FALSE	FALSE	FALSE	FALSE
FTSJ1					-0.26624	0.087665							0.0731112	0.112023	0.0738913	FALSE	FALSE	FALSE	FALSE
EPHA2							-2.3378	0.00165					0.168214	-0.0109397	0.07804	FALSE	FALSE	FALSE	FALSE
CDCP1							-0.98358	0.00165					0.155569	-0.0111222	0.053466	FALSE	FALSE	FALSE	FALSE
C6orf136			-0.085111	0.021152									-0.122625	0.0506212	0.177534	TRUE	FALSE	FALSE	FALSE
CREBBP													0.227185	0.0137421	-0.0071121	FALSE	FALSE	FALSE	FALSE
GCN1													-0.339839	-0.45836	-0.0382694	TRUE	TRUE	FALSE	FALSE
GNAI3													-1.01319	-1.0074	-1.02119	TRUE	TRUE	TRUE	FALSE
IFI6	-0.31382	0.066078											-0.138682	-0.216274	-0.0778463	TRUE	TRUE	FALSE	FALSE
ING3	-0.7102	0.00495	-0.99483	0.028465									-0.630432	-0.657096	-0.435789	TRUE	TRUE	TRUE	FALSE
ITGB1	-0.60201	0.093234											-0.139	-0.4395	-0.403573	TRUE	TRUE	TRUE	FALSE
KCTD5													-0.0938389	0.0888857	-0.0804681	FALSE	FALSE	FALSE	FALSE
KDSR	-1.4191	0.000825											-0.597402	-0.907485	-0.86959	TRUE	TRUE	TRUE	FALSE
KLHL10			-0.55361	0.076342									0.0136061	0.0227253	0.0371672	FALSE	FALSE	FALSE	FALSE
LRRC1													-0.0745457	-0.0226375	0.0023807	FALSE	FALSE	FALSE	FALSE
LSM1													-0.434413	-0.406337	-0.440942	TRUE	TRUE	TRUE	FALSE
MRS2	-0.30893	0.025335	-0.55209	0.001238									0.0365432	0.116331	0.307874	FALSE	FALSE	FALSE	FALSE
NBL1	-0.3292	0.066213											-0.0938708	-0.129383	-0.0749084	FALSE	TRUE	FALSE	FALSE
NF2													0.21932	0.418082	0.196875	FALSE	FALSE	FALSE	FALSE
PPP4R2			-0.70271	0.07271									-0.359719	-0.311019	-0.17791	TRUE	TRUE	TRUE	FALSE
RAB18	-0.79728	0.000825	-1.0306	0.035007									-0.102704	-0.545373	-0.348757	FALSE	TRUE	TRUE	FALSE
RICTOR	-0.54191	0.025335											-0.518054	-0.640374	-0.278911	TRUE	TRUE	TRUE	FALSE
RNASEH2C													-0.39013	-0.230816	-0.28517	TRUE	TRUE	TRUE	FALSE
RUNX3	-0.34236	0.058168											-0.110749	-0.0297683	-0.0882569	TRUE	FALSE	TRUE	FALSE
SAV1													-0.0973273	0.212395	0.0662809	FALSE	FALSE	FALSE	FALSE
SCAF8	-0.61692	0.04648											0.0377711	-0.354639	-0.167687	FALSE	TRUE	TRUE	FALSE
SLC25A36	-0.24225	0.054455											0.0781172	-0.0214378	0.243771	FALSE	FALSE	FALSE	FALSE
STK40			-0.75105	0.035007									-0.0168418	0.159554	0.115424	FALSE	FALSE	FALSE	FALSE
UQCC1	-0.368	0.018452	-0.4133	0.076342									-0.454677	-0.0996803	0.133098	TRUE	TRUE	FALSE	FALSE
ZNF233													0.0106036	0.0205214	-0.0827822	FALSE	FALSE	FALSE	FALSE

## Sheet: allData
gene	lfc.H838.day11	fdr.H838.day11	type.H838.day11	lfc.H838.day18	fdr.H838.day18	type.H838.day18	lfc.HCC44.day11	fdr.HCC44.day11	type.HCC44.day11	lfc.HCC44.day18	fdr.HCC44.day18	type.HCC44.day18	lfc.SKMES1.day11	fdr.SKMES1.day11	type.SKMES1.day11	lfc.SKMES1.day18	fdr.SKMES1.day18	type.SKMES1.day18	HCC44.effect	SKMES1.effect	H838.effect	HCC44.sig01	SKMES1.sig01	H838.sig01	AchillesEssentials
NDOR1	-0.27315	1	Unchanged-Ess	0.21815	0.987424	Unchanged-Ess	1.0785	0.0539	resistant-compound	0.081091	0.176587	Unchanged-Ess	0.1813	1	Unchanged-Ess	0.033437	1	Unchanged-Ess	-0.998824	-1.03046	-0.98886	TRUE	TRUE	TRUE	FALSE
EIF3E	0.11148	1	Unchanged-Ess	0.028511	0.996711	Unchanged-Ess	1.1077	0.033451	resistant-compound	0.12145	0.918086	Unchanged-Ess	0.39779	0.706157	Unchanged-Ess	0.36638	1	Unchanged-Ess	-1.03355	-0.97271	-0.973322	TRUE	TRUE	TRUE	FALSE
SDHC	0.55317	0.046535	resistant-compound	0.63483	0.713945	Unchanged-Ess	1.0111	0.010016	resistant-compound	0.20237	0.606316	Unchanged-Ess	0.080144	1	Unchanged-Ess	0.35353	1	Unchanged-Ess	-0.895812	-0.873178	-0.924893	TRUE	TRUE	TRUE	FALSE
YWHAH	0.1038	1	Unchanged-Ess	-0.02461	0.901412	Unchanged-Ess	0.51433	0.089439	resistant-compound	0.29373	1	Unchanged-Ess	-0.18533	0.935696	Unchanged-Ess	-0.064319	1	Unchanged-Ess	0.056278	0.0342363	-0.073037	FALSE	FALSE	FALSE	FALSE
HOXA10	0.10551	1	Unchanged-Ess	0.30049	0.556476	Unchanged-Ess	0.55596	0.0539	resistant-compound	0.33934	0.804866	Unchanged-Ess	0.04041	1	Unchanged-Ess	-0.11987	0.964045	Unchanged-Ess	-0.00249523	0.00698498	0.0466943	FALSE	FALSE	FALSE	FALSE
PIAS3	-0.12185	1	Unchanged-Ess	-0.10119	1	Unchanged-Ess	0.45254	0.09736	resistant-compound	0.3446	1	Unchanged-Ess	-0.064357	1	Unchanged-Ess	0.031639	1	Unchanged-Ess	-0.262797	-0.121134	-0.0384092	TRUE	TRUE	FALSE	FALSE
A1BG	-0.07932	1	Unchanged-Ess	0.083401	0.999905	Unchanged-Ess	0.80566	0.029623	resistant-compound	0.36104	0.838201	Unchanged-Ess	0.045513	1	Unchanged-Ess	0.080226	1	Unchanged-Ess	-0.0138386	-0.0273655	-0.00486937	FALSE	FALSE	FALSE	FALSE
PPP1R37	0.0094125	1	Unchanged-Ess	0.14006	0.9852	Unchanged-Ess	0.45409	0.068017	resistant-compound	0.36658	0.863739	Unchanged-Ess	0.015488	0.848625	Unchanged-Ess	0.18622	0.563502	Unchanged-Ess	-0.0100983	0.0310451	-0.030811	FALSE	FALSE	FALSE	FALSE
RNF215	-0.13154	1	Unchanged-Ess	0.031002	1	Unchanged-Ess	0.43498	0.074644	resistant-compound	0.37318	0.843485	Unchanged-Ess	0.053764	1	Unchanged-Ess	0.066302	1	Unchanged-Ess	-0.0568532	-0.00414573	-0.125409	FALSE	FALSE	TRUE	FALSE
SMARCD2	-0.067738	0.973442	Unchanged-Ess	0.16317	1	Unchanged-Ess	0.43735	0.077288	resistant-compound	0.3877	0.848842	Unchanged-Ess	0.063333	1	Unchanged-Ess	-0.21835	0.948104	Unchanged-Ess	-0.200072	-0.257223	-0.235209	TRUE	TRUE	TRUE	FALSE
SPPL3	0.036194	0.998511	Unchanged-Ess	0.14886	0.990962	Unchanged-Ess	0.75815	0.069189	resistant-compound	0.43772	0.523001	Unchanged-Ess	0.49359	6.2e-05	resistant-compound	0.21496	0.31164	Unchanged-Ess	0.0187417	0.312699	0.209973	FALSE	FALSE	FALSE	FALSE
SSRP1	0.87586	0.893937	Unchanged-Ess	0.13099	1	Unchanged-Ess	0.028083	0.025889	resistant-compound	0.45739	0.826648	Unchanged-Ess	-0.60729	0.99085	Unchanged-Ess	0.028373	1	Unchanged-Ess	-1.02832	-1.03895	-1.01211	TRUE	TRUE	TRUE	TRUE
TANGO2	-0.040632	1	Unchanged-Ess	-0.20728	0.93886	Unchanged-Ess	0.40601	0.092085	resistant-compound	0.46408	0.607469	Unchanged-Ess	-0.053947	1	Unchanged-Ess	0.052086	1	Unchanged-Ess	-0.0479681	-0.0519979	-0.180691	FALSE	FALSE	TRUE	FALSE
RDH13	-0.026987	1	Unchanged-Ess	0.025257	1	Unchanged-Ess	0.54645	0.064695	resistant-compound	0.46443	0.837215	Unchanged-Ess	0.0051291	0.983904	Unchanged-Ess	0.17889	0.916285	Unchanged-Ess	-0.0451056	0.0198631	0.128157	FALSE	FALSE	FALSE	FALSE
KIR3DL2	0.089708	1	Unchanged-Ess	0.1704	1	Unchanged-Ess	0.57197	0.069576	resistant-compound	0.47905	0.819962	Unchanged-Ess	0.040836	1	Unchanged-Ess	0.023436	1	Unchanged-Ess	0.0093469	0.0527378	0.146161	FALSE	FALSE	FALSE	FALSE
APOF	-0.019017	1	Unchanged-Ess	0.075104	1	Unchanged-Ess	0.4782	0.069576	resistant-compound	0.52561	0.848842	Unchanged-Ess	-0.11298	0.990459	Unchanged-Ess	-0.22381	0.745953	Unchanged-Ess	-0.0676481	-0.0254313	-0.0690171	FALSE	FALSE	FALSE	FALSE
IFNL1	0.15177	1	Unchanged-Ess	-0.19538	0.987424	Unchanged-Ess	0.63067	0.08419	resistant-compound	0.54045	0.844639	Unchanged-Ess	0.020871	1	Unchanged-Ess	0.15224	1	Unchanged-Ess	0.0537643	0.00380856	0.0358549	FALSE	FALSE	FALSE	FALSE
AP1B1	0.12993	0.728362	Unchanged-Ess	0.28237	0.996186	Unchanged-Ess	0.50658	0.059012	resistant-compound	0.54422	0.509855	Unchanged-Ess	0.11051	0.432286	Unchanged-Ess	0.23741	0.600257	Unchanged-Ess	-0.00757724	-0.0264501	-0.0808182	FALSE	FALSE	FALSE	FALSE
ANP32E	0.1945	0.932608	Unchanged-Ess	0.13279	0.938717	Unchanged-Ess	0.55389	0.069189	resistant-compound	0.55525	0.073914	resistant-compound	0.15866	1	Unchanged-Ess	-0.083268	1	Unchanged-Ess	-0.938254	-0.911998	-0.88609	TRUE	TRUE	TRUE	FALSE
GLI3	0.13546	0.942847	Unchanged-Ess	0.42446	0.876226	Unchanged-Ess	0.37662	0.098981	resistant-compound	0.55718	0.796314	Unchanged-Ess	-0.035727	1	Unchanged-Ess	0.073455	0.942703	Unchanged-Ess	0.0592811	0.0548581	-0.00271308	FALSE	FALSE	FALSE	FALSE
RNF175	0.0076412	1	Unchanged-Ess	0.030087	1	Unchanged-Ess	0.40908	0.089439	resistant-compound	0.56523	0.809584	Unchanged-Ess	0.073021	1	Unchanged-Ess	-0.068798	1	Unchanged-Ess	-0.124103	-0.0100779	-0.0865693	TRUE	FALSE	TRUE	FALSE
SCN1B	-0.021816	0.908514	Unchanged-Ess	-0.02205	1	Unchanged-Ess	0.37639	0.03009	resistant-compound	0.56869	0.142913	Unchanged-Ess	-0.052394	1	Unchanged-Ess	0.086606	1	Unchanged-Ess	0.084715	0.0420649	0.060469	FALSE	FALSE	FALSE	FALSE
UPB1	0.10459	0.94413	Unchanged-Ess	0.26944	0.810164	Unchanged-Ess	0.62706	0.050233	resistant-compound	0.59953	0.423671	Unchanged-Ess	0.017512	1	Unchanged-Ess	0.18911	1	Unchanged-Ess	0.0298847	0.0175374	-0.0389659	FALSE	FALSE	FALSE	FALSE
PURB	0.058396	1	Unchanged-Ess	0.15313	0.914381	Unchanged-Ess	0.38497	0.046821	resistant-compound	0.62976	0.693253	Unchanged-Ess	0.025384	1	Unchanged-Ess	-0.094562	1	Unchanged-Ess	0.0413829	0.0416512	0.0388936	FALSE	FALSE	FALSE	FALSE
FXYD3	-0.048683	1	Unchanged-Ess	0.040957	0.999905	Unchanged-Ess	0.7154	0.08239	resistant-compound	0.63097	0.394941	Unchanged-Ess	-0.10322	0.975016	Unchanged-Ess	-0.059801	1	Unchanged-Ess	0.0184649	-0.0619116	0.031428	FALSE	FALSE	FALSE	FALSE
GCAT	0.12908	0.98901	Unchanged-Ess	-0.004653	0.990962	Unchanged-Ess	0.71536	0.050233	resistant-compound	0.63279	0.796314	Unchanged-Ess	0.11612	1	Unchanged-Ess	-0.17387	1	Unchanged-Ess	-0.230532	-0.184421	-0.192181	TRUE	TRUE	TRUE	FALSE
FJX1	0.046998	0.998357	Unchanged-Ess	0.15232	1	Unchanged-Ess	0.51114	0.074704	resistant-compound	0.64972	0.818399	Unchanged-Ess	0.11531	1	Unchanged-Ess	0.33062	0.463785	Unchanged-Ess	-0.124251	-0.0491807	0.0027272	TRUE	FALSE	FALSE	FALSE
PPCS	-0.19153	1	Unchanged-Ess	-0.61088	0.856255	Unchanged-Ess	1.0641	0.009232	resistant-compound	0.65269	0.932521	Unchanged-Ess	0.005919	1	Unchanged-Ess	-1.2778	0.391112	Unchanged-Ess	-0.918593	-1.09923	-1.02905	TRUE	TRUE	TRUE	FALSE
COL4A6	-0.096875	0.877346	Unchanged-Ess	0.029011	0.968843	Unchanged-Ess	0.58656	0.070995	resistant-compound	0.66025	0.38266	Unchanged-Ess	0.17185	0.740442	Unchanged-Ess	0.097302	1	Unchanged-Ess	-0.055971	0.0894021	0.0340003	FALSE	FALSE	FALSE	FALSE
CCDC117	0.21357	0.929836	Unchanged-Ess	0.29467	0.96737	Unchanged-Ess	0.73627	0.002475	resistant-compound	0.67512	0.251962	Unchanged-Ess	0.15656	1	Unchanged-Ess	0.38647	0.562648	Unchanged-Ess	-0.235504	-0.127962	-0.169747	TRUE	TRUE	TRUE	FALSE
RPE	-0.11114	0.973028	Unchanged-Ess	0.16586	1	Unchanged-Ess	1.1391	0.050233	resistant-compound	0.68869	0.489773	Unchanged-Ess	-0.10552	1	Unchanged-Ess	-0.74741	1	Unchanged-Ess	-0.911349	-0.946419	-0.879837	TRUE	TRUE	TRUE	FALSE
BMPR1A	0.54227	0.167936	Unchanged-Ess	0.93745	0.000354	resistant-compound	0.59138	0.069189	resistant-compound	0.69174	0.542285	Unchanged-Ess	0.92699	6.2e-05	resistant-compound	1.7058	3.7e-05	resistant-compound	0.119674	0.106345	-0.0567619	FALSE	FALSE	FALSE	FALSE
SBSN	0.018503	1	Unchanged-Ess	-0.08087	0.99274	Unchanged-Ess	0.58122	0.033451	resistant-compound	0.69782	0.416922	Unchanged-Ess	-0.073096	1	Unchanged-Ess	-0.13519	1	Unchanged-Ess	0.112992	0.0593459	0.0679669	FALSE	FALSE	FALSE	FALSE
CAB39	0.53924	0.733024	Unchanged-Ess	0.6434	0.228257	Unchanged-Ess	0.52597	0.069189	resistant-compound	0.69977	0.479473	Unchanged-Ess	0.19079	0.100039	Unchanged-Ess	0.19663	0.717902	Unchanged-Ess	0.0777617	-0.0363139	-0.199977	FALSE	FALSE	TRUE	FALSE
RAMP3	0.081268	0.827557	Unchanged-Ess	-0.08682	0.987424	Unchanged-Ess	0.66174	0.066999	resistant-compound	0.7035	0.659305	Unchanged-Ess	-0.10778	0.815004	Unchanged-Ess	-0.049347	1	Unchanged-Ess	0.0567619	0.0426421	0.03713	FALSE	FALSE	FALSE	FALSE
SRRM5	0.10507	1	Unchanged-Ess	0.2866	0.855575	Unchanged-Ess	0.54245	0.017467	resistant-compound	0.70427	0.252516	Unchanged-Ess	0.14787	0.56461	Unchanged-Ess	0.16617	0.473905	Unchanged-Ess	0.08016	0.092155	0.0449422	FALSE	FALSE	FALSE	FALSE
CFAP36	-0.24476	0.949686	Unchanged-Ess	0.094923	1	Unchanged-Ess	0.19814	0.031814	resistant-compound	0.70749	0.197765	Unchanged-Ess	0.038366	1	Unchanged-Ess	0.27338	0.988252	Unchanged-Ess	0.0205346	-0.0127829	0.0526548	FALSE	FALSE	FALSE	FALSE
VSTM2B	0.087126	1	Unchanged-Ess	0.22531	0.794146	Unchanged-Ess	0.63095	0.054593	resistant-compound	0.70837	0.509855	Unchanged-Ess	-0.04729	1	Unchanged-Ess	-0.21307	0.960688	Unchanged-Ess	0.0999481	0.0498149	0.0881491	FALSE	FALSE	FALSE	FALSE
TBX20	0.1614	0.857222	Unchanged-Ess	0.053012	1	Unchanged-Ess	0.58844	0.075691	resistant-compound	0.71771	0.495626	Unchanged-Ess	-0.025823	1	Unchanged-Ess	-0.058241	1	Unchanged-Ess	0.0921904	0.0208515	0.040167	FALSE	FALSE	FALSE	FALSE
RLF	0.1611	1	Unchanged-Ess	0.37993	0.968843	Unchanged-Ess	1.1132	0.082519	resistant-compound	0.73857	0.416922	Unchanged-Ess	0.33829	0.067814	resistant-compound	0.42632	0.460293	Unchanged-Ess	-0.211264	-0.00551199	-0.124549	TRUE	FALSE	TRUE	FALSE
CNOT9	0.14542	1	Unchanged-Ess	-0.030108	1	Unchanged-Ess	0.81335	0.048907	resistant-compound	0.76081	0.671236	Unchanged-Ess	0.25844	0.993216	Unchanged-Ess	0.56406	0.89904	Unchanged-Ess	-0.652393	-0.734203	-0.773346	TRUE	TRUE	TRUE	FALSE
PPCDC	0.16018	0.997915	Unchanged-Ess	0.29295	0.990962	Unchanged-Ess	0.55775	0.002122	resistant-compound	0.77251	0.119772	Unchanged-Ess	0.032373	1	Unchanged-Ess	-0.6046	0.841324	Unchanged-Ess	-0.587682	-1.00945	-0.98407	TRUE	TRUE	TRUE	FALSE
NPAP1	-0.087461	1	Unchanged-Ess	0.01484	1	Unchanged-Ess	0.48219	0.070564	resistant-compound	0.78047	0.561757	Unchanged-Ess	0.0097808	1	Unchanged-Ess	-0.037214	1	Unchanged-Ess	-0.120691	0.0153904	-0.00532661	TRUE	FALSE	FALSE	FALSE
MYO1G	0.10823	0.980078	Unchanged-Ess	0.11059	0.985495	Unchanged-Ess	0.5774	0.053701	resistant-compound	0.78329	0.324657	Unchanged-Ess	-0.0027869	1	Unchanged-Ess	-0.14141	1	Unchanged-Ess	0.0254309	0.0323588	0.0525752	FALSE	FALSE	FALSE	FALSE
ITPKC	0.02551	1	Unchanged-Ess	0.34536	0.794146	Unchanged-Ess	0.70415	0.069189	resistant-compound	0.7923	0.557559	Unchanged-Ess	0.056383	0.743626	Unchanged-Ess	0.017677	1	Unchanged-Ess	0.0113929	-0.0623277	-0.0444207	FALSE	FALSE	FALSE	FALSE
APLP1	0.17653	0.766164	Unchanged-Ess	0.18023	0.939236	Unchanged-Ess	0.46052	0.050995	resistant-compound	0.79377	0.038394	resistant-compound	0.047221	0.641436	Unchanged-Ess	-0.016281	0.875273	Unchanged-Ess	0.0255226	-0.0355803	-0.00775465	FALSE	FALSE	FALSE	FALSE
SLC1A5	-0.14396	1	Unchanged-Ess	0.026971	0.866337	Unchanged-Ess	1.0611	0.022644	resistant-compound	0.79448	0.818399	Unchanged-Ess	0.011989	1	Unchanged-Ess	-0.039215	1	Unchanged-Ess	-0.088504	0.011148	0.101379	FALSE	FALSE	FALSE	FALSE
RNF185	0.096545	1	Unchanged-Ess	0.051309	1	Unchanged-Ess	0.74568	0.042636	resistant-compound	0.79633	0.602739	Unchanged-Ess	0.031478	1	Unchanged-Ess	0.040736	1	Unchanged-Ess	0.0365824	-0.0498497	-0.0902491	FALSE	FALSE	TRUE	FALSE
SLC7A10	-0.084462	0.926487	Unchanged-Ess	0.049792	1	Unchanged-Ess	0.7242	0.016535	resistant-compound	0.8046	0.344196	Unchanged-Ess	-0.018071	1	Unchanged-Ess	-0.002949	1	Unchanged-Ess	-0.0374011	-0.00334202	-0.0327902	FALSE	FALSE	FALSE	FALSE
LGALS16	-0.16105	0.999311	Unchanged-Ess	0.006581	0.993522	Unchanged-Ess	0.55663	0.069189	resistant-compound	0.80802	0.807465	Unchanged-Ess	0.025405	1	Unchanged-Ess	0.033703	1	Unchanged-Ess	0.0593428	-0.0196133	0.056965	FALSE	FALSE	FALSE	FALSE
UBA5	-0.59381	0.798921	Unchanged-Ess	-0.66106	0.987424	Unchanged-Ess	0.9762	0.024667	resistant-compound	0.81307	0.921595	Unchanged-Ess	0.40038	0.279703	Unchanged-Ess	1.0085	0.000293	resistant-compound	-0.785466	-0.657276	-0.763214	TRUE	TRUE	TRUE	FALSE
RGR	0.040595	1	Unchanged-Ess	-0.090092	1	Unchanged-Ess	0.51304	0.078873	resistant-compound	0.82133	0.341289	Unchanged-Ess	0.067161	1	Unchanged-Ess	0.2883	1	Unchanged-Ess	0.0291569	0.0225244	0.0314174	FALSE	FALSE	FALSE	FALSE
LGALS14	0.076173	0.98901	Unchanged-Ess	-0.0040651	1	Unchanged-Ess	0.66628	0.046821	resistant-compound	0.83503	0.525988	Unchanged-Ess	-0.013672	1	Unchanged-Ess	-0.15891	1	Unchanged-Ess	-0.178592	-0.103345	-0.0921701	TRUE	TRUE	TRUE	FALSE
KDM3B	0.15228	0.970201	Unchanged-Ess	0.24011	0.669597	Unchanged-Ess	0.61191	0.048907	resistant-compound	0.86687	0.531745	Unchanged-Ess	0.36729	0.000625	resistant-compound	0.73217	3.7e-05	resistant-compound	-0.0492154	0.106771	0.0813017	FALSE	FALSE	FALSE	FALSE
SNX10	-0.045697	1	Unchanged-Ess	-0.087187	0.984306	Unchanged-Ess	0.45797	0.048907	resistant-compound	0.88084	0.575465	Unchanged-Ess	0.13218	0.95272	Unchanged-Ess	0.035332	0.986266	Unchanged-Ess	0.111597	0.0113048	0.0315538	FALSE	FALSE	FALSE	FALSE
MRTFA	-0.011125	1	Unchanged-Ess	0.39457	0.794146	Unchanged-Ess	0.64591	0.085777	resistant-compound	0.89122	0.60607	Unchanged-Ess	-0.035622	1	Unchanged-Ess	-0.25289	1	Unchanged-Ess	-0.0745363	-0.0787277	-0.00959771	FALSE	FALSE	FALSE	FALSE
THAP8	-0.10275	1	Unchanged-Ess	-0.24755	0.993522	Unchanged-Ess	0.61946	0.089439	resistant-compound	0.89894	0.144101	Unchanged-Ess	0.045864	1	Unchanged-Ess	0.11831	0.926674	Unchanged-Ess	-0.0819646	-0.0316622	-0.0943833	FALSE	FALSE	TRUE	FALSE
SDHAF1	-0.058787	1	Unchanged-Ess	-0.01776	1	Unchanged-Ess	0.44809	0.050233	resistant-compound	0.90228	0.287642	Unchanged-Ess	0.083661	1	Unchanged-Ess	0.10044	1	Unchanged-Ess	0.00678118	-0.056013	-0.152464	FALSE	FALSE	TRUE	FALSE
DLL3	0.055949	1	Unchanged-Ess	0.031285	1	Unchanged-Ess	0.35473	0.074644	resistant-compound	0.9058	0.288366	Unchanged-Ess	-0.040356	1	Unchanged-Ess	-0.2646	0.754318	Unchanged-Ess	0.0323272	-0.0168184	-0.0740257	FALSE	FALSE	FALSE	FALSE
SMTN	-0.070617	1	Unchanged-Ess	0.048811	1	Unchanged-Ess	0.60535	0.017041	resistant-compound	0.90639	0.284216	Unchanged-Ess	-0.024841	1	Unchanged-Ess	0.13734	1	Unchanged-Ess	-0.236345	-0.0702481	-0.164884	TRUE	FALSE	TRUE	FALSE
KLHL7	-0.14941	0.98901	Unchanged-Ess	0.093977	1	Unchanged-Ess	0.68686	0.051171	resistant-compound	0.90756	0.216172	Unchanged-Ess	-0.13632	1	Unchanged-Ess	-0.34255	0.07812	sensitive-compound	-0.084153	-0.161955	-0.235196	FALSE	TRUE	TRUE	FALSE
MACC1	0.020691	1	Unchanged-Ess	0.034094	1	Unchanged-Ess	0.8163	0.001733	resistant-compound	0.91033	0.262158	Unchanged-Ess	-0.012511	1	Unchanged-Ess	0.087311	1	Unchanged-Ess	0.175498	0.112128	0.0873881	FALSE	FALSE	FALSE	FALSE
COX6B1	0.46179	0.934557	Unchanged-Ess	-0.1654	1	Unchanged-Ess	1.1272	0.016535	resistant-compound	0.91763	0.844347	Unchanged-Ess	0.86626	0.142258	Unchanged-Ess	0.18866	1	Unchanged-Ess	-1.09591	-1.14059	-1.14889	TRUE	TRUE	TRUE	TRUE
GGCT	0.037825	1	Unchanged-Ess	0.16264	0.93886	Unchanged-Ess	0.56882	0.00099	resistant-compound	0.91933	0.010116	resistant-compound	0.0041316	1	Unchanged-Ess	0.10663	1	Unchanged-Ess	-0.0264047	0.0348266	0.0450963	FALSE	FALSE	FALSE	FALSE
CDX1	0.24857	0.768748	Unchanged-Ess	0.33435	0.901412	Unchanged-Ess	0.68843	0.050233	resistant-compound	0.92244	0.422058	Unchanged-Ess	0.029404	1	Unchanged-Ess	-0.095245	1	Unchanged-Ess	0.10621	0.161539	0.0782877	FALSE	FALSE	FALSE	FALSE
PIWIL3	0.038568	1	Unchanged-Ess	0.087088	0.987424	Unchanged-Ess	0.50481	0.074644	resistant-compound	0.92857	0.405974	Unchanged-Ess	-0.049941	1	Unchanged-Ess	0.15133	1	Unchanged-Ess	-0.0488648	0.0385073	-0.0123569	FALSE	FALSE	FALSE	FALSE
FAM220A	-0.1793	0.985391	Unchanged-Ess	-0.23917	0.91955	Unchanged-Ess	0.48185	0.037426	resistant-compound	0.93752	0.240278	Unchanged-Ess	0.11884	1	Unchanged-Ess	0.0040601	1	Unchanged-Ess	0.022772	-0.0716964	-0.066483	FALSE	FALSE	FALSE	FALSE
NPVF	0.11127	1	Unchanged-Ess	-0.082381	0.993522	Unchanged-Ess	0.49426	0.094059	resistant-compound	0.94594	0.574443	Unchanged-Ess	-0.042087	1	Unchanged-Ess	-0.17715	1	Unchanged-Ess	0.0893726	-0.099068	0.0485656	FALSE	TRUE	FALSE	FALSE
NPC1L1	0.04683	1	Unchanged-Ess	-0.018226	0.99274	Unchanged-Ess	0.6029	0.08239	resistant-compound	0.95892	0.347374	Unchanged-Ess	-0.22735	0.32724	Unchanged-Ess	-0.029765	0.948104	Unchanged-Ess	0.0161092	0.0177509	-0.0213742	FALSE	FALSE	FALSE	FALSE
INMT	0.057707	0.934874	Unchanged-Ess	0.037795	1	Unchanged-Ess	0.60712	0.089439	resistant-compound	0.95929	0.287642	Unchanged-Ess	-0.003264	1	Unchanged-Ess	-0.071584	1	Unchanged-Ess	0.000757941	-0.00552414	-0.0130565	FALSE	FALSE	FALSE	FALSE
MFNG	0.0039165	1	Unchanged-Ess	0.14117	1	Unchanged-Ess	0.51961	0.070995	resistant-compound	0.96583	0.502035	Unchanged-Ess	0.063834	1	Unchanged-Ess	0.21746	1	Unchanged-Ess	-0.181624	-0.116609	-0.043928	TRUE	TRUE	FALSE	FALSE
MBNL1	-0.00087582	0.99444	Unchanged-Ess	0.090122	1	Unchanged-Ess	0.5672	0.04134	resistant-compound	0.97068	0.535524	Unchanged-Ess	0.18122	0.989273	Unchanged-Ess	0.53387	0.303008	Unchanged-Ess	-0.0543347	-0.164762	-0.0962119	FALSE	TRUE	TRUE	FALSE
TRIOBP	0.057533	1	Unchanged-Ess	0.079345	0.998888	Unchanged-Ess	0.46318	0.024058	resistant-compound	0.97622	0.007035	resistant-compound	0.082612	1	Unchanged-Ess	-0.093858	1	Unchanged-Ess	0.0136937	0.0276838	-0.0575426	FALSE	FALSE	FALSE	FALSE
MED25	0.17859	0.973138	Unchanged-Ess	0.13245	1	Unchanged-Ess	0.72746	0.048907	resistant-compound	0.9807	0.559055	Unchanged-Ess	-0.41924	0.290251	Unchanged-Ess	-1.1083	0.000261	sensitive-compound	-0.14443	-0.256438	-0.160259	TRUE	TRUE	TRUE	FALSE
JUNB	0.18582	1	Unchanged-Ess	0.35704	0.961041	Unchanged-Ess	0.50376	0.082519	resistant-compound	0.99742	0.247457	Unchanged-Ess	0.3734	0.505088	Unchanged-Ess	0.25327	1	Unchanged-Ess	-0.230443	-0.512608	-0.480291	TRUE	TRUE	TRUE	FALSE
USP34	0.25868	0.902461	Unchanged-Ess	0.59939	0.171467	Unchanged-Ess	0.52793	0.034235	resistant-compound	1.0057	0.240278	Unchanged-Ess	1.035	6.2e-05	resistant-compound	1.3662	3.7e-05	resistant-compound	-0.206041	-0.145959	-0.331077	TRUE	TRUE	TRUE	FALSE
PTGIR	0.00088474	1	Unchanged-Ess	0.048843	1	Unchanged-Ess	0.65359	0.037845	resistant-compound	1.0076	0.221235	Unchanged-Ess	0.14942	0.449983	Unchanged-Ess	0.14809	1	Unchanged-Ess	0.00886345	0.0715822	0.132689	FALSE	FALSE	FALSE	FALSE
IKZF1	0.14733	0.998511	Unchanged-Ess	-0.057013	0.894637	Unchanged-Ess	0.64058	0.02492	resistant-compound	1.008	0.046465	resistant-compound	-0.051933	1	Unchanged-Ess	0.0034983	1	Unchanged-Ess	0.0319347	0.0189032	-0.0140955	FALSE	FALSE	FALSE	FALSE
SYCN	-0.030375	1	Unchanged-Ess	0.14787	0.993522	Unchanged-Ess	0.64064	0.050233	resistant-compound	1.0201	0.394941	Unchanged-Ess	-0.065896	1	Unchanged-Ess	-0.16777	0.990222	Unchanged-Ess	-0.0540274	-0.00238464	0.0161716	FALSE	FALSE	FALSE	FALSE
ZNF302	-0.092779	1	Unchanged-Ess	0.083744	1	Unchanged-Ess	1.0044	0.006106	resistant-compound	1.0249	0.064731	resistant-compound	0.086566	1	Unchanged-Ess	-0.00090529	1	Unchanged-Ess	-0.164523	-0.165975	-0.168191	TRUE	TRUE	TRUE	FALSE
SYT5	0.060997	1	Unchanged-Ess	-0.26647	0.719548	Unchanged-Ess	0.58995	0.098981	resistant-compound	1.0263	0.372958	Unchanged-Ess	0.11005	0.978799	Unchanged-Ess	0.1183	1	Unchanged-Ess	0.0381876	0.0852221	0.0855218	FALSE	FALSE	FALSE	FALSE
SREBF2	-0.089481	1	Unchanged-Ess	0.11793	0.99274	Unchanged-Ess	0.57612	0.089439	resistant-compound	1.0544	0.413811	Unchanged-Ess	0.029374	1	Unchanged-Ess	-0.0052562	1	Unchanged-Ess	0.0903616	0.136697	0.114157	FALSE	FALSE	FALSE	FALSE
ZSCAN5A	0.032195	1	Unchanged-Ess	0.058994	1	Unchanged-Ess	0.66948	0.08239	resistant-compound	1.0686	0.054855	resistant-compound	-0.08123	0.847804	Unchanged-Ess	0.041817	1	Unchanged-Ess	0.0484045	0.0877247	0.0736301	FALSE	FALSE	FALSE	FALSE
FXYD5	-0.051007	1	Unchanged-Ess	-0.030914	0.993522	Unchanged-Ess	0.75629	0.059012	resistant-compound	1.075	0.450158	Unchanged-Ess	0.0092618	1	Unchanged-Ess	-0.051587	1	Unchanged-Ess	-0.130897	-0.125202	-0.180865	TRUE	TRUE	TRUE	FALSE
EVX1	0.13332	0.99444	Unchanged-Ess	0.2009	0.97447	Unchanged-Ess	0.68371	0.000354	resistant-compound	1.0833	0.079676	resistant-compound	0.101	0.709033	Unchanged-Ess	0.14315	1	Unchanged-Ess	0.0566864	0.0153991	-0.00586347	FALSE	FALSE	FALSE	FALSE
PDXP	-0.010048	1	Unchanged-Ess	-0.094285	1	Unchanged-Ess	0.62068	0.069576	resistant-compound	1.0864	0.074529	resistant-compound	-0.14767	1	Unchanged-Ess	0.090566	1	Unchanged-Ess	0.0710745	0.0631158	0.106276	FALSE	FALSE	FALSE	FALSE
NIPBL	-0.11984	1	Unchanged-Ess	-0.6743	0.950111	Unchanged-Ess	0.5252	0.074644	resistant-compound	1.0947	0.430912	Unchanged-Ess	0.18937	1	Unchanged-Ess	0.073391	1	Unchanged-Ess	-0.177011	-0.459241	-0.478618	TRUE	TRUE	TRUE	TRUE
PLEKHO1	-0.043448	0.922418	Unchanged-Ess	0.11193	1	Unchanged-Ess	0.67737	0.010016	resistant-compound	1.0993	0.433853	Unchanged-Ess	0.1393	0.57346	Unchanged-Ess	0.2	0.834093	Unchanged-Ess	-0.33876	-0.294412	-0.20399	TRUE	TRUE	TRUE	FALSE
SPRED3	-0.11579	1	Unchanged-Ess	-0.14614	0.993522	Unchanged-Ess	0.48024	0.041445	resistant-compound	1.1103	0.52602	Unchanged-Ess	-0.061714	1	Unchanged-Ess	-0.1031	1	Unchanged-Ess	0.00599097	-0.0767248	-0.0506427	FALSE	FALSE	FALSE	FALSE
PPP5C	-0.11983	1	Unchanged-Ess	0.17937	0.990962	Unchanged-Ess	0.75037	0.074644	resistant-compound	1.1161	0.598487	Unchanged-Ess	0.21247	0.780811	Unchanged-Ess	0.2717	0.966727	Unchanged-Ess	-0.0726518	0.035599	-0.0961732	FALSE	FALSE	TRUE	FALSE
RBM10	0.63239	0.505853	Unchanged-Ess	0.30513	0.839562	Unchanged-Ess	0.74535	0.057667	resistant-compound	1.1329	0.489977	Unchanged-Ess	0.30553	0.044608	resistant-compound	0.52883	0.028436	resistant-compound	-0.526991	-0.451208	-0.648008	TRUE	TRUE	TRUE	FALSE
DBNL	1.5076e-05	1	Unchanged-Ess	-0.13615	0.993522	Unchanged-Ess	0.54807	0.08239	resistant-compound	1.1362	0.27997	Unchanged-Ess	0.011055	1	Unchanged-Ess	0.14189	1	Unchanged-Ess	-0.263413	-0.410626	-0.423466	TRUE	TRUE	TRUE	FALSE
NOD1	-0.033669	1	Unchanged-Ess	-0.10034	1	Unchanged-Ess	0.47369	0.069189	resistant-compound	1.1376	0.133078	Unchanged-Ess	0.092699	1	Unchanged-Ess	0.27173	0.644847	Unchanged-Ess	0.0908733	0.0374211	0.0505343	FALSE	FALSE	FALSE	FALSE
DMKN	-0.074704	1	Unchanged-Ess	0.016665	1	Unchanged-Ess	0.5383	0.001547	resistant-compound	1.1412	0.001768	resistant-compound	-0.062803	1	Unchanged-Ess	-0.21072	0.826067	Unchanged-Ess	0.110461	0.0291933	0.0606639	FALSE	FALSE	FALSE	FALSE
STAG2	-0.012329	0.905735	Unchanged-Ess	0.20003	1	Unchanged-Ess	0.99921	0.009232	resistant-compound	1.1476	0.043114	resistant-compound	0.64588	0.004248	resistant-compound	0.86692	0.021334	resistant-compound	-0.204987	-0.430411	-0.457999	TRUE	TRUE	TRUE	FALSE
CARD10	0.066753	1	Unchanged-Ess	0.076495	1	Unchanged-Ess	0.72867	0.003229	resistant-compound	1.1568	0.115852	Unchanged-Ess	-0.11729	0.977558	Unchanged-Ess	-0.061591	1	Unchanged-Ess	0.0238003	-0.0319087	-0.0191952	FALSE	FALSE	FALSE	FALSE
ZNF507	-0.078643	1	Unchanged-Ess	-0.094198	0.99274	Unchanged-Ess	0.84798	0.037426	resistant-compound	1.1616	0.160567	Unchanged-Ess	-0.022371	1	Unchanged-Ess	0.086647	1	Unchanged-Ess	-0.120494	-0.0170443	-0.0558993	TRUE	FALSE	FALSE	FALSE
FKBP9	0.1246	1	Unchanged-Ess	0.063321	1	Unchanged-Ess	0.77118	0.010016	resistant-compound	1.1748	0.03453	resistant-compound	-0.025336	0.93499	Unchanged-Ess	-0.41371	0.71428	Unchanged-Ess	-0.0146674	-0.0971684	-0.107864	FALSE	TRUE	TRUE	FALSE
ZNF382	0.02169	1	Unchanged-Ess	0.19561	0.993522	Unchanged-Ess	0.66714	0.048907	resistant-compound	1.1836	0.373931	Unchanged-Ess	0.078526	0.998323	Unchanged-Ess	-0.036386	1	Unchanged-Ess	-0.0346261	-0.0152407	-0.104456	FALSE	FALSE	TRUE	FALSE
GRID2IP	-0.076761	1	Unchanged-Ess	0.091029	1	Unchanged-Ess	0.62295	0.074704	resistant-compound	1.1873	0.00495	resistant-compound	0.083288	1	Unchanged-Ess	0.065527	1	Unchanged-Ess	-0.0133898	-0.0244718	-0.0627155	FALSE	FALSE	FALSE	FALSE
PPP2R2A	0.48697	0.320204	Unchanged-Ess	0.82752	0.00231	resistant-compound	0.57456	0.048907	resistant-compound	1.1907	0.054855	resistant-compound	1.3823	6.2e-05	resistant-compound	2.3094	3.7e-05	resistant-compound	0.181201	0.083936	-0.101576	FALSE	FALSE	TRUE	FALSE
NAA20	0.25225	1	Unchanged-Ess	0.01408	0.995379	Unchanged-Ess	1.4575	0.003237	resistant-compound	1.1951	0.754856	Unchanged-Ess	-0.15894	0.997458	Unchanged-Ess	0.0074248	1	Unchanged-Ess	-1.0744	-1.06036	-1.08516	TRUE	TRUE	TRUE	TRUE
RASGRP4	-0.14333	1	Unchanged-Ess	0.018914	0.99274	Unchanged-Ess	0.54273	0.064695	resistant-compound	1.1989	0.287642	Unchanged-Ess	-0.046041	1	Unchanged-Ess	0.020664	1	Unchanged-Ess	0.105703	0.0481933	0.0826707	FALSE	FALSE	FALSE	FALSE
EIF4ENIF1	-0.11727	1	Unchanged-Ess	0.10518	1	Unchanged-Ess	0.61606	0.089439	resistant-compound	1.1992	0.324657	Unchanged-Ess	-0.081083	1	Unchanged-Ess	-0.082483	0.951839	Unchanged-Ess	-0.416399	-0.64905	-0.598998	TRUE	TRUE	TRUE	FALSE
IREB2	-0.18691	0.927068	Unchanged-Ess	-0.17688	1	Unchanged-Ess	0.73601	0.010016	resistant-compound	1.2194	0.448413	Unchanged-Ess	0.09595	1	Unchanged-Ess	-0.26628	1	Unchanged-Ess	-0.681319	-0.642338	-0.550967	TRUE	TRUE	TRUE	FALSE
CPEB4	0.14135	0.993269	Unchanged-Ess	0.11513	0.925919	Unchanged-Ess	0.69448	0.050233	resistant-compound	1.2219	0.147208	Unchanged-Ess	0.33091	0.113156	Unchanged-Ess	0.70191	0.012674	resistant-compound	0.0825442	0.0495724	0.019383	FALSE	FALSE	FALSE	FALSE
DNAAF3	0.13224	0.960057	Unchanged-Ess	0.057762	1	Unchanged-Ess	0.78225	0.074644	resistant-compound	1.2331	0.001238	resistant-compound	-0.032431	1	Unchanged-Ess	0.17227	1	Unchanged-Ess	0.0988005	0.0450063	0.0507273	FALSE	FALSE	FALSE	FALSE
UQCRC1	-0.35831	1	Unchanged-Ess	-0.27974	0.99274	Unchanged-Ess	1.541	0.03009	resistant-compound	1.2352	0.859675	Unchanged-Ess	1.0969	0.115426	Unchanged-Ess	0.2205	1	Unchanged-Ess	-1.11975	-1.10711	-1.10654	TRUE	TRUE	TRUE	TRUE
PRR15	0.051688	1	Unchanged-Ess	0.10996	1	Unchanged-Ess	0.58358	0.091925	resistant-compound	1.2503	0.213535	Unchanged-Ess	0.07141	1	Unchanged-Ess	0.15295	1	Unchanged-Ess	-0.0129246	-0.0743705	-0.115358	FALSE	FALSE	TRUE	FALSE
PICK1	-0.18921	0.98901	Unchanged-Ess	-0.25951	0.958326	Unchanged-Ess	0.96206	0.050233	resistant-compound	1.2515	0.073666	resistant-compound	0.0034815	1	Unchanged-Ess	0.25035	1	Unchanged-Ess	0.00934408	0.00982408	-0.0279678	FALSE	FALSE	FALSE	FALSE
HOXA1	0.17187	0.99444	Unchanged-Ess	0.22301	1	Unchanged-Ess	0.68651	0.074704	resistant-compound	1.2652	0.252321	Unchanged-Ess	0.18622	1	Unchanged-Ess	-0.15513	1	Unchanged-Ess	-0.520328	-0.432596	-0.503556	TRUE	TRUE	TRUE	FALSE
IRAK1	-0.018842	0.985391	Unchanged-Ess	-0.21012	0.866337	Unchanged-Ess	0.84674	0.006652	resistant-compound	1.2727	0.163497	Unchanged-Ess	-0.36635	0.005074	sensitive-compound	-0.52822	0.015215	sensitive-compound	0.0302599	0.0822954	0.0636302	FALSE	FALSE	FALSE	FALSE
WDR62	-0.34042	0.56627	Unchanged-Ess	0.0027568	0.993522	Unchanged-Ess	0.56908	0.082032	resistant-compound	1.2752	0.148008	Unchanged-Ess	-0.07231	1	Unchanged-Ess	-0.007556	1	Unchanged-Ess	-0.210597	-0.265109	-0.332204	TRUE	TRUE	TRUE	FALSE
GSK3A	-0.03342	0.999384	Unchanged-Ess	-0.3816	0.852558	Unchanged-Ess	0.84933	0.001733	resistant-compound	1.2775	0.010116	resistant-compound	0.13807	0.72451	Unchanged-Ess	0.36138	0.157837	Unchanged-Ess	-0.0145774	0.0611117	0.0453064	FALSE	FALSE	FALSE	FALSE
LCMT1	0.6287	0.098839	resistant-compound	1.2609	0.005422	resistant-compound	1.0806	0.012807	resistant-compound	1.2786	0.12698	Unchanged-Ess	1.7468	6.2e-05	resistant-compound	2.6935	3.7e-05	resistant-compound	-0.448376	-0.619857	-0.569235	TRUE	TRUE	TRUE	FALSE
KIAA0895	-0.0038586	1	Unchanged-Ess	-0.11555	0.897074	Unchanged-Ess	0.64887	0.098981	resistant-compound	1.287	0.252516	Unchanged-Ess	-0.078967	1	Unchanged-Ess	0.1725	1	Unchanged-Ess	-0.0101101	0.0153547	0.0102584	FALSE	FALSE	FALSE	FALSE
ZNF316	0.066804	1	Unchanged-Ess	0.030245	1	Unchanged-Ess	0.47075	0.082519	resistant-compound	1.2904	0.109537	Unchanged-Ess	0.10694	1	Unchanged-Ess	0.30544	0.414793	Unchanged-Ess	0.0298179	0.0300363	0.0306017	FALSE	FALSE	FALSE	FALSE
COX20	0.90822	0.766164	Unchanged-Ess	-0.92394	0.876222	Unchanged-Ess	0.93339	0.099943	resistant-compound	1.2916	0.46892	Unchanged-Ess	0.050614	1	Unchanged-Ess	0.29673	1	Unchanged-Ess	-1.06807	-1.02189	-1.05664	TRUE	TRUE	TRUE	FALSE
PPP1R12C	-0.11706	1	Unchanged-Ess	-0.13645	0.993522	Unchanged-Ess	0.66721	0.016987	resistant-compound	1.3138	0.064731	resistant-compound	0.033452	1	Unchanged-Ess	0.1496	0.63801	Unchanged-Ess	-0.0581826	-0.023784	0.0491883	FALSE	FALSE	FALSE	FALSE
HOXA7	0.076441	1	Unchanged-Ess	-0.01145	1	Unchanged-Ess	0.69023	0.049771	resistant-compound	1.323	0.131023	Unchanged-Ess	0.12064	1	Unchanged-Ess	-0.00010852	0.994983	Unchanged-Ess	0.145007	0.068823	-0.00212889	FALSE	FALSE	FALSE	FALSE
SLC33A1	-0.039564	1	Unchanged-Ess	-0.02361	1	Unchanged-Ess	0.68552	0.08239	resistant-compound	1.336	0.487219	Unchanged-Ess	-0.22153	0.800602	Unchanged-Ess	-0.26281	1	Unchanged-Ess	-0.837609	-0.897051	-0.895592	TRUE	TRUE	TRUE	FALSE
ZBTB7A	0.17825	0.980441	Unchanged-Ess	0.11081	1	Unchanged-Ess	0.66075	0.043454	resistant-compound	1.34	0.133842	Unchanged-Ess	-0.035936	1	Unchanged-Ess	0.2939	0.950518	Unchanged-Ess	-0.0591433	-0.150762	-0.0293206	FALSE	TRUE	FALSE	FALSE
BAP1	0.2953	1	Unchanged-Ess	-0.020216	0.993522	Unchanged-Ess	0.94595	0.031814	resistant-compound	1.3583	0.278143	Unchanged-Ess	0.092645	1	Unchanged-Ess	0.018719	1	Unchanged-Ess	-0.873694	-0.913814	-0.985635	TRUE	TRUE	TRUE	FALSE
PDCD10	0.27816	0.872923	Unchanged-Ess	0.306	0.967279	Unchanged-Ess	1.2157	0.000354	resistant-compound	1.3857	0.043114	resistant-compound	-0.014907	0.830932	Unchanged-Ess	0.28554	1	Unchanged-Ess	-0.155728	-0.477479	-0.417768	TRUE	TRUE	TRUE	FALSE
PGM3	0.095882	1	Unchanged-Ess	0.52568	1	Unchanged-Ess	0.73509	0.03431	resistant-compound	1.4078	0.145496	Unchanged-Ess	0.36013	0.969177	Unchanged-Ess	0.40942	1	Unchanged-Ess	-0.855887	-1.01491	-1.00877	TRUE	TRUE	TRUE	TRUE
SETDB1	0.16259	0.783363	Unchanged-Ess	0.39005	0.670562	Unchanged-Ess	0.75486	0.062837	resistant-compound	1.4091	0.131023	Unchanged-Ess	0.46207	0.007871	resistant-compound	0.91322	3.7e-05	resistant-compound	-0.183738	-0.0736227	-0.0146924	TRUE	FALSE	FALSE	FALSE
MAFK	-0.13383	1	Unchanged-Ess	0.33684	0.996503	Unchanged-Ess	0.76672	0.025889	resistant-compound	1.4097	0.191083	Unchanged-Ess	0.10522	0.983904	Unchanged-Ess	-0.45734	0.894479	Unchanged-Ess	-0.201773	-0.399426	-0.418104	TRUE	TRUE	TRUE	FALSE
MED29	0.027119	1	Unchanged-Ess	0.016636	1	Unchanged-Ess	0.60692	0.050233	resistant-compound	1.4201	0.269203	Unchanged-Ess	-0.080151	1	Unchanged-Ess	-0.27563	0.888017	Unchanged-Ess	-0.386704	-0.412492	-0.345755	TRUE	TRUE	TRUE	FALSE
GRAMD1A	-0.10456	0.949686	Unchanged-Ess	0.10058	0.99274	Unchanged-Ess	0.77015	0.048907	resistant-compound	1.455	0.036726	resistant-compound	-0.18271	0.885222	Unchanged-Ess	-0.34384	0.169914	Unchanged-Ess	0.0741516	0.0762549	0.0846993	FALSE	FALSE	FALSE	FALSE
MTHFD1	-0.051125	0.768748	Unchanged-Ess	-0.43379	1	Unchanged-Ess	1.3896	0.031814	resistant-compound	1.4576	0.870328	Unchanged-Ess	0.73765	0.872112	Unchanged-Ess	-1.0882	0.990678	Unchanged-Ess	-1.11245	-1.14071	-1.13419	TRUE	TRUE	TRUE	TRUE
SCO2	0.83934	0.766164	Unchanged-Ess	0.62783	0.929447	Unchanged-Ess	1.1414	0.015573	resistant-compound	1.4687	0.197109	Unchanged-Ess	0.58407	0.100314	Unchanged-Ess	0.66217	0.727845	Unchanged-Ess	-0.968991	-0.979796	-1.03967	TRUE	TRUE	TRUE	FALSE
COX15	0.32432	0.993486	Unchanged-Ess	-0.41245	1	Unchanged-Ess	1.1452	0.048907	resistant-compound	1.4711	0.628089	Unchanged-Ess	0.94505	0.009574	resistant-compound	0.4929	1	Unchanged-Ess	-1.01477	-0.990212	-1.03171	TRUE	TRUE	TRUE	TRUE
KCNA7	-0.030832	1	Unchanged-Ess	0.0053489	0.993522	Unchanged-Ess	0.56197	0.074644	resistant-compound	1.4734	0.127208	Unchanged-Ess	-0.046885	1	Unchanged-Ess	0.0612	1	Unchanged-Ess	0.121674	0.0473987	0.113564	FALSE	FALSE	FALSE	FALSE
MAP2K3	-0.18551	0.788641	Unchanged-Ess	-0.18145	0.789913	Unchanged-Ess	0.75943	0.042549	resistant-compound	1.4933	0.105708	Unchanged-Ess	-0.032816	1	Unchanged-Ess	0.036495	1	Unchanged-Ess	0.012205	0.00575685	-0.0178261	FALSE	FALSE	FALSE	FALSE
NPY	-0.014075	1	Unchanged-Ess	-0.20124	0.99274	Unchanged-Ess	0.84326	0.00442	resistant-compound	1.4971	0.010116	resistant-compound	-0.0709	1	Unchanged-Ess	0.1159	1	Unchanged-Ess	0.0469402	0.0329379	0.0245402	FALSE	FALSE	FALSE	FALSE
HOXA9	0.14778	0.967704	Unchanged-Ess	0.34913	0.609056	Unchanged-Ess	0.97279	0.000354	resistant-compound	1.4987	0.010853	resistant-compound	-0.029055	1	Unchanged-Ess	0.063315	1	Unchanged-Ess	0.0946478	-0.0144926	-0.00629089	FALSE	FALSE	FALSE	FALSE
MMP11	0.094622	1	Unchanged-Ess	-0.10553	1	Unchanged-Ess	0.7437	0.0768	resistant-compound	1.5005	0.163497	Unchanged-Ess	-0.040131	1	Unchanged-Ess	-0.010037	1	Unchanged-Ess	-0.0764353	-0.032413	-0.0213987	FALSE	FALSE	FALSE	FALSE
LGI4	0.036077	0.95584	Unchanged-Ess	-0.053101	1	Unchanged-Ess	0.85045	0.009232	resistant-compound	1.505	0.015534	resistant-compound	-0.070232	1	Unchanged-Ess	-0.062571	1	Unchanged-Ess	-0.0860201	-0.0430514	-0.0325601	FALSE	FALSE	FALSE	FALSE
HOXA3	0.048842	1	Unchanged-Ess	-0.20038	0.990442	Unchanged-Ess	0.57286	0.091346	resistant-compound	1.5056	0.064731	resistant-compound	0.047283	1	Unchanged-Ess	0.29549	1	Unchanged-Ess	-0.0329339	-0.0565275	-0.0479945	FALSE	FALSE	FALSE	FALSE
AMOTL2	0.17148	0.965033	Unchanged-Ess	0.36526	0.646712	Unchanged-Ess	0.94314	0.00442	resistant-compound	1.5342	0.01326	resistant-compound	0.57484	6.2e-05	resistant-compound	1.0684	3.7e-05	resistant-compound	0.153926	0.290153	0.151543	FALSE	FALSE	FALSE	FALSE
IL1R1	-0.43144	0.087014	sensitive-compound	-0.44823	0.856255	Unchanged-Ess	0.80764	0.009771	resistant-compound	1.5364	0.03453	resistant-compound	-0.38081	0.180485	Unchanged-Ess	-0.74639	0.022552	sensitive-compound	-0.126831	-0.136997	-0.1716	TRUE	TRUE	TRUE	FALSE
USF2	0.073283	1	Unchanged-Ess	-0.036341	1	Unchanged-Ess	1.126	0.001733	resistant-compound	1.5378	0.269203	Unchanged-Ess	-0.049824	0.998162	Unchanged-Ess	-0.074353	1	Unchanged-Ess	-0.447642	-0.498363	-0.375427	TRUE	TRUE	TRUE	FALSE
NDUFAF3	0.35703	0.99444	Unchanged-Ess	0.61984	0.9851	Unchanged-Ess	1.0611	0.094118	resistant-compound	1.5694	0.606316	Unchanged-Ess	0.055212	1	Unchanged-Ess	0.14906	1	Unchanged-Ess	-0.615733	-0.361288	-0.73879	TRUE	TRUE	TRUE	FALSE
GGA1	-0.12199	0.998511	Unchanged-Ess	-0.28768	0.975703	Unchanged-Ess	0.77037	0.074644	resistant-compound	1.5733	0.144101	Unchanged-Ess	0.076425	1	Unchanged-Ess	-0.20623	0.990678	Unchanged-Ess	-0.0066123	0.0357806	0.0831668	FALSE	FALSE	FALSE	FALSE
HOXA13	-0.039261	1	Unchanged-Ess	0.14923	1	Unchanged-Ess	0.7603	0.023426	resistant-compound	1.5739	0.039907	resistant-compound	-0.038086	1	Unchanged-Ess	-0.038264	1	Unchanged-Ess	-0.00244115	-0.0264625	-0.112883	FALSE	FALSE	TRUE	FALSE
IL1RAP	-0.33365	0.492044	Unchanged-Ess	-0.47821	0.662438	Unchanged-Ess	0.9159	0.007717	resistant-compound	1.5762	0.040693	resistant-compound	-0.66339	0.016433	sensitive-compound	-0.35774	0.574773	Unchanged-Ess	-0.233303	-0.212552	-0.158557	TRUE	TRUE	TRUE	FALSE
PEPD	-0.094024	0.985928	Unchanged-Ess	-0.043954	0.999905	Unchanged-Ess	0.56142	0.022952	resistant-compound	1.5764	0.001768	resistant-compound	0.15238	0.880859	Unchanged-Ess	0.087376	1	Unchanged-Ess	0.0778196	-0.00227346	-0.0371749	FALSE	FALSE	FALSE	FALSE
TRIL	-0.06122	1	Unchanged-Ess	-0.35734	0.51008	Unchanged-Ess	0.64362	0.064695	resistant-compound	1.5779	0.176587	Unchanged-Ess	-0.043849	1	Unchanged-Ess	-0.13301	1	Unchanged-Ess	0.136231	0.0652629	0.165815	FALSE	FALSE	FALSE	FALSE
DHODH	-0.20544	1	Unchanged-Ess	-0.92384	0.868989	Unchanged-Ess	1.1222	0.012651	resistant-compound	1.5784	0.271839	Unchanged-Ess	0.42945	1	Unchanged-Ess	-0.37215	1	Unchanged-Ess	-1.02539	-1.09958	-1.10075	TRUE	TRUE	TRUE	FALSE
PPM1F	0.25454	0.970201	Unchanged-Ess	0.4329	0.546727	Unchanged-Ess	0.77605	0.074644	resistant-compound	1.5799	0.214841	Unchanged-Ess	0.72332	6.2e-05	resistant-compound	1.3883	3.7e-05	resistant-compound	-0.102405	0.0838503	-0.0933601	FALSE	FALSE	TRUE	FALSE
MYD88	-0.57545	0.163013	Unchanged-Ess	-0.72266	0.29345	Unchanged-Ess	0.78937	0.012264	resistant-compound	1.6216	0.105708	Unchanged-Ess	-0.52955	0.171086	Unchanged-Ess	-0.35274	0.796146	Unchanged-Ess	-0.193554	-0.19734	-0.0887701	TRUE	TRUE	TRUE	FALSE
SUFU	-0.18459	0.949142	Unchanged-Ess	-0.3238	0.896201	Unchanged-Ess	0.94388	0.005633	resistant-compound	1.6536	0.005226	resistant-compound	-0.11839	0.941953	Unchanged-Ess	-0.38214	0.311115	Unchanged-Ess	0.156604	0.0533636	-0.0116753	FALSE	FALSE	FALSE	FALSE
MED16	-0.046284	1	Unchanged-Ess	-0.028343	0.99274	Unchanged-Ess	1.1648	0.007051	resistant-compound	1.6659	0.240278	Unchanged-Ess	-0.71178	0.000261	sensitive-compound	-1.1887	0.001507	sensitive-compound	-0.102619	-0.104367	-0.0623694	FALSE	TRUE	FALSE	FALSE
TYROBP	-0.10584	0.893937	Unchanged-Ess	-0.13217	0.972614	Unchanged-Ess	0.69175	0.057667	resistant-compound	1.6692	0.127208	Unchanged-Ess	0.13175	1	Unchanged-Ess	-0.072452	1	Unchanged-Ess	-0.00705037	0.00273989	-0.0207982	FALSE	FALSE	FALSE	FALSE
CLIP3	0.35923	0.99444	Unchanged-Ess	0.12509	0.990962	Unchanged-Ess	0.77218	0.037426	resistant-compound	1.6708	0.042555	resistant-compound	-0.021806	1	Unchanged-Ess	-0.18476	0.557025	Unchanged-Ess	-0.0659414	-0.0681019	-0.188725	FALSE	FALSE	TRUE	FALSE
VOPP1	0.22685	0.94413	Unchanged-Ess	0.091278	0.971702	Unchanged-Ess	1.1677	0.003237	resistant-compound	1.7134	0.039907	resistant-compound	0.097603	1	Unchanged-Ess	0.26235	1	Unchanged-Ess	-0.577587	-0.516085	-0.665772	TRUE	TRUE	TRUE	FALSE
ITGB8	0.022032	1	Unchanged-Ess	-0.10852	0.993375	Unchanged-Ess	0.71342	0.057667	resistant-compound	1.724	0.025189	resistant-compound	-0.16902	0.719806	Unchanged-Ess	-0.53189	0.005204	sensitive-compound	-0.139209	-0.0696971	-0.186585	TRUE	FALSE	TRUE	FALSE
DPY19L1	0.024944	1	Unchanged-Ess	-0.066519	1	Unchanged-Ess	1.0677	0.001733	resistant-compound	1.7549	0.025189	resistant-compound	0.035468	1	Unchanged-Ess	0.020898	1	Unchanged-Ess	0.0233422	-0.0166594	-0.0108685	FALSE	FALSE	FALSE	FALSE
OVOL3	0.24171	0.902461	Unchanged-Ess	0.11493	1	Unchanged-Ess	0.76091	0.006228	resistant-compound	1.7609	0.00045	resistant-compound	0.0008864	0.969177	Unchanged-Ess	-0.12319	1	Unchanged-Ess	-0.0719641	-0.0349164	-0.120179	FALSE	FALSE	TRUE	FALSE
ARHGEF1	0.19059	0.893937	Unchanged-Ess	-0.12135	1	Unchanged-Ess	0.60795	0.01443	resistant-compound	1.8161	0.010116	resistant-compound	-0.47959	0.121073	Unchanged-Ess	-0.52813	0.163093	Unchanged-Ess	-0.0412732	-0.165249	-0.0579993	FALSE	TRUE	FALSE	FALSE
CCNC	0.30863	0.908514	Unchanged-Ess	0.49966	0.855575	Unchanged-Ess	1.0913	0.000354	resistant-compound	1.8444	0.00045	resistant-compound	-0.7217	0.14085	Unchanged-Ess	-0.72497	0.086685	sensitive-compound	-0.235803	-0.280888	-0.304052	TRUE	TRUE	TRUE	FALSE
PRDM1	0.092964	1	Unchanged-Ess	-0.24711	0.961892	Unchanged-Ess	1.1165	0.000354	resistant-compound	1.9414	0.00045	resistant-compound	-0.062721	1	Unchanged-Ess	-0.050341	1	Unchanged-Ess	0.067948	-0.0310432	-0.0419368	FALSE	FALSE	FALSE	FALSE
ZNF229	-0.1632	0.95325	Unchanged-Ess	0.17421	0.958749	Unchanged-Ess	0.9389	0.000354	resistant-compound	2.0515	0.030976	resistant-compound	0.038436	1	Unchanged-Ess	0.16032	1	Unchanged-Ess	0.0325069	0.0465275	0.0108483	FALSE	FALSE	FALSE	FALSE
EP300	0.34741	0.125563	Unchanged-Ess	0.51446	0.115322	Unchanged-Ess	1.5098	0.000354	resistant-compound	2.1311	0.00045	resistant-compound	1.1778	6.2e-05	resistant-compound	2.3355	3.7e-05	resistant-compound	0.113233	0.0181747	0.141432	FALSE	FALSE	FALSE	FALSE
ANKRD49	0.3762	0.916535	Unchanged-Ess	-0.19721	0.993522	Unchanged-Ess	1.5176	0.031814	resistant-compound	2.1402	0.509855	Unchanged-Ess	0.42892	0.513981	Unchanged-Ess	0.10074	1	Unchanged-Ess	-0.932769	-0.898785	-0.876647	TRUE	TRUE	TRUE	FALSE
MED12	-0.1092	1	Unchanged-Ess	0.12744	1	Unchanged-Ess	1.1148	0.010016	resistant-compound	2.1789	0.036726	resistant-compound	-0.11231	1	Unchanged-Ess	-0.044125	1	Unchanged-Ess	-0.23852	0.026554	0.052912	TRUE	FALSE	FALSE	TRUE
HSPA4	0.017341	0.724021	Unchanged-Ess	-0.1374	0.999905	Unchanged-Ess	0.93781	0.000354	resistant-compound	2.188	0.00297	resistant-compound	0.056829	1	Unchanged-Ess	0.23671	0.975017	Unchanged-Ess	-0.032357	-0.0443816	0.00562787	FALSE	FALSE	FALSE	FALSE
MPRIP	-0.20646	1	Unchanged-Ess	-0.39193	0.993522	Unchanged-Ess	1.3813	0.049451	resistant-compound	2.1941	0.034523	resistant-compound	-0.66001	0.196817	Unchanged-Ess	0.45865	1	Unchanged-Ess	-0.935605	-0.847579	-0.845266	TRUE	TRUE	TRUE	FALSE
MAPK14	0.39516	0.320204	Unchanged-Ess	0.82124	0.028684	resistant-compound	1.1896	0.003237	resistant-compound	2.2536	0.00045	resistant-compound	0.93334	6.2e-05	resistant-compound	1.7486	3.7e-05	resistant-compound	0.012772	-0.0760653	-0.0763191	FALSE	FALSE	FALSE	FALSE
NF2	0.17517	0.908514	Unchanged-Ess	0.13526	1	Unchanged-Ess	1.7508	0.000354	resistant-compound	2.3658	0.00045	resistant-compound	1.1356	6.2e-05	resistant-compound	1.6004	3.7e-05	resistant-compound	0.21932	0.418082	0.196875	FALSE	FALSE	FALSE	FALSE
STIP1	-0.32027	1	Unchanged-Ess	-0.093924	1	Unchanged-Ess	1.24	0.000354	resistant-compound	2.9905	0.00045	resistant-compound	0.81155	0.027008	resistant-compound	1.3012	0.006368	resistant-compound	-0.671932	-0.793747	-0.734373	TRUE	TRUE	TRUE	FALSE
TIPARP	0.50736	0.595346	Unchanged-Ess	1.1516	0.020852	resistant-compound	2.1327	0.000354	resistant-compound	3.484	0.00045	resistant-compound	0.92683	0.001973	resistant-compound	0.94778	0.239218	Unchanged-Ess	-0.452756	-0.506845	-0.475802	TRUE	TRUE	TRUE	FALSE
AIP	0.1478	0.98901	Unchanged-Ess	0.24578	0.925733	Unchanged-Ess	1.4399	0.000354	resistant-compound	3.5264	0.00045	resistant-compound	0.66715	0.00055	resistant-compound	1.3254	3.7e-05	resistant-compound	0.145337	-0.280274	-0.15653	FALSE	TRUE	TRUE	FALSE
ARNT	0.62422	0.000825	resistant-compound	1.2979	0.000354	resistant-compound	2.1176	0.000354	resistant-compound	4.4398	0.00045	resistant-compound	1.5629	6.2e-05	resistant-compound	2.8433	3.7e-05	resistant-compound	0.128525	-0.0106169	-0.179541	FALSE	FALSE	TRUE	FALSE
AHR	0.39589	0.446792	Unchanged-Ess	0.86796	0.008515	resistant-compound	2.2832	0.000354	resistant-compound	4.7073	0.00045	resistant-compound	1.5383	6.2e-05	resistant-compound	2.6748	3.7e-05	resistant-compound	0.198569	0.061919	-0.072064	FALSE	FALSE	FALSE	FALSE
SOCS3	-0.76735	0.000825	sensitive-compound	-1.4883	0.001238	sensitive-compound	-2.4092	0.002475	sensitive-compound	-2.6489	0.00165	sensitive-compound	-1.0566	0.000261	sensitive-compound	-1.633	0.001815	sensitive-compound	-0.100507	-0.340293	-0.0768947	FALSE	TRUE	FALSE	FALSE
MYBL2	-0.24479	0.968129	Unchanged-Ess	-0.75633	0.671237	Unchanged-Ess	-1.2743	0.027847	sensitive-compound	-2.391	0.419725	Unchanged-Ess	-0.13488	1	Unchanged-Ess	-0.21276	1	Unchanged-Ess	-0.154412	-0.116634	-0.0958991	TRUE	TRUE	TRUE	TRUE
CHD7	-0.094784	0.957263	Unchanged-Ess	-0.17053	0.99274	Unchanged-Ess	-1.0412	0.042492	sensitive-compound	-1.8759	0.117822	Unchanged-Ess	0.083789	1	Unchanged-Ess	0.035327	1	Unchanged-Ess	-0.00645647	0.0961244	0.113088	FALSE	FALSE	FALSE	FALSE
XPO6	-0.076282	1	Unchanged-Ess	0.19638	1	Unchanged-Ess	-0.87704	0.036139	sensitive-compound	-1.6924	0.117822	Unchanged-Ess	-0.40895	0.203925	Unchanged-Ess	-0.74505	0.052685	sensitive-compound	-0.0992107	-0.131445	-0.20874	FALSE	TRUE	TRUE	FALSE
TNFAIP3	0.48673	0.000825	resistant-compound	0.55725	0.000354	resistant-compound	-0.91573	0.046101	sensitive-compound	-1.6689	0.299047	Unchanged-Ess	0.76013	6.2e-05	resistant-compound	1.2563	3.7e-05	resistant-compound	-0.0523235	0.0672986	0.098363	FALSE	FALSE	FALSE	FALSE
CTSF	-0.031886	1	Unchanged-Ess	0.08088	0.933027	Unchanged-Ess	-0.83359	0.084901	sensitive-compound	-1.3486	0.14971	Unchanged-Ess	0.23709	0.889716	Unchanged-Ess	0.1615	1	Unchanged-Ess	-0.044401	-0.221009	-0.1806	FALSE	TRUE	TRUE	FALSE
HERC4	-0.31477	0.472539	Unchanged-Ess	-0.52792	0.526765	Unchanged-Ess	-0.81767	0.027847	sensitive-compound	-1.3221	0.299047	Unchanged-Ess	-0.80244	0.000261	sensitive-compound	-1.6024	0.000261	sensitive-compound	-0.14453	-0.340876	-0.26602	TRUE	TRUE	TRUE	FALSE
YAP1	-0.098518	0.99936	Unchanged-Ess	0.011096	0.987424	Unchanged-Ess	-0.63707	0.018564	sensitive-compound	-1.0684	0.223663	Unchanged-Ess	-0.32919	0.692376	Unchanged-Ess	-0.15094	1	Unchanged-Ess	-0.219805	-0.555233	-0.401631	TRUE	TRUE	TRUE	FALSE
ROCK2	-0.024225	1	Unchanged-Ess	-0.22215	1	Unchanged-Ess	-0.9312	0.036139	sensitive-compound	-1.0132	0.180613	Unchanged-Ess	-0.074901	1	Unchanged-Ess	0.33009	0.964729	Unchanged-Ess	0.0356702	-0.228204	-0.222685	FALSE	TRUE	TRUE	FALSE
P2RY6	0.089497	0.97803	Unchanged-Ess	-0.011246	1	Unchanged-Ess	-0.61697	0.018812	sensitive-compound	-1.0056	0.35794	Unchanged-Ess	0.084336	1	Unchanged-Ess	0.016701	1	Unchanged-Ess	-0.0393452	-0.157192	-0.119883	FALSE	TRUE	TRUE	FALSE
EPG5	-0.018	0.998511	Unchanged-Ess	0.10535	0.990962	Unchanged-Ess	-1.1519	0.08468	sensitive-compound	-0.96636	0.604029	Unchanged-Ess	-0.14268	0.975712	Unchanged-Ess	-0.26781	0.608717	Unchanged-Ess	-0.0979419	-0.0876307	-0.110256	FALSE	TRUE	TRUE	FALSE
LAMA5	-0.089564	1	Unchanged-Ess	-0.13405	1	Unchanged-Ess	-1.0535	0.087665	sensitive-compound	-0.9539	0.881113	Unchanged-Ess	-0.0010729	1	Unchanged-Ess	-0.048887	0.992932	Unchanged-Ess	-0.425609	-0.175346	-0.155832	TRUE	TRUE	TRUE	FALSE
SIN3B	-0.10661	1	Unchanged-Ess	-0.14376	0.937751	Unchanged-Ess	-0.78156	0.020627	sensitive-compound	-0.95131	0.14971	Unchanged-Ess	0.21324	0.508244	Unchanged-Ess	0.39637	0.351367	Unchanged-Ess	0.0580731	0.108206	0.0927767	FALSE	FALSE	FALSE	FALSE
FZR1	-0.020045	1	Unchanged-Ess	-0.33627	0.99274	Unchanged-Ess	-0.92408	0.002475	sensitive-compound	-0.94848	0.117822	Unchanged-Ess	0.53761	6.2e-05	resistant-compound	1.1567	3.7e-05	resistant-compound	0.131697	-0.130569	-0.322859	FALSE	TRUE	TRUE	FALSE
MARK2	-0.14202	1	Unchanged-Ess	0.00084879	1	Unchanged-Ess	-1.0564	0.064081	sensitive-compound	-0.92129	0.864994	Unchanged-Ess	-0.58475	0.546953	Unchanged-Ess	-0.73081	0.9978	Unchanged-Ess	-0.724617	-0.851301	-0.804775	TRUE	TRUE	TRUE	FALSE
NFYA	0.017265	1	Unchanged-Ess	0.20193	0.907159	Unchanged-Ess	-0.88627	0.090495	sensitive-compound	-0.87686	0.710267	Unchanged-Ess	0.14895	1	Unchanged-Ess	0.13653	1	Unchanged-Ess	-0.252275	-0.272806	-0.372164	TRUE	TRUE	TRUE	FALSE
MUS81	-0.11004	0.745517	Unchanged-Ess	-0.57381	0.403639	Unchanged-Ess	-0.80153	0.095392	sensitive-compound	-0.86315	0.623495	Unchanged-Ess	0.16192	0.939769	Unchanged-Ess	0.012609	1	Unchanged-Ess	-0.0401374	-0.116915	-0.121246	FALSE	TRUE	TRUE	FALSE
RBM4	0.032195	1	Unchanged-Ess	0.33985	0.900096	Unchanged-Ess	-1.0181	0.018152	sensitive-compound	-0.83188	0.896067	Unchanged-Ess	-0.072446	1	Unchanged-Ess	0.11301	1	Unchanged-Ess	-0.543249	-0.727624	-0.605506	TRUE	TRUE	TRUE	FALSE
LYPLA1	-0.068375	0.932608	Unchanged-Ess	0.21084	0.877706	Unchanged-Ess	-0.53192	0.041854	sensitive-compound	-0.7998	0.117822	Unchanged-Ess	-0.082019	1	Unchanged-Ess	-0.23736	0.448807	Unchanged-Ess	-0.105185	-0.0143156	-0.0407864	FALSE	FALSE	FALSE	FALSE
AXIN1	-0.11593	1	Unchanged-Ess	0.078636	0.99274	Unchanged-Ess	-0.5061	0.049214	sensitive-compound	-0.73093	0.131777	Unchanged-Ess	0.050144	1	Unchanged-Ess	0.096348	1	Unchanged-Ess	0.185428	0.0236815	0.0520184	FALSE	FALSE	FALSE	FALSE
MBD2	-0.024653	1	Unchanged-Ess	0.35786	0.979009	Unchanged-Ess	-0.47686	0.046101	sensitive-compound	-0.66993	0.419725	Unchanged-Ess	-0.14018	0.996145	Unchanged-Ess	-0.44745	0.039652	sensitive-compound	0.151408	-0.00238855	-0.0189738	FALSE	FALSE	FALSE	FALSE
MYO3A	0.013453	1	Unchanged-Ess	0.073724	1	Unchanged-Ess	-0.51002	0.087665	sensitive-compound	-0.66817	0.867203	Unchanged-Ess	-0.15678	0.651521	Unchanged-Ess	-0.18736	0.977704	Unchanged-Ess	-0.050519	-0.0929717	-0.0189309	FALSE	TRUE	FALSE	FALSE
FTSJ1	-0.051513	0.863552	Unchanged-Ess	-0.30419	0.866337	Unchanged-Ess	-0.26624	0.087665	sensitive-compound	-0.66089	0.66515	Unchanged-Ess	0.2698	0.076931	resistant-compound	0.51957	0.071935	resistant-compound	0.0731112	0.112023	0.0738913	FALSE	FALSE	FALSE	FALSE
GLIS3	0.10536	1	Unchanged-Ess	0.14667	0.987424	Unchanged-Ess	-0.52538	0.046101	sensitive-compound	-0.48157	0.290065	Unchanged-Ess	0.13784	0.991806	Unchanged-Ess	0.60522	0.014917	resistant-compound	-0.00397913	0.0437448	0.0500052	FALSE	FALSE	FALSE	FALSE
PLPP7	0.078493	0.99444	Unchanged-Ess	0.18044	0.990132	Unchanged-Ess	-0.67585	0.087665	sensitive-compound	-0.46228	0.764091	Unchanged-Ess	0.026167	1	Unchanged-Ess	0.031885	1	Unchanged-Ess	0.0271274	0.0182582	-0.012474	FALSE	FALSE	FALSE	FALSE
TGIF1	-0.074003	1	Unchanged-Ess	0.19344	1	Unchanged-Ess	-1.2651	0.046101	sensitive-compound	-0.45899	0.394763	Unchanged-Ess	-0.43507	0.004222	sensitive-compound	-0.70602	0.003094	sensitive-compound	-0.843612	-0.804395	-0.785603	TRUE	TRUE	TRUE	FALSE
PPIAL4G	-0.36338	1	Unchanged-Ess				-2.37	0.866102	Unchanged-Ess	-5.0361	0.812499	Unchanged-Ess	1.2809	1	Unchanged-Ess	-2.2846	0.897072	Unchanged-Ess	-1.76784	-1.7676	-1.77118	TRUE	TRUE	TRUE	FALSE
RPL32	-1.1921	0.817228	Unchanged-Ess	-2.0304	0.960242	Unchanged-Ess	-1.3553	0.882608	Unchanged-Ess	-4.5255	0.848365	Unchanged-Ess	-0.46265	0.811123	Unchanged-Ess	-1.5499	1	Unchanged-Ess	-1.31446	-1.3138	-1.31241	TRUE	TRUE	TRUE	FALSE
ETF1	0.1721	1	Unchanged-Ess	-0.28012	0.990962	Unchanged-Ess	-1.2737	0.632775	Unchanged-Ess	-4.098	0.382965	Unchanged-Ess	-0.54661	0.991438	Unchanged-Ess	0.30578	1	Unchanged-Ess	-1.06042	-1.0571	-1.05456	TRUE	TRUE	TRUE	TRUE
LRRC37A	-0.59693	0.975691	Unchanged-Ess	-1.4208	0.803456	Unchanged-Ess	-2.8708	0.81658	Unchanged-Ess	-3.6241	0.877631	Unchanged-Ess	0.73061	0.992567	Unchanged-Ess	1.1862	0.905677	Unchanged-Ess	-0.538471	-0.524629	-0.440413	TRUE	TRUE	TRUE	FALSE
RPL34	-0.37529	1	Unchanged-Ess	-1.4419	0.91955	Unchanged-Ess	-0.20633	1	Unchanged-Ess	-3.5304	0.880674	Unchanged-Ess	-0.21493	1	Unchanged-Ess	0.49452	1	Unchanged-Ess	-1.33299	-1.32278	-1.31717	TRUE	TRUE	TRUE	FALSE
H3C13	-1.3507	0.920361	Unchanged-Ess	-0.67296	0.993522	Unchanged-Ess	-0.061239	1	Unchanged-Ess	-3.3712	0.850776	Unchanged-Ess	-0.56291	0.926214	Unchanged-Ess	1.5899	0.393283	Unchanged-Ess	-1.24228	-1.23791	-1.25507	TRUE	TRUE	TRUE	FALSE
PSMA5	-0.14081	1	Unchanged-Ess	0.24725	1	Unchanged-Ess	-1.4488	0.702156	Unchanged-Ess	-3.1997	0.604029	Unchanged-Ess	0.051107	1	Unchanged-Ess	0.15825	1	Unchanged-Ess	-1.13253	-1.11875	-1.09813	TRUE	TRUE	TRUE	TRUE
RPAP2	-0.82029	0.93011	Unchanged-Ess	-0.23805	0.994537	Unchanged-Ess	-1.1762	0.725281	Unchanged-Ess	-3.0425	0.634191	Unchanged-Ess	0.39705	0.904277	Unchanged-Ess	0.6785	0.690749	Unchanged-Ess	-1.04965	-1.06624	-1.05286	TRUE	TRUE	TRUE	FALSE
NUP133	-0.12962	1	Unchanged-Ess	-0.086743	1	Unchanged-Ess	-1.0496	0.697431	Unchanged-Ess	-3.0252	0.436272	Unchanged-Ess	-0.35558	1	Unchanged-Ess	-0.40402	0.9978	Unchanged-Ess	-1.10922	-1.10383	-1.10365	TRUE	TRUE	TRUE	TRUE
NDUFA5	0.93333	0.754286	Unchanged-Ess	0.20953	0.896662	Unchanged-Ess	0.17481	1	Unchanged-Ess	-3.0187	0.828016	Unchanged-Ess	-0.39751	1	Unchanged-Ess	-0.82849	0.822967	Unchanged-Ess	-0.519184	-0.475189	-0.597382	TRUE	TRUE	TRUE	FALSE
DPY30	-0.13088	1	Unchanged-Ess	-0.54153	0.99274	Unchanged-Ess	-0.25797	0.988223	Unchanged-Ess	-2.9863	0.575467	Unchanged-Ess	-0.033286	1	Unchanged-Ess	0.33246	1	Unchanged-Ess	-1.1507	-1.17034	-1.18987	TRUE	TRUE	TRUE	FALSE
DENR	-0.47907	0.99936	Unchanged-Ess	-1.0091	0.99274	Unchanged-Ess	-0.51339	0.91012	Unchanged-Ess	-2.8823	0.786829	Unchanged-Ess	0.43042	1	Unchanged-Ess	-0.21479	1	Unchanged-Ess	-1.16639	-1.19028	-1.19515	TRUE	TRUE	TRUE	TRUE
URM1	0.066373	1	Unchanged-Ess	-0.12393	1	Unchanged-Ess	-0.67869	0.834933	Unchanged-Ess	-2.8768	0.223663	Unchanged-Ess	-0.084396	1	Unchanged-Ess	0.2124	1	Unchanged-Ess	-0.951357	-1.00137	-0.998227	TRUE	TRUE	TRUE	TRUE
RAE1	0.060448	1	Unchanged-Ess	0.6312	0.659749	Unchanged-Ess	-0.59128	0.739672	Unchanged-Ess	-2.8359	0.759077	Unchanged-Ess	0.073399	1	Unchanged-Ess	0.062828	1	Unchanged-Ess	-1.01181	-0.998543	-0.975898	TRUE	TRUE	TRUE	TRUE
ESPL1	-0.43013	1	Unchanged-Ess	0.12688	1	Unchanged-Ess	-0.49867	0.908377	Unchanged-Ess	-2.7834	0.726493	Unchanged-Ess	-0.54631	0.919213	Unchanged-Ess	-1.0841	0.552502	Unchanged-Ess	-1.12434	-1.11443	-1.10027	TRUE	TRUE	TRUE	FALSE
TARDBP	-0.46791	1	Unchanged-Ess	-0.41306	0.985771	Unchanged-Ess	-1.3898	0.66673	Unchanged-Ess	-2.7373	0.745416	Unchanged-Ess	0.58722	0.154151	Unchanged-Ess	0.60169	1	Unchanged-Ess	-1.03979	-1.03965	-0.9978	TRUE	TRUE	TRUE	FALSE
OTUD5	-0.28485	1	Unchanged-Ess	-0.12866	1	Unchanged-Ess	-1.1858	0.246216	Unchanged-Ess	-2.6979	0.19521	Unchanged-Ess	0.59486	0.00754	resistant-compound	1.0338	0.00072	resistant-compound	-0.66636	-0.649593	-0.704941	TRUE	TRUE	TRUE	FALSE
SPDYE3	0.37163	1	Unchanged-Ess	-0.93504	0.975703	Unchanged-Ess	-1.1944	0.956242	Unchanged-Ess	-2.6549	0.707363	Unchanged-Ess	0.22697	1	Unchanged-Ess	-1.3891	0.977704	Unchanged-Ess	-1.21429	-1.22422	-1.22588	TRUE	TRUE	TRUE	FALSE
MAD2L2	0.21428	0.99444	Unchanged-Ess	0.47898	1	Unchanged-Ess	0.29816	0.950092	Unchanged-Ess	-2.6136	0.790541	Unchanged-Ess	-0.39018	0.531911	Unchanged-Ess	-0.64594	0.994983	Unchanged-Ess	-1.12168	-1.10431	-1.09284	TRUE	TRUE	TRUE	FALSE
PSMB1	-1.1949	0.56627	Unchanged-Ess	0.12736	0.993522	Unchanged-Ess	-1.6087	0.671669	Unchanged-Ess	-2.6015	0.681789	Unchanged-Ess	-0.38208	1	Unchanged-Ess	-0.4651	1	Unchanged-Ess	-1.11379	-1.10709	-1.11908	TRUE	TRUE	TRUE	TRUE
TXN	0.073686	1	Unchanged-Ess	0.37677	0.900372	Unchanged-Ess	-0.75893	0.543624	Unchanged-Ess	-2.5542	0.622382	Unchanged-Ess	-1.0331	0.917261	Unchanged-Ess	-0.20922	1	Unchanged-Ess	-1.0058	-1.04183	-1.03847	TRUE	TRUE	TRUE	TRUE
DHDDS	0.016119	1	Unchanged-Ess	-0.020664	0.901594	Unchanged-Ess	-0.93375	0.650738	Unchanged-Ess	-2.5523	0.718435	Unchanged-Ess	0.24907	1	Unchanged-Ess	-0.56539	1	Unchanged-Ess	-1.13204	-1.15741	-1.11926	TRUE	TRUE	TRUE	TRUE
NSA2	-0.82803	0.948009	Unchanged-Ess	-1.2548	0.868989	Unchanged-Ess	-0.86322	0.960605	Unchanged-Ess	-2.544	0.910653	Unchanged-Ess	0.24782	1	Unchanged-Ess	0.93643	0.892261	Unchanged-Ess	-1.15447	-1.16756	-1.16576	TRUE	TRUE	TRUE	TRUE
EIF6	0.085564	1	Unchanged-Ess	-0.35799	0.99274	Unchanged-Ess	-0.78538	0.978373	Unchanged-Ess	-2.521	0.299047	Unchanged-Ess	0.061636	1	Unchanged-Ess	-0.50896	1	Unchanged-Ess	-1.11881	-1.11893	-1.09206	TRUE	TRUE	TRUE	TRUE
RPS14	-0.50252	1	Unchanged-Ess	-0.77287	0.922484	Unchanged-Ess	-0.43143	1	Unchanged-Ess	-2.4841	0.864359	Unchanged-Ess	-0.1433	1	Unchanged-Ess	-0.78375	0.990678	Unchanged-Ess	-1.15982	-1.15233	-1.16416	TRUE	TRUE	TRUE	FALSE
CDK7	0.29589	0.893937	Unchanged-Ess	-0.95767	0.971557	Unchanged-Ess	-1.3179	0.715059	Unchanged-Ess	-2.4838	0.837706	Unchanged-Ess	-0.21714	1	Unchanged-Ess	0.25955	1	Unchanged-Ess	-1.2389	-1.23087	-1.2315	TRUE	TRUE	TRUE	FALSE
CCT3	-0.57481	1	Unchanged-Ess	-0.11561	0.99274	Unchanged-Ess	-1.0347	0.739672	Unchanged-Ess	-2.4831	0.81924	Unchanged-Ess	-0.68902	0.964635	Unchanged-Ess	-0.29573	1	Unchanged-Ess	-1.18273	-1.17554	-1.18604	TRUE	TRUE	TRUE	TRUE
NUTF2	-0.56129	0.964155	Unchanged-Ess	-1.218	0.630593	Unchanged-Ess	-1.1541	0.738241	Unchanged-Ess	-2.4321	0.727029	Unchanged-Ess	1.0729	0.221733	Unchanged-Ess	-0.68339	0.984025	Unchanged-Ess	-0.984388	-0.959627	-0.941228	TRUE	TRUE	TRUE	FALSE
RABGGTB	0.3246	0.748855	Unchanged-Ess	1.1057	0.934048	Unchanged-Ess	-0.97132	0.726872	Unchanged-Ess	-2.4282	0.764091	Unchanged-Ess	-0.17374	1	Unchanged-Ess	-0.52712	1	Unchanged-Ess	-1.15213	-1.17207	-1.15842	TRUE	TRUE	TRUE	TRUE
SNRPD3	-0.10422	1	Unchanged-Ess	-0.098089	1	Unchanged-Ess	-1.822	0.644443	Unchanged-Ess	-2.4067	0.499082	Unchanged-Ess	-0.57552	0.938535	Unchanged-Ess	-0.41166	1	Unchanged-Ess	-1.02247	-0.987028	-0.974994	TRUE	TRUE	TRUE	TRUE
TAF1D	0.15484	0.410848	Unchanged-Ess	-0.35327	0.939574	Unchanged-Ess	-0.30959	0.9784	Unchanged-Ess	-2.4041	0.864359	Unchanged-Ess	-0.046152	1	Unchanged-Ess	0.45269	1	Unchanged-Ess	-0.6008	-0.608702	-0.516396	TRUE	TRUE	TRUE	FALSE
RPS12	0.78348	0.43013	Unchanged-Ess	-0.77191	0.987424	Unchanged-Ess	-2.1376	0.65769	Unchanged-Ess	-2.3814	0.66515	Unchanged-Ess	-0.97298	0.50395	Unchanged-Ess	-0.73541	1	Unchanged-Ess	-1.24756	-1.23907	-1.2369	TRUE	TRUE	TRUE	TRUE
BUD31	0.83232	0.99444	Unchanged-Ess	0.56591	1	Unchanged-Ess	-0.42365	1	Unchanged-Ess	-2.3659	0.870804	Unchanged-Ess	0.18712	1	Unchanged-Ess	-0.36749	1	Unchanged-Ess	-1.12307	-1.11199	-1.10322	TRUE	TRUE	TRUE	TRUE
SBDS	0.14538	1	Unchanged-Ess	0.32752	0.993522	Unchanged-Ess	-0.27197	1	Unchanged-Ess	-2.3624	0.870481	Unchanged-Ess	0.22929	1	Unchanged-Ess	0.24846	1	Unchanged-Ess	-1.15537	-1.13926	-1.11302	TRUE	TRUE	TRUE	FALSE
EXOSC7	0.51563	0.815418	Unchanged-Ess	-0.66631	0.99274	Unchanged-Ess	-0.42571	0.987987	Unchanged-Ess	-2.358	0.718236	Unchanged-Ess	0.094351	1	Unchanged-Ess	0.079982	1	Unchanged-Ess	-0.911613	-0.899037	-0.919414	TRUE	TRUE	TRUE	TRUE
EPHA2	0.045491	1	Unchanged-Ess	0.11501	1	Unchanged-Ess	-0.8288	0.327747	Unchanged-Ess	-2.3378	0.00165	sensitive-compound	0.03793	1	Unchanged-Ess	0.080533	1	Unchanged-Ess	0.168214	-0.0109397	0.07804	FALSE	FALSE	FALSE	FALSE
NOL10	0.72658	0.420301	Unchanged-Ess	0.99118	0.907159	Unchanged-Ess	-1.3506	0.833781	Unchanged-Ess	-2.3371	0.623495	Unchanged-Ess	-0.40677	1	Unchanged-Ess	-0.59272	1	Unchanged-Ess	-1.1436	-1.15847	-1.16406	TRUE	TRUE	TRUE	TRUE
EIF1AX	-0.08909	1	Unchanged-Ess	-0.82953	0.91955	Unchanged-Ess	-0.86026	0.987987	Unchanged-Ess	-2.337	0.604029	Unchanged-Ess	0.40824	1	Unchanged-Ess	-0.52993	1	Unchanged-Ess	-1.18779	-1.18179	-1.18095	TRUE	TRUE	TRUE	FALSE
NUF2	-0.39479	1	Unchanged-Ess	-0.069787	1	Unchanged-Ess	-1.2932	0.836282	Unchanged-Ess	-2.3342	0.855012	Unchanged-Ess	-0.57129	1	Unchanged-Ess	-0.7973	1	Unchanged-Ess	-1.16131	-1.17234	-1.15878	TRUE	TRUE	TRUE	TRUE
RAB6C	0.084377	1	Unchanged-Ess	-0.012763	1	Unchanged-Ess	0.09426	1	Unchanged-Ess	-2.3255	0.924127	Unchanged-Ess	1.138	0.366552	Unchanged-Ess	2.2521	0.116388	Unchanged-Ess	-1.27797	-1.27762	-1.27537	TRUE	TRUE	TRUE	FALSE
POLR2A	-0.53648	1	Unchanged-Ess	-0.8165	0.99274	Unchanged-Ess	-1.4743	0.731815	Unchanged-Ess	-2.3252	0.942607	Unchanged-Ess	-0.56474	0.827799	Unchanged-Ess	-1.325	0.996847	Unchanged-Ess	-1.22745	-1.2242	-1.21935	TRUE	TRUE	TRUE	FALSE
SPATA31A5	-0.51542	0.956769	Unchanged-Ess	-0.0033298	1	Unchanged-Ess	-0.97212	0.96442	Unchanged-Ess	-2.3209	0.916092	Unchanged-Ess	1.0709	1	Unchanged-Ess	-0.59351	1	Unchanged-Ess	-1.40813	-1.40774	-1.3827	TRUE	TRUE	TRUE	FALSE
UBE2Q2L	0.74636	0.908514	Unchanged-Ess	0.68737	0.990962	Unchanged-Ess	-0.77866	0.927565	Unchanged-Ess	-2.3171	0.890909	Unchanged-Ess	-0.53822	0.815004	Unchanged-Ess	-0.80832	0.829298	Unchanged-Ess	-0.427527	-0.371619	-0.417826	TRUE	TRUE	TRUE	FALSE
MRPS18A	0.58864	0.920361	Unchanged-Ess	-0.86835	0.990962	Unchanged-Ess	-0.0052683	0.91012	Unchanged-Ess	-2.3035	0.666875	Unchanged-Ess	0.18496	1	Unchanged-Ess	-0.31928	1	Unchanged-Ess	-1.00445	-1.04173	-1.05333	TRUE	TRUE	TRUE	TRUE
PSMA7	-0.3874	1	Unchanged-Ess	0.62221	0.933027	Unchanged-Ess	-1.0009	0.810922	Unchanged-Ess	-2.3025	0.889108	Unchanged-Ess	-0.70548	0.800602	Unchanged-Ess	-0.73348	0.849986	Unchanged-Ess	-1.10037	-1.0874	-1.05593	TRUE	TRUE	TRUE	TRUE
POTEI	0.2465	1	Unchanged-Ess	0.35236	1	Unchanged-Ess	-0.63157	1	Unchanged-Ess	-2.2714	0.901079	Unchanged-Ess	0.34836	1	Unchanged-Ess	1.3946	0.099084	resistant-compound	-0.681375	-0.588657	-0.51657	TRUE	TRUE	TRUE	FALSE
DPAGT1	-0.19547	0.988228	Unchanged-Ess	-0.15701	0.99274	Unchanged-Ess	-0.9764	0.703094	Unchanged-Ess	-2.2586	0.529415	Unchanged-Ess	-0.22813	0.979984	Unchanged-Ess	-1.0393	0.937751	Unchanged-Ess	-1.04575	-1.04232	-1.04572	TRUE	TRUE	TRUE	FALSE
PPP1CB	-0.58685	0.958904	Unchanged-Ess	-0.49854	0.993522	Unchanged-Ess	-0.57608	1	Unchanged-Ess	-2.2474	0.81924	Unchanged-Ess	-1.3722	0.758139	Unchanged-Ess	-0.24092	1	Unchanged-Ess	-1.17982	-1.19362	-1.17979	TRUE	TRUE	TRUE	FALSE
AMY2A	0.4714	0.937323	Unchanged-Ess	1.1242	0.882493	Unchanged-Ess	-2.4846	0.739672	Unchanged-Ess	-2.2298	0.786829	Unchanged-Ess	-0.46342	1	Unchanged-Ess	-0.30187	1	Unchanged-Ess	-0.31488	-0.209101	-0.193998	TRUE	TRUE	TRUE	FALSE
SMC6	0.17656	1	Unchanged-Ess	0.17287	1	Unchanged-Ess	-0.37719	0.888588	Unchanged-Ess	-2.2187	0.622382	Unchanged-Ess	-0.026144	1	Unchanged-Ess	0.14713	1	Unchanged-Ess	-0.879858	-0.97061	-0.963673	TRUE	TRUE	TRUE	TRUE
MYC	0.13241	1	Unchanged-Ess	0.20521	1	Unchanged-Ess	-1.5798	0.537314	Unchanged-Ess	-2.2166	0.871511	Unchanged-Ess	0.25651	1	Unchanged-Ess	0.22101	1	Unchanged-Ess	-0.932654	-0.953874	-0.886438	TRUE	TRUE	TRUE	FALSE
ECD	0.15756	0.993549	Unchanged-Ess	0.72619	1	Unchanged-Ess	-0.55374	0.962041	Unchanged-Ess	-2.1875	0.839763	Unchanged-Ess	-0.64731	0.998323	Unchanged-Ess	-0.23064	1	Unchanged-Ess	-1.12502	-1.13763	-1.14536	TRUE	TRUE	TRUE	TRUE
TRMT112	0.26306	1	Unchanged-Ess	-0.71047	0.987424	Unchanged-Ess	-0.90376	0.974388	Unchanged-Ess	-2.182	0.902888	Unchanged-Ess	0.30935	0.5794	Unchanged-Ess	0.57062	1	Unchanged-Ess	-1.15674	-1.15583	-1.15343	TRUE	TRUE	TRUE	FALSE
SEPHS2	-0.12651	1	Unchanged-Ess	0.043933	0.96737	Unchanged-Ess	-1.737	0.647842	Unchanged-Ess	-2.1546	0.907644	Unchanged-Ess	0.076825	1	Unchanged-Ess	0.2433	1	Unchanged-Ess	-1.06323	-1.08718	-1.06769	TRUE	TRUE	TRUE	FALSE
BANF1	1.1545	0.929836	Unchanged-Ess	0.3567	0.99274	Unchanged-Ess	-1.2077	0.957342	Unchanged-Ess	-2.1329	0.863886	Unchanged-Ess	0.32152	0.975712	Unchanged-Ess	-0.64943	1	Unchanged-Ess	-1.20366	-1.22332	-1.21395	TRUE	TRUE	TRUE	FALSE
TXNL4A	-1.0582	0.817228	Unchanged-Ess	-1.4305	0.868989	Unchanged-Ess	0.14452	1	Unchanged-Ess	-2.1269	0.915009	Unchanged-Ess	-1.3301	0.893613	Unchanged-Ess	-2.1861	0.493944	Unchanged-Ess	-1.22252	-1.22761	-1.2311	TRUE	TRUE	TRUE	TRUE
MS4A13	0.014803	1	Unchanged-Ess	0.20282	1	Unchanged-Ess	-1.2335	0.681669	Unchanged-Ess	-2.0975	0.726493	Unchanged-Ess	-0.30779	0.912878	Unchanged-Ess	-0.21153	1	Unchanged-Ess	-0.179846	-0.0927988	-0.109509	TRUE	TRUE	TRUE	FALSE
RPL18	-0.52805	0.985391	Unchanged-Ess	0.58097	0.993522	Unchanged-Ess	0.31455	1	Unchanged-Ess	-2.0958	0.629788	Unchanged-Ess	-0.19384	1	Unchanged-Ess	-0.019289	1	Unchanged-Ess	-1.05936	-1.04619	-1.05317	TRUE	TRUE	TRUE	TRUE
TADA3	0.14268	1	Unchanged-Ess	-0.014778	1	Unchanged-Ess	-0.5584	0.631726	Unchanged-Ess	-2.0806	0.623495	Unchanged-Ess	0.42718	0.711446	Unchanged-Ess	0.14645	1	Unchanged-Ess	-0.264883	-0.256321	-0.186394	TRUE	TRUE	TRUE	FALSE
PRIM1	-0.023952	1	Unchanged-Ess	0.68735	0.9851	Unchanged-Ess	-0.27252	0.925811	Unchanged-Ess	-2.0775	0.629788	Unchanged-Ess	0.047402	1	Unchanged-Ess	0.4703	1	Unchanged-Ess	-1.03898	-1.0959	-1.12916	TRUE	TRUE	TRUE	TRUE
PFDN6	0.38724	1	Unchanged-Ess	-0.068081	0.99274	Unchanged-Ess	-0.51499	1	Unchanged-Ess	-2.0597	0.735961	Unchanged-Ess	-0.20535	1	Unchanged-Ess	0.99474	0.700637	Unchanged-Ess	-0.901591	-0.902425	-0.918343	TRUE	TRUE	TRUE	TRUE
PUF60	-0.60161	0.863552	Unchanged-Ess	-0.41827	0.985771	Unchanged-Ess	-1.4804	0.327747	Unchanged-Ess	-2.0513	0.394763	Unchanged-Ess	-0.080839	0.504376	Unchanged-Ess	-0.031483	0.930286	Unchanged-Ess	-1.17304	-1.17521	-1.17349	TRUE	TRUE	TRUE	FALSE
ROMO1	0.50041	0.934631	Unchanged-Ess	0.23225	0.96737	Unchanged-Ess	-1.2429	0.550483	Unchanged-Ess	-2.0233	0.717736	Unchanged-Ess	0.26301	1	Unchanged-Ess	0.43803	1	Unchanged-Ess	-0.985519	-0.882687	-0.958357	TRUE	TRUE	TRUE	FALSE
RABGGTA	-0.61738	0.70372	Unchanged-Ess	0.10256	1	Unchanged-Ess	-1.0683	0.445384	Unchanged-Ess	-2.0203	0.718435	Unchanged-Ess	0.3754	1	Unchanged-Ess	-0.2568	1	Unchanged-Ess	-0.763243	-0.797512	-0.79884	TRUE	TRUE	TRUE	FALSE
RFC5	0.095295	0.911385	Unchanged-Ess	0.97785	0.990962	Unchanged-Ess	-0.44614	1	Unchanged-Ess	-2.0132	0.786829	Unchanged-Ess	-1.4676	0.703969	Unchanged-Ess	-1.0512	0.788516	Unchanged-Ess	-1.14458	-1.148	-1.15307	TRUE	TRUE	TRUE	TRUE
DDB1	0.072639	0.98901	Unchanged-Ess	-0.24467	0.987424	Unchanged-Ess	-1.7413	0.537314	Unchanged-Ess	-2.0129	0.580091	Unchanged-Ess	-0.85489	0.687589	Unchanged-Ess	0.25496	1	Unchanged-Ess	-1.12077	-1.11605	-1.08772	TRUE	TRUE	TRUE	TRUE
NEDD1	-0.028151	1	Unchanged-Ess	-0.92734	0.865193	Unchanged-Ess	-0.72332	0.999312	Unchanged-Ess	-2.0128	0.915009	Unchanged-Ess	-1.2351	0.518865	Unchanged-Ess	-0.91406	1	Unchanged-Ess	-1.16547	-1.15254	-1.14856	TRUE	TRUE	TRUE	TRUE
RBBP4	0.22659	0.766164	Unchanged-Ess	0.088643	0.990962	Unchanged-Ess	-0.33317	0.559164	Unchanged-Ess	-2.0094	0.764091	Unchanged-Ess	0.779	1	Unchanged-Ess	-0.78644	0.990678	Unchanged-Ess	-1.05073	-1.08948	-1.07523	TRUE	TRUE	TRUE	TRUE
NDC80	-0.4668	0.965244	Unchanged-Ess	-0.8868	0.966772	Unchanged-Ess	-0.31984	0.899345	Unchanged-Ess	-2.0019	0.848038	Unchanged-Ess	0.017443	1	Unchanged-Ess	-0.14399	1	Unchanged-Ess	-0.965365	-1.02771	-0.989102	TRUE	TRUE	TRUE	TRUE
DAP3	0.14244	1	Unchanged-Ess	-0.43173	0.987424	Unchanged-Ess	0.11609	1	Unchanged-Ess	-1.9751	0.880674	Unchanged-Ess	0.20733	1	Unchanged-Ess	-0.54277	0.971411	Unchanged-Ess	-1.088	-1.06946	-1.0615	TRUE	TRUE	TRUE	TRUE
SF3B6	-0.65195	1	Unchanged-Ess	-0.42518	0.993522	Unchanged-Ess	-0.48817	0.992515	Unchanged-Ess	-1.9508	0.904849	Unchanged-Ess	-0.73873	0.951578	Unchanged-Ess	-0.64106	1	Unchanged-Ess	-1.29614	-1.29872	-1.31	TRUE	TRUE	TRUE	FALSE
GPN2	-0.078013	1	Unchanged-Ess	-0.48305	0.993522	Unchanged-Ess	-0.98841	0.887483	Unchanged-Ess	-1.9507	0.872209	Unchanged-Ess	0.3917	1	Unchanged-Ess	-0.49357	0.982369	Unchanged-Ess	-1.04269	-1.03145	-1.03663	TRUE	TRUE	TRUE	TRUE
SF3B5	-0.54171	1	Unchanged-Ess	-0.1538	1	Unchanged-Ess	-0.83518	1	Unchanged-Ess	-1.945	0.896067	Unchanged-Ess	-0.60396	0.70822	Unchanged-Ess	1.4293	0.779532	Unchanged-Ess	-1.19838	-1.20049	-1.18878	TRUE	TRUE	TRUE	FALSE
MYO9B	-0.22886	1	Unchanged-Ess	-0.23105	0.993522	Unchanged-Ess	-0.66083	0.514834	Unchanged-Ess	-1.9435	0.575411	Unchanged-Ess	0.069609	1	Unchanged-Ess	-0.013809	1	Unchanged-Ess	-0.152636	-0.263298	-0.290784	TRUE	TRUE	TRUE	FALSE
PPIL2	-0.24431	0.998511	Unchanged-Ess	-0.79477	0.99274	Unchanged-Ess	-0.41157	0.993674	Unchanged-Ess	-1.9345	0.915009	Unchanged-Ess	-0.7196	0.747018	Unchanged-Ess	-1.1141	0.749397	Unchanged-Ess	-1.07906	-1.06928	-1.07684	TRUE	TRUE	TRUE	TRUE
PSMA2	-0.92239	0.958904	Unchanged-Ess	-1.1965	0.868989	Unchanged-Ess	-0.89112	0.820912	Unchanged-Ess	-1.9336	0.631834	Unchanged-Ess	0.13341	1	Unchanged-Ess	-0.22715	1	Unchanged-Ess	-1.05602	-1.07409	-1.06632	TRUE	TRUE	TRUE	TRUE
XRCC5	-0.32888	0.982552	Unchanged-Ess	-0.078513	1	Unchanged-Ess	-0.80182	0.882987	Unchanged-Ess	-1.9293	0.848365	Unchanged-Ess	-0.034954	1	Unchanged-Ess	0.11344	1	Unchanged-Ess	-1.02405	-1.04369	-0.99302	TRUE	TRUE	TRUE	FALSE
DNM2	0.011142	1	Unchanged-Ess	0.22079	1	Unchanged-Ess	-0.91674	0.559879	Unchanged-Ess	-1.923	0.315609	Unchanged-Ess	-0.22863	1	Unchanged-Ess	-0.25401	1	Unchanged-Ess	-0.829034	-0.980397	-1.03255	TRUE	TRUE	TRUE	TRUE
BIRC5	0.27771	1	Unchanged-Ess	-0.11266	1	Unchanged-Ess	-0.74585	0.927565	Unchanged-Ess	-1.9121	0.675458	Unchanged-Ess	0.30086	0.489653	Unchanged-Ess	-0.72288	1	Unchanged-Ess	-0.940791	-1.05042	-1.02683	TRUE	TRUE	TRUE	TRUE
ZMAT2	0.40509	0.934874	Unchanged-Ess	0.081646	0.990962	Unchanged-Ess	-0.4894	0.952449	Unchanged-Ess	-1.888	0.675458	Unchanged-Ess	0.017124	1	Unchanged-Ess	-0.27186	1	Unchanged-Ess	-1.04615	-1.02063	-1.01419	TRUE	TRUE	TRUE	TRUE
KRTAP3-3	0.076783	1	Unchanged-Ess	0.11399	1	Unchanged-Ess	-0.83439	0.66673	Unchanged-Ess	-1.8854	0.335138	Unchanged-Ess	-0.035549	1	Unchanged-Ess	-0.4531	0.930536	Unchanged-Ess	0.219012	0.0603682	-0.00552238	FALSE	FALSE	FALSE	FALSE
GGPS1	0.12084	1	Unchanged-Ess	0.14646	0.990962	Unchanged-Ess	-1.4077	0.766843	Unchanged-Ess	-1.8798	0.470368	Unchanged-Ess	-0.22568	1	Unchanged-Ess	-0.75885	0.761363	Unchanged-Ess	-1.14836	-1.14808	-1.14611	TRUE	TRUE	TRUE	TRUE
NEPRO	-0.066275	0.893937	Unchanged-Ess	-0.098063	0.484913	Unchanged-Ess	0.4658	0.896136	Unchanged-Ess	-1.8693	0.81924	Unchanged-Ess	0.25758	1	Unchanged-Ess	-0.41655	1	Unchanged-Ess	-0.996599	-1.00509	-0.926492	TRUE	TRUE	TRUE	FALSE
RUVBL1	-1.2787	0.878951	Unchanged-Ess	-0.37282	0.993522	Unchanged-Ess	-0.45495	0.920888	Unchanged-Ess	-1.8666	0.726493	Unchanged-Ess	-1.3936	0.770863	Unchanged-Ess	-1.0585	0.582045	Unchanged-Ess	-1.12315	-1.14537	-1.15445	TRUE	TRUE	TRUE	TRUE
ANP32D	-0.25479	0.878951	Unchanged-Ess	-0.076803	1	Unchanged-Ess	0.12305	1	Unchanged-Ess	-1.8665	0.853846	Unchanged-Ess	-0.00018796	1	Unchanged-Ess	0.030016	1	Unchanged-Ess	-0.28253	-0.149567	-0.150871	TRUE	TRUE	TRUE	FALSE
AP2B1	-0.52682	0.356106	Unchanged-Ess	-0.81457	0.856255	Unchanged-Ess	-0.19643	1	Unchanged-Ess	-1.8649	0.575467	Unchanged-Ess	-0.41469	0.32724	Unchanged-Ess	-0.39979	0.775771	Unchanged-Ess	-0.54473	-0.475191	-0.512935	TRUE	TRUE	TRUE	FALSE
HSPA8	0.56341	0.965033	Unchanged-Ess	0.65273	0.96737	Unchanged-Ess	-0.27588	0.912671	Unchanged-Ess	-1.8566	0.769193	Unchanged-Ess	0.55081	0.173075	Unchanged-Ess	1.4258	0.026674	resistant-compound	-1.00097	-1.03449	-0.995366	TRUE	TRUE	TRUE	TRUE
H2BC4	0.58303	0.776977	Unchanged-Ess	0.31807	0.990962	Unchanged-Ess	-0.5656	0.936315	Unchanged-Ess	-1.8539	0.951433	Unchanged-Ess	-0.30787	0.954735	Unchanged-Ess	-0.33926	1	Unchanged-Ess	-1.18316	-1.17386	-1.19351	TRUE	TRUE	TRUE	FALSE
RRM2	0.11963	0.97547	Unchanged-Ess	0.38516	0.990962	Unchanged-Ess	-1.0004	0.811987	Unchanged-Ess	-1.8411	0.804894	Unchanged-Ess	-0.18292	1	Unchanged-Ess	0.071605	0.59467	Unchanged-Ess	-1.13677	-1.13278	-1.15245	TRUE	TRUE	TRUE	TRUE
YPEL5	-0.38961	0.924944	Unchanged-Ess	-0.31191	1	Unchanged-Ess	-0.89034	0.681669	Unchanged-Ess	-1.8355	0.910585	Unchanged-Ess	0.79735	0.763281	Unchanged-Ess	0.61793	1	Unchanged-Ess	-0.959322	-0.933977	-0.816533	TRUE	TRUE	TRUE	FALSE
EIF4E	0.088798	1	Unchanged-Ess	0.17495	0.511788	Unchanged-Ess	0.28792	1	Unchanged-Ess	-1.8345	0.81157	Unchanged-Ess	-0.015246	0.975712	Unchanged-Ess	-0.01481	1	Unchanged-Ess	-1.20138	-1.19468	-1.15122	TRUE	TRUE	TRUE	TRUE
KDSR	-1.4191	0.000825	sensitive-compound	-1.5516	0.675057	Unchanged-Ess	-0.89019	0.227483	Unchanged-Ess	-1.8287	0.19521	Unchanged-Ess	-0.64369	0.917261	Unchanged-Ess	-0.41342	1	Unchanged-Ess	-0.597402	-0.907485	-0.86959	TRUE	TRUE	TRUE	FALSE
PTMA	-0.35156	1	Unchanged-Ess	-0.57078	0.99274	Unchanged-Ess	-1.0192	0.793424	Unchanged-Ess	-1.8276	0.419725	Unchanged-Ess	0.41092	0.912767	Unchanged-Ess	0.58587	0.784477	Unchanged-Ess	-1.21705	-1.23012	-1.24029	TRUE	TRUE	TRUE	FALSE
IARS1	-0.59702	1	Unchanged-Ess	-0.58188	0.99274	Unchanged-Ess	0.34436	0.95182	Unchanged-Ess	-1.8273	0.553476	Unchanged-Ess	0.16552	1	Unchanged-Ess	-0.32628	1	Unchanged-Ess	-1.15137	-1.15572	-1.15762	TRUE	TRUE	TRUE	TRUE
UPF2	-0.1377	1	Unchanged-Ess	0.031792	1	Unchanged-Ess	-0.97718	0.656277	Unchanged-Ess	-1.8207	0.686957	Unchanged-Ess	-0.12027	1	Unchanged-Ess	0.25528	1	Unchanged-Ess	-1.08015	-1.06887	-1.08944	TRUE	TRUE	TRUE	TRUE
PPTC7	0.67858	0.329439	Unchanged-Ess	0.86682	0.226965	Unchanged-Ess	-0.1526	0.806843	Unchanged-Ess	-1.8172	0.478555	Unchanged-Ess	0.13495	1	Unchanged-Ess	0.40343	0.347517	Unchanged-Ess	-0.0627586	-0.108357	-0.375168	FALSE	TRUE	TRUE	FALSE
NFIL3	-0.073372	0.878889	Unchanged-Ess	0.13423	0.993522	Unchanged-Ess	-0.49797	0.159005	Unchanged-Ess	-1.8079	0.14971	Unchanged-Ess	0.030815	1	Unchanged-Ess	-0.18168	0.895688	Unchanged-Ess	0.0434229	0.0975882	0.0548394	FALSE	FALSE	FALSE	FALSE
FOXD4L4	-0.32132	0.968544	Unchanged-Ess	-1.0163	0.955715	Unchanged-Ess	-0.58931	0.908377	Unchanged-Ess	-1.8064	0.871511	Unchanged-Ess	-0.075243	1	Unchanged-Ess	0.50373	1	Unchanged-Ess	-0.381241	-0.327352	-0.254587	TRUE	TRUE	TRUE	FALSE
H2BC8	-0.31004	0.827557	Unchanged-Ess	-0.13963	1	Unchanged-Ess	-0.83577	0.887483	Unchanged-Ess	-1.8052	0.747427	Unchanged-Ess	-0.071682	1	Unchanged-Ess	-0.17621	1	Unchanged-Ess	-1.01476	-1.04196	-1.00219	TRUE	TRUE	TRUE	FALSE
C1QTNF9B	0.013229	1	Unchanged-Ess	-0.029526	1	Unchanged-Ess	-0.72674	0.976224	Unchanged-Ess	-1.7996	0.731915	Unchanged-Ess	0.098844	1	Unchanged-Ess	-0.66518	0.918418	Unchanged-Ess	-0.913842	-0.827141	-0.872964	TRUE	TRUE	TRUE	FALSE
DPH3	0.64687	0.916095	Unchanged-Ess	1.021	0.990962	Unchanged-Ess	-0.57749	0.962478	Unchanged-Ess	-1.7912	0.863886	Unchanged-Ess	-0.70889	0.879742	Unchanged-Ess	-0.17476	1	Unchanged-Ess	-1.13333	-1.1339	-1.14213	TRUE	TRUE	TRUE	FALSE
BRD4	-0.82955	0.656566	Unchanged-Ess	-1.7832	0.223956	Unchanged-Ess	-0.7809	0.994059	Unchanged-Ess	-1.784	0.774848	Unchanged-Ess	-0.26571	1	Unchanged-Ess	-0.62304	0.766361	Unchanged-Ess	-0.959237	-0.926527	-0.902986	TRUE	TRUE	TRUE	TRUE
XRCC1	-1.5192	0.000825	sensitive-compound	-1.2133	0.005776	sensitive-compound	-0.7691	0.327747	Unchanged-Ess	-1.7809	0.681789	Unchanged-Ess	-1.1316	0.000261	sensitive-compound	-1.2276	0.000261	sensitive-compound	-0.237764	-0.209053	-0.29812	TRUE	TRUE	TRUE	FALSE
UBA3	-0.50417	1	Unchanged-Ess	-1.1707	0.91955	Unchanged-Ess	-0.35932	1	Unchanged-Ess	-1.7786	0.575467	Unchanged-Ess	-0.548	0.822123	Unchanged-Ess	-0.18199	1	Unchanged-Ess	-1.03794	-1.05612	-1.06018	TRUE	TRUE	TRUE	TRUE
SPATA31A3	-0.19476	1	Unchanged-Ess	-0.26186	1	Unchanged-Ess	0.33705	0.732365	Unchanged-Ess	-1.7683	0.328548	Unchanged-Ess	0.017771	1	Unchanged-Ess	-0.24387	1	Unchanged-Ess	-0.00545293	-0.157644	-0.149705	FALSE	TRUE	TRUE	FALSE
HMMR	0.17782	1	Unchanged-Ess	-0.2081	0.99274	Unchanged-Ess	-0.27508	1	Unchanged-Ess	-1.7673	0.419725	Unchanged-Ess	-0.090894	1	Unchanged-Ess	0.024802	1	Unchanged-Ess	-0.0168833	-0.0525714	-0.0683752	FALSE	FALSE	FALSE	FALSE
RETSAT	0.039029	1	Unchanged-Ess	-0.015964	1	Unchanged-Ess	-1.0743	0.152104	Unchanged-Ess	-1.7461	0.436272	Unchanged-Ess	-0.055118	1	Unchanged-Ess	-0.28871	0.763755	Unchanged-Ess	-0.060319	0.0119508	-0.0645955	FALSE	FALSE	FALSE	FALSE
METTL14	-0.16132	1	Unchanged-Ess	0.037878	1	Unchanged-Ess	0.16195	1	Unchanged-Ess	-1.7429	0.759077	Unchanged-Ess	-0.38436	0.975712	Unchanged-Ess	-0.064104	1	Unchanged-Ess	-1.02003	-1.02299	-1.01509	TRUE	TRUE	TRUE	TRUE
NUDT21	0.1916	0.968702	Unchanged-Ess	-0.0060719	0.99274	Unchanged-Ess	-1.7179	0.585742	Unchanged-Ess	-1.7385	0.931711	Unchanged-Ess	-0.51127	1	Unchanged-Ess	0.43538	1	Unchanged-Ess	-1.19515	-1.18509	-1.19191	TRUE	TRUE	TRUE	TRUE
EEF1G	0.25922	1	Unchanged-Ess	-0.19193	0.993522	Unchanged-Ess	-0.82861	0.830243	Unchanged-Ess	-1.7382	0.890909	Unchanged-Ess	-0.56826	0.975712	Unchanged-Ess	-0.72313	1	Unchanged-Ess	-0.961761	-0.965373	-0.93262	TRUE	TRUE	TRUE	FALSE
CALCOCO2	0.20126	1	Unchanged-Ess	-0.37296	0.987424	Unchanged-Ess	0.078075	1	Unchanged-Ess	-1.7373	0.550215	Unchanged-Ess	-0.018497	1	Unchanged-Ess	-0.23721	1	Unchanged-Ess	-0.544755	-0.467019	-0.556407	TRUE	TRUE	TRUE	FALSE
ZNF131	0.084889	1	Unchanged-Ess	-0.31315	1	Unchanged-Ess	-0.7038	0.898472	Unchanged-Ess	-1.7282	0.853846	Unchanged-Ess	-0.09538	1	Unchanged-Ess	-0.28653	1	Unchanged-Ess	-1.07541	-1.05151	-1.04363	TRUE	TRUE	TRUE	TRUE
SART3	-0.34278	0.701248	Unchanged-Ess	-0.34412	0.889101	Unchanged-Ess	-0.74182	0.695469	Unchanged-Ess	-1.7243	0.593161	Unchanged-Ess	-0.44969	0.938535	Unchanged-Ess	-0.59223	1	Unchanged-Ess	-1.0868	-1.1017	-1.1162	TRUE	TRUE	TRUE	TRUE
TRAPPC2	0.013894	1	Unchanged-Ess	0.58192	1	Unchanged-Ess	-0.12301	0.98751	Unchanged-Ess	-1.7241	0.850776	Unchanged-Ess	-0.71478	0.958917	Unchanged-Ess	-0.88376	1	Unchanged-Ess	-0.420636	-0.345497	-0.36321	TRUE	TRUE	TRUE	FALSE
LMNB1	-0.053026	1	Unchanged-Ess	-0.36959	0.984124	Unchanged-Ess	-0.25889	0.972777	Unchanged-Ess	-1.7219	0.726493	Unchanged-Ess	0.030742	0.998323	Unchanged-Ess	-0.2833	1	Unchanged-Ess	-0.196665	-0.431709	-0.439103	TRUE	TRUE	TRUE	FALSE
C2orf76	0.34491	1	Unchanged-Ess	-0.10857	1	Unchanged-Ess	-0.47984	0.956242	Unchanged-Ess	-1.7181	0.871511	Unchanged-Ess	0.35866	1	Unchanged-Ess	0.30854	1	Unchanged-Ess	-0.36503	-0.463041	-0.448641	TRUE	TRUE	TRUE	FALSE
RFC2	-0.30028	1	Unchanged-Ess	-0.33084	0.993522	Unchanged-Ess	-1.0659	0.760839	Unchanged-Ess	-1.7177	0.866647	Unchanged-Ess	0.2923	1	Unchanged-Ess	-0.34719	1	Unchanged-Ess	-1.06938	-1.1026	-1.09413	TRUE	TRUE	TRUE	TRUE
SMARCA5	0.1426	0.99444	Unchanged-Ess	0.59856	0.544768	Unchanged-Ess	-1.2054	0.152104	Unchanged-Ess	-1.714	0.806167	Unchanged-Ess	-0.25744	0.940562	Unchanged-Ess	-0.2909	0.852838	Unchanged-Ess	-0.755198	-0.710863	-0.621205	TRUE	TRUE	TRUE	TRUE
GOLGA6L10	-0.16892	1	Unchanged-Ess	-0.88722	0.931031	Unchanged-Ess	-0.059013	1	Unchanged-Ess	-1.7132	0.944602	Unchanged-Ess	-0.13821	1	Unchanged-Ess	-0.69182	1	Unchanged-Ess	-1.01487	-0.991628	-0.975692	TRUE	TRUE	TRUE	FALSE
TRIP12	0.44239	0.872923	Unchanged-Ess	0.22384	0.997455	Unchanged-Ess	-0.13906	1	Unchanged-Ess	-1.7079	0.864994	Unchanged-Ess	0.25843	1	Unchanged-Ess	0.34696	0.9978	Unchanged-Ess	-0.716323	-0.701766	-0.709912	TRUE	TRUE	TRUE	FALSE
CATSPER1	-0.20615	0.95325	Unchanged-Ess	-0.28598	0.993522	Unchanged-Ess	-0.78148	0.486864	Unchanged-Ess	-1.7037	0.604029	Unchanged-Ess	0.35383	0.772999	Unchanged-Ess	0.36576	0.995095	Unchanged-Ess	-0.206845	-0.325947	-0.133301	TRUE	TRUE	TRUE	FALSE
SUPT16H	-0.6354	0.925088	Unchanged-Ess	-0.77036	0.868989	Unchanged-Ess	-0.069228	1	Unchanged-Ess	-1.6864	0.89925	Unchanged-Ess	0.092276	1	Unchanged-Ess	0.12421	1	Unchanged-Ess	-1.10876	-1.09045	-1.10567	TRUE	TRUE	TRUE	TRUE
ARC	-0.037307	1	Unchanged-Ess	0.17352	1	Unchanged-Ess	-0.5794	0.746319	Unchanged-Ess	-1.6862	0.720354	Unchanged-Ess	0.2564	0.419415	Unchanged-Ess	-0.1668	1	Unchanged-Ess	0.0623277	0.0266311	0.179118	FALSE	FALSE	FALSE	FALSE
BTF3	0.076074	1	Unchanged-Ess	-1.057	0.738829	Unchanged-Ess	0.22803	1	Unchanged-Ess	-1.683	0.899768	Unchanged-Ess	0.0017308	1	Unchanged-Ess	0.38089	0.947155	Unchanged-Ess	-1.02803	-1.0298	-1.03612	TRUE	TRUE	TRUE	FALSE
GLRX5	1.0602	0.322479	Unchanged-Ess	0.68172	0.684275	Unchanged-Ess	-0.22664	0.999312	Unchanged-Ess	-1.6823	0.727029	Unchanged-Ess	0.42323	0.28596	Unchanged-Ess	0.77703	0.215762	Unchanged-Ess	-0.60092	-0.57124	-0.709777	TRUE	TRUE	TRUE	FALSE
MRPS10	0.12192	1	Unchanged-Ess	-0.18753	0.99274	Unchanged-Ess	-0.68522	0.989947	Unchanged-Ess	-1.6815	0.759077	Unchanged-Ess	0.34648	1	Unchanged-Ess	0.55049	1	Unchanged-Ess	-1.13721	-1.14082	-1.15702	TRUE	TRUE	TRUE	TRUE
GSPT1	-0.38356	1	Unchanged-Ess	0.23356	1	Unchanged-Ess	-0.75948	0.739092	Unchanged-Ess	-1.6814	0.764091	Unchanged-Ess	-0.1557	1	Unchanged-Ess	-0.1862	1	Unchanged-Ess	-1.07479	-1.07384	-1.06902	TRUE	TRUE	TRUE	TRUE
PRKAR1A	-0.19983	0.923986	Unchanged-Ess	-0.21898	0.99274	Unchanged-Ess	-0.93439	0.683406	Unchanged-Ess	-1.672	0.419725	Unchanged-Ess	-0.068938	1	Unchanged-Ess	-0.41837	1	Unchanged-Ess	-0.685798	-0.695686	-0.63257	TRUE	TRUE	TRUE	FALSE
FARSB	-0.40627	1	Unchanged-Ess	-0.638	0.868989	Unchanged-Ess	0.14958	0.5044	Unchanged-Ess	-1.67	0.951153	Unchanged-Ess	-0.10812	1	Unchanged-Ess	0.49682	0.96892	Unchanged-Ess	-1.15603	-1.12592	-1.1393	TRUE	TRUE	TRUE	TRUE
DDX1	-0.61317	0.630253	Unchanged-Ess	-0.45315	0.926012	Unchanged-Ess	-0.25426	1	Unchanged-Ess	-1.6659	0.759077	Unchanged-Ess	0.11171	1	Unchanged-Ess	-0.43817	1	Unchanged-Ess	-0.96578	-0.994018	-0.901488	TRUE	TRUE	TRUE	FALSE
RIMBP3B	-0.1224	1	Unchanged-Ess	0.33976	1	Unchanged-Ess	-0.52394	0.871974	Unchanged-Ess	-1.6627	0.852117	Unchanged-Ess	-0.42804	0.662382	Unchanged-Ess	-0.057718	1	Unchanged-Ess	-0.407475	-0.299457	-0.434478	TRUE	TRUE	TRUE	FALSE
VPS51	-0.064092	1	Unchanged-Ess	0.23821	0.996503	Unchanged-Ess	-0.21248	1	Unchanged-Ess	-1.6571	0.81924	Unchanged-Ess	0.22568	1	Unchanged-Ess	0.45378	1	Unchanged-Ess	-0.80105	-0.72965	-0.722097	TRUE	TRUE	TRUE	FALSE
ZBTB34	0.12372	1	Unchanged-Ess	-0.080254	1	Unchanged-Ess	-0.81198	0.646374	Unchanged-Ess	-1.6549	0.786829	Unchanged-Ess	0.22246	1	Unchanged-Ess	-0.34923	1	Unchanged-Ess	-0.0166449	0.0334669	-0.0543567	FALSE	FALSE	FALSE	FALSE
BCLAF1	0.077018	1	Unchanged-Ess	-0.076201	0.99274	Unchanged-Ess	-0.79456	0.876656	Unchanged-Ess	-1.6491	0.786829	Unchanged-Ess	-0.071747	1	Unchanged-Ess	-0.12628	1	Unchanged-Ess	-0.841812	-0.863826	-0.884602	TRUE	TRUE	TRUE	FALSE
PSMB3	-0.31791	1	Unchanged-Ess	-0.084493	1	Unchanged-Ess	-0.51908	0.850428	Unchanged-Ess	-1.646	0.873064	Unchanged-Ess	-0.82833	0.991438	Unchanged-Ess	0.14724	0.910821	Unchanged-Ess	-1.13363	-1.13659	-1.12753	TRUE	TRUE	TRUE	FALSE
WDR36	-0.32604	0.98901	Unchanged-Ess	0.20514	1	Unchanged-Ess	-0.7563	0.890084	Unchanged-Ess	-1.6396	0.808692	Unchanged-Ess	-0.21117	1	Unchanged-Ess	0.82811	0.710599	Unchanged-Ess	-0.850898	-0.848914	-0.853553	TRUE	TRUE	TRUE	TRUE
ERCC6L	0.57893	0.908514	Unchanged-Ess	1.3906	0.896662	Unchanged-Ess	0.59799	0.964432	Unchanged-Ess	-1.6391	0.795715	Unchanged-Ess	0.48228	0.844912	Unchanged-Ess	-0.11179	1	Unchanged-Ess	-1.13005	-1.09735	-1.13974	TRUE	TRUE	TRUE	FALSE
C9orf129	0.24584	1	Unchanged-Ess	0.16319	0.992109	Unchanged-Ess	-0.60139	0.812909	Unchanged-Ess	-1.6235	0.870804	Unchanged-Ess	-0.10474	1	Unchanged-Ess	0.03686	1	Unchanged-Ess	0.010001	-0.10066	-0.0480036	FALSE	TRUE	FALSE	FALSE
CDC27	0.42122	0.953883	Unchanged-Ess	0.24305	1	Unchanged-Ess	0.17138	1	Unchanged-Ess	-1.6198	0.951433	Unchanged-Ess	-0.049824	1	Unchanged-Ess	-0.10504	1	Unchanged-Ess	-1.11668	-1.11226	-1.09954	TRUE	TRUE	TRUE	FALSE
SMC5	0.10104	1	Unchanged-Ess	-0.28986	1	Unchanged-Ess	-0.80325	0.81658	Unchanged-Ess	-1.6187	0.918145	Unchanged-Ess	-0.25847	1	Unchanged-Ess	-0.51241	1	Unchanged-Ess	-1.07702	-1.0977	-1.10362	TRUE	TRUE	TRUE	TRUE
ANAPC11	-0.10588	1	Unchanged-Ess	-0.25439	1	Unchanged-Ess	0.06101	1	Unchanged-Ess	-1.6183	0.769193	Unchanged-Ess	0.27038	1	Unchanged-Ess	-0.12234	1	Unchanged-Ess	-1.09488	-1.07457	-1.07204	TRUE	TRUE	TRUE	TRUE
UTP15	0.097094	1	Unchanged-Ess	-0.45768	1	Unchanged-Ess	0.17892	1	Unchanged-Ess	-1.6109	0.759077	Unchanged-Ess	0.059774	1	Unchanged-Ess	-0.18882	1	Unchanged-Ess	-1.14908	-1.10606	-1.11343	TRUE	TRUE	TRUE	TRUE
PSMA3	-0.4198	1	Unchanged-Ess	0.43073	1	Unchanged-Ess	-0.51375	1	Unchanged-Ess	-1.6072	0.947581	Unchanged-Ess	-0.16118	0.975016	Unchanged-Ess	-1.3374	0.761684	Unchanged-Ess	-1.16914	-1.13359	-1.12581	TRUE	TRUE	TRUE	TRUE
MIS12	-0.34263	1	Unchanged-Ess	-0.0020857	1	Unchanged-Ess	0.4772	1	Unchanged-Ess	-1.6072	0.919399	Unchanged-Ess	-0.091825	1	Unchanged-Ess	-0.23284	1	Unchanged-Ess	-1.05233	-1.0525	-1.08569	TRUE	TRUE	TRUE	FALSE
CMTR2	0.27034	0.835482	Unchanged-Ess	-0.035123	0.93886	Unchanged-Ess	-0.65523	0.283654	Unchanged-Ess	-1.6064	0.486547	Unchanged-Ess	0.014411	1	Unchanged-Ess	-0.0043893	1	Unchanged-Ess	-0.450659	-0.56204	-0.636701	TRUE	TRUE	TRUE	FALSE
DDX47	-0.2826	1	Unchanged-Ess	-0.085515	1	Unchanged-Ess	-0.21115	0.995063	Unchanged-Ess	-1.6017	0.944317	Unchanged-Ess	-0.10937	1	Unchanged-Ess	-0.85582	0.977603	Unchanged-Ess	-1.13167	-1.11197	-1.08245	TRUE	TRUE	TRUE	TRUE
BUD23	-0.0050912	1	Unchanged-Ess	-0.62611	0.972614	Unchanged-Ess	-0.1431	1	Unchanged-Ess	-1.5987	0.864994	Unchanged-Ess	0.082915	1	Unchanged-Ess	0.040793	1	Unchanged-Ess	-0.703268	-0.71437	-0.70717	TRUE	TRUE	TRUE	FALSE
UBL5	-0.4361	1	Unchanged-Ess	0.87432	0.794146	Unchanged-Ess	0.2274	1	Unchanged-Ess	-1.5943	0.915009	Unchanged-Ess	0.14906	1	Unchanged-Ess	-0.87561	1	Unchanged-Ess	-1.21839	-1.21551	-1.21145	TRUE	TRUE	TRUE	TRUE
RARG	-0.030511	0.922642	Unchanged-Ess	0.094859	0.993522	Unchanged-Ess	-0.34462	0.880194	Unchanged-Ess	-1.5874	0.419725	Unchanged-Ess	0.086493	1	Unchanged-Ess	-0.090222	1	Unchanged-Ess	-0.236538	-0.1699	-0.117403	TRUE	TRUE	TRUE	FALSE
PNPT1	-0.00089952	1	Unchanged-Ess	-0.39056	1	Unchanged-Ess	-0.21894	1	Unchanged-Ess	-1.5866	0.837706	Unchanged-Ess	0.36109	1	Unchanged-Ess	0.19867	1	Unchanged-Ess	-0.96767	-1.06384	-1.07078	TRUE	TRUE	TRUE	TRUE
RAD51	-1.5445	0.746912	Unchanged-Ess	-0.49854	0.987424	Unchanged-Ess	-1.4021	0.740387	Unchanged-Ess	-1.5863	0.650955	Unchanged-Ess	0.37897	1	Unchanged-Ess	0.39802	1	Unchanged-Ess	-1.05285	-1.04919	-1.05002	TRUE	TRUE	TRUE	TRUE
CHD4	0.041164	1	Unchanged-Ess	0.46778	0.961251	Unchanged-Ess	-0.68382	0.869744	Unchanged-Ess	-1.5795	0.864994	Unchanged-Ess	-0.3225	0.976813	Unchanged-Ess	0.28725	1	Unchanged-Ess	-0.859703	-0.881832	-0.797387	TRUE	TRUE	TRUE	FALSE
COX4I2	-0.23698	0.665931	Unchanged-Ess	-0.011948	0.886384	Unchanged-Ess	-0.51143	0.246216	Unchanged-Ess	-1.5787	0.650955	Unchanged-Ess	-0.18703	0.677144	Unchanged-Ess	-0.347	0.527449	Unchanged-Ess	-0.0509409	-0.0529692	0.0381415	FALSE	FALSE	FALSE	FALSE
RPL9	-0.46581	0.98901	Unchanged-Ess	-0.04514	1	Unchanged-Ess	-0.53921	0.915684	Unchanged-Ess	-1.5777	0.951433	Unchanged-Ess	0.085696	1	Unchanged-Ess	-0.13088	1	Unchanged-Ess	-1.2632	-1.26082	-1.24972	TRUE	TRUE	TRUE	TRUE
HJURP	0.19104	1	Unchanged-Ess	-0.21717	0.895744	Unchanged-Ess	0.18839	0.983765	Unchanged-Ess	-1.5759	0.951433	Unchanged-Ess	-0.33711	1	Unchanged-Ess	0.15532	0.944121	Unchanged-Ess	-1.12065	-1.11637	-1.10898	TRUE	TRUE	TRUE	TRUE
NUBP2	-0.67928	0.893937	Unchanged-Ess	-1.04	0.931031	Unchanged-Ess	-0.71679	0.934397	Unchanged-Ess	-1.5731	0.864994	Unchanged-Ess	-0.18379	1	Unchanged-Ess	0.29689	1	Unchanged-Ess	-1.10744	-1.13644	-1.16343	TRUE	TRUE	TRUE	FALSE
METTL17	-0.078769	0.91048	Unchanged-Ess	0.71191	0.728771	Unchanged-Ess	-0.21342	0.990051	Unchanged-Ess	-1.5714	0.691744	Unchanged-Ess	0.26161	0.948823	Unchanged-Ess	0.55178	0.852654	Unchanged-Ess	-0.863118	-0.878051	-0.907962	TRUE	TRUE	TRUE	FALSE
LSM11	0.064186	0.99444	Unchanged-Ess	-0.26129	1	Unchanged-Ess	-1.2832	0.716352	Unchanged-Ess	-1.5687	0.890909	Unchanged-Ess	0.020103	1	Unchanged-Ess	-0.2088	1	Unchanged-Ess	-1.10122	-1.08217	-1.08143	TRUE	TRUE	TRUE	TRUE
ECPAS	0.26163	0.908514	Unchanged-Ess	0.011015	1	Unchanged-Ess	-0.42608	0.883131	Unchanged-Ess	-1.5674	0.622382	Unchanged-Ess	-0.2755	0.675702	Unchanged-Ess	0.11585	1	Unchanged-Ess	-0.170705	-0.0824944	-0.0457537	TRUE	TRUE	FALSE	FALSE
MED11	0.043253	1	Unchanged-Ess	-0.31347	0.91955	Unchanged-Ess	-0.47149	0.955441	Unchanged-Ess	-1.567	0.698369	Unchanged-Ess	0.36466	0.577202	Unchanged-Ess	-0.018256	1	Unchanged-Ess	-1.02626	-1.03475	-1.03881	TRUE	TRUE	TRUE	FALSE
GINS4	-0.80569	0.788641	Unchanged-Ess	-0.61183	0.885448	Unchanged-Ess	-0.99537	0.850428	Unchanged-Ess	-1.5611	0.848842	Unchanged-Ess	-0.33811	1	Unchanged-Ess	-0.30831	0.959018	Unchanged-Ess	-1.17698	-1.16155	-1.14354	TRUE	TRUE	TRUE	FALSE
SEC22B	-0.54774	1	Unchanged-Ess	-0.41072	1	Unchanged-Ess	0.18439	1	Unchanged-Ess	-1.5602	0.896067	Unchanged-Ess	0.14956	1	Unchanged-Ess	-0.64572	1	Unchanged-Ess	-1.13791	-1.14957	-1.13248	TRUE	TRUE	TRUE	FALSE
CDC40	-0.21572	1	Unchanged-Ess	-0.83524	0.746836	Unchanged-Ess	-0.21751	0.996669	Unchanged-Ess	-1.5574	0.622382	Unchanged-Ess	0.02656	1	Unchanged-Ess	-0.27476	1	Unchanged-Ess	-1.01127	-1.01729	-1.04347	TRUE	TRUE	TRUE	TRUE
GNB1L	-0.51217	0.993486	Unchanged-Ess	0.30989	0.990962	Unchanged-Ess	-0.6822	0.793136	Unchanged-Ess	-1.555	0.701963	Unchanged-Ess	0.10575	1	Unchanged-Ess	0.45294	1	Unchanged-Ess	-0.979605	-1.0286	-1.039	TRUE	TRUE	TRUE	TRUE
ABT1	1.0478	0.538885	Unchanged-Ess	0.045203	0.816592	Unchanged-Ess	0.51173	1	Unchanged-Ess	-1.5487	0.927591	Unchanged-Ess	-0.2738	1	Unchanged-Ess	0.2234	1	Unchanged-Ess	-1.09328	-1.07385	-1.09608	TRUE	TRUE	TRUE	TRUE
ELP5	-0.24189	1	Unchanged-Ess	-0.23689	0.993522	Unchanged-Ess	-0.20029	1	Unchanged-Ess	-1.5477	0.954308	Unchanged-Ess	-0.084275	1	Unchanged-Ess	-1.2584	0.922233	Unchanged-Ess	-1.11292	-1.13325	-1.13359	TRUE	TRUE	TRUE	TRUE
CAMTA1	0.13246	1	Unchanged-Ess	-0.18006	0.99274	Unchanged-Ess	-0.37537	0.927565	Unchanged-Ess	-1.5371	0.422414	Unchanged-Ess	0.088725	0.967476	Unchanged-Ess	0.14446	0.877633	Unchanged-Ess	-0.399241	-0.329225	-0.248815	TRUE	TRUE	TRUE	FALSE
DDX5	-0.62787	0.968129	Unchanged-Ess	-0.81106	0.960702	Unchanged-Ess	-0.2241	1	Unchanged-Ess	-1.5347	0.764091	Unchanged-Ess	-0.60207	0.698366	Unchanged-Ess	-0.63799	0.990678	Unchanged-Ess	-0.780184	-0.69266	-0.736243	TRUE	TRUE	TRUE	FALSE
THAP12	-0.34747	0.821082	Unchanged-Ess	-0.62594	0.966772	Unchanged-Ess	-0.35527	0.911454	Unchanged-Ess	-1.5247	0.871511	Unchanged-Ess	-0.30078	0.979669	Unchanged-Ess	-0.39743	0.948104	Unchanged-Ess	-0.915834	-0.984791	-0.968547	TRUE	TRUE	TRUE	FALSE
PPP1R36	-0.13325	1	Unchanged-Ess	0.2923	0.975982	Unchanged-Ess	-0.42915	0.343844	Unchanged-Ess	-1.5238	0.717736	Unchanged-Ess	0.2268	0.854589	Unchanged-Ess	-0.073843	1	Unchanged-Ess	0.0114573	0.0191434	-0.0645842	FALSE	FALSE	FALSE	FALSE
TSR2	0.3118	1	Unchanged-Ess	0.40053	0.996186	Unchanged-Ess	-0.77948	0.744611	Unchanged-Ess	-1.5236	0.718641	Unchanged-Ess	0.37769	1	Unchanged-Ess	0.021468	1	Unchanged-Ess	-1.14507	-1.1739	-1.16824	TRUE	TRUE	TRUE	TRUE
RPS23	-0.5453	0.920361	Unchanged-Ess	-0.10976	0.993522	Unchanged-Ess	-1.7058	0.716239	Unchanged-Ess	-1.5223	0.995969	Unchanged-Ess	0.72818	0.432217	Unchanged-Ess	1.4089	0.393163	Unchanged-Ess	-1.21393	-1.21816	-1.21718	TRUE	TRUE	TRUE	FALSE
TAZ	0.0056379	1	Unchanged-Ess	-0.15004	0.99274	Unchanged-Ess	-0.40625	0.772245	Unchanged-Ess	-1.5219	0.529415	Unchanged-Ess	0.4333	0.065602	resistant-compound	0.40463	0.070523	resistant-compound	-0.0842908	0.104331	0.071087	FALSE	FALSE	FALSE	FALSE
SAP18	0.04913	1	Unchanged-Ess	-0.17793	0.909701	Unchanged-Ess	-0.84557	0.567437	Unchanged-Ess	-1.5217	0.718641	Unchanged-Ess	-0.063726	1	Unchanged-Ess	0.092115	1	Unchanged-Ess	-1.13502	-1.15446	-1.14389	TRUE	TRUE	TRUE	TRUE
FOSL1	0.1698	0.981001	Unchanged-Ess	-0.19526	1	Unchanged-Ess	-0.45517	0.405537	Unchanged-Ess	-1.5203	0.486547	Unchanged-Ess	-0.00015088	1	Unchanged-Ess	0.12552	1	Unchanged-Ess	-0.242001	-0.416542	-0.307719	TRUE	TRUE	TRUE	FALSE
CHAF1A	-0.19014	0.993549	Unchanged-Ess	-0.24668	0.99274	Unchanged-Ess	-0.91675	0.327747	Unchanged-Ess	-1.5188	0.529415	Unchanged-Ess	-0.12066	1	Unchanged-Ess	-0.065483	1	Unchanged-Ess	-0.732402	-0.791306	-0.758619	TRUE	TRUE	TRUE	TRUE
LCE2A	-0.29163	1	Unchanged-Ess	0.536	0.9852	Unchanged-Ess	-0.38161	0.955949	Unchanged-Ess	-1.5188	0.795748	Unchanged-Ess	-0.090847	1	Unchanged-Ess	-0.52993	1	Unchanged-Ess	-0.975726	-1.02051	-1.00317	TRUE	TRUE	TRUE	FALSE
SPC24	-0.31674	0.98901	Unchanged-Ess	-0.45199	0.972614	Unchanged-Ess	-1.2016	0.732365	Unchanged-Ess	-1.5163	0.89925	Unchanged-Ess	0.24595	1	Unchanged-Ess	-0.56906	1	Unchanged-Ess	-1.08539	-1.07228	-1.01581	TRUE	TRUE	TRUE	TRUE
WFDC10A	0.045355	1	Unchanged-Ess	0.04057	1	Unchanged-Ess	-0.049615	1	Unchanged-Ess	-1.514	0.870804	Unchanged-Ess	-0.22235	1	Unchanged-Ess	-0.12087	1	Unchanged-Ess	0.0736094	0.0310924	0.0190492	FALSE	FALSE	FALSE	FALSE
FARSA	-0.60686	0.949686	Unchanged-Ess	-0.24106	0.999905	Unchanged-Ess	0.35859	0.97343	Unchanged-Ess	-1.5113	0.678316	Unchanged-Ess	-0.26689	1	Unchanged-Ess	-0.16893	1	Unchanged-Ess	-1.15392	-1.16446	-1.14365	TRUE	TRUE	TRUE	TRUE
TIMM44	0.046227	1	Unchanged-Ess	0.14696	1	Unchanged-Ess	-0.66406	0.737297	Unchanged-Ess	-1.511	0.759077	Unchanged-Ess	0.012436	1	Unchanged-Ess	0.33315	1	Unchanged-Ess	-0.635429	-0.610744	-0.691077	TRUE	TRUE	TRUE	TRUE
RPL26	-0.7439	0.920361	Unchanged-Ess	0.13317	1	Unchanged-Ess	-1.3055	0.934718	Unchanged-Ess	-1.5108	0.915009	Unchanged-Ess	0.62158	1	Unchanged-Ess	-0.32593	1	Unchanged-Ess	-1.18265	-1.18621	-1.18363	TRUE	TRUE	TRUE	FALSE
RAB1A	0.29507	0.61144	Unchanged-Ess	0.2768	0.951431	Unchanged-Ess	-0.61132	0.250842	Unchanged-Ess	-1.5103	0.335138	Unchanged-Ess	0.36617	0.148624	Unchanged-Ess	0.60926	0.020471	resistant-compound	-0.240233	-0.1082	-0.0936184	TRUE	TRUE	TRUE	FALSE
GNG11	0.034419	1	Unchanged-Ess	-0.59749	0.949755	Unchanged-Ess	0.19131	1	Unchanged-Ess	-1.4993	0.871511	Unchanged-Ess	0.20007	1	Unchanged-Ess	-0.0035447	1	Unchanged-Ess	-0.0831654	-0.0505515	-0.0514886	FALSE	FALSE	FALSE	FALSE
CCT4	-0.023126	0.839501	Unchanged-Ess	-0.75886	0.94622	Unchanged-Ess	-0.15089	1	Unchanged-Ess	-1.4777	0.965145	Unchanged-Ess	-0.08313	1	Unchanged-Ess	-0.26598	1	Unchanged-Ess	-1.16046	-1.1411	-1.12214	TRUE	TRUE	TRUE	TRUE
ALG2	-0.022159	0.988228	Unchanged-Ess	-0.34665	1	Unchanged-Ess	-0.62302	0.950743	Unchanged-Ess	-1.475	0.744249	Unchanged-Ess	-0.82027	0.747018	Unchanged-Ess	-0.015834	1	Unchanged-Ess	-1.0329	-1.0677	-1.02884	TRUE	TRUE	TRUE	TRUE
WNK1	0.011302	1	Unchanged-Ess	0.18157	0.993032	Unchanged-Ess	-0.74215	0.801772	Unchanged-Ess	-1.474	0.436272	Unchanged-Ess	0.35332	0.124745	Unchanged-Ess	1.3806	3.7e-05	resistant-compound	-0.576951	-0.371771	-0.42989	TRUE	TRUE	TRUE	TRUE
PC	-0.10229	0.984422	Unchanged-Ess	-0.012576	1	Unchanged-Ess	-0.67705	0.53236	Unchanged-Ess	-1.4711	0.675458	Unchanged-Ess	0.21686	1	Unchanged-Ess	0.44134	0.602852	Unchanged-Ess	-0.0791184	-0.226993	-0.130231	FALSE	TRUE	TRUE	FALSE
USP39	-0.11483	1	Unchanged-Ess	0.40354	1	Unchanged-Ess	-0.18175	1	Unchanged-Ess	-1.4687	0.880674	Unchanged-Ess	0.14369	0.989273	Unchanged-Ess	0.44594	1	Unchanged-Ess	-1.05315	-1.06173	-1.06088	TRUE	TRUE	TRUE	TRUE
CNOT1	-0.18715	1	Unchanged-Ess	-0.25134	0.998458	Unchanged-Ess	-0.72938	0.84603	Unchanged-Ess	-1.462	0.622382	Unchanged-Ess	0.091892	1	Unchanged-Ess	0.059848	1	Unchanged-Ess	-0.87931	-0.849304	-0.883276	TRUE	TRUE	TRUE	TRUE
GPX4	0.25791	1	Unchanged-Ess	0.60144	1	Unchanged-Ess	-0.86282	0.486864	Unchanged-Ess	-1.4589	0.880741	Unchanged-Ess	-0.4736	0.975712	Unchanged-Ess	0.018989	1	Unchanged-Ess	-0.800256	-0.919127	-0.878829	TRUE	TRUE	TRUE	FALSE
DYNC1I2	-0.27693	0.967704	Unchanged-Ess	0.015249	0.99274	Unchanged-Ess	-0.35831	0.908934	Unchanged-Ess	-1.458	0.913458	Unchanged-Ess	-0.51203	0.975712	Unchanged-Ess	0.11008	1	Unchanged-Ess	-0.991507	-0.993956	-1.00029	TRUE	TRUE	TRUE	FALSE
SCARF1	0.095585	0.916535	Unchanged-Ess	0.062965	1	Unchanged-Ess	-0.12568	0.816447	Unchanged-Ess	-1.4572	0.299047	Unchanged-Ess	-0.39399	0.064902	sensitive-compound	-0.41723	0.332853	Unchanged-Ess	0.15592	0.0667468	0.109681	FALSE	FALSE	FALSE	FALSE
MTERF4	0.13035	1	Unchanged-Ess	0.14409	1	Unchanged-Ess	-0.071042	1	Unchanged-Ess	-1.4553	0.57782	Unchanged-Ess	0.147	1	Unchanged-Ess	0.12389	1	Unchanged-Ess	-0.674378	-0.663386	-0.71751	TRUE	TRUE	TRUE	FALSE
SRSF11	0.12988	1	Unchanged-Ess	-0.11937	0.99274	Unchanged-Ess	-0.88844	0.671072	Unchanged-Ess	-1.4517	0.798123	Unchanged-Ess	-0.18192	1	Unchanged-Ess	-0.85363	0.425242	Unchanged-Ess	-0.926965	-0.998524	-0.994994	TRUE	TRUE	TRUE	TRUE
DEFB121	0.084658	1	Unchanged-Ess	0.15381	1	Unchanged-Ess	-0.1126	1	Unchanged-Ess	-1.4517	0.769193	Unchanged-Ess	-0.33624	0.975712	Unchanged-Ess	-0.41972	1	Unchanged-Ess	-0.296742	-0.296353	-0.34891	TRUE	TRUE	TRUE	FALSE
MNS1	-0.058932	1	Unchanged-Ess	-0.21653	0.99274	Unchanged-Ess	-0.55241	0.716352	Unchanged-Ess	-1.4498	0.587763	Unchanged-Ess	0.0005044	1	Unchanged-Ess	-0.081995	1	Unchanged-Ess	-0.00271964	-0.0329986	-0.0533251	FALSE	FALSE	FALSE	FALSE
YWHAG	-0.067427	0.988553	Unchanged-Ess	-0.32658	0.99274	Unchanged-Ess	-0.20629	0.984626	Unchanged-Ess	-1.4483	0.764091	Unchanged-Ess	-0.57067	0.138973	Unchanged-Ess	-1.2028	0.035654	sensitive-compound	-0.0940824	-0.0851739	-0.0616719	FALSE	TRUE	FALSE	FALSE
SETD5	-0.14954	1	Unchanged-Ess	-0.1255	0.99274	Unchanged-Ess	-0.44234	0.76193	Unchanged-Ess	-1.4479	0.575467	Unchanged-Ess	0.049444	1	Unchanged-Ess	0.085663	1	Unchanged-Ess	-0.145636	-0.0391162	-0.227743	TRUE	FALSE	TRUE	FALSE
SRP19	-0.076393	0.994397	Unchanged-Ess	0.0087948	1	Unchanged-Ess	-0.54909	0.912671	Unchanged-Ess	-1.4451	0.744249	Unchanged-Ess	-0.08859	1	Unchanged-Ess	0.24735	1	Unchanged-Ess	-1.08342	-1.0972	-1.05687	TRUE	TRUE	TRUE	TRUE
ENY2	0.0029542	1	Unchanged-Ess	-0.91623	0.975703	Unchanged-Ess	0.49583	1	Unchanged-Ess	-1.4414	0.890829	Unchanged-Ess	0.18417	1	Unchanged-Ess	-0.29313	1	Unchanged-Ess	-1.03057	-1.03026	-1.00801	TRUE	TRUE	TRUE	FALSE
NOP58	-0.17649	1	Unchanged-Ess	0.20385	1	Unchanged-Ess	-0.83385	0.899345	Unchanged-Ess	-1.4378	0.931325	Unchanged-Ess	-0.058202	1	Unchanged-Ess	0.45986	0.991655	Unchanged-Ess	-1.02599	-1.00604	-1.01637	TRUE	TRUE	TRUE	TRUE
CDC45	-0.4382	0.973442	Unchanged-Ess	-0.83671	0.868989	Unchanged-Ess	-0.68324	0.732365	Unchanged-Ess	-1.4349	0.681789	Unchanged-Ess	0.33391	1	Unchanged-Ess	0.034498	1	Unchanged-Ess	-0.987136	-1.01245	-1.0073	TRUE	TRUE	TRUE	TRUE
MTBP	-0.076201	1	Unchanged-Ess	-0.25098	0.999905	Unchanged-Ess	-0.45491	0.912671	Unchanged-Ess	-1.4349	0.893435	Unchanged-Ess	-0.58705	0.947498	Unchanged-Ess	-0.048877	1	Unchanged-Ess	-0.765749	-0.803306	-0.80385	TRUE	TRUE	TRUE	FALSE
RACGAP1	-0.2727	0.985244	Unchanged-Ess	-0.59356	0.99274	Unchanged-Ess	-0.53845	0.793136	Unchanged-Ess	-1.4348	0.57782	Unchanged-Ess	0.20774	1	Unchanged-Ess	-0.1229	1	Unchanged-Ess	-0.877744	-0.939926	-0.940144	TRUE	TRUE	TRUE	TRUE
SIK3	-1.0421	0.000825	sensitive-compound	-1.627	0.001238	sensitive-compound	-0.44798	0.693138	Unchanged-Ess	-1.4345	0.620203	Unchanged-Ess	-0.83208	0.02073	sensitive-compound	-1.6208	0.00691	sensitive-compound	-0.0824941	-0.198399	-0.0455308	FALSE	TRUE	FALSE	FALSE
RGP1	0.61622	0.013083	resistant-compound	0.41456	0.171467	Unchanged-Ess	-0.61683	0.332353	Unchanged-Ess	-1.4336	0.496772	Unchanged-Ess	0.61149	6.2e-05	resistant-compound	0.68833	0.000293	resistant-compound	-0.231786	0.0678688	-0.0190413	TRUE	FALSE	FALSE	FALSE
ARHGAP42	-0.16583	1	Unchanged-Ess	-0.13622	1	Unchanged-Ess	-0.35365	0.897725	Unchanged-Ess	-1.431	0.580091	Unchanged-Ess	0.014361	1	Unchanged-Ess	0.21399	1	Unchanged-Ess	-0.0640266	-0.0569309	-0.139365	FALSE	FALSE	TRUE	FALSE
SEC13	0.26632	1	Unchanged-Ess	-0.46668	1	Unchanged-Ess	-0.38683	1	Unchanged-Ess	-1.4279	0.871511	Unchanged-Ess	0.43788	0.789077	Unchanged-Ess	-0.3505	1	Unchanged-Ess	-1.00884	-1.03782	-1.0425	TRUE	TRUE	TRUE	TRUE
PITRM1	0.030179	1	Unchanged-Ess	-0.26717	0.99274	Unchanged-Ess	-0.5096	0.93699	Unchanged-Ess	-1.421	0.828016	Unchanged-Ess	0.06641	1	Unchanged-Ess	-0.1378	1	Unchanged-Ess	-0.749311	-0.59446	-0.687325	TRUE	TRUE	TRUE	FALSE
SPDYE1	-0.2232	0.854597	Unchanged-Ess	-0.50669	0.868989	Unchanged-Ess	0.4589	1	Unchanged-Ess	-1.421	0.891358	Unchanged-Ess	0.0041549	0.967476	Unchanged-Ess	-0.42224	1	Unchanged-Ess	-1.18498	-1.17109	-1.15504	TRUE	TRUE	TRUE	FALSE
CHERP	0.11182	1	Unchanged-Ess	0.27825	1	Unchanged-Ess	-1.064	0.354518	Unchanged-Ess	-1.4205	0.419725	Unchanged-Ess	-0.31882	1	Unchanged-Ess	-0.49017	0.940691	Unchanged-Ess	-0.97031	-0.972035	-0.970048	TRUE	TRUE	TRUE	TRUE
UCP3	0.067683	1	Unchanged-Ess	-0.15517	0.768843	Unchanged-Ess	-0.66091	0.587443	Unchanged-Ess	-1.419	0.14971	Unchanged-Ess	-0.064279	1	Unchanged-Ess	0.084022	1	Unchanged-Ess	-0.00447729	-0.0703834	-0.0445018	FALSE	FALSE	FALSE	FALSE
CWC15	0.3394	0.996568	Unchanged-Ess	0.46637	0.993522	Unchanged-Ess	-1.0468	0.841226	Unchanged-Ess	-1.4179	0.744249	Unchanged-Ess	-0.13016	1	Unchanged-Ess	0.37387	1	Unchanged-Ess	-1.0284	-0.980057	-1.01437	TRUE	TRUE	TRUE	FALSE
EED	0.17592	0.993549	Unchanged-Ess	0.67513	0.007964	resistant-compound	-0.52177	0.715059	Unchanged-Ess	-1.4148	0.208031	Unchanged-Ess	0.93982	0.000625	resistant-compound	0.88735	0.03856	resistant-compound	-0.319869	-0.544913	-0.34159	TRUE	TRUE	TRUE	FALSE
AGO4	-0.14073	0.831788	Unchanged-Ess	-0.14112	0.99274	Unchanged-Ess	-0.48251	0.771519	Unchanged-Ess	-1.4146	0.798123	Unchanged-Ess	-0.013023	1	Unchanged-Ess	-0.15723	1	Unchanged-Ess	-0.374866	-0.123327	-0.234815	TRUE	TRUE	TRUE	FALSE
TRAIP	0.0017567	0.922505	Unchanged-Ess	-0.31833	0.99274	Unchanged-Ess	-1.8888	0.650738	Unchanged-Ess	-1.4131	0.880636	Unchanged-Ess	0.1244	1	Unchanged-Ess	-0.17524	1	Unchanged-Ess	-0.98531	-0.981887	-0.963751	TRUE	TRUE	TRUE	TRUE
FANCL	-0.047504	0.965244	Unchanged-Ess	-0.27281	0.974693	Unchanged-Ess	-0.56032	0.572139	Unchanged-Ess	-1.4088	0.419725	Unchanged-Ess	-0.14569	0.975016	Unchanged-Ess	-0.48903	0.128911	Unchanged-Ess	-0.346448	-0.270613	-0.344203	TRUE	TRUE	TRUE	FALSE
AKIRIN2	0.28604	1	Unchanged-Ess	0.24917	0.996186	Unchanged-Ess	-0.47169	0.84603	Unchanged-Ess	-1.4074	0.382965	Unchanged-Ess	0.28142	1	Unchanged-Ess	-0.034014	1	Unchanged-Ess	-0.849998	-0.899606	-0.892528	TRUE	TRUE	TRUE	TRUE
FXN	-0.46293	0.98901	Unchanged-Ess	-0.11089	1	Unchanged-Ess	-0.51189	0.793136	Unchanged-Ess	-1.407	0.622382	Unchanged-Ess	-0.37568	0.953952	Unchanged-Ess	-0.51808	0.800438	Unchanged-Ess	-0.90577	-0.927662	-0.912145	TRUE	TRUE	TRUE	TRUE
RPS19	-0.46813	1	Unchanged-Ess	-0.68272	0.931031	Unchanged-Ess	-0.85643	0.956781	Unchanged-Ess	-1.4057	0.895706	Unchanged-Ess	0.42306	0.943762	Unchanged-Ess	0.24605	1	Unchanged-Ess	-1.13902	-1.12857	-1.13133	TRUE	TRUE	TRUE	FALSE
MLST8	-0.14921	1	Unchanged-Ess	0.02916	1	Unchanged-Ess	-0.86679	0.703094	Unchanged-Ess	-1.4053	0.890909	Unchanged-Ess	0.091667	1	Unchanged-Ess	-0.44434	1	Unchanged-Ess	-0.556328	-0.485617	-0.209185	TRUE	TRUE	TRUE	FALSE
THUMPD2	-0.070478	1	Unchanged-Ess	-0.060946	1	Unchanged-Ess	-0.46619	0.716352	Unchanged-Ess	-1.4027	0.382965	Unchanged-Ess	-0.079771	1	Unchanged-Ess	-0.14695	1	Unchanged-Ess	0.0464411	0.0180096	-0.00507252	FALSE	FALSE	FALSE	FALSE
BUB3	0.086871	0.783363	Unchanged-Ess	0.90015	0.983539	Unchanged-Ess	-0.23693	0.209095	Unchanged-Ess	-1.4014	0.633835	Unchanged-Ess	-0.36159	1	Unchanged-Ess	-0.22237	1	Unchanged-Ess	-1.15989	-1.15092	-1.13806	TRUE	TRUE	TRUE	TRUE
DERL2	0.3583	0.47165	Unchanged-Ess	0.65899	0.035378	resistant-compound	-0.70682	0.444778	Unchanged-Ess	-1.4012	0.658316	Unchanged-Ess	0.20581	0.044139	resistant-compound	0.69628	0.000773	resistant-compound	-0.0485883	0.0376075	0.0427997	FALSE	FALSE	FALSE	FALSE
MST1	-0.53002	0.600618	Unchanged-Ess	-0.30434	0.879996	Unchanged-Ess	-0.48067	0.95404	Unchanged-Ess	-1.4008	0.714888	Unchanged-Ess	0.09272	1	Unchanged-Ess	-0.045498	1	Unchanged-Ess	-0.538365	-0.496341	-0.411319	TRUE	TRUE	TRUE	FALSE
MED23	-0.10003	0.781045	Unchanged-Ess	0.025624	1	Unchanged-Ess	-0.44498	0.716352	Unchanged-Ess	-1.3953	0.622382	Unchanged-Ess	-0.79999	0.000261	sensitive-compound	-0.98538	0.00388	sensitive-compound	-0.131079	-0.0770693	0.0419836	TRUE	FALSE	FALSE	FALSE
YME1L1	-0.13966	0.994163	Unchanged-Ess	-0.086083	0.868989	Unchanged-Ess	-0.58437	0.682475	Unchanged-Ess	-1.3947	0.131777	Unchanged-Ess	0.48821	0.02922	resistant-compound	0.48739	0.075456	resistant-compound	-0.0276874	0.103255	0.0482984	FALSE	FALSE	FALSE	FALSE
NBPF10	0.49712	0.94413	Unchanged-Ess	0.12379	1	Unchanged-Ess	-0.43328	1	Unchanged-Ess	-1.3924	0.823261	Unchanged-Ess	-0.95311	0.998323	Unchanged-Ess	0.24334	1	Unchanged-Ess	-0.329258	-0.406906	-0.326211	TRUE	TRUE	TRUE	FALSE
RASSF3	0.11198	1	Unchanged-Ess	-0.14938	1	Unchanged-Ess	-0.24007	0.890084	Unchanged-Ess	-1.3878	0.315123	Unchanged-Ess	0.25805	0.281495	Unchanged-Ess	0.042702	0.7113	Unchanged-Ess	-0.0538378	0.000436019	-0.0934992	FALSE	FALSE	TRUE	FALSE
GTF2IRD2	-0.29476	0.990581	Unchanged-Ess	-0.65327	0.978658	Unchanged-Ess	-0.80779	0.656233	Unchanged-Ess	-1.3806	0.825579	Unchanged-Ess	-0.30587	0.935421	Unchanged-Ess	0.023699	1	Unchanged-Ess	-0.268434	-0.283858	-0.342321	TRUE	TRUE	TRUE	FALSE
ATG10	0.40069	0.06396	resistant-compound	0.32359	0.925733	Unchanged-Ess	-0.27135	0.869744	Unchanged-Ess	-1.3779	0.655508	Unchanged-Ess	0.22444	0.87689	Unchanged-Ess	0.46482	0.018381	resistant-compound	-0.0488113	0.11763	0.000697602	FALSE	FALSE	FALSE	FALSE
FEN1	-0.32599	1	Unchanged-Ess	-0.50062	0.987424	Unchanged-Ess	-0.92857	0.363449	Unchanged-Ess	-1.3758	0.81924	Unchanged-Ess	-0.62649	0.503713	Unchanged-Ess	-0.25736	1	Unchanged-Ess	-0.958415	-0.970671	-1.00536	TRUE	TRUE	TRUE	TRUE
DR1	0.35531	1	Unchanged-Ess	-0.24099	0.993522	Unchanged-Ess	-0.48568	1	Unchanged-Ess	-1.3739	0.764091	Unchanged-Ess	0.99167	0.564927	Unchanged-Ess	1.6558	0.240947	Unchanged-Ess	-1.16855	-1.15356	-1.15142	TRUE	TRUE	TRUE	TRUE
CDC7	-0.25513	1	Unchanged-Ess	0.37546	0.909701	Unchanged-Ess	0.17354	1	Unchanged-Ess	-1.3721	0.9842	Unchanged-Ess	-0.56202	1	Unchanged-Ess	-0.253	1	Unchanged-Ess	-1.07879	-1.11618	-1.08601	TRUE	TRUE	TRUE	TRUE
USP11	-0.15158	0.920361	Unchanged-Ess	-0.088999	0.99274	Unchanged-Ess	-0.12526	1	Unchanged-Ess	-1.3715	0.206908	Unchanged-Ess	0.057392	0.964468	Unchanged-Ess	-0.082883	1	Unchanged-Ess	0.133954	0.0579282	0.102374	FALSE	FALSE	FALSE	FALSE
DYNLRB1	0.29593	1	Unchanged-Ess	0.19878	1	Unchanged-Ess	-0.82185	0.39895	Unchanged-Ess	-1.3664	0.890909	Unchanged-Ess	0.26791	1	Unchanged-Ess	-0.43586	1	Unchanged-Ess	-1.1123	-1.09646	-1.02745	TRUE	TRUE	TRUE	TRUE
TUBB	-0.95562	0.842852	Unchanged-Ess	0.26122	1	Unchanged-Ess	0.093788	0.955062	Unchanged-Ess	-1.3656	0.910585	Unchanged-Ess	0.3438	1	Unchanged-Ess	-0.09868	1	Unchanged-Ess	-1.19552	-1.1717	-1.13889	TRUE	TRUE	TRUE	TRUE
IL36B	-0.27815	0.843371	Unchanged-Ess	-0.15932	0.993522	Unchanged-Ess	-0.38422	1	Unchanged-Ess	-1.3605	0.837706	Unchanged-Ess	-0.066938	1	Unchanged-Ess	0.12094	1	Unchanged-Ess	-0.18875	-0.107846	-0.00145249	TRUE	TRUE	FALSE	FALSE
IARS2	-0.37111	1	Unchanged-Ess	0.045203	1	Unchanged-Ess	-0.84885	0.619461	Unchanged-Ess	-1.3601	0.788022	Unchanged-Ess	0.028053	1	Unchanged-Ess	-0.28021	1	Unchanged-Ess	-1.19557	-1.18736	-1.17729	TRUE	TRUE	TRUE	FALSE
SIK2	-0.23519	0.834373	Unchanged-Ess	-0.11157	0.931031	Unchanged-Ess	-0.41784	0.72768	Unchanged-Ess	-1.3586	0.576948	Unchanged-Ess	-0.32853	0.43391	Unchanged-Ess	-0.36167	0.705743	Unchanged-Ess	0.0712509	-0.0257166	0.0166607	FALSE	FALSE	FALSE	FALSE
ATP2B1	0.28258	0.93469	Unchanged-Ess	0.068337	1	Unchanged-Ess	-0.44666	0.836939	Unchanged-Ess	-1.3571	0.576074	Unchanged-Ess	-0.39184	0.89041	Unchanged-Ess	-0.69225	0.220547	Unchanged-Ess	-0.243846	-0.411938	-0.401499	TRUE	TRUE	TRUE	FALSE
TAF12	0.17805	1	Unchanged-Ess	0.099488	1	Unchanged-Ess	-0.29574	0.958416	Unchanged-Ess	-1.3568	0.890909	Unchanged-Ess	-0.083066	1	Unchanged-Ess	0.18249	1	Unchanged-Ess	-1.00299	-1.03217	-1.00096	TRUE	TRUE	TRUE	TRUE
RAP1A	-0.10058	0.99936	Unchanged-Ess	-0.28222	0.96044	Unchanged-Ess	-0.5317	0.90002	Unchanged-Ess	-1.3538	0.904485	Unchanged-Ess	-0.30994	0.531229	Unchanged-Ess	-0.25618	1	Unchanged-Ess	-0.148306	-0.197024	-0.0550219	TRUE	TRUE	FALSE	FALSE
HSPB11	0.04281	1	Unchanged-Ess	0.12074	1	Unchanged-Ess	-0.34826	0.988223	Unchanged-Ess	-1.3465	0.81924	Unchanged-Ess	0.0080293	1	Unchanged-Ess	-0.021459	0.993705	Unchanged-Ess	-0.0636141	-0.0672857	-0.00733336	FALSE	FALSE	FALSE	FALSE
H2AC17	-0.0010988	1	Unchanged-Ess	-0.12978	0.999905	Unchanged-Ess	-0.77296	0.894534	Unchanged-Ess	-1.3458	0.786829	Unchanged-Ess	-0.038717	1	Unchanged-Ess	-0.57659	1	Unchanged-Ess	-1.03151	-1.0418	-1.01625	TRUE	TRUE	TRUE	FALSE
DPM1	0.00066218	1	Unchanged-Ess	0.32794	0.990962	Unchanged-Ess	-0.82529	0.470722	Unchanged-Ess	-1.3456	0.529415	Unchanged-Ess	0.42447	0.780811	Unchanged-Ess	0.83702	0.093491	resistant-compound	-0.419623	-0.585837	-0.429191	TRUE	TRUE	TRUE	FALSE
TGFBRAP1	-0.044395	1	Unchanged-Ess	-0.11446	0.972614	Unchanged-Ess	-0.37924	0.725281	Unchanged-Ess	-1.3445	0.726493	Unchanged-Ess	0.10958	1	Unchanged-Ess	0.11095	1	Unchanged-Ess	-0.0302578	0.0422807	0.0682394	FALSE	FALSE	FALSE	FALSE
KRTAP5-7	-0.26689	1	Unchanged-Ess	0.062701	0.993032	Unchanged-Ess	-0.83736	1	Unchanged-Ess	-1.3429	0.888123	Unchanged-Ess	0.66099	1	Unchanged-Ess	-1.0914	0.971411	Unchanged-Ess	-0.624325	-0.563266	-0.544155	TRUE	TRUE	TRUE	FALSE
FANCM	0.12905	1	Unchanged-Ess	0.15869	1	Unchanged-Ess	-0.6011	0.574287	Unchanged-Ess	-1.3428	0.576948	Unchanged-Ess	0.33379	0.586146	Unchanged-Ess	-0.46592	0.984554	Unchanged-Ess	-0.354441	-0.39162	-0.509653	TRUE	TRUE	TRUE	FALSE
RPL3	-0.10257	1	Unchanged-Ess	0.052874	1	Unchanged-Ess	0.091051	1	Unchanged-Ess	-1.3403	0.96286	Unchanged-Ess	0.052267	1	Unchanged-Ess	-0.15663	1	Unchanged-Ess	-0.983564	-0.961067	-0.947788	TRUE	TRUE	TRUE	TRUE
GID8	0.18361	1	Unchanged-Ess	0.099666	1	Unchanged-Ess	-0.3956	0.941751	Unchanged-Ess	-1.3373	0.9875	Unchanged-Ess	0.19059	1	Unchanged-Ess	-0.45363	0.948104	Unchanged-Ess	-0.911455	-0.85572	-0.771177	TRUE	TRUE	TRUE	FALSE
C16orf74	0.1304	1	Unchanged-Ess	0.29071	1	Unchanged-Ess	-0.42224	0.850205	Unchanged-Ess	-1.3365	0.299047	Unchanged-Ess	0.042582	1	Unchanged-Ess	-0.15164	1	Unchanged-Ess	-0.00152124	0.0469635	-0.0253068	FALSE	FALSE	FALSE	FALSE
UBA1	-0.1145	1	Unchanged-Ess	-0.54723	0.9423	Unchanged-Ess	-0.29584	0.912671	Unchanged-Ess	-1.3363	0.880674	Unchanged-Ess	0.064446	1	Unchanged-Ess	0.1155	1	Unchanged-Ess	-1.0845	-1.11731	-1.09066	TRUE	TRUE	TRUE	TRUE
NSMCE1	-0.3374	0.750645	Unchanged-Ess	-0.44646	0.987424	Unchanged-Ess	-0.49546	1	Unchanged-Ess	-1.3332	0.89925	Unchanged-Ess	-0.11957	1	Unchanged-Ess	0.56359	1	Unchanged-Ess	-0.955813	-0.999575	-1.01972	TRUE	TRUE	TRUE	TRUE
CHD1L	-0.41321	0.292456	Unchanged-Ess	-0.54411	0.629153	Unchanged-Ess	-0.34606	0.834503	Unchanged-Ess	-1.3325	0.419725	Unchanged-Ess	-0.30493	0.334462	Unchanged-Ess	-0.58624	0.18334	Unchanged-Ess	-0.151659	-0.166437	-0.228409	TRUE	TRUE	TRUE	FALSE
SMIM6	-0.1167	1	Unchanged-Ess	-0.35971	0.993375	Unchanged-Ess	-0.19083	0.908377	Unchanged-Ess	-1.3324	0.69267	Unchanged-Ess	-0.0034343	1	Unchanged-Ess	0.45158	1	Unchanged-Ess	-0.23592	-0.267698	-0.32165	TRUE	TRUE	TRUE	FALSE
GFER	0.065365	1	Unchanged-Ess	-0.12386	1	Unchanged-Ess	-0.73513	0.761154	Unchanged-Ess	-1.3306	0.837706	Unchanged-Ess	0.31326	0.942991	Unchanged-Ess	0.19962	1	Unchanged-Ess	-0.964193	-0.951174	-0.954648	TRUE	TRUE	TRUE	TRUE
MCM2	0.085934	1	Unchanged-Ess	-0.38933	0.99274	Unchanged-Ess	-0.34487	1	Unchanged-Ess	-1.3303	0.976686	Unchanged-Ess	0.48774	1	Unchanged-Ess	-0.17944	0.855244	Unchanged-Ess	-1.11823	-1.08809	-1.09934	TRUE	TRUE	TRUE	TRUE
ZNF646	-0.13571	1	Unchanged-Ess	-0.39364	0.972614	Unchanged-Ess	-0.25031	0.987987	Unchanged-Ess	-1.3293	0.117822	Unchanged-Ess	0.03112	1	Unchanged-Ess	-0.34077	0.821162	Unchanged-Ess	0.0852249	0.0682135	0.00564875	FALSE	FALSE	FALSE	FALSE
GDAP1	-0.011032	0.994887	Unchanged-Ess	0.12293	1	Unchanged-Ess	-0.11549	0.998625	Unchanged-Ess	-1.3291	0.290065	Unchanged-Ess	0.074338	1	Unchanged-Ess	0.11221	1	Unchanged-Ess	-0.221789	-0.13407	-0.242734	TRUE	TRUE	TRUE	FALSE
IQSEC1	-0.14092	1	Unchanged-Ess	-0.29193	0.99274	Unchanged-Ess	-0.666	0.572139	Unchanged-Ess	-1.3279	0.718435	Unchanged-Ess	0.13553	1	Unchanged-Ess	-0.12073	1	Unchanged-Ess	0.0596956	0.00811275	0.0309216	FALSE	FALSE	FALSE	FALSE
NASP	-0.72303	0.693522	Unchanged-Ess	-0.086534	1	Unchanged-Ess	-0.20953	0.989254	Unchanged-Ess	-1.3267	0.331218	Unchanged-Ess	-0.24734	1	Unchanged-Ess	-0.42334	1	Unchanged-Ess	-1.02407	-1.00766	-0.979774	TRUE	TRUE	TRUE	FALSE
MRPL57	-0.17394	1	Unchanged-Ess	0.034332	1	Unchanged-Ess	-0.050693	0.258772	Unchanged-Ess	-1.326	0.881113	Unchanged-Ess	-0.066913	1	Unchanged-Ess	0.32621	1	Unchanged-Ess	-1.04869	-1.08544	-1.12581	TRUE	TRUE	TRUE	FALSE
HRH3	-0.14529	0.781045	Unchanged-Ess	-0.19246	0.914638	Unchanged-Ess	-0.5237	0.776064	Unchanged-Ess	-1.3255	0.808692	Unchanged-Ess	-0.24574	0.644745	Unchanged-Ess	-0.021635	1	Unchanged-Ess	-0.151201	-0.041206	-0.025282	TRUE	FALSE	FALSE	FALSE
CYBA	0.15154	0.99444	Unchanged-Ess	0.0024616	1	Unchanged-Ess	-0.34675	0.870112	Unchanged-Ess	-1.3216	0.512709	Unchanged-Ess	-0.040558	1	Unchanged-Ess	-0.21433	0.897383	Unchanged-Ess	-0.0226664	-0.0106782	0.0208305	FALSE	FALSE	FALSE	FALSE
DDX6	-0.62362	0.977796	Unchanged-Ess	-0.44396	0.987424	Unchanged-Ess	-0.76795	0.891664	Unchanged-Ess	-1.3199	0.942607	Unchanged-Ess	-0.88459	0.872981	Unchanged-Ess	-0.77931	0.951839	Unchanged-Ess	-1.00089	-1.05557	-1.02766	TRUE	TRUE	TRUE	TRUE
TOE1	-0.52815	0.977642	Unchanged-Ess	-0.83394	0.99274	Unchanged-Ess	0.052941	1	Unchanged-Ess	-1.3168	0.965145	Unchanged-Ess	0.26033	1	Unchanged-Ess	0.21676	1	Unchanged-Ess	-0.775577	-0.692399	-0.662277	TRUE	TRUE	TRUE	FALSE
DNA2	-0.55034	0.948725	Unchanged-Ess	-0.95057	0.987424	Unchanged-Ess	0.46999	1	Unchanged-Ess	-1.313	0.989081	Unchanged-Ess	-1.7427	0.136577	Unchanged-Ess	-0.75158	0.944121	Unchanged-Ess	-1.12549	-1.11627	-1.1001	TRUE	TRUE	TRUE	FALSE
MATR3	0.0089324	1	Unchanged-Ess	-0.26363	1	Unchanged-Ess	-0.61379	0.796413	Unchanged-Ess	-1.3128	0.486547	Unchanged-Ess	0.20182	1	Unchanged-Ess	0.88269	0.169377	Unchanged-Ess	-0.401704	-0.57273	-0.52537	TRUE	TRUE	TRUE	FALSE
PCYT2	0.12178	1	Unchanged-Ess	-0.13886	1	Unchanged-Ess	-0.66008	0.149987	Unchanged-Ess	-1.3116	0.117822	Unchanged-Ess	-0.22906	0.747018	Unchanged-Ess	-0.21682	0.654745	Unchanged-Ess	-0.146177	-0.189458	-0.178829	TRUE	TRUE	TRUE	FALSE
ELOB	-0.40309	1	Unchanged-Ess	-0.41849	1	Unchanged-Ess	-0.80398	0.92054	Unchanged-Ess	-1.3111	0.821929	Unchanged-Ess	0.025929	1	Unchanged-Ess	0.0080258	1	Unchanged-Ess	-0.977655	-0.996869	-0.984907	TRUE	TRUE	TRUE	FALSE
SLC36A4	-0.12874	0.98901	Unchanged-Ess	-0.16626	0.975703	Unchanged-Ess	-0.41828	0.732365	Unchanged-Ess	-1.3095	0.499082	Unchanged-Ess	0.064435	1	Unchanged-Ess	0.054491	1	Unchanged-Ess	0.0071739	0.00657413	0.0559531	FALSE	FALSE	FALSE	FALSE
H3C11	-0.055332	1	Unchanged-Ess	0.034796	1	Unchanged-Ess	-0.60906	0.907441	Unchanged-Ess	-1.3075	0.871511	Unchanged-Ess	0.18439	0.998323	Unchanged-Ess	-0.2746	0.968976	Unchanged-Ess	-0.151704	-0.0570248	-0.0449685	TRUE	FALSE	FALSE	FALSE
DEC1	0.27981	0.934631	Unchanged-Ess	0.03795	0.99274	Unchanged-Ess	-0.15344	1	Unchanged-Ess	-1.3056	0.886316	Unchanged-Ess	0.15296	1	Unchanged-Ess	-0.36406	0.977743	Unchanged-Ess	-0.0683668	-0.0651919	0.0041207	FALSE	FALSE	FALSE	FALSE
CTSA	-0.11974	0.9725	Unchanged-Ess	0.079312	1	Unchanged-Ess	-0.43633	0.872591	Unchanged-Ess	-1.3045	0.66515	Unchanged-Ess	-0.29845	0.762037	Unchanged-Ess	-0.44196	0.608717	Unchanged-Ess	0.0116028	-0.0269789	-0.00123745	FALSE	FALSE	FALSE	FALSE
RAB1B	0.054781	1	Unchanged-Ess	-0.040997	1	Unchanged-Ess	-0.70417	0.567437	Unchanged-Ess	-1.3025	0.290065	Unchanged-Ess	0.60513	0.006839	resistant-compound	0.9783	3.7e-05	resistant-compound	-0.226654	-0.425119	-0.350405	TRUE	TRUE	TRUE	FALSE
HAUS6	-0.31677	0.993121	Unchanged-Ess	0.035891	0.996565	Unchanged-Ess	-0.61727	0.898472	Unchanged-Ess	-1.3009	0.900199	Unchanged-Ess	-1.1061	0.492646	Unchanged-Ess	-0.80265	0.966265	Unchanged-Ess	-1.03413	-1.09412	-1.0751	TRUE	TRUE	TRUE	FALSE
NOL7	-0.012226	1	Unchanged-Ess	0.60557	0.993522	Unchanged-Ess	-1.3218	0.504174	Unchanged-Ess	-1.2987	0.886102	Unchanged-Ess	0.033401	1	Unchanged-Ess	-0.061025	1	Unchanged-Ess	-0.899494	-0.907742	-0.9537	TRUE	TRUE	TRUE	TRUE
MRPL21	-0.5011	0.967682	Unchanged-Ess	-0.55034	0.99274	Unchanged-Ess	-0.01018	1	Unchanged-Ess	-1.2938	0.961178	Unchanged-Ess	0.0096981	1	Unchanged-Ess	-0.54725	1	Unchanged-Ess	-1.06696	-1.06849	-1.06002	TRUE	TRUE	TRUE	TRUE
WDR24	0.19715	0.941858	Unchanged-Ess	0.57675	0.316374	Unchanged-Ess	-0.38833	0.946973	Unchanged-Ess	-1.2933	0.662556	Unchanged-Ess	0.39141	0.617491	Unchanged-Ess	0.17808	0.991655	Unchanged-Ess	-0.569193	-0.509335	-0.330084	TRUE	TRUE	TRUE	FALSE
FNTA	0.11209	0.968129	Unchanged-Ess	-0.49599	0.933305	Unchanged-Ess	-0.71504	0.897754	Unchanged-Ess	-1.2912	0.974826	Unchanged-Ess	0.35843	1	Unchanged-Ess	-0.56773	1	Unchanged-Ess	-1.02201	-1.00723	-0.996541	TRUE	TRUE	TRUE	FALSE
TERF2	-0.3943	0.965244	Unchanged-Ess	-0.79395	0.868989	Unchanged-Ess	-0.66703	0.898472	Unchanged-Ess	-1.2912	0.534376	Unchanged-Ess	-0.28753	1	Unchanged-Ess	-0.40592	0.977603	Unchanged-Ess	-1.16308	-1.16077	-1.17436	TRUE	TRUE	TRUE	FALSE
SOX3	0.035186	1	Unchanged-Ess	-0.21982	0.993522	Unchanged-Ess	-0.11985	0.869744	Unchanged-Ess	-1.2901	0.662556	Unchanged-Ess	0.068717	1	Unchanged-Ess	-0.25234	0.9978	Unchanged-Ess	0.0718935	0.0623146	-0.00335926	FALSE	FALSE	FALSE	FALSE
RPS6	-0.39468	0.99936	Unchanged-Ess	-0.068081	0.99274	Unchanged-Ess	-0.3233	1	Unchanged-Ess	-1.2866	0.984938	Unchanged-Ess	0.091833	1	Unchanged-Ess	-0.36893	1	Unchanged-Ess	-1.22586	-1.20372	-1.21015	TRUE	TRUE	TRUE	TRUE
XRCC6	0.1255	1	Unchanged-Ess	0.065753	0.925919	Unchanged-Ess	-0.56849	0.754142	Unchanged-Ess	-1.286	0.829576	Unchanged-Ess	-0.31468	1	Unchanged-Ess	-0.365	1	Unchanged-Ess	-1.03632	-1.07826	-1.03282	TRUE	TRUE	TRUE	TRUE
ARL5B	-0.39669	0.858507	Unchanged-Ess	-0.26168	0.993522	Unchanged-Ess	-0.482	0.761428	Unchanged-Ess	-1.2847	0.744249	Unchanged-Ess	-0.018021	1	Unchanged-Ess	0.009116	0.948104	Unchanged-Ess	-0.0146514	-0.0256251	-0.14539	FALSE	FALSE	TRUE	FALSE
ANXA13	-0.18956	0.95325	Unchanged-Ess	0.046886	0.999905	Unchanged-Ess	-0.39438	0.77101	Unchanged-Ess	-1.2835	0.206908	Unchanged-Ess	-0.10481	1	Unchanged-Ess	0.10802	1	Unchanged-Ess	0.00379087	-0.0461661	-0.0896887	FALSE	FALSE	TRUE	FALSE
TBCD	0.22599	0.916535	Unchanged-Ess	0.045203	0.968843	Unchanged-Ess	-0.38202	0.998555	Unchanged-Ess	-1.2818	0.871059	Unchanged-Ess	-0.1955	0.706157	Unchanged-Ess	0.51705	1	Unchanged-Ess	-0.982152	-1.01931	-1.00945	TRUE	TRUE	TRUE	TRUE
CRLS1	0.30544	0.614638	Unchanged-Ess	0.19813	0.934048	Unchanged-Ess	-0.26365	0.952231	Unchanged-Ess	-1.2764	0.790761	Unchanged-Ess	0.15953	0.996472	Unchanged-Ess	0.0067457	1	Unchanged-Ess	-0.511773	-0.270689	-0.530838	TRUE	TRUE	TRUE	TRUE
PFN1	-0.51347	0.648589	Unchanged-Ess	-0.30205	0.99274	Unchanged-Ess	-0.47029	0.793424	Unchanged-Ess	-1.2763	0.471679	Unchanged-Ess	-0.2176	1	Unchanged-Ess	-0.03084	1	Unchanged-Ess	-0.623463	-0.744456	-0.641791	TRUE	TRUE	TRUE	FALSE
CAMLG	0.10375	1	Unchanged-Ess	0.12631	0.901594	Unchanged-Ess	-0.41566	0.806843	Unchanged-Ess	-1.2728	0.631834	Unchanged-Ess	0.3118	0.099166	resistant-compound	1.036	0.000345	resistant-compound	-0.212178	-0.187412	-0.337484	TRUE	TRUE	TRUE	FALSE
MTOR	-0.0098606	1	Unchanged-Ess	0.42272	0.925919	Unchanged-Ess	-0.12407	1	Unchanged-Ess	-1.2707	0.880674	Unchanged-Ess	0.14201	1	Unchanged-Ess	-0.37038	1	Unchanged-Ess	-0.699221	-0.682106	-0.606714	TRUE	TRUE	TRUE	TRUE
EXOSC2	-0.28378	0.994163	Unchanged-Ess	-1.3034	0.856255	Unchanged-Ess	-0.087502	0.950432	Unchanged-Ess	-1.2691	0.759077	Unchanged-Ess	-0.27141	0.975712	Unchanged-Ess	-0.36399	1	Unchanged-Ess	-0.97221	-0.971685	-0.994588	TRUE	TRUE	TRUE	TRUE
CYP51A1	-0.095481	1	Unchanged-Ess	-0.051308	1	Unchanged-Ess	-0.88223	0.121464	Unchanged-Ess	-1.2681	0.436272	Unchanged-Ess	-0.26657	0.623385	Unchanged-Ess	-0.2111	0.9978	Unchanged-Ess	-0.0473535	-0.0777117	-0.0733515	FALSE	FALSE	FALSE	FALSE
STUB1	-0.19241	0.988228	Unchanged-Ess	-0.12375	0.993522	Unchanged-Ess	-0.3736	0.678909	Unchanged-Ess	-1.2681	0.436272	Unchanged-Ess	-0.059302	1	Unchanged-Ess	-0.20725	0.594066	Unchanged-Ess	0.00155168	-0.0663711	-0.0698265	FALSE	FALSE	FALSE	FALSE
PRELID3B	-0.093515	1	Unchanged-Ess	-0.35011	0.99274	Unchanged-Ess	-2.2261	0.577941	Unchanged-Ess	-1.2669	0.852117	Unchanged-Ess	0.20588	1	Unchanged-Ess	-0.11162	0.990678	Unchanged-Ess	-1.11235	-1.12013	-1.09875	TRUE	TRUE	TRUE	FALSE
GLYR1	0.19457	1	Unchanged-Ess	0.22454	1	Unchanged-Ess	-0.34237	0.92054	Unchanged-Ess	-1.2656	0.529415	Unchanged-Ess	-0.045969	0.975712	Unchanged-Ess	-0.02377	0.966727	Unchanged-Ess	-0.120057	-0.00703172	-0.0712795	TRUE	FALSE	FALSE	FALSE
HSPA5	0.62664	0.768748	Unchanged-Ess	0.88949	0.924894	Unchanged-Ess	-0.97191	0.732365	Unchanged-Ess	-1.2651	0.848842	Unchanged-Ess	-0.078346	1	Unchanged-Ess	0.43819	0.842438	Unchanged-Ess	-1.12291	-1.14808	-1.16405	TRUE	TRUE	TRUE	TRUE
PUM1	-0.011038	1	Unchanged-Ess	0.26792	0.996674	Unchanged-Ess	-0.37499	0.957342	Unchanged-Ess	-1.2638	0.744249	Unchanged-Ess	-0.00061802	1	Unchanged-Ess	0.29543	0.942528	Unchanged-Ess	-0.419694	-0.237334	-0.241542	TRUE	TRUE	TRUE	FALSE
PHF5A	-0.47354	1	Unchanged-Ess	0.20509	0.999905	Unchanged-Ess	-0.4704	1	Unchanged-Ess	-1.2633	0.837706	Unchanged-Ess	-0.028281	1	Unchanged-Ess	0.64973	1	Unchanged-Ess	-0.815291	-0.798077	-0.787942	TRUE	TRUE	TRUE	FALSE
LCN1	0.14203	0.908514	Unchanged-Ess	0.146	0.609056	Unchanged-Ess	-0.52465	0.361152	Unchanged-Ess	-1.2599	0.436272	Unchanged-Ess	0.17881	1	Unchanged-Ess	-0.17525	1	Unchanged-Ess	0.0321357	0.00457194	-0.0802012	FALSE	FALSE	FALSE	FALSE
FOXO6	0.058394	1	Unchanged-Ess	0.16901	1	Unchanged-Ess	-0.31561	0.739092	Unchanged-Ess	-1.2589	0.131777	Unchanged-Ess	-0.13887	0.701355	Unchanged-Ess	-0.083189	1	Unchanged-Ess	0.0557252	0.12623	0.0347613	FALSE	FALSE	FALSE	FALSE
MARS1	-0.42116	0.990581	Unchanged-Ess	-0.060999	1	Unchanged-Ess	-0.29555	1	Unchanged-Ess	-1.2572	0.964664	Unchanged-Ess	0.18939	1	Unchanged-Ess	-0.3338	1	Unchanged-Ess	-1.0193	-1.01649	-1.01553	TRUE	TRUE	TRUE	TRUE
ELF2	-0.22832	1	Unchanged-Ess	-0.18349	0.99274	Unchanged-Ess	-0.56795	0.668714	Unchanged-Ess	-1.2557	0.601507	Unchanged-Ess	-0.026342	0.998323	Unchanged-Ess	-0.1664	1	Unchanged-Ess	-0.331804	-0.189124	-0.323316	TRUE	TRUE	TRUE	FALSE
GPLD1	-0.088552	1	Unchanged-Ess	-0.075912	1	Unchanged-Ess	-0.72459	0.382999	Unchanged-Ess	-1.2545	0.560345	Unchanged-Ess	0.060264	1	Unchanged-Ess	0.052224	1	Unchanged-Ess	-0.0117553	0.0133751	-0.0301473	FALSE	FALSE	FALSE	FALSE
DHX33	-0.4102	0.975691	Unchanged-Ess	0.078525	0.993522	Unchanged-Ess	0.22208	1	Unchanged-Ess	-1.2524	0.877631	Unchanged-Ess	-0.11841	1	Unchanged-Ess	0.13483	1	Unchanged-Ess	-1.11269	-1.1576	-1.1691	TRUE	TRUE	TRUE	TRUE
CNOT6	0.052649	1	Unchanged-Ess	0.10554	0.990962	Unchanged-Ess	-0.082922	0.882073	Unchanged-Ess	-1.251	0.786829	Unchanged-Ess	-0.15557	0.947498	Unchanged-Ess	-0.25559	0.836648	Unchanged-Ess	-0.160267	-0.0960167	-0.0118986	TRUE	TRUE	FALSE	FALSE
TXNRD1	0.024838	1	Unchanged-Ess	-0.18905	1	Unchanged-Ess	-0.71908	0.572139	Unchanged-Ess	-1.2493	0.871059	Unchanged-Ess	0.055747	1	Unchanged-Ess	0.15807	1	Unchanged-Ess	-0.509688	-0.332336	-0.30502	TRUE	TRUE	TRUE	FALSE
FANCC	0.019322	1	Unchanged-Ess	0.18442	1	Unchanged-Ess	-0.72325	0.382999	Unchanged-Ess	-1.2485	0.741729	Unchanged-Ess	-0.13206	0.979112	Unchanged-Ess	-0.12278	1	Unchanged-Ess	-0.210808	-0.174114	-0.258729	TRUE	TRUE	TRUE	FALSE
VCX	0.31847	0.768748	Unchanged-Ess	-0.076442	0.99274	Unchanged-Ess	-0.6581	0.499763	Unchanged-Ess	-1.2447	0.534376	Unchanged-Ess	0.15866	1	Unchanged-Ess	0.11304	1	Unchanged-Ess	-0.0999124	-0.109906	-0.0781874	FALSE	TRUE	FALSE	FALSE
CEP57	0.025765	1	Unchanged-Ess	-0.22686	0.98948	Unchanged-Ess	-0.078811	0.776064	Unchanged-Ess	-1.244	0.726493	Unchanged-Ess	-0.23571	0.865955	Unchanged-Ess	-0.49977	0.633528	Unchanged-Ess	-0.425009	-0.146423	-0.260773	TRUE	TRUE	TRUE	TRUE
PES1	-0.47029	0.965244	Unchanged-Ess	0.047019	0.934048	Unchanged-Ess	-0.002654	1	Unchanged-Ess	-1.2407	0.951433	Unchanged-Ess	0.046141	1	Unchanged-Ess	0.095595	1	Unchanged-Ess	-1.10665	-1.08066	-1.09863	TRUE	TRUE	TRUE	TRUE
CDIN1	0.31884	0.94413	Unchanged-Ess	0.4878	0.951431	Unchanged-Ess	-0.44375	0.753541	Unchanged-Ess	-1.239	0.772891	Unchanged-Ess	0.11948	1	Unchanged-Ess	0.063626	1	Unchanged-Ess	-0.691681	-0.855054	-0.854215	TRUE	TRUE	TRUE	TRUE
LURAP1L	-0.146	1	Unchanged-Ess	-0.22746	0.957947	Unchanged-Ess	-0.34651	0.751025	Unchanged-Ess	-1.2367	0.364309	Unchanged-Ess	0.029454	1	Unchanged-Ess	-0.2013	1	Unchanged-Ess	-0.165505	-0.133461	-0.107015	TRUE	TRUE	TRUE	FALSE
HMGA2	0.14293	0.946346	Unchanged-Ess	0.21823	0.990962	Unchanged-Ess	-0.62053	0.613424	Unchanged-Ess	-1.2361	0.529415	Unchanged-Ess	-0.25369	0.698005	Unchanged-Ess	0.14598	1	Unchanged-Ess	-0.0784104	-0.0647217	-0.0359642	FALSE	FALSE	FALSE	FALSE
CKAP5	-0.26992	1	Unchanged-Ess	-0.21406	1	Unchanged-Ess	-0.23736	1	Unchanged-Ess	-1.2358	0.758827	Unchanged-Ess	-0.26061	1	Unchanged-Ess	-0.74953	0.977929	Unchanged-Ess	-1.13468	-1.11109	-1.11494	TRUE	TRUE	TRUE	TRUE
TMEFF1	-0.01781	1	Unchanged-Ess	-0.095635	1	Unchanged-Ess	-0.55891	0.66673	Unchanged-Ess	-1.2356	0.786829	Unchanged-Ess	-0.13649	1	Unchanged-Ess	0.17216	1	Unchanged-Ess	-0.220193	-0.178744	-0.229591	TRUE	TRUE	TRUE	FALSE
RTL8A	0.029348	0.94413	Unchanged-Ess	0.082782	1	Unchanged-Ess	-0.52147	0.871974	Unchanged-Ess	-1.2345	0.863886	Unchanged-Ess	0.026554	1	Unchanged-Ess	0.016815	1	Unchanged-Ess	-0.100873	-0.0823504	-0.0769773	FALSE	TRUE	FALSE	FALSE
SCAF8	-0.61692	0.04648	sensitive-compound	-0.92478	0.335425	Unchanged-Ess	-0.64698	0.246216	Unchanged-Ess	-1.2308	0.538667	Unchanged-Ess	-0.35284	0.905219	Unchanged-Ess	-0.68439	0.948104	Unchanged-Ess	0.0377711	-0.354639	-0.167687	FALSE	TRUE	TRUE	FALSE
ZNF37A	-0.0027094	0.916882	Unchanged-Ess	0.159	0.967279	Unchanged-Ess	-0.41762	0.601218	Unchanged-Ess	-1.2306	0.769695	Unchanged-Ess	-0.23469	0.800415	Unchanged-Ess	-0.47281	0.612316	Unchanged-Ess	-0.484517	-0.388129	-0.499262	TRUE	TRUE	TRUE	FALSE
PADI1	0.10783	0.994163	Unchanged-Ess	0.0083838	0.993522	Unchanged-Ess	-0.15658	0.9815	Unchanged-Ess	-1.2305	0.436272	Unchanged-Ess	-0.03203	1	Unchanged-Ess	0.053105	1	Unchanged-Ess	0.00164665	0.0260349	0.000543527	FALSE	FALSE	FALSE	FALSE
CENATAC	-0.082142	1	Unchanged-Ess	-0.32467	0.987424	Unchanged-Ess	-1.0196	0.615255	Unchanged-Ess	-1.2287	0.74742	Unchanged-Ess	0.59396	0.202787	Unchanged-Ess	0.25933	1	Unchanged-Ess	-1.00584	-0.999755	-0.988358	TRUE	TRUE	TRUE	TRUE
CBWD1	-0.72415	0.920361	Unchanged-Ess	-0.31711	0.993522	Unchanged-Ess	-0.7588	0.760207	Unchanged-Ess	-1.2275	0.870804	Unchanged-Ess	-0.058401	1	Unchanged-Ess	0.36236	1	Unchanged-Ess	-0.414804	-0.490945	-0.525458	TRUE	TRUE	TRUE	FALSE
FLOT2	-0.30097	0.854597	Unchanged-Ess	0.068154	1	Unchanged-Ess	-0.41126	0.250842	Unchanged-Ess	-1.2209	0.631834	Unchanged-Ess	-0.23985	0.519684	Unchanged-Ess	-0.39132	0.733276	Unchanged-Ess	0.0177787	-0.10721	-0.169875	FALSE	TRUE	TRUE	FALSE
DUSP22	-0.0068129	1	Unchanged-Ess	-0.16385	0.987424	Unchanged-Ess	-0.23137	0.925811	Unchanged-Ess	-1.2205	0.419725	Unchanged-Ess	-0.10996	1	Unchanged-Ess	0.078295	1	Unchanged-Ess	-0.0413179	-0.0576963	0.0747775	FALSE	FALSE	FALSE	FALSE
MACROD1	0.13975	1	Unchanged-Ess	-0.18264	1	Unchanged-Ess	-0.61794	0.49625	Unchanged-Ess	-1.2203	0.382965	Unchanged-Ess	0.16311	0.869938	Unchanged-Ess	0.24274	0.983266	Unchanged-Ess	-0.0532696	-0.204575	-0.0915925	FALSE	TRUE	TRUE	FALSE
CYB5R4	-0.3111	0.263886	Unchanged-Ess	-0.13852	0.987424	Unchanged-Ess	-0.59934	0.631726	Unchanged-Ess	-1.2203	0.848365	Unchanged-Ess	0.46158	0.00055	resistant-compound	0.99754	0.000345	resistant-compound	-0.362068	-0.134856	-0.244373	TRUE	TRUE	TRUE	FALSE
ZEB1	-0.063671	1	Unchanged-Ess	0.077053	1	Unchanged-Ess	-0.97324	0.363449	Unchanged-Ess	-1.2189	0.72122	Unchanged-Ess	0.080339	1	Unchanged-Ess	0.19237	1	Unchanged-Ess	-0.0046957	0.0233866	0.0960827	FALSE	FALSE	FALSE	FALSE
NFATC2IP	0.12535	1	Unchanged-Ess	-0.022728	1	Unchanged-Ess	-0.66349	0.66673	Unchanged-Ess	-1.2161	0.206908	Unchanged-Ess	-0.19608	0.583391	Unchanged-Ess	-0.14156	1	Unchanged-Ess	-0.258469	-0.184353	-0.381423	TRUE	TRUE	TRUE	FALSE
SLCO2B1	0.031629	0.99444	Unchanged-Ess	-0.11132	0.907159	Unchanged-Ess	-0.3243	0.739672	Unchanged-Ess	-1.2146	0.246668	Unchanged-Ess	-0.029854	1	Unchanged-Ess	0.27635	1	Unchanged-Ess	0.14375	0.0157094	-0.00827446	FALSE	FALSE	FALSE	FALSE
DEFB108B	-0.14805	1	Unchanged-Ess	-0.15391	1	Unchanged-Ess	-0.35284	0.971215	Unchanged-Ess	-1.2132	0.863886	Unchanged-Ess	0.27639	1	Unchanged-Ess	0.41766	1	Unchanged-Ess	0.0981478	0.0460564	0.0709539	FALSE	FALSE	FALSE	FALSE
SH2D6	0.0056475	1	Unchanged-Ess	0.19319	1	Unchanged-Ess	-0.27726	0.82162	Unchanged-Ess	-1.2128	0.966529	Unchanged-Ess	0.0019074	1	Unchanged-Ess	-0.00049216	1	Unchanged-Ess	-0.0488555	-0.109485	-0.0656639	FALSE	TRUE	FALSE	FALSE
NDUFAB1	0.030032	1	Unchanged-Ess	-0.12534	1	Unchanged-Ess	-0.26492	1	Unchanged-Ess	-1.2123	0.81157	Unchanged-Ess	-0.013702	1	Unchanged-Ess	0.35012	1	Unchanged-Ess	-0.844022	-0.814186	-0.817796	TRUE	TRUE	TRUE	TRUE
HNRNPCL1	-0.010765	1	Unchanged-Ess	-0.51288	0.922484	Unchanged-Ess	-0.55971	0.942509	Unchanged-Ess	-1.2109	0.904254	Unchanged-Ess	0.58665	0.989273	Unchanged-Ess	0.55695	1	Unchanged-Ess	-0.30899	-0.375175	-0.223693	TRUE	TRUE	TRUE	FALSE
ABCC10	0.076481	0.929915	Unchanged-Ess	-0.16258	0.759623	Unchanged-Ess	-0.69943	0.597481	Unchanged-Ess	-1.21	0.798123	Unchanged-Ess	-0.00033635	1	Unchanged-Ess	0.030286	1	Unchanged-Ess	-0.167693	-0.0627584	-0.0880469	TRUE	FALSE	TRUE	FALSE
MS4A4A	-0.33787	0.756651	Unchanged-Ess	-0.12517	0.999905	Unchanged-Ess	-0.4088	0.825304	Unchanged-Ess	-1.2094	0.634239	Unchanged-Ess	0.078251	1	Unchanged-Ess	0.033586	1	Unchanged-Ess	-0.0239678	-0.0233989	-0.111654	FALSE	FALSE	TRUE	FALSE
VWA8	0.2014	0.688208	Unchanged-Ess	-0.13202	1	Unchanged-Ess	-0.19263	1	Unchanged-Ess	-1.2088	0.88865	Unchanged-Ess	-0.070755	1	Unchanged-Ess	-0.21977	1	Unchanged-Ess	0.0629864	0.0140578	0.0684563	FALSE	FALSE	FALSE	FALSE
SRSF7	-0.18327	0.966122	Unchanged-Ess	-0.26395	0.995379	Unchanged-Ess	-0.64689	0.772972	Unchanged-Ess	-1.2076	0.622382	Unchanged-Ess	-1.111	0.18158	Unchanged-Ess	-0.3147	1	Unchanged-Ess	-0.981481	-0.989697	-0.956517	TRUE	TRUE	TRUE	TRUE
RB1CC1	0.33523	0.306855	Unchanged-Ess	1.1798	0.035378	resistant-compound	-0.57643	0.833781	Unchanged-Ess	-1.2075	0.774031	Unchanged-Ess	0.6044	0.001532	resistant-compound	1.1417	0.000212	resistant-compound	-0.40805	-0.244045	-0.452042	TRUE	TRUE	TRUE	FALSE
NPAT	-0.1885	1	Unchanged-Ess	-0.01567	1	Unchanged-Ess	-0.36389	0.963485	Unchanged-Ess	-1.2075	0.622382	Unchanged-Ess	0.043968	1	Unchanged-Ess	-0.16489	0.821162	Unchanged-Ess	-0.476477	-0.427061	-0.529944	TRUE	TRUE	TRUE	TRUE
POP1	-0.30329	1	Unchanged-Ess	0.49251	1	Unchanged-Ess	-0.075787	1	Unchanged-Ess	-1.2074	0.872089	Unchanged-Ess	0.3567	1	Unchanged-Ess	0.19098	1	Unchanged-Ess	-1.12047	-1.11931	-1.12125	TRUE	TRUE	TRUE	FALSE
SETSIP	0.083752	1	Unchanged-Ess	0.0095041	1	Unchanged-Ess	-0.3065	1	Unchanged-Ess	-1.2057	0.915009	Unchanged-Ess	0.85051	1	Unchanged-Ess	-0.58666	1	Unchanged-Ess	-1.32804	-1.33281	-1.30851	TRUE	TRUE	TRUE	FALSE
ADHFE1	-0.01601	1	Unchanged-Ess	-0.087537	0.99274	Unchanged-Ess	-0.33905	0.811108	Unchanged-Ess	-1.2056	0.622382	Unchanged-Ess	-0.074592	1	Unchanged-Ess	-0.15924	1	Unchanged-Ess	-0.237794	-0.135721	-0.0731592	TRUE	TRUE	FALSE	FALSE
KAT2A	-0.42126	0.457528	Unchanged-Ess	-0.57714	0.74357	Unchanged-Ess	-0.80987	0.615255	Unchanged-Ess	-1.2052	0.621934	Unchanged-Ess	0.30918	0.575652	Unchanged-Ess	0.14401	1	Unchanged-Ess	-0.134772	-0.0641082	-0.124242	TRUE	FALSE	TRUE	FALSE
RXRA	-0.095204	1	Unchanged-Ess	-0.23434	0.537347	Unchanged-Ess	-0.71874	0.132386	Unchanged-Ess	-1.2047	0.19521	Unchanged-Ess	-0.059919	1	Unchanged-Ess	-0.035534	1	Unchanged-Ess	-0.115798	-0.0543076	-0.000723591	TRUE	FALSE	FALSE	FALSE
GATAD1	-0.16141	0.878889	Unchanged-Ess	-0.084496	0.997455	Unchanged-Ess	-0.55952	0.246216	Unchanged-Ess	-1.2044	0.604029	Unchanged-Ess	-0.1383	1	Unchanged-Ess	-0.21043	0.836648	Unchanged-Ess	-0.186264	-0.0569118	-0.000184562	TRUE	FALSE	FALSE	FALSE
RNF123	-0.19386	0.95325	Unchanged-Ess	-0.15059	0.99274	Unchanged-Ess	0.033879	1	Unchanged-Ess	-1.2016	0.834448	Unchanged-Ess	-0.11681	1	Unchanged-Ess	0.041485	1	Unchanged-Ess	-0.106254	-0.15081	-0.0718896	FALSE	TRUE	FALSE	FALSE
IFNLR1	-0.17471	1	Unchanged-Ess	0.078769	0.993522	Unchanged-Ess	-0.58919	0.550483	Unchanged-Ess	-1.2013	0.856841	Unchanged-Ess	-0.10454	0.985569	Unchanged-Ess	0.0078353	0.821162	Unchanged-Ess	-0.0825347	-0.112691	-0.163441	FALSE	TRUE	TRUE	FALSE
RBM11	-0.041028	1	Unchanged-Ess	0.084791	1	Unchanged-Ess	-0.49165	0.650738	Unchanged-Ess	-1.2009	0.795715	Unchanged-Ess	-0.19941	0.959827	Unchanged-Ess	-0.0066436	1	Unchanged-Ess	-0.0202179	-0.00373696	-0.0456093	FALSE	FALSE	FALSE	FALSE
KRR1	0.43374	0.99444	Unchanged-Ess	0.40614	0.901412	Unchanged-Ess	-0.66476	0.761428	Unchanged-Ess	-1.2003	0.871782	Unchanged-Ess	0.22381	0.869042	Unchanged-Ess	0.21257	1	Unchanged-Ess	-1.01313	-1.02463	-1.0355	TRUE	TRUE	TRUE	TRUE
EEF2K	0.029033	1	Unchanged-Ess	-0.1287	1	Unchanged-Ess	-0.52837	0.559879	Unchanged-Ess	-1.1999	0.19521	Unchanged-Ess	-0.069499	1	Unchanged-Ess	0.094007	1	Unchanged-Ess	0.0645792	0.0233628	0.107365	FALSE	FALSE	FALSE	FALSE
SFTA3	-0.11166	0.766164	Unchanged-Ess	-0.099638	0.993032	Unchanged-Ess	-0.38793	0.900877	Unchanged-Ess	-1.1997	0.658316	Unchanged-Ess	-0.014078	1	Unchanged-Ess	0.015928	1	Unchanged-Ess	-0.336685	-0.300706	-0.315198	TRUE	TRUE	TRUE	FALSE
KIF4A	-0.29331	1	Unchanged-Ess	-0.095471	0.993522	Unchanged-Ess	0.46695	1	Unchanged-Ess	-1.1996	0.918145	Unchanged-Ess	-0.27324	1	Unchanged-Ess	-0.16882	1	Unchanged-Ess	-0.568557	-0.465608	-0.4952	TRUE	TRUE	TRUE	FALSE
ABCG2	0.0037939	0.675111	Unchanged-Ess	-0.2785	0.746238	Unchanged-Ess	-0.51447	0.66673	Unchanged-Ess	-1.197	0.4642	Unchanged-Ess	0.010291	0.996851	Unchanged-Ess	0.073798	1	Unchanged-Ess	0.0206984	-0.0169877	0.0622585	FALSE	FALSE	FALSE	FALSE
POT1	-0.55176	0.947611	Unchanged-Ess	-0.9449	0.815925	Unchanged-Ess	-0.60114	0.776064	Unchanged-Ess	-1.1967	0.786829	Unchanged-Ess	-0.71427	0.975712	Unchanged-Ess	-1.1438	0.96892	Unchanged-Ess	-0.728235	-0.919937	-0.89628	TRUE	TRUE	TRUE	FALSE
TLCD3B	-0.1058	1	Unchanged-Ess	0.034293	1	Unchanged-Ess	-0.32555	0.772008	Unchanged-Ess	-1.1942	0.683102	Unchanged-Ess	-0.10475	1	Unchanged-Ess	-0.0063627	1	Unchanged-Ess	-0.273461	-0.291411	-0.287327	TRUE	TRUE	TRUE	FALSE
CCDC81	-0.058792	1	Unchanged-Ess	-0.38187	0.99274	Unchanged-Ess	-0.52148	0.635516	Unchanged-Ess	-1.1941	0.575467	Unchanged-Ess	0.053243	1	Unchanged-Ess	0.028533	1	Unchanged-Ess	-0.0768337	-0.145371	-0.305838	FALSE	TRUE	TRUE	FALSE
LSM2	0.14521	1	Unchanged-Ess	0.28938	0.99274	Unchanged-Ess	0.047113	0.783791	Unchanged-Ess	-1.1934	0.89925	Unchanged-Ess	0.60464	1	Unchanged-Ess	-0.24955	1	Unchanged-Ess	-1.1324	-1.14087	-1.14049	TRUE	TRUE	TRUE	FALSE
DSC1	0.18009	0.893937	Unchanged-Ess	0.15814	1	Unchanged-Ess	-0.17082	0.871928	Unchanged-Ess	-1.193	0.131777	Unchanged-Ess	-0.12645	1	Unchanged-Ess	0.0035797	1	Unchanged-Ess	0.057969	-0.00438898	-0.00426636	FALSE	FALSE	FALSE	FALSE
SSUH2	0.073934	1	Unchanged-Ess	-0.12803	0.999905	Unchanged-Ess	-0.44239	0.602643	Unchanged-Ess	-1.1913	0.382965	Unchanged-Ess	-0.043384	1	Unchanged-Ess	-0.18794	0.9978	Unchanged-Ess	0.0966341	-0.0170686	-0.0711136	FALSE	FALSE	FALSE	FALSE
N6AMT1	0.34715	0.99444	Unchanged-Ess	-0.1468	1	Unchanged-Ess	-0.24647	1	Unchanged-Ess	-1.1887	0.804894	Unchanged-Ess	-0.017441	1	Unchanged-Ess	-0.5977	0.990678	Unchanged-Ess	-1.09497	-1.08034	-1.10837	TRUE	TRUE	TRUE	TRUE
ACTR8	-0.1294	1	Unchanged-Ess	-0.11901	1	Unchanged-Ess	0.13829	1	Unchanged-Ess	-1.1877	0.89057	Unchanged-Ess	0.6671	0.149928	Unchanged-Ess	0.99607	0.080207	resistant-compound	-1.02334	-0.989971	-0.997976	TRUE	TRUE	TRUE	TRUE
RFX7	-0.086675	1	Unchanged-Ess	-0.16662	1	Unchanged-Ess	0.019385	1	Unchanged-Ess	-1.1874	0.727925	Unchanged-Ess	0.19455	0.989273	Unchanged-Ess	-0.32877	1	Unchanged-Ess	0.118302	-0.0339844	0.0201173	FALSE	FALSE	FALSE	FALSE
CCR5	-0.47164	0.955421	Unchanged-Ess	-0.021078	0.987424	Unchanged-Ess	-0.18753	0.886496	Unchanged-Ess	-1.1872	0.681789	Unchanged-Ess	-0.028673	1	Unchanged-Ess	0.080489	1	Unchanged-Ess	-0.325675	-0.319427	-0.202824	TRUE	TRUE	TRUE	FALSE
CNEP1R1	-0.44745	0.665931	Unchanged-Ess	-0.30777	0.866337	Unchanged-Ess	-0.4338	0.672957	Unchanged-Ess	-1.1867	0.201701	Unchanged-Ess	0.18427	1	Unchanged-Ess	0.84	0.058521	resistant-compound	0.0389629	-0.479565	-0.349845	FALSE	TRUE	TRUE	FALSE
OXSR1	0.021725	0.942884	Unchanged-Ess	-0.018127	1	Unchanged-Ess	-0.53361	0.525651	Unchanged-Ess	-1.1855	0.394763	Unchanged-Ess	0.22303	0.606614	Unchanged-Ess	0.24001	1	Unchanged-Ess	0.00354086	-0.0529948	0.0236128	FALSE	FALSE	FALSE	FALSE
MRPL50	0.46593	0.970201	Unchanged-Ess	-0.13174	0.933577	Unchanged-Ess	-0.049006	1	Unchanged-Ess	-1.1853	0.871511	Unchanged-Ess	0.27796	0.828879	Unchanged-Ess	-0.064719	1	Unchanged-Ess	-0.92408	-0.958059	-0.942717	TRUE	TRUE	TRUE	FALSE
NUDC	-0.42993	0.409171	Unchanged-Ess	-0.65249	0.74357	Unchanged-Ess	-0.81317	0.363449	Unchanged-Ess	-1.185	0.419725	Unchanged-Ess	0.15524	1	Unchanged-Ess	-0.14788	1	Unchanged-Ess	-0.621594	-0.637462	-0.584262	TRUE	TRUE	TRUE	TRUE
YY1	0.11932	1	Unchanged-Ess	-0.026106	1	Unchanged-Ess	-0.36212	0.331324	Unchanged-Ess	-1.1829	0.14971	Unchanged-Ess	0.3267	0.188483	Unchanged-Ess	0.53164	0.065944	resistant-compound	0.0673785	0.0424128	0.00591851	FALSE	FALSE	FALSE	TRUE
SKA1	-0.11129	1	Unchanged-Ess	0.095444	1	Unchanged-Ess	-0.52442	1	Unchanged-Ess	-1.1826	0.910585	Unchanged-Ess	-0.081109	1	Unchanged-Ess	0.094846	1	Unchanged-Ess	-1.00032	-0.985892	-0.947072	TRUE	TRUE	TRUE	TRUE
SRP54	-0.35689	1	Unchanged-Ess	-0.49854	0.925919	Unchanged-Ess	-0.21894	0.896588	Unchanged-Ess	-1.1811	0.913587	Unchanged-Ess	0.010149	1	Unchanged-Ess	-1.5497	0.686341	Unchanged-Ess	-1.17024	-1.1499	-1.15043	TRUE	TRUE	TRUE	FALSE
MYBBP1A	-0.12734	1	Unchanged-Ess	-0.20302	0.993522	Unchanged-Ess	0.088241	1	Unchanged-Ess	-1.1792	0.933222	Unchanged-Ess	0.18377	1	Unchanged-Ess	0.00987	1	Unchanged-Ess	-0.76729	-0.710972	-0.713109	TRUE	TRUE	TRUE	TRUE
CLNS1A	-0.068322	1	Unchanged-Ess	-0.57185	0.868989	Unchanged-Ess	-0.64795	0.722107	Unchanged-Ess	-1.1767	0.623495	Unchanged-Ess	-0.11385	1	Unchanged-Ess	-0.1887	1	Unchanged-Ess	-0.968025	-0.965792	-0.941248	TRUE	TRUE	TRUE	TRUE
LGALSL	-0.062698	0.58191	Unchanged-Ess	-0.15296	0.808237	Unchanged-Ess	-0.25161	1	Unchanged-Ess	-1.1765	0.681789	Unchanged-Ess	-0.11547	0.990144	Unchanged-Ess	-0.1367	1	Unchanged-Ess	-0.0174617	-0.0404105	-0.0512934	FALSE	FALSE	FALSE	FALSE
NUP88	-0.071708	1	Unchanged-Ess	0.12447	1	Unchanged-Ess	0.095482	1	Unchanged-Ess	-1.1759	0.902888	Unchanged-Ess	-0.086352	1	Unchanged-Ess	0.125	0.856093	Unchanged-Ess	-0.523618	-0.49661	-0.521934	TRUE	TRUE	TRUE	TRUE
TMEM151A	-0.053729	0.949686	Unchanged-Ess	-0.30054	0.868989	Unchanged-Ess	-0.29613	0.732365	Unchanged-Ess	-1.175	0.419725	Unchanged-Ess	0.089748	1	Unchanged-Ess	0.010182	1	Unchanged-Ess	-0.121091	-0.23508	-0.0781647	TRUE	TRUE	FALSE	FALSE
NAA50	0.13978	1	Unchanged-Ess	0.39339	0.993032	Unchanged-Ess	-0.15236	1	Unchanged-Ess	-1.1742	0.880636	Unchanged-Ess	-0.47906	0.990459	Unchanged-Ess	-0.10552	1	Unchanged-Ess	-0.951295	-0.960765	-0.952672	TRUE	TRUE	TRUE	TRUE
USP7	0.020851	1	Unchanged-Ess	0.227	1	Unchanged-Ess	-0.36324	0.812909	Unchanged-Ess	-1.1701	0.629788	Unchanged-Ess	0.1033	1	Unchanged-Ess	0.78217	0.535048	Unchanged-Ess	-0.616132	-0.731298	-0.70135	TRUE	TRUE	TRUE	FALSE
LRRC74A	0.22312	0.857222	Unchanged-Ess	0.1559	0.897074	Unchanged-Ess	-0.17686	1	Unchanged-Ess	-1.1667	0.837286	Unchanged-Ess	0.038816	1	Unchanged-Ess	0.12474	1	Unchanged-Ess	-0.0772204	-0.115497	0.0148586	FALSE	TRUE	FALSE	FALSE
TMEM223	0.03206	1	Unchanged-Ess	0.23679	0.843356	Unchanged-Ess	-0.46099	0.66673	Unchanged-Ess	-1.1659	0.291622	Unchanged-Ess	0.070063	1	Unchanged-Ess	0.052177	1	Unchanged-Ess	-0.183984	-0.137366	-0.21445	TRUE	TRUE	TRUE	FALSE
CTCF	0.63326	0.901228	Unchanged-Ess	-0.207	1	Unchanged-Ess	-0.63236	0.960605	Unchanged-Ess	-1.1655	0.990588	Unchanged-Ess	-0.50373	1	Unchanged-Ess	0.18639	1	Unchanged-Ess	-0.773123	-0.776512	-0.767681	TRUE	TRUE	TRUE	TRUE
FAM102A	-0.14748	1	Unchanged-Ess	-0.15461	0.985771	Unchanged-Ess	-0.45268	0.903412	Unchanged-Ess	-1.1626	0.864994	Unchanged-Ess	0.072865	1	Unchanged-Ess	0.07289	1	Unchanged-Ess	-0.356374	-0.335625	-0.326601	TRUE	TRUE	TRUE	FALSE
WDR74	-0.13973	1	Unchanged-Ess	-0.15265	0.993522	Unchanged-Ess	-0.75023	1	Unchanged-Ess	-1.1618	0.890909	Unchanged-Ess	-0.33159	0.990459	Unchanged-Ess	-0.20972	1	Unchanged-Ess	-1.16807	-1.12716	-1.08459	TRUE	TRUE	TRUE	TRUE
NXF1	-0.012663	1	Unchanged-Ess	0.35095	1	Unchanged-Ess	-0.82388	0.728871	Unchanged-Ess	-1.1603	0.890536	Unchanged-Ess	-0.030553	1	Unchanged-Ess	-0.16964	1	Unchanged-Ess	-1.02901	-0.977524	-1.02954	TRUE	TRUE	TRUE	FALSE
CPPED1	-0.13371	0.830796	Unchanged-Ess	-0.078891	1	Unchanged-Ess	-0.49752	0.633367	Unchanged-Ess	-1.1593	0.131777	Unchanged-Ess	-0.092889	0.957397	Unchanged-Ess	-0.32349	0.709185	Unchanged-Ess	0.00310654	-0.102075	-0.0475771	FALSE	TRUE	FALSE	FALSE
MITD1	0.15213	1	Unchanged-Ess	-0.0049166	1	Unchanged-Ess	0.078769	0.958416	Unchanged-Ess	-1.1587	0.364099	Unchanged-Ess	-0.18278	0.740241	Unchanged-Ess	-0.092343	0.977929	Unchanged-Ess	-0.0501173	-0.0820939	0.023544	FALSE	FALSE	FALSE	FALSE
FBXO42	-0.28611	0.745517	Unchanged-Ess	-0.30872	0.968545	Unchanged-Ess	-0.21915	0.957046	Unchanged-Ess	-1.1556	0.779536	Unchanged-Ess	-0.41668	0.407634	Unchanged-Ess	-0.7433	0.163093	Unchanged-Ess	-0.33722	-0.310798	-0.221261	TRUE	TRUE	TRUE	FALSE
NUP85	-0.71985	0.971164	Unchanged-Ess	-0.13587	1	Unchanged-Ess	0.014252	1	Unchanged-Ess	-1.1552	0.421357	Unchanged-Ess	0.24072	1	Unchanged-Ess	0.47227	1	Unchanged-Ess	-0.954526	-1.0037	-0.998904	TRUE	TRUE	TRUE	TRUE
NPLOC4	-0.39683	0.955421	Unchanged-Ess	-0.85225	0.868989	Unchanged-Ess	-0.18016	1	Unchanged-Ess	-1.1551	0.847286	Unchanged-Ess	0.30516	0.920602	Unchanged-Ess	-0.61717	1	Unchanged-Ess	-0.911636	-1.01567	-1.01078	TRUE	TRUE	TRUE	TRUE
DHRS2	-0.036031	1	Unchanged-Ess	-0.25264	0.902459	Unchanged-Ess	-0.17524	0.850428	Unchanged-Ess	-1.1549	0.219436	Unchanged-Ess	-0.023841	1	Unchanged-Ess	0.15922	1	Unchanged-Ess	0.0861669	0.0411173	0.0170297	FALSE	FALSE	FALSE	FALSE
NBAS	-0.27335	0.949142	Unchanged-Ess	-0.061133	0.996503	Unchanged-Ess	-0.41666	1	Unchanged-Ess	-1.153	0.686957	Unchanged-Ess	0.00012097	1	Unchanged-Ess	-0.099843	1	Unchanged-Ess	-0.455355	-0.428708	-0.398442	TRUE	TRUE	TRUE	TRUE
TMEM218	-0.022675	1	Unchanged-Ess	-0.048639	0.996503	Unchanged-Ess	-0.08202	1	Unchanged-Ess	-1.1522	0.823793	Unchanged-Ess	-0.012797	1	Unchanged-Ess	-0.24093	0.936543	Unchanged-Ess	0.0520267	0.0914667	0.0332227	FALSE	FALSE	FALSE	FALSE
UBE2G2	0.42726	0.12915	Unchanged-Ess	0.54449	0.195573	Unchanged-Ess	-0.019204	0.957342	Unchanged-Ess	-1.1518	0.631834	Unchanged-Ess	0.43141	6.2e-05	resistant-compound	1.1834	3.7e-05	resistant-compound	-0.147926	-0.00966242	0.0640062	TRUE	FALSE	FALSE	FALSE
WDR73	0.020215	0.885261	Unchanged-Ess	0.34013	0.887297	Unchanged-Ess	-0.14369	1	Unchanged-Ess	-1.1515	0.954308	Unchanged-Ess	0.26218	1	Unchanged-Ess	0.60465	1	Unchanged-Ess	-0.95069	-0.968321	-0.963055	TRUE	TRUE	TRUE	FALSE
LYRM1	-0.11896	0.968129	Unchanged-Ess	0.16169	0.987424	Unchanged-Ess	-0.46684	0.780492	Unchanged-Ess	-1.1509	0.658316	Unchanged-Ess	0.095351	1	Unchanged-Ess	0.035121	1	Unchanged-Ess	-0.0370573	-0.0218942	-0.0265254	FALSE	FALSE	FALSE	FALSE
VPS13D	-0.20789	1	Unchanged-Ess	-0.074255	0.830609	Unchanged-Ess	0.0059884	0.978545	Unchanged-Ess	-1.1491	0.990588	Unchanged-Ess	0.064893	1	Unchanged-Ess	-0.083838	1	Unchanged-Ess	-1.04591	-1.01979	-1.04718	TRUE	TRUE	TRUE	TRUE
PSMD14	0.18181	1	Unchanged-Ess	-0.47469	0.998888	Unchanged-Ess	1.373	0.58503	Unchanged-Ess	-1.1491	0.848842	Unchanged-Ess	-0.45554	1	Unchanged-Ess	0.32638	1	Unchanged-Ess	-1.18635	-1.17719	-1.14037	TRUE	TRUE	TRUE	TRUE
INSYN2B	0.19766	0.967682	Unchanged-Ess	0.42557	0.901594	Unchanged-Ess	-0.092145	0.902147	Unchanged-Ess	-1.1468	0.62995	Unchanged-Ess	-0.037447	1	Unchanged-Ess	-0.080278	1	Unchanged-Ess	0.0784398	0.0597679	0.0556767	FALSE	FALSE	FALSE	FALSE
LTB4R2	0.19486	1	Unchanged-Ess	0.056866	1	Unchanged-Ess	-0.41729	0.759346	Unchanged-Ess	-1.1464	0.634239	Unchanged-Ess	-0.081295	1	Unchanged-Ess	-0.086533	1	Unchanged-Ess	-0.102364	-0.0186905	-0.0247561	FALSE	FALSE	FALSE	FALSE
UBA2	-0.35447	0.981716	Unchanged-Ess	-0.087573	1	Unchanged-Ess	-0.13483	0.884296	Unchanged-Ess	-1.1445	0.831637	Unchanged-Ess	0.6804	0.481056	Unchanged-Ess	1.1835	0.140755	Unchanged-Ess	-1.07024	-1.08423	-1.03073	TRUE	TRUE	TRUE	TRUE
LARP1	0.28111	0.738795	Unchanged-Ess	0.29358	1	Unchanged-Ess	-0.43801	0.836629	Unchanged-Ess	-1.1439	0.604029	Unchanged-Ess	0.28631	0.014288	resistant-compound	0.6586	0.001041	resistant-compound	-0.129899	-0.0250871	-0.0979306	TRUE	FALSE	TRUE	FALSE
LY96	0.4625	0.595346	Unchanged-Ess	0.24461	1	Unchanged-Ess	-0.30739	0.96442	Unchanged-Ess	-1.1435	0.81924	Unchanged-Ess	0.36094	0.709033	Unchanged-Ess	0.24463	1	Unchanged-Ess	0.0685977	0.0121401	-0.0427068	FALSE	FALSE	FALSE	FALSE
TFAP2C	-0.20946	0.920361	Unchanged-Ess	-0.30541	0.99274	Unchanged-Ess	-1.1316	0.631726	Unchanged-Ess	-1.1425	0.856841	Unchanged-Ess	-0.065974	1	Unchanged-Ess	-0.21827	0.944073	Unchanged-Ess	-0.293768	-0.148626	-0.192293	TRUE	TRUE	TRUE	FALSE
DLGAP3	0.12014	0.99444	Unchanged-Ess	0.21433	0.620551	Unchanged-Ess	-0.40524	0.799203	Unchanged-Ess	-1.1419	0.837706	Unchanged-Ess	0.0059736	1	Unchanged-Ess	-0.0008221	1	Unchanged-Ess	-0.0592754	0.00321604	-0.0015629	FALSE	FALSE	FALSE	FALSE
ATF7	0.031776	1	Unchanged-Ess	-0.12853	1	Unchanged-Ess	-0.57444	0.92054	Unchanged-Ess	-1.1418	0.837706	Unchanged-Ess	-0.058374	1	Unchanged-Ess	-0.16096	1	Unchanged-Ess	-0.293862	-0.161604	-0.152112	TRUE	TRUE	TRUE	FALSE
SFPQ	0.1949	0.99444	Unchanged-Ess	0.20929	1	Unchanged-Ess	-0.23681	1	Unchanged-Ess	-1.1405	0.624685	Unchanged-Ess	0.019414	1	Unchanged-Ess	0.013783	1	Unchanged-Ess	-0.787313	-0.794218	-0.803247	TRUE	TRUE	TRUE	TRUE
B3GAT3	0.02184	1	Unchanged-Ess	-0.40291	0.975703	Unchanged-Ess	-0.51667	0.720306	Unchanged-Ess	-1.1396	0.469484	Unchanged-Ess	0.021067	1	Unchanged-Ess	0.077903	1	Unchanged-Ess	-0.139452	-0.579093	-0.380312	TRUE	TRUE	TRUE	FALSE
EPPIN	-0.043228	1	Unchanged-Ess	0.097608	1	Unchanged-Ess	-0.4327	0.656233	Unchanged-Ess	-1.1378	0.750897	Unchanged-Ess	-0.18743	0.627697	Unchanged-Ess	-0.12623	1	Unchanged-Ess	0.00261425	-0.0202293	-0.00745897	FALSE	FALSE	FALSE	FALSE
RPP38	0.13393	0.988228	Unchanged-Ess	-0.14936	1	Unchanged-Ess	-1.1351	0.382999	Unchanged-Ess	-1.1362	0.335138	Unchanged-Ess	-0.10811	1	Unchanged-Ess	-0.23201	1	Unchanged-Ess	-0.781342	-0.876147	-0.850652	TRUE	TRUE	TRUE	TRUE
YTHDC1	0.1251	1	Unchanged-Ess	0.57645	0.700927	Unchanged-Ess	-0.014602	1	Unchanged-Ess	-1.1362	0.623495	Unchanged-Ess	-0.22672	1	Unchanged-Ess	-0.19167	0.990222	Unchanged-Ess	-0.309528	-0.16138	-0.352203	TRUE	TRUE	TRUE	TRUE
GP2	0.055093	1	Unchanged-Ess	-0.081927	1	Unchanged-Ess	-0.40684	0.522987	Unchanged-Ess	-1.1352	0.117822	Unchanged-Ess	0.0093843	1	Unchanged-Ess	-0.052495	1	Unchanged-Ess	0.0640583	-0.00132395	0.00829204	FALSE	FALSE	FALSE	FALSE
KBTBD8	-0.25674	0.660161	Unchanged-Ess	0.0016027	0.99274	Unchanged-Ess	-0.4051	0.663161	Unchanged-Ess	-1.1336	0.419725	Unchanged-Ess	0.020352	1	Unchanged-Ess	0.15185	1	Unchanged-Ess	0.0721385	0.00219097	-0.0473435	FALSE	FALSE	FALSE	FALSE
FGF3	-0.14513	0.966166	Unchanged-Ess	-0.19675	0.9423	Unchanged-Ess	-0.37996	0.850428	Unchanged-Ess	-1.1324	0.620203	Unchanged-Ess	0.29152	0.157964	Unchanged-Ess	0.45631	0.629506	Unchanged-Ess	-0.0287484	-0.114216	-0.0281215	FALSE	TRUE	FALSE	FALSE
TTR	-0.11171	1	Unchanged-Ess	-0.030223	1	Unchanged-Ess	-0.22346	0.963796	Unchanged-Ess	-1.1321	0.666875	Unchanged-Ess	-0.024548	0.949268	Unchanged-Ess	0.0028051	1	Unchanged-Ess	0.128271	0.0935177	0.10448	FALSE	FALSE	FALSE	FALSE
RPS15	0.033936	1	Unchanged-Ess	0.52334	1	Unchanged-Ess	-0.37869	1	Unchanged-Ess	-1.132	0.951433	Unchanged-Ess	-0.58486	0.879283	Unchanged-Ess	-0.62744	1	Unchanged-Ess	-0.978845	-0.978464	-0.949493	TRUE	TRUE	TRUE	TRUE
STX5	-0.1512	1	Unchanged-Ess	0.24347	1	Unchanged-Ess	-0.28637	1	Unchanged-Ess	-1.132	0.786829	Unchanged-Ess	0.25149	1	Unchanged-Ess	0.57016	0.451474	Unchanged-Ess	-1.04638	-1.027	-1.00737	TRUE	TRUE	TRUE	TRUE
NRIP1	-0.026872	1	Unchanged-Ess	-0.14971	1	Unchanged-Ess	-0.45922	0.650738	Unchanged-Ess	-1.1312	0.709455	Unchanged-Ess	-0.0061475	1	Unchanged-Ess	-0.11118	1	Unchanged-Ess	0.0641934	0.0836897	0.189585	FALSE	FALSE	FALSE	FALSE
CENPK	0.26268	1	Unchanged-Ess	0.52886	1	Unchanged-Ess	0.73454	1	Unchanged-Ess	-1.1306	0.884094	Unchanged-Ess	0.0058405	1	Unchanged-Ess	-0.89369	1	Unchanged-Ess	-1.13824	-1.16164	-1.15132	TRUE	TRUE	TRUE	FALSE
KRTAP5-8	-0.13437	0.988228	Unchanged-Ess	0.27412	0.960702	Unchanged-Ess	-0.91061	0.722107	Unchanged-Ess	-1.1271	0.726493	Unchanged-Ess	0.10247	1	Unchanged-Ess	0.21635	1	Unchanged-Ess	-0.226287	-0.272071	-0.220617	TRUE	TRUE	TRUE	FALSE
MANBAL	-0.27169	0.878951	Unchanged-Ess	0.0062011	0.999905	Unchanged-Ess	-0.17596	1	Unchanged-Ess	-1.1271	0.808692	Unchanged-Ess	-0.34278	0.529061	Unchanged-Ess	-0.32397	0.723527	Unchanged-Ess	-0.236475	-0.136789	-0.0536108	TRUE	TRUE	FALSE	FALSE
RD3L	-0.021655	1	Unchanged-Ess	-0.24885	0.98948	Unchanged-Ess	-0.53286	0.655329	Unchanged-Ess	-1.1267	0.66515	Unchanged-Ess	-0.11939	1	Unchanged-Ess	-0.02569	1	Unchanged-Ess	0.016265	-0.0577995	-0.0263876	FALSE	FALSE	FALSE	FALSE
ATP6V1A	-0.2286	1	Unchanged-Ess	-0.52365	0.959176	Unchanged-Ess	-0.21714	1	Unchanged-Ess	-1.1256	0.957124	Unchanged-Ess	-0.50324	1	Unchanged-Ess	-0.039417	1	Unchanged-Ess	-0.758403	-0.700666	-0.657909	TRUE	TRUE	TRUE	TRUE
OTUB1	-0.20543	0.982449	Unchanged-Ess	-0.0050311	1	Unchanged-Ess	-0.27215	0.91012	Unchanged-Ess	-1.1249	0.726493	Unchanged-Ess	0.024666	1	Unchanged-Ess	0.25339	1	Unchanged-Ess	-0.28454	-0.504259	-0.283139	TRUE	TRUE	TRUE	FALSE
DOK5	0.028374	0.932608	Unchanged-Ess	0.25071	0.990962	Unchanged-Ess	-0.34193	0.874429	Unchanged-Ess	-1.1248	0.890909	Unchanged-Ess	0.017395	1	Unchanged-Ess	-0.0021967	1	Unchanged-Ess	-0.160841	-0.0565813	-0.000434628	TRUE	FALSE	FALSE	FALSE
GZMH	0.0039708	1	Unchanged-Ess	0.056972	1	Unchanged-Ess	-0.49435	0.793136	Unchanged-Ess	-1.1232	0.795715	Unchanged-Ess	-0.063189	1	Unchanged-Ess	-0.11056	1	Unchanged-Ess	-0.00880366	-0.0488606	-0.0749724	FALSE	FALSE	FALSE	FALSE
TOPAZ1	0.038541	1	Unchanged-Ess	0.016247	1	Unchanged-Ess	-0.38202	0.887483	Unchanged-Ess	-1.1228	0.850776	Unchanged-Ess	-0.2182	1	Unchanged-Ess	-0.12897	1	Unchanged-Ess	-0.0399076	-0.162492	-0.119108	FALSE	TRUE	TRUE	FALSE
RHOXF2	0.42779	0.934874	Unchanged-Ess	0.83791	0.791294	Unchanged-Ess	-1.7984	0.681669	Unchanged-Ess	-1.122	0.951433	Unchanged-Ess	-0.17578	1	Unchanged-Ess	0.59014	0.977582	Unchanged-Ess	-0.171262	-0.104034	-0.0667913	TRUE	TRUE	FALSE	FALSE
ATP5MC1	0.026957	1	Unchanged-Ess	0.15404	1	Unchanged-Ess	-0.11134	0.962041	Unchanged-Ess	-1.1215	0.621934	Unchanged-Ess	0.35225	0.615725	Unchanged-Ess	0.30581	1	Unchanged-Ess	-0.493131	-0.500155	-0.457235	TRUE	TRUE	TRUE	FALSE
CACNA1D	0.10091	1	Unchanged-Ess	0.23453	0.990962	Unchanged-Ess	-0.067165	1	Unchanged-Ess	-1.1207	0.764091	Unchanged-Ess	0.056371	1	Unchanged-Ess	-0.028035	1	Unchanged-Ess	0.0584112	0.0038097	-0.0276164	FALSE	FALSE	FALSE	FALSE
TMEM89	-0.032112	1	Unchanged-Ess	0.46795	0.981542	Unchanged-Ess	-0.5336	0.705465	Unchanged-Ess	-1.1202	0.299047	Unchanged-Ess	-0.11924	1	Unchanged-Ess	-0.41703	0.937751	Unchanged-Ess	0.0949417	-0.0302649	-0.00787536	FALSE	FALSE	FALSE	FALSE
ZNF486	-0.036461	1	Unchanged-Ess	0.077206	1	Unchanged-Ess	-0.50304	0.950085	Unchanged-Ess	-1.1191	0.902888	Unchanged-Ess	-0.017527	1	Unchanged-Ess	0.24229	1	Unchanged-Ess	-1.33736	-1.34587	-1.35611	TRUE	TRUE	TRUE	FALSE
FARS2	-0.65515	0.98901	Unchanged-Ess	0.36386	0.999905	Unchanged-Ess	0.57585	0.740658	Unchanged-Ess	-1.1184	0.9875	Unchanged-Ess	0.17219	1	Unchanged-Ess	-0.53857	1	Unchanged-Ess	-0.998784	-1.00373	-1.02195	TRUE	TRUE	TRUE	FALSE
RAD51B	0.056006	1	Unchanged-Ess	-0.65487	0.987424	Unchanged-Ess	-1.1688	0.404994	Unchanged-Ess	-1.1172	0.597306	Unchanged-Ess	-0.46126	0.793104	Unchanged-Ess	-1.224	0.124832	Unchanged-Ess	-0.765175	-0.593058	-0.594611	TRUE	TRUE	TRUE	FALSE
RHOA	0.043776	0.838071	Unchanged-Ess	0.1454	1	Unchanged-Ess	-0.55617	0.768505	Unchanged-Ess	-1.1171	0.739791	Unchanged-Ess	0.089491	1	Unchanged-Ess	0.20563	1	Unchanged-Ess	-0.203491	-0.268158	-0.13022	TRUE	TRUE	TRUE	TRUE
EMSY	-0.17942	0.983989	Unchanged-Ess	-0.22993	0.999905	Unchanged-Ess	-0.9423	0.246216	Unchanged-Ess	-1.1163	0.871059	Unchanged-Ess	0.059031	1	Unchanged-Ess	0.29494	1	Unchanged-Ess	-0.124943	-0.0504031	-0.0347658	TRUE	FALSE	FALSE	FALSE
INSL6	-0.038685	1	Unchanged-Ess	-0.15828	0.99274	Unchanged-Ess	-0.27643	0.867618	Unchanged-Ess	-1.1157	0.394763	Unchanged-Ess	-0.28157	0.666822	Unchanged-Ess	-0.13731	0.874964	Unchanged-Ess	0.129363	0.0289631	0.0278341	FALSE	FALSE	FALSE	FALSE
AQP4	0.049208	1	Unchanged-Ess	0.097888	1	Unchanged-Ess	-0.66018	0.49625	Unchanged-Ess	-1.1155	0.299047	Unchanged-Ess	-0.019042	1	Unchanged-Ess	-0.12627	1	Unchanged-Ess	0.0553865	-0.0354284	-0.0781624	FALSE	FALSE	FALSE	FALSE
U2AF2	-0.011185	0.994887	Unchanged-Ess	-0.54716	0.99274	Unchanged-Ess	-0.89156	0.639413	Unchanged-Ess	-1.1152	0.802878	Unchanged-Ess	0.054773	1	Unchanged-Ess	0.33007	1	Unchanged-Ess	-1.10933	-1.13549	-1.13987	TRUE	TRUE	TRUE	TRUE
KRTAP5-11	0.042972	0.945994	Unchanged-Ess	-0.27344	0.987424	Unchanged-Ess	-0.5044	0.725281	Unchanged-Ess	-1.1146	0.340927	Unchanged-Ess	0.16755	1	Unchanged-Ess	0.054179	1	Unchanged-Ess	-0.433392	-0.509549	-0.437198	TRUE	TRUE	TRUE	FALSE
DTYMK	-0.016167	0.923282	Unchanged-Ess	-0.81678	0.922484	Unchanged-Ess	-0.19396	1	Unchanged-Ess	-1.1138	0.89925	Unchanged-Ess	-0.13089	1	Unchanged-Ess	-0.62038	1	Unchanged-Ess	-1.17033	-1.16616	-1.16281	TRUE	TRUE	TRUE	TRUE
EXOSC9	0.16579	0.998511	Unchanged-Ess	0.12355	0.993522	Unchanged-Ess	-0.04749	1	Unchanged-Ess	-1.1111	0.94919	Unchanged-Ess	0.16025	1	Unchanged-Ess	0.36312	1	Unchanged-Ess	-1.0645	-1.05976	-1.033	TRUE	TRUE	TRUE	TRUE
ZMYND10	0.13174	0.916982	Unchanged-Ess	0.43114	0.515939	Unchanged-Ess	-0.13296	0.869744	Unchanged-Ess	-1.1089	0.580091	Unchanged-Ess	-0.027481	1	Unchanged-Ess	0.053042	1	Unchanged-Ess	-0.0282302	-0.00465556	-0.0550986	FALSE	FALSE	FALSE	FALSE
SYT15	0.1735	1	Unchanged-Ess	0.048576	1	Unchanged-Ess	-0.77109	0.708833	Unchanged-Ess	-1.1088	0.876261	Unchanged-Ess	-0.046422	1	Unchanged-Ess	-0.029756	1	Unchanged-Ess	-0.296083	-0.122782	-0.18792	TRUE	TRUE	TRUE	FALSE
RIDA	-0.047924	1	Unchanged-Ess	0.056807	1	Unchanged-Ess	-0.098323	1	Unchanged-Ess	-1.1086	0.941996	Unchanged-Ess	-0.12073	0.980022	Unchanged-Ess	-0.065398	1	Unchanged-Ess	-0.333695	-0.302765	-0.266576	TRUE	TRUE	TRUE	FALSE
GAPDH	-0.12345	1	Unchanged-Ess	-0.97804	0.99274	Unchanged-Ess	-2.3871	0.716989	Unchanged-Ess	-1.1081	0.924319	Unchanged-Ess	-0.15644	0.980461	Unchanged-Ess	-0.48525	1	Unchanged-Ess	-1.06581	-1.07528	-1.09881	TRUE	TRUE	TRUE	TRUE
ANKLE2	0.16559	1	Unchanged-Ess	0.26271	1	Unchanged-Ess	-0.056604	0.874973	Unchanged-Ess	-1.1065	0.681789	Unchanged-Ess	-0.44506	0.975712	Unchanged-Ess	-0.38951	1	Unchanged-Ess	-1.17867	-1.19338	-1.18455	TRUE	TRUE	TRUE	TRUE
ATP5F1D	-0.099028	1	Unchanged-Ess	-0.70824	0.987424	Unchanged-Ess	-0.61528	0.882073	Unchanged-Ess	-1.1054	0.911748	Unchanged-Ess	0.49601	0.026677	resistant-compound	0.92377	0.079058	resistant-compound	-0.861291	-0.805723	-0.90746	TRUE	TRUE	TRUE	FALSE
NR2F2	-0.056635	0.916535	Unchanged-Ess	0.40941	0.96737	Unchanged-Ess	-0.30829	0.804458	Unchanged-Ess	-1.1052	0.706817	Unchanged-Ess	-0.10962	1	Unchanged-Ess	-0.057212	1	Unchanged-Ess	-0.0102716	-0.0207093	-0.0737584	FALSE	FALSE	FALSE	FALSE
GGCX	-0.19165	1	Unchanged-Ess	-0.10939	1	Unchanged-Ess	-0.29319	0.957342	Unchanged-Ess	-1.1045	0.749631	Unchanged-Ess	0.20655	0.622736	Unchanged-Ess	0.12212	1	Unchanged-Ess	-0.217076	-0.085266	-0.126386	TRUE	TRUE	TRUE	FALSE
TNFAIP8L3	0.04778	1	Unchanged-Ess	-0.34195	0.987424	Unchanged-Ess	-0.42956	0.361152	Unchanged-Ess	-1.1044	0.45348	Unchanged-Ess	-0.014603	1	Unchanged-Ess	0.010621	1	Unchanged-Ess	-0.0178389	-0.0950733	0.000830249	FALSE	TRUE	FALSE	FALSE
ATL3	-0.014263	1	Unchanged-Ess	-0.31032	0.917928	Unchanged-Ess	-0.42284	0.382999	Unchanged-Ess	-1.104	0.117822	Unchanged-Ess	0.085493	1	Unchanged-Ess	0.035392	1	Unchanged-Ess	0.00865295	0.0182514	0.0191436	FALSE	FALSE	FALSE	FALSE
DEFB113	-0.013593	1	Unchanged-Ess	0.071913	1	Unchanged-Ess	-0.18174	0.958416	Unchanged-Ess	-1.1027	0.727277	Unchanged-Ess	0.018248	1	Unchanged-Ess	-0.040373	0.996847	Unchanged-Ess	-3.01807e-05	0.0348006	0.0481823	FALSE	FALSE	FALSE	FALSE
DDX19B	0.012341	1	Unchanged-Ess	0.082514	0.990962	Unchanged-Ess	-0.78302	0.246216	Unchanged-Ess	-1.1024	0.573634	Unchanged-Ess	-0.18908	1	Unchanged-Ess	-0.07687	1	Unchanged-Ess	-0.164465	-0.453157	-0.378383	TRUE	TRUE	TRUE	FALSE
ZNF622	-0.033126	1	Unchanged-Ess	-0.16981	0.993522	Unchanged-Ess	-0.15094	1	Unchanged-Ess	-1.1023	0.893435	Unchanged-Ess	0.073549	1	Unchanged-Ess	-0.063543	1	Unchanged-Ess	-0.573374	-0.343983	-0.430675	TRUE	TRUE	TRUE	TRUE
TTI1	-0.12836	0.98901	Unchanged-Ess	0.081394	0.99274	Unchanged-Ess	0.021696	1	Unchanged-Ess	-1.1021	0.78685	Unchanged-Ess	0.18788	1	Unchanged-Ess	0.38542	1	Unchanged-Ess	-1.01201	-0.962659	-0.969033	TRUE	TRUE	TRUE	TRUE
HLA-DRA	0.071533	1	Unchanged-Ess	-0.059503	1	Unchanged-Ess	-0.055209	0.976418	Unchanged-Ess	-1.1015	0.915009	Unchanged-Ess	-0.072121	0.996851	Unchanged-Ess	0.12444	1	Unchanged-Ess	-0.0940171	-0.0300852	-0.0625471	FALSE	FALSE	FALSE	FALSE
SF3B2	-0.13782	1	Unchanged-Ess	-0.03768	1	Unchanged-Ess	0.035213	0.927565	Unchanged-Ess	-1.1003	0.924127	Unchanged-Ess	-0.07032	0.617491	Unchanged-Ess	-0.27566	1	Unchanged-Ess	-0.884836	-0.777492	-0.735265	TRUE	TRUE	TRUE	TRUE
TIGD7	0.43904	0.916535	Unchanged-Ess	0.013418	1	Unchanged-Ess	-0.21466	1	Unchanged-Ess	-1.1001	0.837706	Unchanged-Ess	0.070652	1	Unchanged-Ess	-0.33347	0.883272	Unchanged-Ess	0.0408451	0.000847234	-0.00915333	FALSE	FALSE	FALSE	FALSE
RPP21	0.73368	0.577762	Unchanged-Ess	0.3754	1	Unchanged-Ess	-0.40344	0.924371	Unchanged-Ess	-1.0982	0.924319	Unchanged-Ess	0.74041	0.745327	Unchanged-Ess	0.10913	1	Unchanged-Ess	-1.09915	-1.1156	-1.12946	TRUE	TRUE	TRUE	FALSE
DHX15	-0.051692	0.908514	Unchanged-Ess	-0.4587	0.690932	Unchanged-Ess	-0.28561	0.957342	Unchanged-Ess	-1.0978	0.864359	Unchanged-Ess	-0.13718	0.888009	Unchanged-Ess	-0.069593	1	Unchanged-Ess	-0.704757	-0.689719	-0.64397	TRUE	TRUE	TRUE	TRUE
ZNF354A	-0.10292	1	Unchanged-Ess	-0.11542	0.993522	Unchanged-Ess	-0.22743	0.913158	Unchanged-Ess	-1.0975	0.422414	Unchanged-Ess	-0.12721	0.978022	Unchanged-Ess	-0.12326	1	Unchanged-Ess	0.00677331	-0.00981919	0.00121618	FALSE	FALSE	FALSE	FALSE
EPRS1	-0.24733	1	Unchanged-Ess	-0.46615	1	Unchanged-Ess	-0.21816	0.995699	Unchanged-Ess	-1.0966	0.81924	Unchanged-Ess	-0.55866	0.975712	Unchanged-Ess	-0.3196	1	Unchanged-Ess	-1.0345	-1.02839	-1.01188	TRUE	TRUE	TRUE	TRUE
PRH2	0.11563	1	Unchanged-Ess	0.9685	0.874235	Unchanged-Ess	0.10866	1	Unchanged-Ess	-1.0964	0.992197	Unchanged-Ess	-0.3654	0.975016	Unchanged-Ess	-0.055343	1	Unchanged-Ess	-0.186892	-0.105299	-0.197672	TRUE	TRUE	TRUE	FALSE
LRRC41	0.059482	1	Unchanged-Ess	0.12626	1	Unchanged-Ess	-0.56684	0.664151	Unchanged-Ess	-1.096	0.747427	Unchanged-Ess	0.13234	1	Unchanged-Ess	0.46284	0.06922	resistant-compound	-0.0442848	-0.0975929	-0.0518842	FALSE	TRUE	FALSE	FALSE
NAE1	-0.60021	1	Unchanged-Ess	-1.6382	0.602705	Unchanged-Ess	0.1094	1	Unchanged-Ess	-1.0956	0.91283	Unchanged-Ess	-0.02207	1	Unchanged-Ess	0.35799	1	Unchanged-Ess	-1.04854	-1.08384	-1.07038	TRUE	TRUE	TRUE	TRUE
DOHH	-0.11179	1	Unchanged-Ess	0.14621	0.99274	Unchanged-Ess	-0.59728	0.71276	Unchanged-Ess	-1.0951	0.786829	Unchanged-Ess	0.38535	0.870182	Unchanged-Ess	0.7621	0.597713	Unchanged-Ess	-0.952718	-0.923677	-0.919018	TRUE	TRUE	TRUE	FALSE
RNASEH2B	0.12725	1	Unchanged-Ess	-0.10991	1	Unchanged-Ess	-0.37237	0.912671	Unchanged-Ess	-1.0948	0.817396	Unchanged-Ess	0.30832	0.171409	Unchanged-Ess	0.58935	0.04413	resistant-compound	-0.267226	-0.118357	-0.250228	TRUE	TRUE	TRUE	TRUE
C9orf92	-0.033094	1	Unchanged-Ess	-0.38269	1	Unchanged-Ess	-0.55599	0.700637	Unchanged-Ess	-1.0937	0.394763	Unchanged-Ess	-0.25996	0.625151	Unchanged-Ess	-0.41856	0.161025	Unchanged-Ess	-0.0794881	-0.0423104	-0.1042	FALSE	FALSE	TRUE	FALSE
SULT1A1	-0.11761	1	Unchanged-Ess	0.050062	1	Unchanged-Ess	-0.49017	0.644625	Unchanged-Ess	-1.0932	0.622382	Unchanged-Ess	0.15784	1	Unchanged-Ess	-0.19299	0.96892	Unchanged-Ess	0.00913481	-0.0703542	-0.035606	FALSE	FALSE	FALSE	FALSE
LDLRAD4	0.076737	1	Unchanged-Ess	-0.085053	1	Unchanged-Ess	-0.60752	0.129868	Unchanged-Ess	-1.0919	0.419725	Unchanged-Ess	0.111	1	Unchanged-Ess	-0.10685	1	Unchanged-Ess	0.00464112	-0.0591839	-0.0264113	FALSE	FALSE	FALSE	FALSE
SEPHS1	-0.3576	0.393304	Unchanged-Ess	-0.64074	0.221503	Unchanged-Ess	-0.29763	0.941751	Unchanged-Ess	-1.0915	0.759077	Unchanged-Ess	0.048039	1	Unchanged-Ess	0.090539	1	Unchanged-Ess	-0.356634	-0.254274	-0.0351593	TRUE	TRUE	FALSE	FALSE
FBL	-0.14299	1	Unchanged-Ess	-0.10654	1	Unchanged-Ess	-0.20658	0.76031	Unchanged-Ess	-1.0912	0.839344	Unchanged-Ess	0.61875	1	Unchanged-Ess	0.78835	0.581008	Unchanged-Ess	-1.09281	-1.15861	-1.16111	TRUE	TRUE	TRUE	TRUE
ZBTB39	0.11192	1	Unchanged-Ess	-0.06132	1	Unchanged-Ess	-0.61847	0.837189	Unchanged-Ess	-1.0909	0.884094	Unchanged-Ess	-0.21224	0.998323	Unchanged-Ess	0.16151	1	Unchanged-Ess	-0.291733	-0.164914	-0.111483	TRUE	TRUE	TRUE	FALSE
REL	-0.020616	1	Unchanged-Ess	0.19026	0.993522	Unchanged-Ess	-0.37871	0.872591	Unchanged-Ess	-1.0905	0.848038	Unchanged-Ess	-0.18543	0.66326	Unchanged-Ess	0.049652	1	Unchanged-Ess	-0.113539	-0.186738	-0.0531559	TRUE	TRUE	FALSE	FALSE
LYPD6	-0.38019	0.843371	Unchanged-Ess	-0.26297	0.91955	Unchanged-Ess	-0.24898	1	Unchanged-Ess	-1.0905	0.62995	Unchanged-Ess	0.11	1	Unchanged-Ess	0.096514	1	Unchanged-Ess	0.0203534	-0.0408535	-0.0619216	FALSE	FALSE	FALSE	FALSE
RPS15A	-0.49861	0.975691	Unchanged-Ess	-0.13448	0.990962	Unchanged-Ess	0.1283	0.960729	Unchanged-Ess	-1.0899	0.996555	Unchanged-Ess	0.7594	0.862259	Unchanged-Ess	0.29438	1	Unchanged-Ess	-1.18855	-1.16782	-1.18188	TRUE	TRUE	TRUE	TRUE
BANP	0.16188	1	Unchanged-Ess	-1.0631	0.920903	Unchanged-Ess	-1.3869	0.842145	Unchanged-Ess	-1.0881	0.890909	Unchanged-Ess	-0.55531	0.975712	Unchanged-Ess	-0.20935	1	Unchanged-Ess	-1.13677	-1.15468	-1.16588	TRUE	TRUE	TRUE	FALSE
GTF2B	-0.054462	1	Unchanged-Ess	0.015402	1	Unchanged-Ess	0.38167	1	Unchanged-Ess	-1.0881	0.951433	Unchanged-Ess	-0.028327	1	Unchanged-Ess	0.41558	1	Unchanged-Ess	-1.18413	-1.16953	-1.14725	TRUE	TRUE	TRUE	TRUE
DNAJC2	0.012893	1	Unchanged-Ess	0.71317	0.990962	Unchanged-Ess	0.2117	0.514176	Unchanged-Ess	-1.0866	0.774031	Unchanged-Ess	0.56892	0.14408	Unchanged-Ess	0.72285	0.246571	Unchanged-Ess	-0.930751	-0.885757	-0.921335	TRUE	TRUE	TRUE	TRUE
CST6	-0.011546	1	Unchanged-Ess	0.0068252	0.99274	Unchanged-Ess	-0.10345	0.71276	Unchanged-Ess	-1.0856	0.436272	Unchanged-Ess	-0.020818	0.628907	Unchanged-Ess	0.28383	1	Unchanged-Ess	0.0192375	-0.145312	0.0341711	FALSE	TRUE	FALSE	FALSE
TFDP1	0.11754	1	Unchanged-Ess	0.24556	0.990962	Unchanged-Ess	-0.79035	0.676756	Unchanged-Ess	-1.0849	0.89925	Unchanged-Ess	-0.18714	0.847804	Unchanged-Ess	-0.074783	0.975079	Unchanged-Ess	-0.503674	-0.166518	-0.168979	TRUE	TRUE	TRUE	FALSE
TPPP	0.021682	1	Unchanged-Ess	0.072492	1	Unchanged-Ess	0.087195	0.853566	Unchanged-Ess	-1.0843	0.946952	Unchanged-Ess	-0.04502	1	Unchanged-Ess	-0.048575	1	Unchanged-Ess	-0.330051	-0.148094	-0.120096	TRUE	TRUE	TRUE	FALSE
DEFB136	0.01252	1	Unchanged-Ess	-0.058879	1	Unchanged-Ess	0.23682	0.976635	Unchanged-Ess	-1.082	0.864359	Unchanged-Ess	0.067348	1	Unchanged-Ess	0.38714	0.7113	Unchanged-Ess	-0.0654328	-0.0362939	-0.129568	FALSE	FALSE	TRUE	FALSE
ZMYND8	0.086888	0.885261	Unchanged-Ess	0.32651	0.659749	Unchanged-Ess	-0.62069	0.601218	Unchanged-Ess	-1.0817	0.744249	Unchanged-Ess	-0.098849	1	Unchanged-Ess	0.19545	1	Unchanged-Ess	-0.0374489	-0.0273688	0.0349107	FALSE	FALSE	FALSE	FALSE
ZNF594	0.025276	1	Unchanged-Ess	0.022975	1	Unchanged-Ess	-0.30501	0.994059	Unchanged-Ess	-1.0808	0.4642	Unchanged-Ess	-0.0094314	1	Unchanged-Ess	-0.0091503	1	Unchanged-Ess	0.000544075	-0.0500199	0.0155705	FALSE	FALSE	FALSE	FALSE
XAGE5	0.22153	0.929836	Unchanged-Ess	0.34915	1	Unchanged-Ess	-0.93145	0.613324	Unchanged-Ess	-1.0803	0.786829	Unchanged-Ess	-0.067076	1	Unchanged-Ess	-0.032396	1	Unchanged-Ess	-0.123769	-0.0523569	-0.124204	TRUE	FALSE	TRUE	FALSE
CHCHD4	-0.75507	0.833807	Unchanged-Ess	-0.49637	0.987424	Unchanged-Ess	-0.38714	1	Unchanged-Ess	-1.0803	0.864359	Unchanged-Ess	0.037437	0.998323	Unchanged-Ess	-0.58214	0.977743	Unchanged-Ess	-1.04086	-1.06804	-1.07158	TRUE	TRUE	TRUE	FALSE
ENKUR	-0.25477	0.788641	Unchanged-Ess	0.028712	1	Unchanged-Ess	-0.5819	0.550483	Unchanged-Ess	-1.0802	0.180613	Unchanged-Ess	-0.085258	1	Unchanged-Ess	0.010897	1	Unchanged-Ess	0.03083	-0.0119129	-0.086882	FALSE	FALSE	TRUE	FALSE
CDCP2	-0.097599	1	Unchanged-Ess	-0.15426	1	Unchanged-Ess	-0.52636	0.760839	Unchanged-Ess	-1.077	0.419725	Unchanged-Ess	0.10598	1	Unchanged-Ess	-0.034504	1	Unchanged-Ess	-0.0236375	-0.00455368	-0.0222286	FALSE	FALSE	FALSE	FALSE
METTL6	-0.096285	1	Unchanged-Ess	0.30439	0.996503	Unchanged-Ess	-0.35985	0.514902	Unchanged-Ess	-1.0764	0.492695	Unchanged-Ess	-0.13181	1	Unchanged-Ess	0.29457	0.909597	Unchanged-Ess	0.128551	-0.0589471	-0.0103124	FALSE	FALSE	FALSE	FALSE
LMOD1	0.048596	1	Unchanged-Ess	0.041264	1	Unchanged-Ess	-0.22471	0.953548	Unchanged-Ess	-1.0751	0.471679	Unchanged-Ess	0.032372	1	Unchanged-Ess	-0.18253	0.994983	Unchanged-Ess	0.0661149	-0.0154891	-0.000538726	FALSE	FALSE	FALSE	FALSE
ZSCAN31	-0.082836	1	Unchanged-Ess	-0.002895	0.91955	Unchanged-Ess	-0.2552	0.757885	Unchanged-Ess	-1.0749	0.786829	Unchanged-Ess	-0.0092808	1	Unchanged-Ess	-0.17503	1	Unchanged-Ess	-0.0337299	-0.0402701	-0.0250901	FALSE	FALSE	FALSE	FALSE
PIGL	0.36621	0.493989	Unchanged-Ess	0.5394	0.228257	Unchanged-Ess	-0.57654	0.473288	Unchanged-Ess	-1.0737	0.674856	Unchanged-Ess	0.47749	0.05532	resistant-compound	0.98264	0.00139	resistant-compound	-0.195924	-0.449862	-0.174293	TRUE	TRUE	TRUE	FALSE
SCGB1D1	-0.26355	0.449598	Unchanged-Ess	-0.39821	0.852558	Unchanged-Ess	-1.1168	0.227483	Unchanged-Ess	-1.073	0.457982	Unchanged-Ess	-0.16108	1	Unchanged-Ess	-0.010752	1	Unchanged-Ess	-0.0735594	-0.146688	-0.167753	FALSE	TRUE	TRUE	FALSE
COPA	0.051688	1	Unchanged-Ess	0.060457	0.981454	Unchanged-Ess	0.09663	0.896588	Unchanged-Ess	-1.0713	0.706696	Unchanged-Ess	-0.040668	1	Unchanged-Ess	0.18191	1	Unchanged-Ess	-1.05009	-1.03617	-0.937487	TRUE	TRUE	TRUE	TRUE
SKIV2L	-0.066147	1	Unchanged-Ess	0.068487	1	Unchanged-Ess	-0.41762	0.850428	Unchanged-Ess	-1.0711	0.593161	Unchanged-Ess	0.15853	1	Unchanged-Ess	0.24028	0.700063	Unchanged-Ess	-0.154871	-0.202785	-0.152926	TRUE	TRUE	TRUE	FALSE
CSTF1	0.34211	0.828206	Unchanged-Ess	-0.26369	0.993522	Unchanged-Ess	-0.32465	1	Unchanged-Ess	-1.0703	0.9875	Unchanged-Ess	0.06981	1	Unchanged-Ess	0.028509	1	Unchanged-Ess	-1.14985	-1.16003	-1.14963	TRUE	TRUE	TRUE	TRUE
IL6ST	0.055117	1	Unchanged-Ess	-0.17493	0.99274	Unchanged-Ess	-1.821	0.477672	Unchanged-Ess	-1.0698	0.837706	Unchanged-Ess	0.39358	0.44027	Unchanged-Ess	1.6949	0.029861	resistant-compound	-0.86996	-0.863594	-0.817148	TRUE	TRUE	TRUE	FALSE
PFDN4	-0.3261	0.967704	Unchanged-Ess	-0.26111	0.993522	Unchanged-Ess	-0.56453	0.914177	Unchanged-Ess	-1.0688	0.893856	Unchanged-Ess	-0.25151	1	Unchanged-Ess	-0.083684	1	Unchanged-Ess	-0.248697	-0.208442	-0.25153	TRUE	TRUE	TRUE	FALSE
E2F1	-0.2226	0.70372	Unchanged-Ess	-0.1734	0.987424	Unchanged-Ess	-0.77244	0.543624	Unchanged-Ess	-1.0683	0.678316	Unchanged-Ess	-0.30571	0.512009	Unchanged-Ess	-0.43739	0.400956	Unchanged-Ess	-0.189375	-0.0851715	0.0158801	TRUE	TRUE	FALSE	FALSE
ATXN2L	0.0084605	1	Unchanged-Ess	-0.076927	0.99274	Unchanged-Ess	0.042511	0.824713	Unchanged-Ess	-1.0675	0.725479	Unchanged-Ess	0.55314	0.009574	resistant-compound	0.60702	0.094277	resistant-compound	0.0654496	-0.167169	-0.220775	FALSE	TRUE	TRUE	FALSE
H3C12	0.17681	0.965244	Unchanged-Ess	0.1543	1	Unchanged-Ess	-0.28087	0.926856	Unchanged-Ess	-1.0662	0.880674	Unchanged-Ess	-0.21701	0.978022	Unchanged-Ess	-0.3341	0.968976	Unchanged-Ess	-0.963231	-0.952945	-0.943358	TRUE	TRUE	TRUE	FALSE
KRTAP21-3	-0.12882	1	Unchanged-Ess	-0.19702	0.868989	Unchanged-Ess	-0.27351	0.958416	Unchanged-Ess	-1.0662	0.846666	Unchanged-Ess	-0.023956	1	Unchanged-Ess	-0.11412	1	Unchanged-Ess	-0.299917	-0.182499	-0.203902	TRUE	TRUE	TRUE	FALSE
C12orf75	0.43185	0.916535	Unchanged-Ess	0.50467	0.951431	Unchanged-Ess	0.015739	1	Unchanged-Ess	-1.0659	0.89925	Unchanged-Ess	-0.053476	1	Unchanged-Ess	0.081237	1	Unchanged-Ess	-0.15449	-0.114231	-0.0851303	TRUE	TRUE	TRUE	FALSE
CTNNBL1	0.065133	0.99444	Unchanged-Ess	0.13415	1	Unchanged-Ess	0.5158	1	Unchanged-Ess	-1.0658	0.607469	Unchanged-Ess	0.020392	1	Unchanged-Ess	-0.1495	1	Unchanged-Ess	-1.1041	-1.08779	-1.08671	TRUE	TRUE	TRUE	TRUE
ARL8B	-0.061262	1	Unchanged-Ess	-0.07962	1	Unchanged-Ess	-0.86519	0.49625	Unchanged-Ess	-1.0634	0.727029	Unchanged-Ess	-0.35859	1	Unchanged-Ess	-0.78587	0.761474	Unchanged-Ess	-0.222813	-0.468689	-0.246849	TRUE	TRUE	TRUE	FALSE
FAM133B	-0.48067	1	Unchanged-Ess	-0.85901	0.987424	Unchanged-Ess	-0.39611	1	Unchanged-Ess	-1.0634	0.944452	Unchanged-Ess	0.39127	1	Unchanged-Ess	0.99518	1	Unchanged-Ess	-0.425896	-0.592026	-0.557756	TRUE	TRUE	TRUE	FALSE
COASY	0.28957	1	Unchanged-Ess	0.48876	1	Unchanged-Ess	-0.41107	1	Unchanged-Ess	-1.061	0.907644	Unchanged-Ess	-0.086444	1	Unchanged-Ess	0.17098	1	Unchanged-Ess	-0.660924	-0.732873	-0.764127	TRUE	TRUE	TRUE	TRUE
ORC6	0.0003771	1	Unchanged-Ess	0.34939	1	Unchanged-Ess	-0.092725	1	Unchanged-Ess	-1.0595	0.89925	Unchanged-Ess	0.2765	1	Unchanged-Ess	-0.52217	0.665915	Unchanged-Ess	-0.755571	-0.785543	-0.829337	TRUE	TRUE	TRUE	TRUE
PROK1	0.11966	1	Unchanged-Ess	-0.19748	1	Unchanged-Ess	-0.52147	0.81658	Unchanged-Ess	-1.0594	0.702378	Unchanged-Ess	0.13736	1	Unchanged-Ess	-0.082343	1	Unchanged-Ess	-0.554653	-0.521184	-0.452462	TRUE	TRUE	TRUE	FALSE
ITGAL	0.040717	1	Unchanged-Ess	0.019336	1	Unchanged-Ess	-0.23633	0.716352	Unchanged-Ess	-1.0582	0.538667	Unchanged-Ess	0.097915	0.978022	Unchanged-Ess	-0.046926	1	Unchanged-Ess	0.103557	0.0326353	0.0347982	FALSE	FALSE	FALSE	FALSE
RBM12	-0.073506	1	Unchanged-Ess	-0.67398	0.886066	Unchanged-Ess	-0.75582	0.725281	Unchanged-Ess	-1.0561	0.793896	Unchanged-Ess	0.25526	0.384173	Unchanged-Ess	-0.10311	1	Unchanged-Ess	-0.469949	-0.522539	-0.437989	TRUE	TRUE	TRUE	TRUE
CST9	-0.1912	0.818865	Unchanged-Ess	-0.5363	0.91955	Unchanged-Ess	-0.74704	0.740464	Unchanged-Ess	-1.0558	0.727925	Unchanged-Ess	-0.19203	0.958887	Unchanged-Ess	-0.21881	0.800438	Unchanged-Ess	0.10949	0.149207	0.0929022	FALSE	FALSE	FALSE	FALSE
PXN	0.12827	1	Unchanged-Ess	-0.30303	0.719548	Unchanged-Ess	0.29203	1	Unchanged-Ess	-1.054	0.951433	Unchanged-Ess	-0.56865	0.389119	Unchanged-Ess	-0.39153	0.9978	Unchanged-Ess	-0.546651	-0.584298	-0.442062	TRUE	TRUE	TRUE	FALSE
CSF3R	-0.21216	0.737514	Unchanged-Ess	-0.30107	0.868989	Unchanged-Ess	-0.22584	0.870625	Unchanged-Ess	-1.0521	0.651875	Unchanged-Ess	0.19095	0.406624	Unchanged-Ess	0.17101	0.991655	Unchanged-Ess	-0.00693145	0.0305537	0.0398327	FALSE	FALSE	FALSE	FALSE
ANKRD11	-0.37041	0.59114	Unchanged-Ess	-0.47111	0.852558	Unchanged-Ess	-0.79696	0.450745	Unchanged-Ess	-1.0503	0.764091	Unchanged-Ess	0.17669	1	Unchanged-Ess	0.49247	0.184914	Unchanged-Ess	-0.199938	0.0248535	-0.071676	TRUE	FALSE	FALSE	FALSE
CTDSPL2	0.19667	1	Unchanged-Ess	0.25223	1	Unchanged-Ess	-0.20165	0.887483	Unchanged-Ess	-1.0503	0.913654	Unchanged-Ess	-0.048671	1	Unchanged-Ess	0.48092	1	Unchanged-Ess	-0.448004	-0.471431	-0.388217	TRUE	TRUE	TRUE	FALSE
C1QTNF3	-0.15944	1	Unchanged-Ess	0.039051	1	Unchanged-Ess	-0.1768	0.969518	Unchanged-Ess	-1.0492	0.696941	Unchanged-Ess	-0.058126	1	Unchanged-Ess	0.24832	1	Unchanged-Ess	0.049847	-0.0107778	0.00108722	FALSE	FALSE	FALSE	FALSE
IGFBP6	0.062324	1	Unchanged-Ess	0.0019155	0.972937	Unchanged-Ess	-0.13978	1	Unchanged-Ess	-1.0492	0.837706	Unchanged-Ess	-0.17207	0.937329	Unchanged-Ess	-0.13662	1	Unchanged-Ess	-0.139206	-0.0587324	-0.100382	TRUE	FALSE	TRUE	FALSE
PFKFB4	-0.16396	0.983979	Unchanged-Ess	0.19368	0.96737	Unchanged-Ess	0.08403	1	Unchanged-Ess	-1.0485	0.726493	Unchanged-Ess	-0.028404	1	Unchanged-Ess	-0.27091	0.994983	Unchanged-Ess	-0.0936728	-0.105934	-0.0835312	FALSE	TRUE	TRUE	FALSE
FAM111B	0.014083	1	Unchanged-Ess	0.20902	0.925733	Unchanged-Ess	-0.64465	0.456137	Unchanged-Ess	-1.0478	0.575467	Unchanged-Ess	-0.029329	0.990459	Unchanged-Ess	-0.048664	0.975307	Unchanged-Ess	-0.0431785	-0.0108253	-0.0352942	FALSE	FALSE	FALSE	FALSE
IFT52	-0.14182	0.985391	Unchanged-Ess	-0.19888	0.984007	Unchanged-Ess	-0.03995	0.958461	Unchanged-Ess	-1.0478	0.81924	Unchanged-Ess	-0.15941	0.877905	Unchanged-Ess	0.031453	1	Unchanged-Ess	-0.00224009	0.00476005	0.0997927	FALSE	FALSE	FALSE	FALSE
APTX	-0.13731	1	Unchanged-Ess	-0.21722	1	Unchanged-Ess	-0.65933	0.725281	Unchanged-Ess	-1.0462	0.89925	Unchanged-Ess	-0.11815	0.996851	Unchanged-Ess	-0.23523	1	Unchanged-Ess	-0.112906	-0.332309	-0.330338	TRUE	TRUE	TRUE	FALSE
TDG	-0.36266	0.987205	Unchanged-Ess	-0.70463	0.987424	Unchanged-Ess	-0.42169	0.887483	Unchanged-Ess	-1.0458	0.837706	Unchanged-Ess	0.29276	1	Unchanged-Ess	-0.33697	0.97866	Unchanged-Ess	-0.441407	-0.59629	-0.577736	TRUE	TRUE	TRUE	FALSE
UBXN1	-0.088729	0.685176	Unchanged-Ess	-0.18739	0.987424	Unchanged-Ess	-0.52778	0.67772	Unchanged-Ess	-1.0455	0.131777	Unchanged-Ess	-0.0053257	1	Unchanged-Ess	-0.02038	1	Unchanged-Ess	-0.0463983	-0.0926095	0.0138059	FALSE	TRUE	FALSE	FALSE
VPS25	0.29902	1	Unchanged-Ess	-0.33116	0.990962	Unchanged-Ess	-1.0985	0.739092	Unchanged-Ess	-1.0451	0.950359	Unchanged-Ess	-0.29042	0.893963	Unchanged-Ess	-0.62402	1	Unchanged-Ess	-1.04561	-1.09471	-1.0941	TRUE	TRUE	TRUE	TRUE
OTP	0.00092846	0.988228	Unchanged-Ess	0.15806	1	Unchanged-Ess	-0.4082	0.587693	Unchanged-Ess	-1.0443	0.315123	Unchanged-Ess	-0.0094689	1	Unchanged-Ess	0.021209	0.971411	Unchanged-Ess	0.150964	0.122162	0.10493	FALSE	FALSE	FALSE	FALSE
C9orf78	0.29917	0.916535	Unchanged-Ess	-0.41304	0.98061	Unchanged-Ess	-0.32047	0.992515	Unchanged-Ess	-1.0432	0.951433	Unchanged-Ess	-0.1525	1	Unchanged-Ess	-0.0083885	1	Unchanged-Ess	-0.969992	-0.985073	-1.00279	TRUE	TRUE	TRUE	TRUE
LRRC73	0.15928	0.99444	Unchanged-Ess	0.19108	1	Unchanged-Ess	0.013716	1	Unchanged-Ess	-1.0432	0.868966	Unchanged-Ess	0.058373	1	Unchanged-Ess	0.32489	0.370332	Unchanged-Ess	-0.00201063	-0.0702797	-0.102436	FALSE	FALSE	TRUE	FALSE
SCLY	-0.13459	1	Unchanged-Ess	-0.42917	0.937751	Unchanged-Ess	-0.58663	0.272326	Unchanged-Ess	-1.0429	0.299047	Unchanged-Ess	-1.0517	0.000261	sensitive-compound	-0.68494	0.378865	Unchanged-Ess	-0.264926	-0.495367	-0.268194	TRUE	TRUE	TRUE	FALSE
TEX261	0.16119	0.993486	Unchanged-Ess	0.14573	1	Unchanged-Ess	-0.47078	0.633367	Unchanged-Ess	-1.0427	0.759077	Unchanged-Ess	0.1729	1	Unchanged-Ess	-0.069795	1	Unchanged-Ess	-0.12574	-0.152997	-0.16866	TRUE	TRUE	TRUE	FALSE
ISY1	0.27287	1	Unchanged-Ess	-0.082629	1	Unchanged-Ess	-0.61991	0.887483	Unchanged-Ess	-1.0407	0.771253	Unchanged-Ess	-0.015938	1	Unchanged-Ess	-0.40794	1	Unchanged-Ess	-1.04858	-1.05104	-1.08805	TRUE	TRUE	TRUE	TRUE
SPRR4	0.12471	1	Unchanged-Ess	0.026617	0.993522	Unchanged-Ess	-0.44416	0.861289	Unchanged-Ess	-1.037	0.866602	Unchanged-Ess	-0.22525	0.719806	Unchanged-Ess	0.17773	0.977704	Unchanged-Ess	-0.145819	-0.220504	-0.230176	TRUE	TRUE	TRUE	FALSE
TCP10L	0.085489	0.99444	Unchanged-Ess	0.22537	0.990962	Unchanged-Ess	-0.15037	0.950432	Unchanged-Ess	-1.0368	0.419725	Unchanged-Ess	-0.030232	1	Unchanged-Ess	0.0054465	1	Unchanged-Ess	0.0823575	0.00184857	-0.0298113	FALSE	FALSE	FALSE	FALSE
BHLHE40	0.051846	1	Unchanged-Ess	-0.12733	1	Unchanged-Ess	-0.19913	0.927565	Unchanged-Ess	-1.0366	0.717736	Unchanged-Ess	-0.28107	0.331737	Unchanged-Ess	-0.51712	0.013437	sensitive-compound	0.0571029	0.00364681	-0.0114592	FALSE	FALSE	FALSE	FALSE
ERN2	0.24994	0.980441	Unchanged-Ess	0.073868	0.996203	Unchanged-Ess	-0.33321	0.930264	Unchanged-Ess	-1.0362	0.639214	Unchanged-Ess	-0.015021	0.952897	Unchanged-Ess	-0.34914	0.753746	Unchanged-Ess	0.0837124	0.0454421	0.0178472	FALSE	FALSE	FALSE	FALSE
NDRG2	-0.079959	0.999186	Unchanged-Ess	0.12714	0.961511	Unchanged-Ess	-0.099241	0.912671	Unchanged-Ess	-1.0352	0.675458	Unchanged-Ess	0.1235	0.977713	Unchanged-Ess	0.28646	0.562648	Unchanged-Ess	-0.147282	-0.0578202	-0.0574807	TRUE	FALSE	FALSE	FALSE
MCAM	0.025174	1	Unchanged-Ess	-0.040575	1	Unchanged-Ess	-0.13445	0.902712	Unchanged-Ess	-1.035	0.651875	Unchanged-Ess	-0.09426	1	Unchanged-Ess	-0.15879	1	Unchanged-Ess	0.0347628	0.00794232	-0.00637992	FALSE	FALSE	FALSE	FALSE
ANKRD12	-0.018488	1	Unchanged-Ess	-0.27135	0.99274	Unchanged-Ess	-0.22047	1	Unchanged-Ess	-1.0348	0.793759	Unchanged-Ess	-0.061745	1	Unchanged-Ess	-0.0035086	1	Unchanged-Ess	-0.00641157	-0.0129033	-0.0380559	FALSE	FALSE	FALSE	FALSE
GTF3A	-0.090815	1	Unchanged-Ess	0.15766	1	Unchanged-Ess	0.021507	0.98751	Unchanged-Ess	-1.0346	0.436272	Unchanged-Ess	0.42287	1	Unchanged-Ess	0.35286	1	Unchanged-Ess	-0.810922	-0.927351	-0.900355	TRUE	TRUE	TRUE	FALSE
TFEB	-0.079582	1	Unchanged-Ess	-0.14874	0.99274	Unchanged-Ess	-0.33753	0.700637	Unchanged-Ess	-1.0343	0.14971	Unchanged-Ess	-0.0071061	1	Unchanged-Ess	0.11656	1	Unchanged-Ess	0.0643839	-0.00114077	0.0127499	FALSE	FALSE	FALSE	FALSE
CD47	-0.19637	0.803061	Unchanged-Ess	-0.31875	0.866337	Unchanged-Ess	-0.52995	0.725281	Unchanged-Ess	-1.0331	0.786829	Unchanged-Ess	-0.1165	1	Unchanged-Ess	0.0025852	1	Unchanged-Ess	0.0411733	0.0445579	0.141026	FALSE	FALSE	FALSE	FALSE
TUBGCP4	0.040923	0.41788	Unchanged-Ess	0.7004	1	Unchanged-Ess	-1.3877	0.602513	Unchanged-Ess	-1.0327	0.989633	Unchanged-Ess	-0.46206	0.376078	Unchanged-Ess	-0.73674	0.669385	Unchanged-Ess	-1.12481	-1.11147	-1.12772	TRUE	TRUE	TRUE	TRUE
BAIAP3	0.10439	1	Unchanged-Ess	0.13511	1	Unchanged-Ess	-0.41877	0.646374	Unchanged-Ess	-1.0324	0.790541	Unchanged-Ess	-0.088617	1	Unchanged-Ess	0.14547	1	Unchanged-Ess	-0.00338141	-0.0603204	-0.124767	FALSE	FALSE	TRUE	FALSE
IER3IP1	-0.23447	0.967704	Unchanged-Ess	-0.26689	1	Unchanged-Ess	-0.58816	0.53236	Unchanged-Ess	-1.0316	0.634191	Unchanged-Ess	0.094432	1	Unchanged-Ess	0.26589	1	Unchanged-Ess	-0.257759	-0.458475	-0.486667	TRUE	TRUE	TRUE	FALSE
ATL2	-0.10157	0.988228	Unchanged-Ess	0.085833	1	Unchanged-Ess	-0.70754	0.66673	Unchanged-Ess	-1.0314	0.951433	Unchanged-Ess	-0.057221	1	Unchanged-Ess	0.11376	1	Unchanged-Ess	-0.401766	-0.307893	-0.24836	TRUE	TRUE	TRUE	TRUE
SF3A2	0.4994	0.958904	Unchanged-Ess	-0.21743	0.994284	Unchanged-Ess	-0.28252	1	Unchanged-Ess	-1.0308	0.948719	Unchanged-Ess	-0.10408	1	Unchanged-Ess	-1.158	0.680282	Unchanged-Ess	-1.1602	-1.14764	-1.14227	TRUE	TRUE	TRUE	TRUE
NUDT2	-0.32817	0.745517	Unchanged-Ess	-0.35547	0.868989	Unchanged-Ess	-0.46201	0.755695	Unchanged-Ess	-1.0304	0.419725	Unchanged-Ess	-0.48898	0.506525	Unchanged-Ess	-0.46063	0.936543	Unchanged-Ess	-0.0868361	-0.214821	-0.103638	FALSE	TRUE	TRUE	FALSE
HTR6	-0.09013	1	Unchanged-Ess	-0.25436	0.972775	Unchanged-Ess	-0.37191	0.811987	Unchanged-Ess	-1.0303	0.394763	Unchanged-Ess	-0.038899	1	Unchanged-Ess	0.055236	1	Unchanged-Ess	0.18708	0.0923737	0.181561	FALSE	FALSE	FALSE	FALSE
EIF1AD	-0.27987	0.985928	Unchanged-Ess	-0.46489	0.987424	Unchanged-Ess	-0.62011	0.697926	Unchanged-Ess	-1.03	0.864359	Unchanged-Ess	-0.15167	1	Unchanged-Ess	0.17286	1	Unchanged-Ess	-1.08118	-1.09683	-1.01965	TRUE	TRUE	TRUE	TRUE
ATF7IP2	0.0901	1	Unchanged-Ess	0.12498	1	Unchanged-Ess	0.036518	0.912671	Unchanged-Ess	-1.03	0.710267	Unchanged-Ess	-0.021187	1	Unchanged-Ess	-0.059045	1	Unchanged-Ess	-0.0406962	-0.0412692	0.0349896	FALSE	FALSE	FALSE	FALSE
NDUFB3	0.14219	0.689141	Unchanged-Ess	-0.22472	0.99274	Unchanged-Ess	-0.12341	1	Unchanged-Ess	-1.0281	0.938267	Unchanged-Ess	0.10435	1	Unchanged-Ess	0.31587	1	Unchanged-Ess	-0.797786	-0.600568	-0.757693	TRUE	TRUE	TRUE	FALSE
DEFB129	-0.43797	1	Unchanged-Ess	-1.1163	0.856255	Unchanged-Ess	0.11047	1	Unchanged-Ess	-1.0278	0.958053	Unchanged-Ess	-0.23427	0.977558	Unchanged-Ess	-0.36818	1	Unchanged-Ess	-0.988051	-0.90063	-0.928634	TRUE	TRUE	TRUE	FALSE
CTPS1	0.25932	1	Unchanged-Ess	-0.85569	0.847205	Unchanged-Ess	0.36787	0.837141	Unchanged-Ess	-1.0273	0.592524	Unchanged-Ess	0.0024575	0.996145	Unchanged-Ess	-1.8157	0.330195	Unchanged-Ess	-1.11846	-1.09326	-1.07704	TRUE	TRUE	TRUE	TRUE
SKAP1	0.18443	0.99444	Unchanged-Ess	0.019552	0.987424	Unchanged-Ess	-0.25694	0.963492	Unchanged-Ess	-1.0255	0.939701	Unchanged-Ess	-0.014157	1	Unchanged-Ess	0.12942	1	Unchanged-Ess	-0.0745204	-0.0566398	-0.0162756	FALSE	FALSE	FALSE	FALSE
CNTNAP3B	-0.22073	0.98901	Unchanged-Ess	-0.06999	1	Unchanged-Ess	-0.027354	0.993674	Unchanged-Ess	-1.0246	0.726696	Unchanged-Ess	-0.07013	0.96862	Unchanged-Ess	0.025919	0.996847	Unchanged-Ess	0.0450726	-0.0777507	-0.0167013	FALSE	FALSE	FALSE	FALSE
PAIP2B	-0.040356	1	Unchanged-Ess	0.56165	0.990962	Unchanged-Ess	-0.3597	0.927565	Unchanged-Ess	-1.0236	0.64012	Unchanged-Ess	0.060062	1	Unchanged-Ess	-0.14861	1	Unchanged-Ess	-0.0422135	-0.0656187	-0.00302438	FALSE	FALSE	FALSE	FALSE
CUTC	0.06862	1	Unchanged-Ess	0.095929	1	Unchanged-Ess	-0.23717	0.770801	Unchanged-Ess	-1.0233	0.516515	Unchanged-Ess	0.05546	1	Unchanged-Ess	0.20658	1	Unchanged-Ess	0.0134623	0.00294584	-0.0300823	FALSE	FALSE	FALSE	FALSE
POLD3	-0.40528	0.985391	Unchanged-Ess	-0.26283	0.993522	Unchanged-Ess	-0.15288	0.927103	Unchanged-Ess	-1.0222	0.863886	Unchanged-Ess	-0.00033596	1	Unchanged-Ess	-0.19093	1	Unchanged-Ess	-1.04666	-1.07553	-1.0724	TRUE	TRUE	TRUE	TRUE
PIN4	-0.054834	1	Unchanged-Ess	-0.29787	0.93886	Unchanged-Ess	-0.07593	1	Unchanged-Ess	-1.0206	0.662556	Unchanged-Ess	0.07707	0.904999	Unchanged-Ess	-0.37794	0.990678	Unchanged-Ess	-0.124723	-0.0284961	-0.104126	TRUE	FALSE	TRUE	FALSE
PLA2G15	-0.031569	0.18354	Unchanged-Ess	-0.21102	1	Unchanged-Ess	-0.2166	0.942509	Unchanged-Ess	-1.0196	0.824502	Unchanged-Ess	-0.084204	1	Unchanged-Ess	-0.18473	0.992147	Unchanged-Ess	-0.179887	-0.406579	-0.418259	TRUE	TRUE	TRUE	FALSE
SNRNP200	-0.020729	0.492044	Unchanged-Ess	-0.19374	0.82382	Unchanged-Ess	-0.0099347	1	Unchanged-Ess	-1.0195	0.983275	Unchanged-Ess	-0.21638	0.958917	Unchanged-Ess	-0.26223	1	Unchanged-Ess	-1.01246	-1.01401	-0.969481	TRUE	TRUE	TRUE	TRUE
DHX30	0.07299	1	Unchanged-Ess	-0.28205	1	Unchanged-Ess	0.099994	1	Unchanged-Ess	-1.0182	0.857142	Unchanged-Ess	0.086999	1	Unchanged-Ess	-0.28916	1	Unchanged-Ess	-1.01176	-0.936398	-0.970195	TRUE	TRUE	TRUE	FALSE
FNDC11	-0.03435	1	Unchanged-Ess	-0.029066	1	Unchanged-Ess	-0.54987	0.530744	Unchanged-Ess	-1.0175	0.436272	Unchanged-Ess	-0.058877	0.468225	Unchanged-Ess	-0.13056	0.954271	Unchanged-Ess	-0.184177	-0.111025	-0.0649052	TRUE	TRUE	FALSE	FALSE
THRB	-0.02367	0.664772	Unchanged-Ess	-0.16249	0.972614	Unchanged-Ess	-0.12995	1	Unchanged-Ess	-1.0175	0.852117	Unchanged-Ess	0.14771	1	Unchanged-Ess	-0.052553	1	Unchanged-Ess	0.0416147	0.0333178	0.0668298	FALSE	FALSE	FALSE	FALSE
RPA3	-0.29876	0.983755	Unchanged-Ess	-1.0726	0.856255	Unchanged-Ess	0.18777	1	Unchanged-Ess	-1.0167	0.982081	Unchanged-Ess	-0.18193	1	Unchanged-Ess	-0.098501	1	Unchanged-Ess	-1.15667	-1.15151	-1.13895	TRUE	TRUE	TRUE	FALSE
SLC25A45	0.10508	1	Unchanged-Ess	-0.19548	1	Unchanged-Ess	-0.32798	0.869744	Unchanged-Ess	-1.0162	0.674774	Unchanged-Ess	0.12763	1	Unchanged-Ess	0.0061485	1	Unchanged-Ess	-0.068706	-0.246865	-0.227094	FALSE	TRUE	TRUE	FALSE
LY6G6F	-0.033009	0.807866	Unchanged-Ess	-0.013445	1	Unchanged-Ess	-0.3722	0.793136	Unchanged-Ess	-1.0147	0.749631	Unchanged-Ess	-0.011696	0.921931	Unchanged-Ess	0.028009	1	Unchanged-Ess	-0.0954314	0.0136016	-0.109788	FALSE	FALSE	TRUE	FALSE
DTL	-0.7389	0.925088	Unchanged-Ess	-0.3773	1	Unchanged-Ess	-0.63447	1	Unchanged-Ess	-1.014	0.890909	Unchanged-Ess	0.17393	0.780811	Unchanged-Ess	0.70227	0.486793	Unchanged-Ess	-1.13241	-1.1158	-1.12318	TRUE	TRUE	TRUE	TRUE
MXRA8	0.087535	1	Unchanged-Ess	0.29203	0.907159	Unchanged-Ess	-0.57071	0.833781	Unchanged-Ess	-1.0139	0.609021	Unchanged-Ess	-0.015012	1	Unchanged-Ess	-0.06099	1	Unchanged-Ess	-0.429922	-0.273053	-0.209078	TRUE	TRUE	TRUE	FALSE
MRPS18C	-0.31047	1	Unchanged-Ess	0.18116	1	Unchanged-Ess	0.58046	0.850914	Unchanged-Ess	-1.0137	1	Unchanged-Ess	-0.21718	1	Unchanged-Ess	-0.35861	0.988414	Unchanged-Ess	-1.01433	-1.01242	-1.02092	TRUE	TRUE	TRUE	TRUE
RAD51C	0.19311	1	Unchanged-Ess	-0.34429	0.985771	Unchanged-Ess	-0.43745	0.938233	Unchanged-Ess	-1.0133	0.89925	Unchanged-Ess	-0.031989	1	Unchanged-Ess	-0.28722	1	Unchanged-Ess	-1.05019	-1.08766	-1.10673	TRUE	TRUE	TRUE	TRUE
ASRGL1	-0.014592	1	Unchanged-Ess	0.025499	1	Unchanged-Ess	-0.63516	0.553812	Unchanged-Ess	-1.013	0.760438	Unchanged-Ess	0.019223	1	Unchanged-Ess	-0.12155	0.83774	Unchanged-Ess	-0.0934308	-0.0505083	0.000231365	FALSE	FALSE	FALSE	FALSE
CCDC167	0.036687	0.965244	Unchanged-Ess	0.27318	0.990962	Unchanged-Ess	-0.21341	1	Unchanged-Ess	-1.0102	0.436272	Unchanged-Ess	-0.022631	1	Unchanged-Ess	-0.058787	1	Unchanged-Ess	-0.02639	-0.0212399	-0.0662152	FALSE	FALSE	FALSE	FALSE
ATP5MJ	0.50325	1	Unchanged-Ess	-0.1641	0.993522	Unchanged-Ess	-0.44455	0.793136	Unchanged-Ess	-1.0067	0.863255	Unchanged-Ess	-0.94156	0.912878	Unchanged-Ess	0.087643	1	Unchanged-Ess	-1.905	-1.90604	-1.90909	TRUE	TRUE	TRUE	FALSE
SLC44A3	0.24718	1	Unchanged-Ess	0.20873	1	Unchanged-Ess	-0.26189	0.807689	Unchanged-Ess	-1.0064	0.863886	Unchanged-Ess	-0.51467	0.941146	Unchanged-Ess	-0.60099	0.969055	Unchanged-Ess	0.0399721	-0.0458262	-0.116448	FALSE	FALSE	TRUE	FALSE
CHORDC1	0.077547	1	Unchanged-Ess	0.44891	0.993522	Unchanged-Ess	0.12044	0.842247	Unchanged-Ess	-1.0064	0.899768	Unchanged-Ess	-0.43384	0.888955	Unchanged-Ess	-0.55825	0.948104	Unchanged-Ess	-1.03677	-1.06036	-1.04736	TRUE	TRUE	TRUE	TRUE
PSMG1	0.017733	1	Unchanged-Ess	-0.58417	0.990631	Unchanged-Ess	-0.021213	1	Unchanged-Ess	-1.0059	0.932782	Unchanged-Ess	-0.74214	0.464123	Unchanged-Ess	-0.40879	1	Unchanged-Ess	-0.939494	-0.996923	-0.96954	TRUE	TRUE	TRUE	TRUE
DPH6	0.090599	0.908514	Unchanged-Ess	0.33417	0.979009	Unchanged-Ess	-0.21742	0.956242	Unchanged-Ess	-1.0053	0.863886	Unchanged-Ess	0.24813	0.364344	Unchanged-Ess	0.63162	0.080858	resistant-compound	-0.716866	-0.516631	-0.541742	TRUE	TRUE	TRUE	FALSE
SLC25A52	0.047282	1	Unchanged-Ess	0.14893	0.993522	Unchanged-Ess	-0.24903	0.950085	Unchanged-Ess	-1.0048	0.621934	Unchanged-Ess	-0.10505	1	Unchanged-Ess	-0.0097382	1	Unchanged-Ess	0.0480474	0.0199179	0.0574347	FALSE	FALSE	FALSE	FALSE
SLC12A4	-0.038359	1	Unchanged-Ess	-0.080424	1	Unchanged-Ess	-0.52471	0.563255	Unchanged-Ess	-1.004	0.631834	Unchanged-Ess	-0.14	1	Unchanged-Ess	-0.60033	0.375226	Unchanged-Ess	0.0162386	-0.115817	-0.0383051	FALSE	TRUE	FALSE	FALSE
CMTM3	0.14301	0.99444	Unchanged-Ess	-0.087148	0.993522	Unchanged-Ess	-0.36765	0.474851	Unchanged-Ess	-1.0028	0.117822	Unchanged-Ess	-0.0094988	1	Unchanged-Ess	-0.1509	1	Unchanged-Ess	0.0533269	-0.209014	-0.16799	FALSE	TRUE	TRUE	FALSE
FAM13B	0.048082	0.916982	Unchanged-Ess	0.18238	1	Unchanged-Ess	-0.14195	1	Unchanged-Ess	-1.002	0.622382	Unchanged-Ess	0.012339	0.975712	Unchanged-Ess	0.16852	1	Unchanged-Ess	-0.190944	-0.202054	-0.191173	TRUE	TRUE	TRUE	FALSE
RAD17	-0.34568	0.983979	Unchanged-Ess	-0.4103	0.993522	Unchanged-Ess	-0.35481	1	Unchanged-Ess	-1.0002	0.961311	Unchanged-Ess	0.27423	1	Unchanged-Ess	-0.65383	0.993303	Unchanged-Ess	-1.02359	-1.00793	-0.994093	TRUE	TRUE	TRUE	FALSE
ZNF619	0.059632	1	Unchanged-Ess	-0.18862	0.99274	Unchanged-Ess	-0.44688	0.665311	Unchanged-Ess	-0.99985	0.880674	Unchanged-Ess	-0.045742	0.905219	Unchanged-Ess	-0.14835	0.96892	Unchanged-Ess	0.00223376	0.0585709	0.0250296	FALSE	FALSE	FALSE	FALSE
TRIM11	-0.18175	0.929734	Unchanged-Ess	-0.12303	0.748836	Unchanged-Ess	-0.57518	0.250842	Unchanged-Ess	-0.99964	0.19521	Unchanged-Ess	-0.27264	0.016433	sensitive-compound	-0.41006	0.008473	sensitive-compound	0.0625661	0.0430362	-0.00906801	FALSE	FALSE	FALSE	FALSE
FABP5	0.11529	0.994887	Unchanged-Ess	-0.4456	0.99274	Unchanged-Ess	-0.37272	0.984515	Unchanged-Ess	-0.99919	0.870804	Unchanged-Ess	0.14297	1	Unchanged-Ess	-0.56485	0.375226	Unchanged-Ess	0.0205358	-0.0497784	-0.00763066	FALSE	FALSE	FALSE	FALSE
FANCA	0.022437	1	Unchanged-Ess	-0.29591	1	Unchanged-Ess	-0.4723	0.820912	Unchanged-Ess	-0.99883	0.806167	Unchanged-Ess	-0.20325	0.975712	Unchanged-Ess	-0.46165	0.865719	Unchanged-Ess	-0.095714	-0.0300803	-0.0941611	FALSE	FALSE	TRUE	FALSE
RNF168	-0.35044	0.955882	Unchanged-Ess	-0.29858	0.99274	Unchanged-Ess	-0.034919	1	Unchanged-Ess	-0.99817	0.916514	Unchanged-Ess	-0.13701	1	Unchanged-Ess	-0.46107	1	Unchanged-Ess	-0.719956	-0.700538	-0.706091	TRUE	TRUE	TRUE	TRUE
CLPTM1L	0.036466	1	Unchanged-Ess	-0.13204	0.931031	Unchanged-Ess	-0.54679	0.876656	Unchanged-Ess	-0.99798	0.822783	Unchanged-Ess	-0.32159	0.58871	Unchanged-Ess	-0.2497	0.874964	Unchanged-Ess	-0.1097	-0.0626705	-0.00732151	TRUE	FALSE	FALSE	FALSE
TGM1	0.030956	1	Unchanged-Ess	0.089258	1	Unchanged-Ess	-0.25668	0.96442	Unchanged-Ess	-0.99787	0.783152	Unchanged-Ess	0.076465	1	Unchanged-Ess	-0.27071	0.940691	Unchanged-Ess	-0.22928	-0.105529	-0.130319	TRUE	TRUE	TRUE	FALSE
PMEPA1	-0.30517	0.765935	Unchanged-Ess	0.023021	1	Unchanged-Ess	-0.40009	0.934397	Unchanged-Ess	-0.99723	0.865578	Unchanged-Ess	-0.012677	1	Unchanged-Ess	-0.30428	0.951839	Unchanged-Ess	-0.129812	-0.0702837	-0.0096473	TRUE	FALSE	FALSE	FALSE
WARS1	-0.50261	0.949686	Unchanged-Ess	-0.83222	0.987424	Unchanged-Ess	-0.26702	1	Unchanged-Ess	-0.99654	0.970904	Unchanged-Ess	0.098908	0.615725	Unchanged-Ess	0.57424	1	Unchanged-Ess	-1.1303	-1.13257	-1.11406	TRUE	TRUE	TRUE	TRUE
EMC8	0.09795	1	Unchanged-Ess	-0.074943	0.993032	Unchanged-Ess	-0.42186	0.793136	Unchanged-Ess	-0.99613	0.839043	Unchanged-Ess	0.18296	1	Unchanged-Ess	-0.3338	0.681177	Unchanged-Ess	-0.131606	-0.111336	-0.0790238	TRUE	TRUE	FALSE	FALSE
EIF3F	-0.54666	0.98901	Unchanged-Ess	-0.43242	0.987424	Unchanged-Ess	-0.37591	0.964351	Unchanged-Ess	-0.99515	0.902888	Unchanged-Ess	1.5048	0.003754	resistant-compound	1.1439	0.334316	Unchanged-Ess	-1.18574	-1.17857	-1.16754	TRUE	TRUE	TRUE	FALSE
PRAMEF14	0.16337	0.93701	Unchanged-Ess	0.090962	0.996503	Unchanged-Ess	-0.68503	0.497011	Unchanged-Ess	-0.99498	0.795715	Unchanged-Ess	0.21307	0.998162	Unchanged-Ess	0.56579	0.785245	Unchanged-Ess	-0.0980131	-0.137121	0.0503145	FALSE	TRUE	FALSE	FALSE
UBE2H	-0.23667	1	Unchanged-Ess	-0.6122	0.98948	Unchanged-Ess	-0.50937	1	Unchanged-Ess	-0.99487	0.999121	Unchanged-Ess	0.11683	1	Unchanged-Ess	0.18741	1	Unchanged-Ess	-0.840226	-0.895827	-0.780086	TRUE	TRUE	TRUE	FALSE
ATG12	0.025246	0.927239	Unchanged-Ess	-0.2255	0.966772	Unchanged-Ess	-0.41049	0.744611	Unchanged-Ess	-0.99465	0.529415	Unchanged-Ess	0.13304	0.919213	Unchanged-Ess	0.31419	0.393283	Unchanged-Ess	-0.0559793	0.072642	0.101624	FALSE	FALSE	FALSE	FALSE
PPM1G	0.10485	0.908514	Unchanged-Ess	0.035744	1	Unchanged-Ess	-0.4384	0.633367	Unchanged-Ess	-0.99462	0.863886	Unchanged-Ess	0.27485	0.05929	resistant-compound	0.74944	0.000903	resistant-compound	-0.0200549	0.0281923	0.0555397	FALSE	FALSE	FALSE	FALSE
HEPACAM2	0.11874	1	Unchanged-Ess	-0.012883	1	Unchanged-Ess	-0.14938	1	Unchanged-Ess	-0.9946	0.466433	Unchanged-Ess	0.1533	0.992567	Unchanged-Ess	0.041446	1	Unchanged-Ess	0.0231034	0.0186505	-0.0461591	FALSE	FALSE	FALSE	FALSE
INTS11	0.19884	0.893937	Unchanged-Ess	0.25572	1	Unchanged-Ess	-0.64323	1	Unchanged-Ess	-0.99377	0.995367	Unchanged-Ess	-0.40356	1	Unchanged-Ess	-1.0383	0.944117	Unchanged-Ess	-1.13764	-1.14591	-1.12482	TRUE	TRUE	TRUE	FALSE
CHST7	-0.0062463	1	Unchanged-Ess	0.29709	0.933027	Unchanged-Ess	-0.4308	0.442856	Unchanged-Ess	-0.99316	0.666875	Unchanged-Ess	0.041715	1	Unchanged-Ess	-0.12156	1	Unchanged-Ess	-0.0330015	0.0209856	-0.0606989	FALSE	FALSE	FALSE	FALSE
SAMD9	-0.050619	1	Unchanged-Ess	-0.13598	1	Unchanged-Ess	-0.5266	0.514176	Unchanged-Ess	-0.99314	0.634191	Unchanged-Ess	-0.15508	1	Unchanged-Ess	-0.12349	1	Unchanged-Ess	0.0728994	-0.00470779	0.0299282	FALSE	FALSE	FALSE	FALSE
OSBP	-0.071508	1	Unchanged-Ess	-0.38258	0.885448	Unchanged-Ess	0.043321	1	Unchanged-Ess	-0.99289	0.864994	Unchanged-Ess	-0.32955	0.879014	Unchanged-Ess	-0.42214	0.996847	Unchanged-Ess	-0.952182	-0.908033	-0.919637	TRUE	TRUE	TRUE	TRUE
TTC7A	-0.064488	1	Unchanged-Ess	0.060669	0.990962	Unchanged-Ess	-0.27504	0.793136	Unchanged-Ess	-0.99204	0.299047	Unchanged-Ess	-0.14362	1	Unchanged-Ess	-0.24826	1	Unchanged-Ess	0.113606	0.0118467	0.0824327	FALSE	FALSE	FALSE	FALSE
H2BC7	0.15937	1	Unchanged-Ess	-0.61183	0.99274	Unchanged-Ess	0.069797	1	Unchanged-Ess	-0.99204	0.915583	Unchanged-Ess	-0.10691	1	Unchanged-Ess	0.9749	0.827549	Unchanged-Ess	-1.1716	-1.17889	-1.18697	TRUE	TRUE	TRUE	FALSE
ZGPAT	0.19373	1	Unchanged-Ess	0.074214	1	Unchanged-Ess	-0.32794	0.936315	Unchanged-Ess	-0.99194	0.880674	Unchanged-Ess	-0.098431	0.955131	Unchanged-Ess	-0.20284	0.652836	Unchanged-Ess	-0.177758	-0.0756237	-0.0459655	TRUE	FALSE	FALSE	FALSE
WDFY4	0.2074	0.893937	Unchanged-Ess	0.1735	1	Unchanged-Ess	-0.1893	1	Unchanged-Ess	-0.99169	0.621934	Unchanged-Ess	0.15943	1	Unchanged-Ess	0.058556	1	Unchanged-Ess	-0.0479747	-0.037665	-0.122548	FALSE	FALSE	TRUE	FALSE
PLCL1	-0.067107	1	Unchanged-Ess	-0.01506	1	Unchanged-Ess	-0.43811	0.755119	Unchanged-Ess	-0.99149	0.774031	Unchanged-Ess	0.37853	0.398337	Unchanged-Ess	0.24637	1	Unchanged-Ess	0.0508408	-0.0743398	0.0462425	FALSE	FALSE	FALSE	FALSE
GTF3C4	-0.12557	1	Unchanged-Ess	0.075731	1	Unchanged-Ess	-0.24977	1	Unchanged-Ess	-0.99122	0.896067	Unchanged-Ess	-0.25042	1	Unchanged-Ess	0.038491	1	Unchanged-Ess	-1.05269	-1.05491	-1.07397	TRUE	TRUE	TRUE	TRUE
SLC6A4	-0.27009	1	Unchanged-Ess	-0.034045	1	Unchanged-Ess	0.15685	1	Unchanged-Ess	-0.99116	0.834395	Unchanged-Ess	-0.34451	0.698366	Unchanged-Ess	-0.32727	0.860405	Unchanged-Ess	-0.396067	-0.234976	-0.399328	TRUE	TRUE	TRUE	FALSE
POU2F1	-0.094393	1	Unchanged-Ess	-0.32581	0.966772	Unchanged-Ess	-0.60726	0.227483	Unchanged-Ess	-0.99092	0.422414	Unchanged-Ess	-0.14679	1	Unchanged-Ess	-0.027636	1	Unchanged-Ess	-0.339495	-0.371837	-0.396998	TRUE	TRUE	TRUE	FALSE
GNAI2	-0.095964	1	Unchanged-Ess	-0.12612	1	Unchanged-Ess	-0.4645	0.716352	Unchanged-Ess	-0.99045	0.70776	Unchanged-Ess	-0.42735	0.286898	Unchanged-Ess	-0.49024	0.215205	Unchanged-Ess	0.0363555	-0.0367272	-0.0664013	FALSE	FALSE	FALSE	FALSE
AMOTL1	0.065413	1	Unchanged-Ess	-0.11236	1	Unchanged-Ess	-0.26417	0.976224	Unchanged-Ess	-0.99036	0.880674	Unchanged-Ess	0.05922	1	Unchanged-Ess	-0.11637	1	Unchanged-Ess	-0.485063	-0.435914	-0.45876	TRUE	TRUE	TRUE	FALSE
IL3	-0.02069	1	Unchanged-Ess	-0.13896	1	Unchanged-Ess	-0.42464	0.834933	Unchanged-Ess	-0.98998	0.696941	Unchanged-Ess	0.058172	1	Unchanged-Ess	0.12525	1	Unchanged-Ess	-0.0395857	-0.02027	-0.0323449	FALSE	FALSE	FALSE	FALSE
DAD1	-0.44786	1	Unchanged-Ess	-0.047612	1	Unchanged-Ess	0.022055	1	Unchanged-Ess	-0.98967	0.904697	Unchanged-Ess	0.35096	1	Unchanged-Ess	0.10978	1	Unchanged-Ess	-1.03887	-1.07042	-1.06105	TRUE	TRUE	TRUE	TRUE
SOD2	1.3555	0.000825	resistant-compound	1.8433	0.016217	resistant-compound	0.27739	1	Unchanged-Ess	-0.98965	0.915009	Unchanged-Ess	-0.018071	1	Unchanged-Ess	-0.17002	1	Unchanged-Ess	-0.652203	-0.285427	-0.690469	TRUE	TRUE	TRUE	TRUE
WFDC5	-0.20113	0.757492	Unchanged-Ess	-0.16324	0.99274	Unchanged-Ess	-0.34242	0.739672	Unchanged-Ess	-0.98958	0.800593	Unchanged-Ess	-0.17811	0.695393	Unchanged-Ess	-0.25679	0.612316	Unchanged-Ess	-0.0150379	-0.00866748	0.0372927	FALSE	FALSE	FALSE	FALSE
KRTAP5-4	-0.21399	0.981844	Unchanged-Ess	-4.7119e-05	1	Unchanged-Ess	-0.43939	0.863971	Unchanged-Ess	-0.98913	0.745309	Unchanged-Ess	-0.022979	0.989273	Unchanged-Ess	0.42616	1	Unchanged-Ess	-0.372622	-0.330922	-0.30575	TRUE	TRUE	TRUE	FALSE
UIMC1	0.16677	1	Unchanged-Ess	0.02034	1	Unchanged-Ess	-0.069671	1	Unchanged-Ess	-0.98908	0.844287	Unchanged-Ess	-0.14417	0.975712	Unchanged-Ess	0.093763	1	Unchanged-Ess	-0.0944521	-0.0819513	-0.0340464	FALSE	FALSE	FALSE	FALSE
KAT5	0.34905	0.760399	Unchanged-Ess	0.27603	0.901297	Unchanged-Ess	-0.53071	0.626363	Unchanged-Ess	-0.98906	0.876981	Unchanged-Ess	0.21284	0.842903	Unchanged-Ess	0.49081	1	Unchanged-Ess	-0.619295	-0.779629	-0.726893	TRUE	TRUE	TRUE	FALSE
ADAD2	-0.094711	1	Unchanged-Ess	-0.052478	0.99274	Unchanged-Ess	0.091751	1	Unchanged-Ess	-0.98876	0.419725	Unchanged-Ess	0.069813	1	Unchanged-Ess	0.0029556	1	Unchanged-Ess	0.0298963	-0.0162923	-0.0155506	FALSE	FALSE	FALSE	FALSE
DHCR7	0.0089982	1	Unchanged-Ess	-0.04676	1	Unchanged-Ess	-0.54277	0.234088	Unchanged-Ess	-0.98847	0.747427	Unchanged-Ess	-0.11223	1	Unchanged-Ess	0.12353	1	Unchanged-Ess	0.0260425	0.024605	0.0666585	FALSE	FALSE	FALSE	FALSE
MRPS35	-0.068875	0.710624	Unchanged-Ess	0.31551	0.964274	Unchanged-Ess	-0.33551	0.996669	Unchanged-Ess	-0.98797	0.890909	Unchanged-Ess	0.43401	1	Unchanged-Ess	-0.052506	1	Unchanged-Ess	-1.02525	-1.05826	-1.06494	TRUE	TRUE	TRUE	TRUE
CCDC179	0.027402	1	Unchanged-Ess	-0.72742	0.99274	Unchanged-Ess	-0.18799	0.952231	Unchanged-Ess	-0.98769	0.825579	Unchanged-Ess	-0.83951	0.991438	Unchanged-Ess	-0.85241	1	Unchanged-Ess	0.00891852	-0.0730745	-0.0309829	FALSE	FALSE	FALSE	FALSE
RPL18A	-0.028374	1	Unchanged-Ess	-0.42652	0.950111	Unchanged-Ess	-0.61444	0.908377	Unchanged-Ess	-0.98685	0.951433	Unchanged-Ess	-0.42508	1	Unchanged-Ess	-0.55506	0.564705	Unchanged-Ess	-1.02308	-0.971635	-0.991558	TRUE	TRUE	TRUE	TRUE
DNAJC19	0.16574	1	Unchanged-Ess	0.49466	0.854679	Unchanged-Ess	-0.26365	1	Unchanged-Ess	-0.9867	0.749631	Unchanged-Ess	0.16996	1	Unchanged-Ess	0.0066512	1	Unchanged-Ess	-0.266027	-0.173346	-0.155421	TRUE	TRUE	TRUE	FALSE
ALDH3B1	0.072692	0.981001	Unchanged-Ess	0.30587	0.990962	Unchanged-Ess	-0.42312	0.706456	Unchanged-Ess	-0.98637	0.622382	Unchanged-Ess	0.40865	0.004033	resistant-compound	0.073174	1	Unchanged-Ess	-0.0241732	-0.106324	-0.0779421	FALSE	TRUE	FALSE	FALSE
ANAPC4	0.62932	0.893937	Unchanged-Ess	0.61534	0.933027	Unchanged-Ess	0.070843	1	Unchanged-Ess	-0.98574	0.973007	Unchanged-Ess	0.24225	1	Unchanged-Ess	0.32412	1	Unchanged-Ess	-1.14346	-1.14768	-1.15462	TRUE	TRUE	TRUE	TRUE
BOD1L1	-0.21791	0.798921	Unchanged-Ess	-0.24777	0.987424	Unchanged-Ess	-0.2609	0.908377	Unchanged-Ess	-0.98562	0.364099	Unchanged-Ess	-0.084309	1	Unchanged-Ess	0.046215	1	Unchanged-Ess	-0.267235	-0.44021	-0.386426	TRUE	TRUE	TRUE	TRUE
RPL4	0.058473	0.932608	Unchanged-Ess	-0.61183	0.99274	Unchanged-Ess	0.43785	0.30581	Unchanged-Ess	-0.98554	0.750897	Unchanged-Ess	-0.31974	1	Unchanged-Ess	0.4322	0.893693	Unchanged-Ess	-0.60249	-0.697599	-0.70703	TRUE	TRUE	TRUE	TRUE
TNF	0.028288	1	Unchanged-Ess	0.071785	1	Unchanged-Ess	-0.24453	0.725281	Unchanged-Ess	-0.98543	0.628871	Unchanged-Ess	0.089651	1	Unchanged-Ess	0.10604	1	Unchanged-Ess	0.0400117	0.0733299	0.0918229	FALSE	FALSE	FALSE	FALSE
HSPD1	0.62485	0.754286	Unchanged-Ess	0.80774	0.975438	Unchanged-Ess	1.106	0.966009	Unchanged-Ess	-0.98511	0.985725	Unchanged-Ess	-0.32169	1	Unchanged-Ess	0.24509	1	Unchanged-Ess	-1.21618	-1.20769	-1.19273	TRUE	TRUE	TRUE	FALSE
TMEM61	0.083871	1	Unchanged-Ess	0.14198	1	Unchanged-Ess	-0.30302	0.873963	Unchanged-Ess	-0.98505	0.849346	Unchanged-Ess	-0.054164	1	Unchanged-Ess	-0.13212	0.951839	Unchanged-Ess	-0.00913275	0.0250199	-0.00492842	FALSE	FALSE	FALSE	FALSE
C8orf88	0.33407	0.857222	Unchanged-Ess	0.23228	0.966454	Unchanged-Ess	0.74563	0.828583	Unchanged-Ess	-0.98424	0.924127	Unchanged-Ess	-0.13432	1	Unchanged-Ess	-0.31887	0.9978	Unchanged-Ess	0.137094	0.13953	0.176206	FALSE	FALSE	FALSE	FALSE
CDIPT	0.11414	1	Unchanged-Ess	-0.74876	0.868989	Unchanged-Ess	-0.35593	0.902496	Unchanged-Ess	-0.9836	0.922645	Unchanged-Ess	-0.18369	1	Unchanged-Ess	-0.47542	1	Unchanged-Ess	-0.864678	-0.937441	-0.943859	TRUE	TRUE	TRUE	TRUE
CDCP1	0.051631	1	Unchanged-Ess	-0.0429	1	Unchanged-Ess	-0.39764	0.148377	Unchanged-Ess	-0.98358	0.00165	sensitive-compound	-0.0077826	1	Unchanged-Ess	-0.0062169	1	Unchanged-Ess	0.155569	-0.0111222	0.053466	FALSE	FALSE	FALSE	FALSE
PLEKHA1	0.20947	0.932608	Unchanged-Ess	-0.090317	0.966772	Unchanged-Ess	-0.35108	0.725281	Unchanged-Ess	-0.98232	0.622382	Unchanged-Ess	0.076111	1	Unchanged-Ess	0.2867	0.665463	Unchanged-Ess	0.104826	0.0893504	0.000121941	FALSE	FALSE	FALSE	FALSE
NDUFB11	0.29073	0.99444	Unchanged-Ess	-0.021795	1	Unchanged-Ess	-0.018936	1	Unchanged-Ess	-0.98215	0.634191	Unchanged-Ess	0.16993	0.701375	Unchanged-Ess	0.12533	1	Unchanged-Ess	-0.592464	-0.269634	-0.758001	TRUE	TRUE	TRUE	FALSE
RALGAPB	-0.15506	0.983755	Unchanged-Ess	-0.19225	0.959436	Unchanged-Ess	-0.24775	0.700637	Unchanged-Ess	-0.98203	0.837706	Unchanged-Ess	0.32453	0.067343	resistant-compound	0.52625	0.052447	resistant-compound	-0.0916593	-0.104725	-0.121691	FALSE	TRUE	TRUE	FALSE
MYBPC3	-0.023695	1	Unchanged-Ess	-0.19929	0.987424	Unchanged-Ess	-0.083549	1	Unchanged-Ess	-0.98172	0.774031	Unchanged-Ess	0.069061	1	Unchanged-Ess	0.033119	0.937212	Unchanged-Ess	-0.105654	-0.0913054	-0.0831258	FALSE	TRUE	FALSE	FALSE
APOD	0.020931	1	Unchanged-Ess	-0.17463	1	Unchanged-Ess	-0.39347	0.841226	Unchanged-Ess	-0.98129	0.864994	Unchanged-Ess	0.027023	1	Unchanged-Ess	-0.19906	0.984554	Unchanged-Ess	-0.222319	-0.283413	-0.294936	TRUE	TRUE	TRUE	FALSE
TRAPPC3	0.13287	1	Unchanged-Ess	0.39347	1	Unchanged-Ess	-0.27837	0.990415	Unchanged-Ess	-0.98037	0.630521	Unchanged-Ess	0.41992	1	Unchanged-Ess	-0.51688	0.764452	Unchanged-Ess	-0.996512	-1.02912	-1.01841	TRUE	TRUE	TRUE	TRUE
HNRNPL	-0.60161	1	Unchanged-Ess	0.19166	1	Unchanged-Ess	-0.58832	1	Unchanged-Ess	-0.97988	0.970904	Unchanged-Ess	-0.76744	0.567167	Unchanged-Ess	-1.5311	0.479124	Unchanged-Ess	-1.06722	-1.06966	-1.10755	TRUE	TRUE	TRUE	TRUE
MRPS6	-0.38499	0.990581	Unchanged-Ess	0.3411	0.99274	Unchanged-Ess	0.05096	1	Unchanged-Ess	-0.9797	0.904254	Unchanged-Ess	-0.12464	1	Unchanged-Ess	-0.69112	0.936543	Unchanged-Ess	-0.951751	-1.00507	-1.03442	TRUE	TRUE	TRUE	TRUE
PSMA6	-0.24707	1	Unchanged-Ess	-0.75273	0.972614	Unchanged-Ess	-1.6709	0.699944	Unchanged-Ess	-0.97931	0.837706	Unchanged-Ess	0.31637	1	Unchanged-Ess	0.95693	0.836858	Unchanged-Ess	-1.15212	-1.15682	-1.12108	TRUE	TRUE	TRUE	FALSE
RNF181	0.048101	1	Unchanged-Ess	0.23564	0.981542	Unchanged-Ess	-0.39939	0.730417	Unchanged-Ess	-0.97928	0.678316	Unchanged-Ess	0.0031408	1	Unchanged-Ess	0.20132	1	Unchanged-Ess	-0.584475	-0.479909	-0.486566	TRUE	TRUE	TRUE	FALSE
EP400	0.14795	0.994724	Unchanged-Ess	0.29556	0.993032	Unchanged-Ess	-0.63575	0.670581	Unchanged-Ess	-0.97923	0.896067	Unchanged-Ess	-0.18298	1	Unchanged-Ess	0.015784	1	Unchanged-Ess	-0.648333	-0.600609	-0.658143	TRUE	TRUE	TRUE	FALSE
GAL	-0.010331	1	Unchanged-Ess	-0.080582	0.993522	Unchanged-Ess	-0.57665	0.590659	Unchanged-Ess	-0.97873	0.290065	Unchanged-Ess	0.016427	1	Unchanged-Ess	0.29153	1	Unchanged-Ess	-0.00126518	-0.0740577	-0.0356517	FALSE	FALSE	FALSE	FALSE
SCMH1	-0.01922	1	Unchanged-Ess	-0.63172	0.972614	Unchanged-Ess	-0.50983	0.950085	Unchanged-Ess	-0.97836	0.806167	Unchanged-Ess	-0.20174	1	Unchanged-Ess	-0.24642	0.96312	Unchanged-Ess	-0.249895	-0.190763	-0.301234	TRUE	TRUE	TRUE	FALSE
C17orf58	-0.086463	1	Unchanged-Ess	-0.4051	0.99274	Unchanged-Ess	0.093342	0.974388	Unchanged-Ess	-0.97812	0.886316	Unchanged-Ess	0.0052373	1	Unchanged-Ess	0.19053	1	Unchanged-Ess	-0.537893	-0.513023	-0.501535	TRUE	TRUE	TRUE	FALSE
SMCO4	0.017532	1	Unchanged-Ess	-0.19432	0.987424	Unchanged-Ess	0.10554	1	Unchanged-Ess	-0.97791	0.804894	Unchanged-Ess	-0.070815	1	Unchanged-Ess	-0.11654	1	Unchanged-Ess	-0.052872	0.0243155	0.0592429	FALSE	FALSE	FALSE	FALSE
TCF25	-0.34132	0.758344	Unchanged-Ess	-0.10573	0.99274	Unchanged-Ess	-0.38335	0.925811	Unchanged-Ess	-0.9778	0.848365	Unchanged-Ess	-0.080459	1	Unchanged-Ess	-0.13199	0.990678	Unchanged-Ess	0.0168127	0.00303892	0.0223838	FALSE	FALSE	FALSE	FALSE
RBPJL	-0.1901	0.999137	Unchanged-Ess	-0.13519	0.99274	Unchanged-Ess	-0.61188	0.777996	Unchanged-Ess	-0.97768	0.622382	Unchanged-Ess	-0.10609	1	Unchanged-Ess	-0.51109	0.734684	Unchanged-Ess	-0.111528	-0.189372	-0.145883	TRUE	TRUE	TRUE	FALSE
ZNF791	0.12225	1	Unchanged-Ess	0.31316	0.96737	Unchanged-Ess	-0.30593	0.836282	Unchanged-Ess	-0.97736	0.863886	Unchanged-Ess	0.15437	1	Unchanged-Ess	0.053778	1	Unchanged-Ess	0.0716745	0.00490727	-0.0438641	FALSE	FALSE	FALSE	FALSE
FRAT2	0.11853	1	Unchanged-Ess	0.070631	1	Unchanged-Ess	-0.24971	0.793136	Unchanged-Ess	-0.97698	0.686957	Unchanged-Ess	0.19574	0.419465	Unchanged-Ess	0.20877	0.776058	Unchanged-Ess	-0.0112013	0.00652763	0.0127708	FALSE	FALSE	FALSE	FALSE
FANCE	0.11981	1	Unchanged-Ess	-0.1992	1	Unchanged-Ess	-0.4908	0.613324	Unchanged-Ess	-0.97581	0.686957	Unchanged-Ess	-0.135	1	Unchanged-Ess	-0.2294	1	Unchanged-Ess	-0.419042	-0.363244	-0.434454	TRUE	TRUE	TRUE	FALSE
ATP7A	0.024886	1	Unchanged-Ess	0.023388	0.990962	Unchanged-Ess	-0.34277	0.762022	Unchanged-Ess	-0.97502	0.634191	Unchanged-Ess	-0.11078	0.856658	Unchanged-Ess	-0.2961	0.723527	Unchanged-Ess	0.0566427	0.0715338	0.131769	FALSE	FALSE	FALSE	FALSE
SEMA6B	-0.20547	0.968702	Unchanged-Ess	-0.20616	0.990962	Unchanged-Ess	-0.37492	0.644443	Unchanged-Ess	-0.97389	0.382965	Unchanged-Ess	-0.11813	1	Unchanged-Ess	0.018521	1	Unchanged-Ess	0.0951206	-0.0172011	-0.0698311	FALSE	FALSE	FALSE	FALSE
GJA1	0.14807	1	Unchanged-Ess	0.15131	1	Unchanged-Ess	-0.24342	0.912671	Unchanged-Ess	-0.97174	0.604029	Unchanged-Ess	0.12541	1	Unchanged-Ess	0.034035	1	Unchanged-Ess	-0.127974	-0.195733	-0.141357	TRUE	TRUE	TRUE	FALSE
UCP2	-0.065197	0.949686	Unchanged-Ess	-0.18371	0.949755	Unchanged-Ess	-0.35785	0.567437	Unchanged-Ess	-0.97169	0.629788	Unchanged-Ess	0.12119	1	Unchanged-Ess	0.24089	0.928058	Unchanged-Ess	0.0166693	0.0107872	0.0295924	FALSE	FALSE	FALSE	FALSE
SPRR2E	0.64853	0.908514	Unchanged-Ess	0.052681	1	Unchanged-Ess	-0.091876	1	Unchanged-Ess	-0.9714	0.951433	Unchanged-Ess	0.50379	0.975978	Unchanged-Ess	0.29247	1	Unchanged-Ess	-1.12921	-1.13566	-1.13557	TRUE	TRUE	TRUE	FALSE
ZBTB21	-0.15489	0.878951	Unchanged-Ess	-0.4295	0.770186	Unchanged-Ess	-0.22463	0.761428	Unchanged-Ess	-0.97045	0.299047	Unchanged-Ess	-0.052353	1	Unchanged-Ess	0.035331	1	Unchanged-Ess	0.144247	0.0881098	0.0221288	FALSE	FALSE	FALSE	FALSE
MS4A1	-0.055347	1	Unchanged-Ess	0.10506	1	Unchanged-Ess	-0.22229	1	Unchanged-Ess	-0.97004	0.814021	Unchanged-Ess	-0.039556	1	Unchanged-Ess	-0.12577	1	Unchanged-Ess	-0.137077	-0.0231456	-0.00115189	TRUE	FALSE	FALSE	FALSE
DIMT1	0.24008	0.831842	Unchanged-Ess	-0.0041688	0.99274	Unchanged-Ess	-0.08024	1	Unchanged-Ess	-0.96989	0.681789	Unchanged-Ess	-0.039471	1	Unchanged-Ess	-0.13093	1	Unchanged-Ess	-1.17795	-1.19378	-1.19474	TRUE	TRUE	TRUE	TRUE
CDIP1	-0.32605	0.860238	Unchanged-Ess	-0.30307	0.99274	Unchanged-Ess	-0.55983	0.895157	Unchanged-Ess	-0.96983	0.890536	Unchanged-Ess	0.21037	1	Unchanged-Ess	-0.025715	1	Unchanged-Ess	-0.257128	-0.210853	-0.265849	TRUE	TRUE	TRUE	FALSE
NAP1L1	-0.30314	0.839328	Unchanged-Ess	-0.33032	0.896201	Unchanged-Ess	-0.16341	1	Unchanged-Ess	-0.96878	0.822783	Unchanged-Ess	-0.14782	0.688451	Unchanged-Ess	-0.35756	0.344021	Unchanged-Ess	-0.244619	-0.257584	-0.394088	TRUE	TRUE	TRUE	FALSE
GPN3	-0.5103	0.988228	Unchanged-Ess	-0.68165	0.98948	Unchanged-Ess	1.1035	0.998125	Unchanged-Ess	-0.96829	0.954308	Unchanged-Ess	0.10231	1	Unchanged-Ess	0.20191	1	Unchanged-Ess	-1.16777	-1.14966	-1.12721	TRUE	TRUE	TRUE	TRUE
MMP14	-0.0083616	1	Unchanged-Ess	-0.11186	1	Unchanged-Ess	-0.37227	0.908934	Unchanged-Ess	-0.96763	0.629788	Unchanged-Ess	-0.0047524	1	Unchanged-Ess	0.1677	1	Unchanged-Ess	0.0351051	0.116522	0.0160746	FALSE	FALSE	FALSE	FALSE
KCTD13	-0.16028	1	Unchanged-Ess	-0.31041	0.93886	Unchanged-Ess	-0.60606	0.458562	Unchanged-Ess	-0.96759	0.61544	Unchanged-Ess	0.024705	0.815004	Unchanged-Ess	0.054413	1	Unchanged-Ess	0.0877963	0.0273115	-0.0429031	FALSE	FALSE	FALSE	FALSE
FANCD2	0.28385	0.985928	Unchanged-Ess	0.1994	0.850092	Unchanged-Ess	-0.38787	0.943883	Unchanged-Ess	-0.9669	0.696941	Unchanged-Ess	0.032747	1	Unchanged-Ess	-0.056187	1	Unchanged-Ess	-0.322391	-0.332888	-0.377431	TRUE	TRUE	TRUE	FALSE
GFI1B	0.12668	0.893937	Unchanged-Ess	0.19488	1	Unchanged-Ess	-0.014437	0.725281	Unchanged-Ess	-0.96669	0.529415	Unchanged-Ess	-0.13144	1	Unchanged-Ess	0.070016	0.996847	Unchanged-Ess	0.0423836	-0.0395634	-0.0568764	FALSE	FALSE	FALSE	FALSE
NONO	0.04046	1	Unchanged-Ess	-0.67647	0.868989	Unchanged-Ess	-0.25797	0.517828	Unchanged-Ess	-0.96609	0.291622	Unchanged-Ess	-0.22344	0.912878	Unchanged-Ess	-0.35092	1	Unchanged-Ess	0.0193931	-0.403058	-0.408689	FALSE	TRUE	TRUE	TRUE
TMA16	0.39993	1	Unchanged-Ess	-0.51925	0.99274	Unchanged-Ess	0.27336	1	Unchanged-Ess	-0.96569	0.870804	Unchanged-Ess	0.20001	1	Unchanged-Ess	-0.59442	1	Unchanged-Ess	-1.02887	-1.0486	-1.08133	TRUE	TRUE	TRUE	TRUE
NAA30	-0.14593	1	Unchanged-Ess	0.0029545	1	Unchanged-Ess	-0.29052	0.927565	Unchanged-Ess	-0.96562	0.76015	Unchanged-Ess	0.012862	1	Unchanged-Ess	-0.087094	1	Unchanged-Ess	-0.489232	-0.511055	-0.5069	TRUE	TRUE	TRUE	TRUE
EIF4A3	-0.85334	0.97352	Unchanged-Ess	-0.78895	0.671237	Unchanged-Ess	-0.3029	0.997687	Unchanged-Ess	-0.96549	1	Unchanged-Ess	-1.065	0.762797	Unchanged-Ess	-1.1084	0.766361	Unchanged-Ess	-0.792645	-0.787206	-0.787088	TRUE	TRUE	TRUE	TRUE
NCAPH	-0.40028	1	Unchanged-Ess	0.048879	1	Unchanged-Ess	-0.077906	1	Unchanged-Ess	-0.96432	0.928722	Unchanged-Ess	0.32732	1	Unchanged-Ess	-0.073799	1	Unchanged-Ess	-1.01077	-1.01142	-1.0066	TRUE	TRUE	TRUE	TRUE
PSMB10	0.15092	1	Unchanged-Ess	-0.23485	0.852558	Unchanged-Ess	-0.38409	0.481639	Unchanged-Ess	-0.96383	0.239662	Unchanged-Ess	0.035151	1	Unchanged-Ess	-0.078647	1	Unchanged-Ess	-0.021351	-0.231468	-0.185947	FALSE	TRUE	TRUE	FALSE
RINT1	-0.26584	1	Unchanged-Ess	0.19187	1	Unchanged-Ess	-0.70776	0.725281	Unchanged-Ess	-0.9638	0.921424	Unchanged-Ess	0.23336	1	Unchanged-Ess	0.058041	1	Unchanged-Ess	-0.599935	-0.660346	-0.629187	TRUE	TRUE	TRUE	TRUE
WFDC12	-0.17197	0.775479	Unchanged-Ess	-0.4699	0.932619	Unchanged-Ess	0.13392	1	Unchanged-Ess	-0.96364	0.885324	Unchanged-Ess	0.016104	1	Unchanged-Ess	0.27777	0.844567	Unchanged-Ess	-0.160292	-0.235966	-0.147078	TRUE	TRUE	TRUE	FALSE
SELENOI	-0.0052794	1	Unchanged-Ess	-0.51241	0.96044	Unchanged-Ess	-0.52041	0.700637	Unchanged-Ess	-0.96204	0.89925	Unchanged-Ess	-0.11155	1	Unchanged-Ess	0.21905	1	Unchanged-Ess	0.0115971	0.0482274	0.0390464	FALSE	FALSE	FALSE	FALSE
HR	0.054212	0.952399	Unchanged-Ess	0.22816	0.990962	Unchanged-Ess	-0.33859	0.941751	Unchanged-Ess	-0.96204	0.419725	Unchanged-Ess	0.073388	1	Unchanged-Ess	-0.047448	1	Unchanged-Ess	0.0378419	0.0514331	0.0918322	FALSE	FALSE	FALSE	FALSE
XRRA1	-0.099972	1	Unchanged-Ess	-0.21371	1	Unchanged-Ess	-0.48213	0.716352	Unchanged-Ess	-0.96117	0.806023	Unchanged-Ess	0.06998	1	Unchanged-Ess	0.16182	1	Unchanged-Ess	-0.0221278	-0.0987701	-0.0363507	FALSE	TRUE	FALSE	FALSE
CACHD1	0.19324	0.99444	Unchanged-Ess	-0.18031	0.99274	Unchanged-Ess	-0.10872	0.874973	Unchanged-Ess	-0.96077	0.951433	Unchanged-Ess	-0.053839	1	Unchanged-Ess	0.008258	1	Unchanged-Ess	-0.288824	-0.120239	-0.107411	TRUE	TRUE	TRUE	FALSE
CSE1L	0.24248	0.908514	Unchanged-Ess	0.1328	0.907159	Unchanged-Ess	-0.68924	0.738241	Unchanged-Ess	-0.96045	0.911615	Unchanged-Ess	0.17767	1	Unchanged-Ess	0.23291	1	Unchanged-Ess	-1.04892	-0.994303	-0.990742	TRUE	TRUE	TRUE	TRUE
TJP2	0.042114	0.843741	Unchanged-Ess	-0.036119	0.534057	Unchanged-Ess	-0.2073	0.958461	Unchanged-Ess	-0.95906	0.117822	Unchanged-Ess	0.051771	0.996851	Unchanged-Ess	-0.03749	1	Unchanged-Ess	0.139366	0.090893	0.0824555	FALSE	FALSE	FALSE	FALSE
DIDO1	-0.08848	1	Unchanged-Ess	-0.080385	1	Unchanged-Ess	-0.14998	1	Unchanged-Ess	-0.95831	0.873425	Unchanged-Ess	0.32579	0.305045	Unchanged-Ess	0.60148	0.029775	resistant-compound	-0.13488	-0.190363	-0.046523	TRUE	TRUE	FALSE	TRUE
TCF23	-0.025176	1	Unchanged-Ess	-0.19645	0.987424	Unchanged-Ess	-0.39502	0.672957	Unchanged-Ess	-0.95787	0.470507	Unchanged-Ess	-0.03707	1	Unchanged-Ess	-0.14722	1	Unchanged-Ess	0.0137964	-0.0836172	-0.0731138	FALSE	TRUE	FALSE	FALSE
RLN2	0.10969	1	Unchanged-Ess	-0.064588	0.99274	Unchanged-Ess	-0.14958	0.907237	Unchanged-Ess	-0.95737	0.852117	Unchanged-Ess	0.010213	1	Unchanged-Ess	-0.050871	1	Unchanged-Ess	0.0905941	0.0445371	-0.0063788	FALSE	FALSE	FALSE	FALSE
FOXN1	-0.32108	0.870558	Unchanged-Ess	-0.37798	0.868989	Unchanged-Ess	-0.12945	1	Unchanged-Ess	-0.95649	0.81924	Unchanged-Ess	-0.23986	0.921931	Unchanged-Ess	-0.31994	0.351993	Unchanged-Ess	-0.0212675	0.0263404	0.0586639	FALSE	FALSE	FALSE	FALSE
DNLZ	0.39053	1	Unchanged-Ess	-0.30079	0.993522	Unchanged-Ess	-0.83068	0.850428	Unchanged-Ess	-0.95647	0.961569	Unchanged-Ess	0.24699	1	Unchanged-Ess	-0.42367	1	Unchanged-Ess	-1.13527	-1.11902	-1.12873	TRUE	TRUE	TRUE	FALSE
GUCA2B	0.098399	0.997915	Unchanged-Ess	-0.027039	0.99274	Unchanged-Ess	-0.27161	0.91012	Unchanged-Ess	-0.95624	0.808692	Unchanged-Ess	0.3066	0.564927	Unchanged-Ess	0.023249	1	Unchanged-Ess	-0.0671971	-0.0059573	0.00597949	FALSE	FALSE	FALSE	FALSE
NPY1R	-0.14628	1	Unchanged-Ess	-0.048961	0.990962	Unchanged-Ess	-0.2316	0.876656	Unchanged-Ess	-0.95535	0.755764	Unchanged-Ess	-0.027443	1	Unchanged-Ess	0.18258	0.902853	Unchanged-Ess	0.138912	0.0207129	0.0685449	FALSE	FALSE	FALSE	FALSE
PCSK9	0.10481	1	Unchanged-Ess	0.39486	0.916445	Unchanged-Ess	-0.65088	0.567437	Unchanged-Ess	-0.95463	0.529415	Unchanged-Ess	0.17687	1	Unchanged-Ess	0.038043	1	Unchanged-Ess	-0.0833471	-0.0218668	-0.0660759	FALSE	FALSE	FALSE	FALSE
MRPL36	-0.29588	1	Unchanged-Ess	-0.69674	0.971557	Unchanged-Ess	-1.0222	0.670581	Unchanged-Ess	-0.95433	0.747427	Unchanged-Ess	0.33805	0.97442	Unchanged-Ess	-0.26968	1	Unchanged-Ess	-0.623544	-0.742292	-0.78595	TRUE	TRUE	TRUE	FALSE
KCNB2	-0.16682	0.977642	Unchanged-Ess	-0.17715	0.99274	Unchanged-Ess	-0.67651	0.53048	Unchanged-Ess	-0.95423	0.915009	Unchanged-Ess	-0.11469	0.918726	Unchanged-Ess	-0.082712	1	Unchanged-Ess	-0.396381	-0.147683	-0.0837278	TRUE	TRUE	TRUE	FALSE
FAM209A	0.13463	0.901228	Unchanged-Ess	0.20176	0.999905	Unchanged-Ess	-0.41167	0.908377	Unchanged-Ess	-0.95422	0.927591	Unchanged-Ess	0.0074953	1	Unchanged-Ess	-0.31647	0.874521	Unchanged-Ess	-0.192007	-0.0732964	-0.133823	TRUE	FALSE	TRUE	FALSE
UBE4B	0.065962	1	Unchanged-Ess	0.1742	1	Unchanged-Ess	-0.59364	0.543624	Unchanged-Ess	-0.95354	0.744249	Unchanged-Ess	-0.16361	1	Unchanged-Ess	-0.59337	0.749397	Unchanged-Ess	-0.306891	-0.611933	-0.447235	TRUE	TRUE	TRUE	FALSE
GEMIN5	-0.77861	0.678784	Unchanged-Ess	-0.82942	0.868989	Unchanged-Ess	-0.28991	0.965686	Unchanged-Ess	-0.9528	0.954308	Unchanged-Ess	-0.54242	0.978022	Unchanged-Ess	-0.60928	1	Unchanged-Ess	-0.991227	-0.96844	-0.927144	TRUE	TRUE	TRUE	TRUE
NCOR2	0.12962	0.99444	Unchanged-Ess	0.18855	0.990962	Unchanged-Ess	0.1073	1	Unchanged-Ess	-0.95173	0.620203	Unchanged-Ess	0.45484	0.000625	resistant-compound	0.88585	3.7e-05	resistant-compound	0.0364997	0.0178063	-0.0824218	FALSE	FALSE	FALSE	FALSE
UHRF1	-0.056909	0.952399	Unchanged-Ess	-0.067708	1	Unchanged-Ess	-0.44923	0.914027	Unchanged-Ess	-0.95018	0.871511	Unchanged-Ess	1.0408	6.2e-05	resistant-compound	0.88555	0.138994	Unchanged-Ess	-0.947894	-0.956805	-0.956782	TRUE	TRUE	TRUE	FALSE
SENP3	-0.099714	0.99444	Unchanged-Ess	0.15589	0.990962	Unchanged-Ess	-0.66027	0.793136	Unchanged-Ess	-0.95012	0.951433	Unchanged-Ess	0.34375	0.394749	Unchanged-Ess	0.80142	0.000395	resistant-compound	-0.112793	-0.0391351	-0.00600002	TRUE	FALSE	FALSE	FALSE
SLC38A2	0.01678	0.914322	Unchanged-Ess	0.2669	0.990962	Unchanged-Ess	-0.28937	0.871974	Unchanged-Ess	-0.94955	0.478555	Unchanged-Ess	-0.053726	1	Unchanged-Ess	-0.12049	1	Unchanged-Ess	-0.126025	-0.388849	-0.361363	TRUE	TRUE	TRUE	FALSE
TBCC	0.22188	0.965033	Unchanged-Ess	0.26288	0.990962	Unchanged-Ess	-0.52115	1	Unchanged-Ess	-0.94851	0.864359	Unchanged-Ess	0.062451	1	Unchanged-Ess	0.037502	1	Unchanged-Ess	-1.00894	-0.964153	-1.01245	TRUE	TRUE	TRUE	FALSE
ERH	-0.61524	0.908514	Unchanged-Ess	-0.51925	0.99274	Unchanged-Ess	-0.68207	0.943477	Unchanged-Ess	-0.94797	0.864994	Unchanged-Ess	0.0343	1	Unchanged-Ess	-1.9456	0.761474	Unchanged-Ess	-1.23077	-1.22665	-1.23603	TRUE	TRUE	TRUE	FALSE
FOXP4	0.13397	0.998511	Unchanged-Ess	-0.064277	1	Unchanged-Ess	-0.48712	0.810018	Unchanged-Ess	-0.94535	0.678316	Unchanged-Ess	-0.27753	0.128064	Unchanged-Ess	-0.45607	0.473186	Unchanged-Ess	-0.068863	0.0317553	0.0802838	FALSE	FALSE	FALSE	FALSE
PAN3	0.078179	0.99177	Unchanged-Ess	0.048925	0.897938	Unchanged-Ess	-0.12286	1	Unchanged-Ess	-0.94465	0.39981	Unchanged-Ess	-0.074284	0.93916	Unchanged-Ess	-0.17575	1	Unchanged-Ess	0.106837	-0.0295802	0.0643539	FALSE	FALSE	FALSE	FALSE
EPS8L3	-0.056823	1	Unchanged-Ess	-0.19811	0.99274	Unchanged-Ess	-0.39466	0.793136	Unchanged-Ess	-0.94459	0.852902	Unchanged-Ess	0.012276	1	Unchanged-Ess	-0.051087	0.955248	Unchanged-Ess	0.0121292	-0.102725	-0.0946992	FALSE	TRUE	TRUE	FALSE
FNDC10	-0.24411	0.870558	Unchanged-Ess	0.19254	0.99274	Unchanged-Ess	-0.1788	1	Unchanged-Ess	-0.9444	0.852705	Unchanged-Ess	0.080276	1	Unchanged-Ess	0.14247	1	Unchanged-Ess	-0.289851	-0.180997	-0.16548	TRUE	TRUE	TRUE	FALSE
MYL1	0.010821	1	Unchanged-Ess	-0.064281	1	Unchanged-Ess	-0.15868	1	Unchanged-Ess	-0.94327	0.622382	Unchanged-Ess	-0.0013718	1	Unchanged-Ess	0.095039	1	Unchanged-Ess	-0.0135008	-0.0403712	-0.00485492	FALSE	FALSE	FALSE	FALSE
FADD	-0.095932	1	Unchanged-Ess	0.065	1	Unchanged-Ess	-0.47113	0.820912	Unchanged-Ess	-0.94274	0.726493	Unchanged-Ess	0.47856	0.556133	Unchanged-Ess	0.30286	1	Unchanged-Ess	-0.517061	-0.827298	-0.75744	TRUE	TRUE	TRUE	FALSE
DRC3	-0.27123	0.746912	Unchanged-Ess	-0.23058	0.828095	Unchanged-Ess	-0.12583	1	Unchanged-Ess	-0.9422	0.825579	Unchanged-Ess	-0.11071	1	Unchanged-Ess	-0.41616	0.8271	Unchanged-Ess	-0.0070593	-0.0795756	0.0109846	FALSE	FALSE	FALSE	FALSE
XPOT	-0.156	0.927239	Unchanged-Ess	0.039626	0.99274	Unchanged-Ess	-0.49132	0.876656	Unchanged-Ess	-0.94183	0.864994	Unchanged-Ess	0.3417	0.018896	resistant-compound	0.56133	0.194819	Unchanged-Ess	-0.487534	-0.354793	-0.29095	TRUE	TRUE	TRUE	FALSE
ALYREF	0.092347	1	Unchanged-Ess	0.35912	1	Unchanged-Ess	-0.20747	1	Unchanged-Ess	-0.94145	0.947301	Unchanged-Ess	0.43132	0.49436	Unchanged-Ess	0.97377	0.50501	Unchanged-Ess	-1.07649	-1.02302	-1.03119	TRUE	TRUE	TRUE	TRUE
POMGNT2	0.098598	1	Unchanged-Ess	0.10019	1	Unchanged-Ess	-0.15513	0.812909	Unchanged-Ess	-0.94101	0.381601	Unchanged-Ess	0.075163	1	Unchanged-Ess	0.21771	1	Unchanged-Ess	0.0632431	-0.00626858	0.0448615	FALSE	FALSE	FALSE	FALSE
CCDC89	0.0055477	1	Unchanged-Ess	-0.11222	1	Unchanged-Ess	-0.10168	0.909946	Unchanged-Ess	-0.94096	0.620203	Unchanged-Ess	0.14477	1	Unchanged-Ess	0.12948	1	Unchanged-Ess	0.0533935	0.0188046	0.0597124	FALSE	FALSE	FALSE	FALSE
NSFL1C	-0.56639	0.093234	sensitive-compound	-0.81658	0.223956	Unchanged-Ess	-0.17526	0.625638	Unchanged-Ess	-0.94076	0.764091	Unchanged-Ess	-0.64631	0.022156	sensitive-compound	-1.2499	0.049295	sensitive-compound	-0.183782	-0.3034	-0.211745	TRUE	TRUE	TRUE	FALSE
PSMB4	0.12342	1	Unchanged-Ess	-0.23043	1	Unchanged-Ess	-0.24226	1	Unchanged-Ess	-0.94036	0.889108	Unchanged-Ess	0.231	1	Unchanged-Ess	-0.037126	1	Unchanged-Ess	-1.08951	-1.03194	-1.02525	TRUE	TRUE	TRUE	TRUE
MAX	0.15853	1	Unchanged-Ess	0.2431	1	Unchanged-Ess	0.19902	1	Unchanged-Ess	-0.93976	0.893435	Unchanged-Ess	1.0988	6.2e-05	resistant-compound	1.8985	3.7e-05	resistant-compound	-1.0142	-0.974061	-0.849608	TRUE	TRUE	TRUE	TRUE
PIEZO2	-0.011945	0.949686	Unchanged-Ess	0.27757	0.993032	Unchanged-Ess	-0.35982	0.614926	Unchanged-Ess	-0.93832	0.534376	Unchanged-Ess	-0.19042	0.905219	Unchanged-Ess	0.020331	1	Unchanged-Ess	0.0300603	0.0259232	-0.0665913	FALSE	FALSE	FALSE	FALSE
FBXO45	-0.11274	1	Unchanged-Ess	0.16328	0.990962	Unchanged-Ess	-0.20003	1	Unchanged-Ess	-0.93813	0.700586	Unchanged-Ess	0.03226	0.996145	Unchanged-Ess	0.17882	1	Unchanged-Ess	0.155999	0.0255758	0.0573227	FALSE	FALSE	FALSE	FALSE
TRAFD1	0.23343	0.965033	Unchanged-Ess	-0.31457	0.978774	Unchanged-Ess	-0.19699	0.876656	Unchanged-Ess	-0.93808	0.469484	Unchanged-Ess	-0.092177	1	Unchanged-Ess	0.11599	1	Unchanged-Ess	0.00786852	-0.0511695	0.0386073	FALSE	FALSE	FALSE	FALSE
PLK4	-0.010582	1	Unchanged-Ess	0.13883	1	Unchanged-Ess	0.13226	1	Unchanged-Ess	-0.93783	0.832921	Unchanged-Ess	0.070659	1	Unchanged-Ess	0.01607	1	Unchanged-Ess	-0.771132	-0.730031	-0.809137	TRUE	TRUE	TRUE	TRUE
ASL	0.046951	1	Unchanged-Ess	0.024028	1	Unchanged-Ess	-0.20795	0.593442	Unchanged-Ess	-0.93748	0.580219	Unchanged-Ess	0.080112	1	Unchanged-Ess	-0.084233	1	Unchanged-Ess	0.010537	-0.143298	0.0473474	FALSE	TRUE	FALSE	FALSE
UGGT2	-0.15445	1	Unchanged-Ess	-0.25121	0.91955	Unchanged-Ess	-0.22995	0.909946	Unchanged-Ess	-0.93732	0.538667	Unchanged-Ess	-0.12652	1	Unchanged-Ess	0.10677	1	Unchanged-Ess	0.035288	0.0130694	0.04283	FALSE	FALSE	FALSE	FALSE
FAM83C	-0.12427	1	Unchanged-Ess	0.034396	1	Unchanged-Ess	-0.36174	0.871974	Unchanged-Ess	-0.93683	0.870804	Unchanged-Ess	-0.19291	0.444611	Unchanged-Ess	-0.29604	0.734684	Unchanged-Ess	-0.0547608	-0.0363215	-0.0114977	FALSE	FALSE	FALSE	FALSE
FAM32A	-0.081103	0.98901	Unchanged-Ess	0.10837	1	Unchanged-Ess	-0.0449	1	Unchanged-Ess	-0.9356	0.717736	Unchanged-Ess	0.0024139	0.917301	Unchanged-Ess	-0.25322	1	Unchanged-Ess	-0.556638	-0.652055	-0.627284	TRUE	TRUE	TRUE	FALSE
DAPK3	0.16939	0.94413	Unchanged-Ess	0.04495	1	Unchanged-Ess	-0.76914	0.204866	Unchanged-Ess	-0.93528	0.604029	Unchanged-Ess	0.12928	1	Unchanged-Ess	0.15876	1	Unchanged-Ess	0.00974726	-0.165354	-0.232329	FALSE	TRUE	TRUE	FALSE
PAK1IP1	-0.11275	0.831842	Unchanged-Ess	-0.080802	0.99274	Unchanged-Ess	-0.048304	1	Unchanged-Ess	-0.93523	0.966646	Unchanged-Ess	-0.19296	1	Unchanged-Ess	-0.080145	1	Unchanged-Ess	-1.17422	-1.16031	-1.16331	TRUE	TRUE	TRUE	TRUE
C16orf89	0.037311	1	Unchanged-Ess	-0.046938	0.99274	Unchanged-Ess	-0.52907	0.567437	Unchanged-Ess	-0.93464	0.6574	Unchanged-Ess	0.087943	1	Unchanged-Ess	-0.063552	1	Unchanged-Ess	0.0828674	0.0212267	0.0789042	FALSE	FALSE	FALSE	FALSE
VKORC1	0.012993	1	Unchanged-Ess	0.0010628	0.993522	Unchanged-Ess	-0.1198	0.681669	Unchanged-Ess	-0.93463	0.622382	Unchanged-Ess	-0.0028892	1	Unchanged-Ess	0.059025	1	Unchanged-Ess	0.000545115	-0.0981829	-0.097628	FALSE	TRUE	TRUE	FALSE
FUS	-0.29868	0.947611	Unchanged-Ess	-0.41683	0.741444	Unchanged-Ess	-0.52752	0.637938	Unchanged-Ess	-0.93258	0.622382	Unchanged-Ess	-0.34954	0.318725	Unchanged-Ess	-0.38464	0.311115	Unchanged-Ess	0.0566168	-0.112683	-0.0603063	FALSE	TRUE	FALSE	FALSE
CUL5	0.26949	0.916982	Unchanged-Ess	0.50901	0.544768	Unchanged-Ess	-0.047292	1	Unchanged-Ess	-0.93251	0.291622	Unchanged-Ess	0.20317	0.617491	Unchanged-Ess	0.93594	3.7e-05	resistant-compound	0.0565648	0.0135926	0.00603238	FALSE	FALSE	FALSE	FALSE
CHTF8	0.23664	1	Unchanged-Ess	-0.3606	0.99274	Unchanged-Ess	-0.1782	0.863015	Unchanged-Ess	-0.93157	0.871511	Unchanged-Ess	-0.17649	1	Unchanged-Ess	0.36092	1	Unchanged-Ess	-0.88818	-0.910783	-0.928371	TRUE	TRUE	TRUE	FALSE
FKBP8	-0.071088	1	Unchanged-Ess	-0.14364	0.98948	Unchanged-Ess	-0.6138	0.134746	Unchanged-Ess	-0.93014	0.519168	Unchanged-Ess	-0.051517	0.996851	Unchanged-Ess	-0.34628	0.147928	Unchanged-Ess	0.146695	0.111858	0.0763899	FALSE	FALSE	FALSE	FALSE
PLRG1	-0.29426	1	Unchanged-Ess	-1.5184	0.856255	Unchanged-Ess	-0.021875	1	Unchanged-Ess	-0.92981	0.948046	Unchanged-Ess	-0.30653	1	Unchanged-Ess	0.11278	1	Unchanged-Ess	-0.973426	-0.972352	-0.982141	TRUE	TRUE	TRUE	TRUE
MEMO1	0.0090223	0.901228	Unchanged-Ess	0.40265	0.9851	Unchanged-Ess	0.056863	1	Unchanged-Ess	-0.92946	0.870606	Unchanged-Ess	-0.10976	1	Unchanged-Ess	-0.5863	1	Unchanged-Ess	-0.835804	-0.901915	-0.858254	TRUE	TRUE	TRUE	FALSE
EMC3	-0.064378	1	Unchanged-Ess	-0.014823	0.990962	Unchanged-Ess	0.058968	1	Unchanged-Ess	-0.92886	0.814021	Unchanged-Ess	-0.24741	0.998323	Unchanged-Ess	-0.55432	0.586971	Unchanged-Ess	-0.904894	-0.868876	-0.886498	TRUE	TRUE	TRUE	TRUE
SLCO4A1	-0.15174	0.9725	Unchanged-Ess	-0.24002	0.99274	Unchanged-Ess	-0.62026	0.776064	Unchanged-Ess	-0.92828	0.890909	Unchanged-Ess	-0.31206	0.505885	Unchanged-Ess	-0.15815	1	Unchanged-Ess	-0.376391	-0.170856	-0.149135	TRUE	TRUE	TRUE	FALSE
MZT2A	0.27453	1	Unchanged-Ess	-0.26409	1	Unchanged-Ess	-0.32318	0.890084	Unchanged-Ess	-0.92801	0.852117	Unchanged-Ess	0.024457	1	Unchanged-Ess	0.043862	0.9978	Unchanged-Ess	-0.419904	-0.351397	-0.471953	TRUE	TRUE	TRUE	FALSE
SPTLC2	-0.46783	0.656566	Unchanged-Ess	-0.17999	0.993522	Unchanged-Ess	-0.56272	0.793424	Unchanged-Ess	-0.92782	0.849129	Unchanged-Ess	-0.11275	1	Unchanged-Ess	-0.33965	1	Unchanged-Ess	-0.332898	-0.403334	-0.3156	TRUE	TRUE	TRUE	FALSE
RPS6KA1	0.13684	1	Unchanged-Ess	0.0061667	1	Unchanged-Ess	-0.72413	0.852759	Unchanged-Ess	-0.92655	0.864994	Unchanged-Ess	0.14687	1	Unchanged-Ess	0.41052	0.63801	Unchanged-Ess	-0.092722	-0.225814	-0.0826895	FALSE	TRUE	FALSE	FALSE
ELP4	0.073833	0.994887	Unchanged-Ess	0.32356	1	Unchanged-Ess	-0.17006	1	Unchanged-Ess	-0.92572	0.864994	Unchanged-Ess	-0.47689	0.938265	Unchanged-Ess	-0.2407	0.887798	Unchanged-Ess	-0.559652	-0.625031	-0.578682	TRUE	TRUE	TRUE	TRUE
CRABP2	-0.05132	1	Unchanged-Ess	-0.049911	1	Unchanged-Ess	-0.2458	0.725281	Unchanged-Ess	-0.92496	0.730496	Unchanged-Ess	0.0010827	1	Unchanged-Ess	-0.44545	0.825398	Unchanged-Ess	-0.0107041	-0.173105	-0.104015	FALSE	TRUE	TRUE	FALSE
GABARAP	-0.11178	1	Unchanged-Ess	-0.14342	1	Unchanged-Ess	-0.27887	0.988223	Unchanged-Ess	-0.92475	0.700586	Unchanged-Ess	-0.18354	1	Unchanged-Ess	-0.40543	0.70886	Unchanged-Ess	-0.137985	-0.160287	-0.0357964	TRUE	TRUE	FALSE	FALSE
CDCA8	-0.53943	0.812158	Unchanged-Ess	-0.95679	0.98061	Unchanged-Ess	-0.31427	0.990415	Unchanged-Ess	-0.92406	0.964425	Unchanged-Ess	-1.047	0.679894	Unchanged-Ess	-1.4727	0.325176	Unchanged-Ess	-1.04164	-1.04747	-1.02951	TRUE	TRUE	TRUE	FALSE
WEE2	0.0045106	1	Unchanged-Ess	0.041923	0.993522	Unchanged-Ess	-0.2918	0.793136	Unchanged-Ess	-0.92402	0.394763	Unchanged-Ess	0.078161	1	Unchanged-Ess	0.24524	1	Unchanged-Ess	0.09704	0.0515546	0.0590146	FALSE	FALSE	FALSE	FALSE
HMGCR	-0.072038	0.979243	Unchanged-Ess	0.33492	0.982855	Unchanged-Ess	-0.42403	0.963235	Unchanged-Ess	-0.92347	0.94919	Unchanged-Ess	0.12361	0.580431	Unchanged-Ess	-0.063901	1	Unchanged-Ess	-1.01486	-1.02984	-0.985324	TRUE	TRUE	TRUE	TRUE
GNL3L	-0.16889	0.99936	Unchanged-Ess	-0.69568	0.895245	Unchanged-Ess	-0.017801	1	Unchanged-Ess	-0.92294	0.726493	Unchanged-Ess	-0.57642	0.996851	Unchanged-Ess	-0.49149	0.998082	Unchanged-Ess	-1.03819	-1.02073	-1.05059	TRUE	TRUE	TRUE	TRUE
NUP214	0.021029	1	Unchanged-Ess	-0.054871	0.993522	Unchanged-Ess	-0.54955	0.887483	Unchanged-Ess	-0.92219	0.81924	Unchanged-Ess	0.35795	0.475911	Unchanged-Ess	0.10219	1	Unchanged-Ess	-0.257789	-0.188394	-0.248568	TRUE	TRUE	TRUE	TRUE
YTHDF2	-0.36626	0.449598	Unchanged-Ess	-0.42713	0.526765	Unchanged-Ess	-0.37125	0.92054	Unchanged-Ess	-0.92218	0.837706	Unchanged-Ess	-0.15946	1	Unchanged-Ess	-0.032426	1	Unchanged-Ess	-0.316589	-0.393882	-0.340975	TRUE	TRUE	TRUE	FALSE
SNRNP48	-0.18326	0.949686	Unchanged-Ess	-0.36301	0.99274	Unchanged-Ess	-0.96416	0.599107	Unchanged-Ess	-0.92179	0.612923	Unchanged-Ess	0.26097	0.953912	Unchanged-Ess	-0.051115	1	Unchanged-Ess	-0.513715	-0.671488	-0.593484	TRUE	TRUE	TRUE	TRUE
NHSL2	0.12533	1	Unchanged-Ess	0.22799	0.907159	Unchanged-Ess	-0.077228	1	Unchanged-Ess	-0.92158	0.623495	Unchanged-Ess	-0.013542	1	Unchanged-Ess	0.061495	0.972896	Unchanged-Ess	-0.0492909	0.0611235	0.0700138	FALSE	FALSE	FALSE	FALSE
UBXN10	0.047256	1	Unchanged-Ess	0.1053	0.99274	Unchanged-Ess	-0.4042	0.834933	Unchanged-Ess	-0.92095	0.846666	Unchanged-Ess	0.037804	1	Unchanged-Ess	0.014101	1	Unchanged-Ess	0.0828967	0.0683015	0.124339	FALSE	FALSE	FALSE	FALSE
RSPO1	0.10668	0.99936	Unchanged-Ess	0.043876	1	Unchanged-Ess	-0.089052	0.951468	Unchanged-Ess	-0.92093	0.726493	Unchanged-Ess	-0.20367	0.975016	Unchanged-Ess	0.1003	1	Unchanged-Ess	-0.0511128	0.106112	0.0554169	FALSE	FALSE	FALSE	FALSE
PSMD2	0.36634	0.843741	Unchanged-Ess	0.089413	1	Unchanged-Ess	0.54141	1	Unchanged-Ess	-0.92015	0.951433	Unchanged-Ess	-0.56809	0.694721	Unchanged-Ess	-0.82404	0.968976	Unchanged-Ess	-1.08567	-1.06146	-1.00488	TRUE	TRUE	TRUE	TRUE
THRAP3	0.084436	1	Unchanged-Ess	0.068344	1	Unchanged-Ess	-0.60771	0.71276	Unchanged-Ess	-0.91999	0.622382	Unchanged-Ess	-0.070016	0.940562	Unchanged-Ess	-0.32946	0.775771	Unchanged-Ess	-0.554048	-0.391492	-0.506624	TRUE	TRUE	TRUE	FALSE
UNC50	0.052948	0.98901	Unchanged-Ess	0.28541	0.990962	Unchanged-Ess	0.21519	1	Unchanged-Ess	-0.91996	0.790541	Unchanged-Ess	0.2178	0.504496	Unchanged-Ess	0.93126	0.031406	resistant-compound	-0.786017	-0.785485	-0.809742	TRUE	TRUE	TRUE	FALSE
NCS1	0.0572	0.960057	Unchanged-Ess	0.45826	0.537458	Unchanged-Ess	-0.16118	0.982672	Unchanged-Ess	-0.91966	0.419725	Unchanged-Ess	-0.087985	1	Unchanged-Ess	-0.019256	1	Unchanged-Ess	-0.149116	-0.142474	-0.174965	TRUE	TRUE	TRUE	FALSE
TM9SF2	-0.010588	1	Unchanged-Ess	0.06576	0.974487	Unchanged-Ess	-0.53608	0.572139	Unchanged-Ess	-0.91876	0.655508	Unchanged-Ess	-0.18618	0.952897	Unchanged-Ess	-0.030993	1	Unchanged-Ess	0.0152319	-0.0964753	0.0660636	FALSE	TRUE	FALSE	FALSE
DOLK	0.061854	1	Unchanged-Ess	0.18392	1	Unchanged-Ess	-0.66537	0.602643	Unchanged-Ess	-0.91828	0.726696	Unchanged-Ess	0.11606	0.587144	Unchanged-Ess	0.062141	1	Unchanged-Ess	-0.844516	-0.919169	-0.938118	TRUE	TRUE	TRUE	FALSE
UTP6	-0.50373	1	Unchanged-Ess	-0.18414	1	Unchanged-Ess	0.34426	1	Unchanged-Ess	-0.9181	1	Unchanged-Ess	0.36109	1	Unchanged-Ess	0.45638	1	Unchanged-Ess	-1.03695	-1.00138	-1.00367	TRUE	TRUE	TRUE	TRUE
GDPD3	-0.019377	0.908514	Unchanged-Ess	0.19256	0.907159	Unchanged-Ess	-0.22558	0.725281	Unchanged-Ess	-0.91699	0.335138	Unchanged-Ess	0.028157	1	Unchanged-Ess	-0.154	0.9978	Unchanged-Ess	-0.0475202	-0.137423	-0.112058	FALSE	TRUE	TRUE	FALSE
MTAP	0.26211	0.994887	Unchanged-Ess	0.20347	0.952316	Unchanged-Ess	-0.75176	0.227483	Unchanged-Ess	-0.91646	0.749765	Unchanged-Ess	0.018607	1	Unchanged-Ess	-0.029411	1	Unchanged-Ess	0.106196	0.123524	0.117889	FALSE	FALSE	FALSE	FALSE
PPP4R1	-0.2267	0.944386	Unchanged-Ess	-0.30549	1	Unchanged-Ess	-0.91747	0.382999	Unchanged-Ess	-0.9161	0.864359	Unchanged-Ess	-0.54461	0.218436	Unchanged-Ess	-0.39867	0.800438	Unchanged-Ess	-0.274138	-0.211717	-0.260436	TRUE	TRUE	TRUE	FALSE
PDE2A	0.020767	1	Unchanged-Ess	0.11262	1	Unchanged-Ess	-0.37682	0.716352	Unchanged-Ess	-0.9158	0.510719	Unchanged-Ess	0.077252	1	Unchanged-Ess	0.13827	1	Unchanged-Ess	-0.0289541	-0.0723704	-0.109992	FALSE	FALSE	TRUE	FALSE
TCIRG1	0.096917	0.924867	Unchanged-Ess	0.59648	0.882493	Unchanged-Ess	0.17969	0.92054	Unchanged-Ess	-0.91539	0.800593	Unchanged-Ess	0.11101	1	Unchanged-Ess	0.0444	1	Unchanged-Ess	-0.160301	-0.153818	-0.213667	TRUE	TRUE	TRUE	FALSE
FAM186B	-0.026404	1	Unchanged-Ess	0.21691	0.990962	Unchanged-Ess	-0.12088	0.871974	Unchanged-Ess	-0.91472	0.686957	Unchanged-Ess	-0.31155	0.064867	sensitive-compound	0.015172	1	Unchanged-Ess	-0.157586	-0.0595909	-0.0742005	TRUE	FALSE	FALSE	FALSE
CASQ2	0.10093	1	Unchanged-Ess	-0.25758	0.99274	Unchanged-Ess	-0.41866	0.997687	Unchanged-Ess	-0.91371	0.89925	Unchanged-Ess	-0.19795	0.941953	Unchanged-Ess	-0.49195	0.536334	Unchanged-Ess	-0.161412	-0.118595	-0.0352087	TRUE	TRUE	FALSE	FALSE
MIS18BP1	0.32225	0.994887	Unchanged-Ess	0.007545	1	Unchanged-Ess	-0.25692	0.984515	Unchanged-Ess	-0.91369	0.932301	Unchanged-Ess	-0.32166	1	Unchanged-Ess	0.7057	0.343709	Unchanged-Ess	-1.0004	-1.01956	-0.989878	TRUE	TRUE	TRUE	TRUE
DDX3X	-0.53001	0.98901	Unchanged-Ess	-0.4736	0.971702	Unchanged-Ess	0.40496	0.985573	Unchanged-Ess	-0.91291	0.990408	Unchanged-Ess	-0.13704	1	Unchanged-Ess	0.072596	1	Unchanged-Ess	-1.0788	-1.06399	-1.07083	TRUE	TRUE	TRUE	TRUE
CD8B	-0.23881	0.87116	Unchanged-Ess	-0.049506	0.99274	Unchanged-Ess	-0.19223	0.990051	Unchanged-Ess	-0.91285	0.81924	Unchanged-Ess	-0.19989	0.867698	Unchanged-Ess	-0.15631	0.96892	Unchanged-Ess	-0.202526	-0.134513	-0.129204	TRUE	TRUE	TRUE	FALSE
GCLC	-0.47079	0.975691	Unchanged-Ess	-1.0781	0.472942	Unchanged-Ess	-0.55571	0.697926	Unchanged-Ess	-0.9128	0.683102	Unchanged-Ess	-0.48678	0.358808	Unchanged-Ess	-0.15973	1	Unchanged-Ess	-0.298581	-0.669875	-0.644166	TRUE	TRUE	TRUE	FALSE
CHST6	0.15682	0.994887	Unchanged-Ess	0.21634	0.979009	Unchanged-Ess	-0.53786	0.246216	Unchanged-Ess	-0.91253	0.621934	Unchanged-Ess	0.025832	0.940562	Unchanged-Ess	-0.022692	1	Unchanged-Ess	-0.00236074	-0.228907	-0.119401	FALSE	TRUE	TRUE	FALSE
FAM8A1	0.07685	1	Unchanged-Ess	-0.099242	1	Unchanged-Ess	0.42095	0.590363	Unchanged-Ess	-0.91211	0.898223	Unchanged-Ess	-0.039362	1	Unchanged-Ess	0.0012889	1	Unchanged-Ess	0.0363453	0.118316	0.0781868	FALSE	FALSE	FALSE	FALSE
SLC30A9	-0.07422	0.99444	Unchanged-Ess	0.34309	1	Unchanged-Ess	0.098927	1	Unchanged-Ess	-0.91161	0.580091	Unchanged-Ess	-0.10064	1	Unchanged-Ess	0.49573	1	Unchanged-Ess	-0.184098	-0.615829	-0.723309	TRUE	TRUE	TRUE	FALSE
REG1A	-0.22531	0.977796	Unchanged-Ess	0.15986	1	Unchanged-Ess	-0.47982	0.716352	Unchanged-Ess	-0.91089	0.795715	Unchanged-Ess	0.00013644	1	Unchanged-Ess	-0.0022233	1	Unchanged-Ess	-0.221789	-0.12854	-0.140377	TRUE	TRUE	TRUE	FALSE
FRMPD4	-0.025173	0.995542	Unchanged-Ess	-0.078995	0.999905	Unchanged-Ess	-0.11182	0.984515	Unchanged-Ess	-0.91087	0.710267	Unchanged-Ess	-0.056959	1	Unchanged-Ess	-0.37023	0.795203	Unchanged-Ess	0.041534	0.0785927	0.0729381	FALSE	FALSE	FALSE	FALSE
TRAPPC9	0.04823	1	Unchanged-Ess	0.014007	1	Unchanged-Ess	-0.12083	1	Unchanged-Ess	-0.91075	0.622382	Unchanged-Ess	0.040899	1	Unchanged-Ess	0.10976	1	Unchanged-Ess	0.0349759	-0.0287058	0.0270908	FALSE	FALSE	FALSE	FALSE
DNAJC11	0.26725	0.993486	Unchanged-Ess	-0.18756	1	Unchanged-Ess	-0.46262	0.955607	Unchanged-Ess	-0.91012	0.954403	Unchanged-Ess	0.78485	6.2e-05	resistant-compound	1.1683	0.000903	resistant-compound	-0.866006	-0.736611	-0.851228	TRUE	TRUE	TRUE	TRUE
ZNF200	0.067505	1	Unchanged-Ess	0.3882	0.925733	Unchanged-Ess	-0.3397	0.762022	Unchanged-Ess	-0.90992	0.419725	Unchanged-Ess	-0.18732	0.983904	Unchanged-Ess	-0.21397	1	Unchanged-Ess	0.139012	0.0155568	-0.0419342	FALSE	FALSE	FALSE	FALSE
PHF23	-0.12858	1	Unchanged-Ess	-0.36656	0.93886	Unchanged-Ess	-0.48111	0.733032	Unchanged-Ess	-0.90845	0.852117	Unchanged-Ess	-0.56856	0.064399	sensitive-compound	-0.81081	0.689609	Unchanged-Ess	-0.384755	-0.39027	-0.237204	TRUE	TRUE	TRUE	FALSE
CETN3	0.10308	0.766164	Unchanged-Ess	-0.14152	1	Unchanged-Ess	-0.17199	0.984885	Unchanged-Ess	-0.90832	0.804894	Unchanged-Ess	-0.2239	1	Unchanged-Ess	-0.3412	0.990678	Unchanged-Ess	-0.28975	-0.250828	-0.239359	TRUE	TRUE	TRUE	FALSE
GLYATL1	-0.076892	1	Unchanged-Ess	-0.26247	0.968545	Unchanged-Ess	-0.50189	0.561493	Unchanged-Ess	-0.90802	0.622382	Unchanged-Ess	0.1603	1	Unchanged-Ess	0.14326	1	Unchanged-Ess	0.0560662	-0.0226866	0.0444252	FALSE	FALSE	FALSE	FALSE
VPS35	-0.08812	1	Unchanged-Ess	-0.3008	0.993522	Unchanged-Ess	-0.31927	0.954982	Unchanged-Ess	-0.90801	0.622382	Unchanged-Ess	-0.37126	0.990459	Unchanged-Ess	-0.25963	1	Unchanged-Ess	-0.699457	-0.859884	-0.735047	TRUE	TRUE	TRUE	FALSE
PHF8	0.2386	0.908514	Unchanged-Ess	0.42532	0.539397	Unchanged-Ess	-0.37673	0.955949	Unchanged-Ess	-0.90736	0.89271	Unchanged-Ess	0.28495	0.15002	Unchanged-Ess	0.23893	0.455474	Unchanged-Ess	-0.0247733	0.0769919	0.0820095	FALSE	FALSE	FALSE	FALSE
WWP1	0.038051	1	Unchanged-Ess	0.04967	1	Unchanged-Ess	-0.7215	0.148377	Unchanged-Ess	-0.90709	0.299047	Unchanged-Ess	-0.085903	1	Unchanged-Ess	0.10736	1	Unchanged-Ess	-0.0727749	-0.144414	-0.141528	FALSE	TRUE	TRUE	FALSE
DLG4	0.079197	1	Unchanged-Ess	-0.11943	1	Unchanged-Ess	-0.013646	0.994695	Unchanged-Ess	-0.90706	0.851637	Unchanged-Ess	-0.05592	1	Unchanged-Ess	0.042439	1	Unchanged-Ess	-0.0616477	-0.0368459	0.0187877	FALSE	FALSE	FALSE	FALSE
ACAP3	0.23371	0.908514	Unchanged-Ess	0.079777	1	Unchanged-Ess	-0.17551	1	Unchanged-Ess	-0.90635	0.990408	Unchanged-Ess	0.077076	1	Unchanged-Ess	0.15295	1	Unchanged-Ess	-0.495208	-0.255778	-0.272728	TRUE	TRUE	TRUE	FALSE
CLCN4	-0.65077	0.393304	Unchanged-Ess	-0.22997	0.82382	Unchanged-Ess	-0.30363	0.81658	Unchanged-Ess	-0.90599	0.4331	Unchanged-Ess	-0.1847	1	Unchanged-Ess	0.02988	1	Unchanged-Ess	0.0208095	-0.0429724	0.0550865	FALSE	FALSE	FALSE	FALSE
SF3A1	0.053258	1	Unchanged-Ess	-0.22516	1	Unchanged-Ess	-1.9902	0.716352	Unchanged-Ess	-0.90594	0.999269	Unchanged-Ess	-0.17734	1	Unchanged-Ess	0.17511	1	Unchanged-Ess	-1.12707	-1.11763	-1.11989	TRUE	TRUE	TRUE	TRUE
DNAJB12	-0.0062807	1	Unchanged-Ess	-0.30759	0.987424	Unchanged-Ess	-0.29455	0.927494	Unchanged-Ess	-0.90571	0.749631	Unchanged-Ess	0.060339	1	Unchanged-Ess	0.28353	0.872384	Unchanged-Ess	-0.367391	-0.203096	-0.255078	TRUE	TRUE	TRUE	FALSE
LHX9	-0.10409	1	Unchanged-Ess	0.33941	1	Unchanged-Ess	-0.29883	0.927565	Unchanged-Ess	-0.90569	0.702766	Unchanged-Ess	0.2105	1	Unchanged-Ess	0.031849	1	Unchanged-Ess	-0.221514	-0.27118	-0.417862	TRUE	TRUE	TRUE	FALSE
PLEC	-0.28711	0.834457	Unchanged-Ess	-0.22448	0.99274	Unchanged-Ess	-0.5618	0.716989	Unchanged-Ess	-0.90545	0.394763	Unchanged-Ess	0.0034618	1	Unchanged-Ess	-0.17034	1	Unchanged-Ess	0.0316401	-0.0480585	0.0401133	FALSE	FALSE	FALSE	FALSE
NOX1	0.1102	0.98901	Unchanged-Ess	0.073022	1	Unchanged-Ess	-0.051821	0.962041	Unchanged-Ess	-0.90512	0.822783	Unchanged-Ess	-0.014258	1	Unchanged-Ess	0.17456	0.69117	Unchanged-Ess	-0.0616819	0.0433838	-0.0100718	FALSE	FALSE	FALSE	FALSE
EIF3CL	0.06522	1	Unchanged-Ess	-0.72349	0.99274	Unchanged-Ess	-1.1324	0.949124	Unchanged-Ess	-0.90504	0.990588	Unchanged-Ess	1.6111	0.457683	Unchanged-Ess	-1.2297	0.986884	Unchanged-Ess	-1.39378	-1.39528	-1.39668	TRUE	TRUE	TRUE	FALSE
L1TD1	0.086745	0.993549	Unchanged-Ess	0.065809	1	Unchanged-Ess	-0.20229	0.918899	Unchanged-Ess	-0.90289	0.790541	Unchanged-Ess	0.036015	1	Unchanged-Ess	0.084224	1	Unchanged-Ess	0.01758	0.158099	0.0311998	FALSE	FALSE	FALSE	FALSE
GTF2IRD2B	-0.22945	0.956769	Unchanged-Ess	-0.53436	0.866337	Unchanged-Ess	-0.57686	0.761428	Unchanged-Ess	-0.90237	0.877631	Unchanged-Ess	-0.10871	0.964468	Unchanged-Ess	-0.16539	1	Unchanged-Ess	-0.132936	-0.146239	-0.13388	TRUE	TRUE	TRUE	FALSE
PMPCA	-0.26531	1	Unchanged-Ess	-0.88277	0.987424	Unchanged-Ess	0.19721	0.996669	Unchanged-Ess	-0.90165	0.954308	Unchanged-Ess	0.45439	1	Unchanged-Ess	-0.063284	1	Unchanged-Ess	-1.04701	-1.06879	-1.06614	TRUE	TRUE	TRUE	TRUE
CAPN15	0.14714	1	Unchanged-Ess	0.052968	1	Unchanged-Ess	-0.27779	0.760839	Unchanged-Ess	-0.90164	0.837706	Unchanged-Ess	0.19695	0.87313	Unchanged-Ess	0.05772	0.459255	Unchanged-Ess	0.0489872	0.0469071	0.0861575	FALSE	FALSE	FALSE	FALSE
NPM3	0.154	1	Unchanged-Ess	0.24409	1	Unchanged-Ess	-0.22216	0.728871	Unchanged-Ess	-0.90056	0.629788	Unchanged-Ess	-0.037535	1	Unchanged-Ess	-0.10112	1	Unchanged-Ess	-0.0169335	-0.0639448	-0.0990625	FALSE	FALSE	TRUE	FALSE
BRIP1	-0.043045	1	Unchanged-Ess	-0.23438	1	Unchanged-Ess	-0.24462	1	Unchanged-Ess	-0.90031	0.727029	Unchanged-Ess	-0.040005	1	Unchanged-Ess	0.020998	1	Unchanged-Ess	-0.13641	-0.0892625	-0.11771	TRUE	TRUE	TRUE	FALSE
COPG1	0.15781	0.932608	Unchanged-Ess	0.22216	0.896662	Unchanged-Ess	-0.21054	0.991378	Unchanged-Ess	-0.89997	0.436272	Unchanged-Ess	0.31079	1	Unchanged-Ess	-0.21168	0.904311	Unchanged-Ess	-0.851003	-0.90873	-0.895745	TRUE	TRUE	TRUE	TRUE
TRAF2	0.041117	1	Unchanged-Ess	0.15835	1	Unchanged-Ess	-0.48433	0.53236	Unchanged-Ess	-0.89985	0.839057	Unchanged-Ess	0.26862	0.246596	Unchanged-Ess	0.077247	0.107946	Unchanged-Ess	-0.259382	-0.170257	-0.244051	TRUE	TRUE	TRUE	FALSE
EFCAB2	0.070263	1	Unchanged-Ess	0.34398	0.968843	Unchanged-Ess	0.33188	1	Unchanged-Ess	-0.89973	0.890909	Unchanged-Ess	0.12808	1	Unchanged-Ess	-0.00014376	1	Unchanged-Ess	-0.0243243	-0.00434535	-0.0953588	FALSE	FALSE	TRUE	FALSE
RNF125	-0.084647	1	Unchanged-Ess	-0.1559	1	Unchanged-Ess	-0.57161	0.477641	Unchanged-Ess	-0.89889	0.66515	Unchanged-Ess	0.020023	1	Unchanged-Ess	-0.14746	0.9978	Unchanged-Ess	0.0194049	-0.036297	0.0612002	FALSE	FALSE	FALSE	FALSE
LYZL4	-0.18146	0.980734	Unchanged-Ess	-0.0035847	0.990962	Unchanged-Ess	-0.22738	0.866102	Unchanged-Ess	-0.89865	0.837706	Unchanged-Ess	-0.06359	1	Unchanged-Ess	0.11476	1	Unchanged-Ess	-0.00533308	0.0526902	-0.0597454	FALSE	FALSE	FALSE	FALSE
MND1	-0.11361	1	Unchanged-Ess	0.02224	1	Unchanged-Ess	-0.32493	0.955441	Unchanged-Ess	-0.89848	0.609937	Unchanged-Ess	-0.25876	0.96862	Unchanged-Ess	-0.37355	0.467687	Unchanged-Ess	-0.180089	-0.154972	-0.134804	TRUE	TRUE	TRUE	FALSE
EML4	-0.010652	1	Unchanged-Ess	0.1819	0.996674	Unchanged-Ess	-0.12064	0.901856	Unchanged-Ess	-0.89832	0.335138	Unchanged-Ess	-0.052639	0.995913	Unchanged-Ess	-0.13888	1	Unchanged-Ess	0.0395818	0.0231822	0.0202085	FALSE	FALSE	FALSE	FALSE
BOD1	0.098101	1	Unchanged-Ess	-0.017855	1	Unchanged-Ess	-0.22021	1	Unchanged-Ess	-0.89744	0.863886	Unchanged-Ess	0.21312	0.824553	Unchanged-Ess	0.11701	1	Unchanged-Ess	-0.238901	-0.242037	-0.184015	TRUE	TRUE	TRUE	FALSE
CSN2	0.070333	1	Unchanged-Ess	-0.31972	0.937751	Unchanged-Ess	-0.18303	0.672957	Unchanged-Ess	-0.89729	0.696941	Unchanged-Ess	0.092633	1	Unchanged-Ess	0.15502	1	Unchanged-Ess	0.0108282	0.0218629	0.0333691	FALSE	FALSE	FALSE	FALSE
POU5F1B	-0.022807	1	Unchanged-Ess	0.017486	0.993522	Unchanged-Ess	-0.0024891	1	Unchanged-Ess	-0.89643	0.886316	Unchanged-Ess	-0.071301	1	Unchanged-Ess	-0.24942	0.972875	Unchanged-Ess	-0.325645	-0.253301	-0.335344	TRUE	TRUE	TRUE	FALSE
FOXA1	-0.17461	1	Unchanged-Ess	-0.26347	0.929932	Unchanged-Ess	-0.30683	0.923917	Unchanged-Ess	-0.89613	0.927591	Unchanged-Ess	0.11161	1	Unchanged-Ess	0.080074	1	Unchanged-Ess	-0.168432	0.0413958	-0.0336088	TRUE	FALSE	FALSE	FALSE
TIMM29	-0.67646	0.775479	Unchanged-Ess	-0.36467	0.876222	Unchanged-Ess	-0.34549	0.987987	Unchanged-Ess	-0.89368	0.882437	Unchanged-Ess	0.59533	0.859533	Unchanged-Ess	0.51047	0.684894	Unchanged-Ess	-1.05009	-1.05582	-1.04847	TRUE	TRUE	TRUE	FALSE
PHB	-0.6353	0.757492	Unchanged-Ess	-0.7018	0.993522	Unchanged-Ess	-1.1167	0.924371	Unchanged-Ess	-0.89343	0.957776	Unchanged-Ess	-0.94982	0.937329	Unchanged-Ess	0.1387	1	Unchanged-Ess	-1.16811	-1.17462	-1.14966	TRUE	TRUE	TRUE	TRUE
ITLN2	0.28075	0.965359	Unchanged-Ess	0.057299	1	Unchanged-Ess	-0.54003	0.912596	Unchanged-Ess	-0.89334	0.94919	Unchanged-Ess	-0.15292	1	Unchanged-Ess	-0.26847	1	Unchanged-Ess	-0.180389	-0.225715	-0.175296	TRUE	TRUE	TRUE	FALSE
STRIP1	-0.13404	1	Unchanged-Ess	0.052637	1	Unchanged-Ess	-0.36618	0.958416	Unchanged-Ess	-0.89271	0.906329	Unchanged-Ess	0.14299	1	Unchanged-Ess	0.28236	0.682868	Unchanged-Ess	-0.531089	-0.35484	-0.285456	TRUE	TRUE	TRUE	TRUE
ARFRP1	0.081979	0.994887	Unchanged-Ess	-0.017478	0.951431	Unchanged-Ess	-0.54717	0.623053	Unchanged-Ess	-0.89209	0.890909	Unchanged-Ess	0.26393	1	Unchanged-Ess	-0.058123	1	Unchanged-Ess	-1.04826	-1.03915	-0.994063	TRUE	TRUE	TRUE	FALSE
HIRIP3	-0.02167	1	Unchanged-Ess	-0.046954	1	Unchanged-Ess	-0.2808	0.914027	Unchanged-Ess	-0.89191	0.378782	Unchanged-Ess	-0.032361	0.998323	Unchanged-Ess	-0.22881	0.904071	Unchanged-Ess	0.0267622	-0.0528095	-0.114479	FALSE	FALSE	TRUE	FALSE
LTBP1	0.010343	1	Unchanged-Ess	-0.099071	1	Unchanged-Ess	-0.18695	0.988223	Unchanged-Ess	-0.89163	0.534376	Unchanged-Ess	0.05097	1	Unchanged-Ess	-0.076409	1	Unchanged-Ess	0.00161807	-0.0336102	0.0101779	FALSE	FALSE	FALSE	FALSE
MSI2	-0.24393	0.70372	Unchanged-Ess	-0.59176	0.658763	Unchanged-Ess	0.17857	0.456137	Unchanged-Ess	-0.89083	0.701963	Unchanged-Ess	-0.85523	0.000261	sensitive-compound	-2.1101	0.000261	sensitive-compound	0.0370904	-0.158441	-0.139875	FALSE	TRUE	TRUE	FALSE
SS18L2	-0.88859	0.858507	Unchanged-Ess	-0.27506	0.99274	Unchanged-Ess	-0.25755	1	Unchanged-Ess	-0.89082	0.951433	Unchanged-Ess	-0.19056	1	Unchanged-Ess	-0.5246	1	Unchanged-Ess	-1.09586	-1.08244	-1.08404	TRUE	TRUE	TRUE	FALSE
HAPLN1	-0.043829	1	Unchanged-Ess	0.041506	1	Unchanged-Ess	-0.32002	0.76391	Unchanged-Ess	-0.89076	0.550215	Unchanged-Ess	0.18	0.956757	Unchanged-Ess	0.11264	1	Unchanged-Ess	-0.118292	-0.0432479	-0.0733152	TRUE	FALSE	FALSE	FALSE
KRTAP3-2	0.15119	1	Unchanged-Ess	0.055507	1	Unchanged-Ess	0.38947	0.964024	Unchanged-Ess	-0.89073	0.881113	Unchanged-Ess	-0.029261	1	Unchanged-Ess	-0.30712	0.938626	Unchanged-Ess	-0.278342	-0.161948	-0.246911	TRUE	TRUE	TRUE	FALSE
ASTN1	-0.066627	0.98901	Unchanged-Ess	-0.38108	0.972614	Unchanged-Ess	-0.43319	0.937416	Unchanged-Ess	-0.89054	0.622382	Unchanged-Ess	-0.067135	1	Unchanged-Ess	-0.11425	1	Unchanged-Ess	0.0225133	-0.13579	-0.183449	FALSE	TRUE	TRUE	FALSE
ATP6V1F	-0.37565	0.920361	Unchanged-Ess	-0.40973	0.966772	Unchanged-Ess	-1.2112	0.725281	Unchanged-Ess	-0.89027	0.944568	Unchanged-Ess	0.055347	1	Unchanged-Ess	-0.1539	1	Unchanged-Ess	-1.00186	-0.922014	-0.992905	TRUE	TRUE	TRUE	FALSE
DNAJC7	-0.50438	0.664772	Unchanged-Ess	-0.12934	0.99274	Unchanged-Ess	0.15981	0.35522	Unchanged-Ess	-0.89017	0.646574	Unchanged-Ess	-0.19205	1	Unchanged-Ess	0.08568	1	Unchanged-Ess	-0.685323	-0.559276	-0.59995	TRUE	TRUE	TRUE	FALSE
ADNP	-0.16369	0.97803	Unchanged-Ess	0.019802	1	Unchanged-Ess	-0.62894	0.417282	Unchanged-Ess	-0.88999	0.839344	Unchanged-Ess	-0.31786	0.165054	Unchanged-Ess	-0.37751	0.675956	Unchanged-Ess	0.0251823	0.0197939	0.0407291	FALSE	FALSE	FALSE	FALSE
FKBP5	0.069711	0.975691	Unchanged-Ess	-0.11668	1	Unchanged-Ess	-0.81495	0.597511	Unchanged-Ess	-0.88991	0.861074	Unchanged-Ess	-0.14513	0.84189	Unchanged-Ess	0.063974	1	Unchanged-Ess	0.0354123	0.0152275	0.0494363	FALSE	FALSE	FALSE	FALSE
STK17B	-0.081064	1	Unchanged-Ess	-0.34035	0.99274	Unchanged-Ess	0.039263	1	Unchanged-Ess	-0.88896	0.686957	Unchanged-Ess	-0.039542	1	Unchanged-Ess	0.015791	1	Unchanged-Ess	0.0067907	-0.0182388	0.0726933	FALSE	FALSE	FALSE	FALSE
AAMDC	0.0042757	1	Unchanged-Ess	-0.020428	1	Unchanged-Ess	-0.013344	0.957046	Unchanged-Ess	-0.88819	0.629788	Unchanged-Ess	0.10282	1	Unchanged-Ess	0.22267	1	Unchanged-Ess	0.0316878	-0.0993204	-0.0760129	FALSE	TRUE	FALSE	FALSE
RBBP5	0.60509	0.985788	Unchanged-Ess	0.12492	1	Unchanged-Ess	-2.1999	0.745716	Unchanged-Ess	-0.88731	0.9875	Unchanged-Ess	0.22357	1	Unchanged-Ess	0.012741	1	Unchanged-Ess	-1.09612	-1.10438	-1.10813	TRUE	TRUE	TRUE	TRUE
MS4A7	-0.0367	1	Unchanged-Ess	-0.10308	0.993522	Unchanged-Ess	-0.2883	0.871974	Unchanged-Ess	-0.88718	0.580219	Unchanged-Ess	0.046922	1	Unchanged-Ess	-0.10447	1	Unchanged-Ess	-0.106157	-0.0551961	-0.0368658	FALSE	FALSE	FALSE	FALSE
ZNF99	0.23212	0.993549	Unchanged-Ess	0.54398	0.897074	Unchanged-Ess	-0.82154	0.637403	Unchanged-Ess	-0.88703	0.864994	Unchanged-Ess	0.060177	1	Unchanged-Ess	0.017446	1	Unchanged-Ess	-0.0267849	0.0126356	-0.0595436	FALSE	FALSE	FALSE	FALSE
AKAIN1	0.024418	1	Unchanged-Ess	0.12047	1	Unchanged-Ess	-0.32529	0.876656	Unchanged-Ess	-0.88694	0.6865	Unchanged-Ess	0.022963	1	Unchanged-Ess	-0.20348	1	Unchanged-Ess	-0.0638185	-0.0740968	-0.147186	FALSE	FALSE	TRUE	FALSE
RORA	0.061889	0.98901	Unchanged-Ess	0.16291	1	Unchanged-Ess	-0.13756	1	Unchanged-Ess	-0.88663	0.667259	Unchanged-Ess	-0.23066	0.931056	Unchanged-Ess	0.13159	1	Unchanged-Ess	-0.0472718	-0.127087	-0.0644676	FALSE	TRUE	FALSE	FALSE
RBM34	-0.26848	0.835482	Unchanged-Ess	-0.018337	0.914638	Unchanged-Ess	-0.5057	0.761428	Unchanged-Ess	-0.88656	0.893435	Unchanged-Ess	0.059957	1	Unchanged-Ess	0.16582	1	Unchanged-Ess	-0.0103708	0.0180243	0.048956	FALSE	FALSE	FALSE	FALSE
ARHGEF10L	-0.30857	0.743741	Unchanged-Ess	-0.36538	0.978658	Unchanged-Ess	-0.78406	0.550483	Unchanged-Ess	-0.88648	0.890909	Unchanged-Ess	0.22229	0.772694	Unchanged-Ess	-0.028542	1	Unchanged-Ess	-0.168595	-0.0687857	-0.110293	TRUE	FALSE	TRUE	FALSE
SMPD4	0.13088	1	Unchanged-Ess	0.072768	1	Unchanged-Ess	-0.32286	0.716352	Unchanged-Ess	-0.88572	0.81924	Unchanged-Ess	0.081689	1	Unchanged-Ess	0.26375	1	Unchanged-Ess	-0.203811	-0.329117	-0.285459	TRUE	TRUE	TRUE	FALSE
KRT71	-0.13738	0.982449	Unchanged-Ess	-0.11184	1	Unchanged-Ess	0.069894	1	Unchanged-Ess	-0.88553	0.88865	Unchanged-Ess	-0.13012	1	Unchanged-Ess	-0.02831	1	Unchanged-Ess	-0.0991226	0.0354984	-0.0478685	FALSE	FALSE	FALSE	FALSE
ATP8B2	0.36373	0.757134	Unchanged-Ess	0.17272	1	Unchanged-Ess	-0.34752	0.678806	Unchanged-Ess	-0.88412	0.629788	Unchanged-Ess	0.049137	1	Unchanged-Ess	-0.26675	0.977603	Unchanged-Ess	-0.0641252	-0.238125	-0.0648288	FALSE	TRUE	FALSE	FALSE
TIA1	-0.20041	0.990394	Unchanged-Ess	-0.080764	1	Unchanged-Ess	-0.556	0.722107	Unchanged-Ess	-0.88407	0.915009	Unchanged-Ess	-0.12234	1	Unchanged-Ess	0.033704	1	Unchanged-Ess	-0.0255039	-0.00474389	0.0248839	FALSE	FALSE	FALSE	FALSE
DAB2IP	0.057707	1	Unchanged-Ess	-0.15071	0.99274	Unchanged-Ess	-0.40412	0.721282	Unchanged-Ess	-0.8834	0.623495	Unchanged-Ess	0.17095	0.992567	Unchanged-Ess	0.15417	1	Unchanged-Ess	-0.038141	-0.0457648	0.0385109	FALSE	FALSE	FALSE	FALSE
NUBP1	0.47781	0.908514	Unchanged-Ess	0.2807	1	Unchanged-Ess	0.28694	1	Unchanged-Ess	-0.88323	1	Unchanged-Ess	-0.25313	1	Unchanged-Ess	-0.0055601	1	Unchanged-Ess	-1.12702	-1.1518	-1.14641	TRUE	TRUE	TRUE	TRUE
OPA1	-0.15117	1	Unchanged-Ess	-0.16028	1	Unchanged-Ess	-1.0549	0.700637	Unchanged-Ess	-0.88288	0.951433	Unchanged-Ess	0.21616	1	Unchanged-Ess	0.38834	1	Unchanged-Ess	-0.706466	-0.644306	-0.812594	TRUE	TRUE	TRUE	TRUE
HBG2	0.20661	0.994887	Unchanged-Ess	0.39658	0.979009	Unchanged-Ess	-0.074883	1	Unchanged-Ess	-0.88257	0.848365	Unchanged-Ess	0.30311	0.943762	Unchanged-Ess	-0.23355	1	Unchanged-Ess	0.0465325	0.0127408	0.0115852	FALSE	FALSE	FALSE	FALSE
ADAM28	0.038372	1	Unchanged-Ess	-0.042013	1	Unchanged-Ess	-0.27507	0.811987	Unchanged-Ess	-0.88128	0.612923	Unchanged-Ess	0.048946	1	Unchanged-Ess	0.17341	0.844567	Unchanged-Ess	0.00615015	0.0557031	0.0395385	FALSE	FALSE	FALSE	FALSE
SCCPDH	-0.22914	0.855082	Unchanged-Ess	-0.21691	0.98948	Unchanged-Ess	0.011077	0.768505	Unchanged-Ess	-0.88063	0.623495	Unchanged-Ess	-0.15441	0.892492	Unchanged-Ess	-0.17884	0.57711	Unchanged-Ess	0.0618095	0.0723809	0.0810248	FALSE	FALSE	FALSE	FALSE
ANKRD60	-0.055104	1	Unchanged-Ess	-0.045835	1	Unchanged-Ess	-0.79584	0.553812	Unchanged-Ess	-0.88039	0.910585	Unchanged-Ess	0.068845	1	Unchanged-Ess	-0.070495	1	Unchanged-Ess	-0.341233	-0.18689	-0.174194	TRUE	TRUE	TRUE	FALSE
CTBP1	-0.087922	1	Unchanged-Ess	0.017546	1	Unchanged-Ess	-0.21671	0.761428	Unchanged-Ess	-0.88023	0.665642	Unchanged-Ess	-0.0079652	1	Unchanged-Ess	0.018461	1	Unchanged-Ess	-0.131577	-0.169002	-0.105782	TRUE	TRUE	TRUE	FALSE
CDK11B	-0.30152	1	Unchanged-Ess	0.27042	0.990962	Unchanged-Ess	0.079332	1	Unchanged-Ess	-0.87987	0.89925	Unchanged-Ess	-0.062154	0.79699	Unchanged-Ess	0.055994	0.695882	Unchanged-Ess	-1.07405	-1.06197	-1.06015	TRUE	TRUE	TRUE	FALSE
CNDP1	0.091373	1	Unchanged-Ess	-0.076692	1	Unchanged-Ess	-0.43893	0.739092	Unchanged-Ess	-0.87983	0.592409	Unchanged-Ess	-0.13698	0.977558	Unchanged-Ess	-0.083414	1	Unchanged-Ess	0.0627705	0.0314583	0.0142005	FALSE	FALSE	FALSE	FALSE
PRPF19	-0.0073041	1	Unchanged-Ess	0.23072	1	Unchanged-Ess	-0.44305	1	Unchanged-Ess	-0.87969	0.81924	Unchanged-Ess	-0.1585	1	Unchanged-Ess	0.23953	1	Unchanged-Ess	-1.19247	-1.16313	-1.17653	TRUE	TRUE	TRUE	TRUE
VPS11	-0.55038	0.612565	Unchanged-Ess	-0.65406	0.989065	Unchanged-Ess	-0.32294	0.960222	Unchanged-Ess	-0.87966	0.910585	Unchanged-Ess	-0.20316	1	Unchanged-Ess	-0.25444	1	Unchanged-Ess	-0.741294	-0.782373	-0.73273	TRUE	TRUE	TRUE	FALSE
CES3	-0.098677	0.983989	Unchanged-Ess	0.039104	1	Unchanged-Ess	-0.35007	0.374226	Unchanged-Ess	-0.87872	0.14971	Unchanged-Ess	0.07752	1	Unchanged-Ess	0.0085418	1	Unchanged-Ess	0.0574853	-0.142567	-0.117084	FALSE	TRUE	TRUE	FALSE
SLURP1	-0.042675	0.916535	Unchanged-Ess	-0.038813	0.84126	Unchanged-Ess	-0.097288	0.522987	Unchanged-Ess	-0.87863	0.622382	Unchanged-Ess	0.0020911	1	Unchanged-Ess	-0.04343	1	Unchanged-Ess	0.0783832	-0.00141044	0.00970207	FALSE	FALSE	FALSE	FALSE
ZNF729	0.0086473	1	Unchanged-Ess	-0.12301	1	Unchanged-Ess	-0.30311	1	Unchanged-Ess	-0.87835	0.893435	Unchanged-Ess	0.044051	1	Unchanged-Ess	0.042554	1	Unchanged-Ess	-0.0709704	0.00803891	0.00429695	FALSE	FALSE	FALSE	FALSE
PPP2R5C	-0.3453	0.804592	Unchanged-Ess	0.017168	1	Unchanged-Ess	-0.094126	1	Unchanged-Ess	-0.87809	0.910585	Unchanged-Ess	-0.0076041	1	Unchanged-Ess	-0.15795	1	Unchanged-Ess	-0.893508	-0.820291	-0.823063	TRUE	TRUE	TRUE	FALSE
NFU1	0.13733	0.993641	Unchanged-Ess	0.19567	1	Unchanged-Ess	-0.056443	1	Unchanged-Ess	-0.87802	0.902888	Unchanged-Ess	0.25513	0.885868	Unchanged-Ess	0.3114	1	Unchanged-Ess	-0.844206	-0.868391	-1.00455	TRUE	TRUE	TRUE	FALSE
LRRIQ3	-0.20538	0.984889	Unchanged-Ess	-0.1026	0.99274	Unchanged-Ess	-0.34041	0.925811	Unchanged-Ess	-0.87736	0.827821	Unchanged-Ess	0.055379	1	Unchanged-Ess	0.025792	1	Unchanged-Ess	-0.116029	-0.0250344	-0.152234	TRUE	FALSE	TRUE	FALSE
NUAK1	-0.14964	0.95325	Unchanged-Ess	-0.012975	0.937751	Unchanged-Ess	-0.72049	0.590659	Unchanged-Ess	-0.87735	0.622382	Unchanged-Ess	0.047105	1	Unchanged-Ess	0.042634	1	Unchanged-Ess	0.103223	0.0630792	0.0568695	FALSE	FALSE	FALSE	FALSE
POTEG	-0.22029	0.833807	Unchanged-Ess	-0.54906	0.963646	Unchanged-Ess	-0.30903	0.997687	Unchanged-Ess	-0.87727	0.863886	Unchanged-Ess	0.0070228	1	Unchanged-Ess	0.10142	1	Unchanged-Ess	-0.7803	-0.647789	-0.68081	TRUE	TRUE	TRUE	FALSE
AP4S1	0.41164	0.901228	Unchanged-Ess	-0.17598	0.99274	Unchanged-Ess	-0.56918	0.945329	Unchanged-Ess	-0.8771	0.800593	Unchanged-Ess	-0.079516	1	Unchanged-Ess	-0.27127	0.918418	Unchanged-Ess	-0.0218928	-0.0529873	-0.0564851	FALSE	FALSE	FALSE	FALSE
RAB31	0.067815	1	Unchanged-Ess	0.1437	1	Unchanged-Ess	-0.52717	0.613324	Unchanged-Ess	-0.87693	0.61544	Unchanged-Ess	-0.13345	0.947804	Unchanged-Ess	-0.15588	1	Unchanged-Ess	0.102489	0.0171622	-0.00219295	FALSE	FALSE	FALSE	FALSE
LDLRAD2	0.10096	1	Unchanged-Ess	0.10333	1	Unchanged-Ess	-0.13208	1	Unchanged-Ess	-0.87602	0.807152	Unchanged-Ess	-0.084684	1	Unchanged-Ess	0.073687	1	Unchanged-Ess	0.00541868	0.0320473	0.0928824	FALSE	FALSE	FALSE	FALSE
RAB22A	0.18316	0.916535	Unchanged-Ess	0.03321	1	Unchanged-Ess	-0.69543	0.66673	Unchanged-Ess	-0.87578	0.804894	Unchanged-Ess	-0.081479	1	Unchanged-Ess	-0.25694	1	Unchanged-Ess	-0.0435209	-0.0330151	0.0552017	FALSE	FALSE	FALSE	FALSE
MYO1B	0.16894	1	Unchanged-Ess	-0.13269	1	Unchanged-Ess	-0.34919	0.942509	Unchanged-Ess	-0.87536	0.419725	Unchanged-Ess	0.090817	1	Unchanged-Ess	0.24842	0.745352	Unchanged-Ess	-0.0843271	-0.00147061	0.030398	FALSE	FALSE	FALSE	FALSE
MXRA7	-0.1506	1	Unchanged-Ess	-0.26971	1	Unchanged-Ess	0.18616	1	Unchanged-Ess	-0.87404	0.419725	Unchanged-Ess	0.096654	1	Unchanged-Ess	-0.44156	1	Unchanged-Ess	-0.39817	-0.5741	-0.559669	TRUE	TRUE	TRUE	FALSE
ERN1	-0.21917	0.827557	Unchanged-Ess	-0.2999	0.547017	Unchanged-Ess	-0.014428	1	Unchanged-Ess	-0.87391	0.538667	Unchanged-Ess	0.044507	1	Unchanged-Ess	0.1608	1	Unchanged-Ess	-0.0326128	-0.00568933	0.033162	FALSE	FALSE	FALSE	FALSE
ZBTB40	-0.011342	1	Unchanged-Ess	-0.2689	0.968545	Unchanged-Ess	-0.077675	0.927142	Unchanged-Ess	-0.87387	0.709273	Unchanged-Ess	-0.048731	0.947804	Unchanged-Ess	0.18603	0.784477	Unchanged-Ess	-0.0404807	0.0222747	0.0217165	FALSE	FALSE	FALSE	FALSE
ZMYM4	-0.18265	0.971122	Unchanged-Ess	-0.38113	0.629153	Unchanged-Ess	-0.20123	1	Unchanged-Ess	-0.87353	0.795715	Unchanged-Ess	-0.31416	0.530436	Unchanged-Ess	-0.54158	0.006011	sensitive-compound	0.0173342	-0.00266301	0.0108655	FALSE	FALSE	FALSE	FALSE
CUL3	-0.18267	1	Unchanged-Ess	0.31188	1	Unchanged-Ess	0.066983	1	Unchanged-Ess	-0.87323	0.718435	Unchanged-Ess	0.50425	0.513981	Unchanged-Ess	0.25835	1	Unchanged-Ess	-1.11493	-1.10694	-1.12246	TRUE	TRUE	TRUE	FALSE
PIP4K2C	0.17747	1	Unchanged-Ess	0.40767	0.95924	Unchanged-Ess	-0.18744	1	Unchanged-Ess	-0.87285	0.807465	Unchanged-Ess	-0.058994	1	Unchanged-Ess	0.048701	1	Unchanged-Ess	-0.250546	-0.102852	-0.297085	TRUE	TRUE	TRUE	FALSE
UBL7	-0.18634	1	Unchanged-Ess	-0.15317	0.993522	Unchanged-Ess	-0.085609	0.978979	Unchanged-Ess	-0.87251	0.848038	Unchanged-Ess	-0.060878	0.975016	Unchanged-Ess	-0.40752	0.761474	Unchanged-Ess	0.0170629	-0.133935	-0.0193409	FALSE	TRUE	FALSE	FALSE
ST3GAL2	-0.047077	1	Unchanged-Ess	-0.061241	0.993522	Unchanged-Ess	-0.0024357	1	Unchanged-Ess	-0.87242	0.868099	Unchanged-Ess	-0.22646	0.595535	Unchanged-Ess	-0.094538	1	Unchanged-Ess	-0.137491	0.00102018	0.000566045	TRUE	FALSE	FALSE	FALSE
STK3	0.043064	1	Unchanged-Ess	0.23265	0.990962	Unchanged-Ess	-0.24905	0.876656	Unchanged-Ess	-0.87189	0.774848	Unchanged-Ess	-0.26797	0.926214	Unchanged-Ess	-0.45564	0.737851	Unchanged-Ess	0.217718	0.0304079	0.025639	FALSE	FALSE	FALSE	FALSE
RPRD1B	-0.12543	0.988228	Unchanged-Ess	-0.49938	0.619409	Unchanged-Ess	0.049015	0.598651	Unchanged-Ess	-0.8711	0.970904	Unchanged-Ess	-0.016393	1	Unchanged-Ess	-0.19722	1	Unchanged-Ess	-0.454094	-0.230808	-0.125623	TRUE	TRUE	TRUE	TRUE
BCO2	-0.057142	1	Unchanged-Ess	0.12848	1	Unchanged-Ess	-0.42793	0.760839	Unchanged-Ess	-0.87089	0.57782	Unchanged-Ess	-0.051486	1	Unchanged-Ess	0.023801	1	Unchanged-Ess	0.0472096	0.0126642	0.0212183	FALSE	FALSE	FALSE	FALSE
GINS2	-1.7152	0.305099	Unchanged-Ess	-1.4114	0.332455	Unchanged-Ess	-0.77068	0.912671	Unchanged-Ess	-0.8704	1	Unchanged-Ess	-0.61579	1	Unchanged-Ess	-1.4115	0.751318	Unchanged-Ess	-1.09933	-1.05837	-1.06435	TRUE	TRUE	TRUE	TRUE
SRP68	-0.8855	0.5271	Unchanged-Ess	-0.39386	1	Unchanged-Ess	-0.28931	0.293339	Unchanged-Ess	-0.87003	0.252516	Unchanged-Ess	-0.51193	1	Unchanged-Ess	-0.43962	1	Unchanged-Ess	-0.994743	-1.01852	-1.01858	TRUE	TRUE	TRUE	TRUE
COPS6	-0.48729	0.994163	Unchanged-Ess	-0.31214	0.99274	Unchanged-Ess	-0.15902	1	Unchanged-Ess	-0.86895	0.951433	Unchanged-Ess	-0.37195	1	Unchanged-Ess	-0.29932	1	Unchanged-Ess	-1.03633	-1.01921	-1.02486	TRUE	TRUE	TRUE	TRUE
PGR	-0.13443	1	Unchanged-Ess	-0.23219	0.856255	Unchanged-Ess	-0.14641	0.927565	Unchanged-Ess	-0.86865	0.871511	Unchanged-Ess	-0.039002	1	Unchanged-Ess	-0.26838	0.836648	Unchanged-Ess	-0.0517309	-0.0619821	0.00433496	FALSE	FALSE	FALSE	FALSE
SMIM12	0.071389	1	Unchanged-Ess	-0.2125	0.99274	Unchanged-Ess	-0.64632	0.650738	Unchanged-Ess	-0.8685	0.72122	Unchanged-Ess	0.036244	1	Unchanged-Ess	-0.12631	1	Unchanged-Ess	-0.222679	-0.309752	-0.186263	TRUE	TRUE	TRUE	FALSE
IER3	0.21066	0.647769	Unchanged-Ess	0.17499	0.990962	Unchanged-Ess	-0.42792	0.631726	Unchanged-Ess	-0.86725	0.572855	Unchanged-Ess	0.078604	1	Unchanged-Ess	0.3291	0.137042	Unchanged-Ess	-0.0692566	-0.0385367	-0.0290947	FALSE	FALSE	FALSE	FALSE
ZFHX4	-0.011867	0.994163	Unchanged-Ess	-0.057527	1	Unchanged-Ess	-0.30852	0.896314	Unchanged-Ess	-0.86696	0.786829	Unchanged-Ess	0.21921	0.990802	Unchanged-Ess	-0.058446	1	Unchanged-Ess	-0.146471	-0.0733289	0.00256979	TRUE	FALSE	FALSE	FALSE
SNUPN	0.12215	1	Unchanged-Ess	0.1134	1	Unchanged-Ess	-0.50478	0.963387	Unchanged-Ess	-0.86677	0.958053	Unchanged-Ess	-0.1396	1	Unchanged-Ess	-0.20007	0.787203	Unchanged-Ess	-1.09082	-1.09136	-1.09333	TRUE	TRUE	TRUE	FALSE
GFM2	0.35306	0.960057	Unchanged-Ess	0.4035	0.98214	Unchanged-Ess	0.27967	0.674349	Unchanged-Ess	-0.86631	0.872089	Unchanged-Ess	0.18535	0.949428	Unchanged-Ess	0.011942	1	Unchanged-Ess	-0.830487	-0.852578	-0.91381	TRUE	TRUE	TRUE	FALSE
PNMA1	0.14996	0.99444	Unchanged-Ess	0.16511	0.967279	Unchanged-Ess	-0.26804	0.957342	Unchanged-Ess	-0.86602	0.870184	Unchanged-Ess	-0.024561	1	Unchanged-Ess	0.013662	1	Unchanged-Ess	0.0527199	0.0421472	0.022416	FALSE	FALSE	FALSE	FALSE
BRD8	-0.084329	1	Unchanged-Ess	-0.23004	1	Unchanged-Ess	0.041947	1	Unchanged-Ess	-0.86582	0.947581	Unchanged-Ess	-0.14099	1	Unchanged-Ess	0.099229	1	Unchanged-Ess	-0.479811	-0.400961	-0.231525	TRUE	TRUE	TRUE	TRUE
ZDHHC21	-0.28673	0.842698	Unchanged-Ess	-0.57896	0.868989	Unchanged-Ess	-0.6089	0.572139	Unchanged-Ess	-0.86551	0.622382	Unchanged-Ess	-0.054571	0.926214	Unchanged-Ess	-0.15075	1	Unchanged-Ess	0.0434287	0.0622277	-0.0125218	FALSE	FALSE	FALSE	FALSE
ASPRV1	0.038345	0.974961	Unchanged-Ess	0.039444	1	Unchanged-Ess	-0.025009	1	Unchanged-Ess	-0.86462	0.759077	Unchanged-Ess	-0.11331	1	Unchanged-Ess	-0.065431	1	Unchanged-Ess	-0.0275848	0.0051838	0.0171928	FALSE	FALSE	FALSE	FALSE
CINP	0.37774	0.923282	Unchanged-Ess	-0.51373	0.99274	Unchanged-Ess	-0.11218	1	Unchanged-Ess	-0.86459	0.977596	Unchanged-Ess	-0.30399	0.981277	Unchanged-Ess	0.17056	1	Unchanged-Ess	-1.15862	-1.13959	-1.09804	TRUE	TRUE	TRUE	TRUE
CNOT8	-0.084017	0.835482	Unchanged-Ess	0.1104	0.868989	Unchanged-Ess	-0.64805	0.50672	Unchanged-Ess	-0.86362	0.790541	Unchanged-Ess	-0.29756	0.14085	Unchanged-Ess	-0.24547	0.569111	Unchanged-Ess	-0.231768	-0.00574896	-0.00179992	TRUE	FALSE	FALSE	FALSE
E2F3	-0.088156	1	Unchanged-Ess	-0.052862	1	Unchanged-Ess	-0.5059	0.948602	Unchanged-Ess	-0.86341	0.890909	Unchanged-Ess	0.0028342	1	Unchanged-Ess	-0.4126	0.228353	Unchanged-Ess	-0.577657	-0.147529	-0.146076	TRUE	TRUE	TRUE	FALSE
NHLRC2	-1.4323	0.234519	Unchanged-Ess	-0.51455	0.908544	Unchanged-Ess	-0.94924	0.798693	Unchanged-Ess	-0.86243	0.995367	Unchanged-Ess	-0.48918	1	Unchanged-Ess	-0.63538	1	Unchanged-Ess	-1.11582	-1.10892	-1.07575	TRUE	TRUE	TRUE	TRUE
EXOSC8	0.40571	0.76118	Unchanged-Ess	0.7203	0.981542	Unchanged-Ess	-0.58343	0.770801	Unchanged-Ess	-0.86237	0.910585	Unchanged-Ess	0.045054	1	Unchanged-Ess	-0.56492	0.761717	Unchanged-Ess	-0.881088	-0.999096	-1.02309	TRUE	TRUE	TRUE	TRUE
H2BC11	-0.11355	0.967704	Unchanged-Ess	-0.58547	0.868989	Unchanged-Ess	0.0016891	1	Unchanged-Ess	-0.86233	0.990588	Unchanged-Ess	0.24918	1	Unchanged-Ess	-0.10109	1	Unchanged-Ess	-1.00808	-1.03987	-1.04464	TRUE	TRUE	TRUE	FALSE
NOL9	-0.4239	0.895678	Unchanged-Ess	-0.37349	0.99274	Unchanged-Ess	-0.10984	1	Unchanged-Ess	-0.86208	0.622382	Unchanged-Ess	0.35685	1	Unchanged-Ess	-0.11732	1	Unchanged-Ess	-1.10667	-1.10367	-1.10384	TRUE	TRUE	TRUE	TRUE
ANO1	-0.10208	1	Unchanged-Ess	-0.29533	0.993522	Unchanged-Ess	-0.33148	0.444778	Unchanged-Ess	-0.86143	0.623495	Unchanged-Ess	0.16164	1	Unchanged-Ess	0.267	1	Unchanged-Ess	0.0146881	-0.0499827	0.0675873	FALSE	FALSE	FALSE	FALSE
GPN1	0.12064	1	Unchanged-Ess	-0.61183	0.931031	Unchanged-Ess	-0.6083	0.984515	Unchanged-Ess	-0.86118	0.960801	Unchanged-Ess	-0.69971	0.947804	Unchanged-Ess	-0.82163	1	Unchanged-Ess	-1.18508	-1.18446	-1.189	TRUE	TRUE	TRUE	TRUE
NOV	0.056579	1	Unchanged-Ess	0.098717	1	Unchanged-Ess	-0.47422	0.645201	Unchanged-Ess	-0.861	0.871511	Unchanged-Ess	-0.0020643	1	Unchanged-Ess	-0.014252	1	Unchanged-Ess	0.102174	0.0646897	0.0323283	FALSE	FALSE	FALSE	FALSE
PSAT1	0.10116	1	Unchanged-Ess	0.22676	0.996503	Unchanged-Ess	0.072296	1	Unchanged-Ess	-0.86087	0.97047	Unchanged-Ess	0.094733	0.992567	Unchanged-Ess	0.19352	1	Unchanged-Ess	-0.511499	-0.363918	-0.385215	TRUE	TRUE	TRUE	FALSE
FADS3	0.11546	1	Unchanged-Ess	0.31407	0.609056	Unchanged-Ess	-0.84613	0.514176	Unchanged-Ess	-0.86006	0.851934	Unchanged-Ess	0.049136	1	Unchanged-Ess	-0.11411	1	Unchanged-Ess	-0.0938406	0.020107	-0.0247985	FALSE	FALSE	FALSE	FALSE
CUL4B	-0.014659	1	Unchanged-Ess	0.026199	1	Unchanged-Ess	-0.47092	0.361152	Unchanged-Ess	-0.86001	0.622382	Unchanged-Ess	-0.060013	1	Unchanged-Ess	0.025903	1	Unchanged-Ess	-0.0133367	-0.0960303	-0.0909115	FALSE	TRUE	TRUE	FALSE
ZWINT	0.24841	0.99444	Unchanged-Ess	-0.26212	0.993522	Unchanged-Ess	-0.090339	1	Unchanged-Ess	-0.85912	0.9875	Unchanged-Ess	0.084843	1	Unchanged-Ess	0.24988	1	Unchanged-Ess	-0.892604	-0.946033	-0.904051	TRUE	TRUE	TRUE	FALSE
SRSF1	-0.14681	1	Unchanged-Ess	0.016048	1	Unchanged-Ess	-0.49387	0.670581	Unchanged-Ess	-0.85835	0.820379	Unchanged-Ess	0.16266	0.977558	Unchanged-Ess	-0.2724	1	Unchanged-Ess	-1.09914	-1.1439	-1.12801	TRUE	TRUE	TRUE	TRUE
H2BC3	0.095441	1	Unchanged-Ess	-0.18671	0.99274	Unchanged-Ess	-0.31865	0.725281	Unchanged-Ess	-0.8583	0.825816	Unchanged-Ess	-0.2227	1	Unchanged-Ess	0.23109	1	Unchanged-Ess	-0.578534	-0.594037	-0.528363	TRUE	TRUE	TRUE	FALSE
FOXD4L1	-0.20014	0.998476	Unchanged-Ess	-0.80396	0.99274	Unchanged-Ess	-0.97607	0.761428	Unchanged-Ess	-0.858	0.949659	Unchanged-Ess	-0.58504	1	Unchanged-Ess	-0.9168	0.990294	Unchanged-Ess	-1.09758	-1.12706	-1.10524	TRUE	TRUE	TRUE	FALSE
FIS1	0.052166	1	Unchanged-Ess	-0.042148	1	Unchanged-Ess	-0.18865	0.793136	Unchanged-Ess	-0.85796	0.942607	Unchanged-Ess	-0.11481	1	Unchanged-Ess	0.082836	0.929128	Unchanged-Ess	-0.583716	-0.217062	-0.294361	TRUE	TRUE	TRUE	FALSE
METAP2	0.087691	1	Unchanged-Ess	-0.22278	1	Unchanged-Ess	-0.83925	0.720677	Unchanged-Ess	-0.85795	0.890909	Unchanged-Ess	0.13253	1	Unchanged-Ess	0.093787	1	Unchanged-Ess	-1.03215	-1.01373	-0.994929	TRUE	TRUE	TRUE	TRUE
PDP2	-0.12959	0.99936	Unchanged-Ess	-0.26914	0.987424	Unchanged-Ess	-0.22013	1	Unchanged-Ess	-0.85669	0.855411	Unchanged-Ess	0.098044	1	Unchanged-Ess	0.10481	1	Unchanged-Ess	-0.554378	-0.585645	-0.601724	TRUE	TRUE	TRUE	FALSE
ZNF775	-0.038482	1	Unchanged-Ess	-0.045186	1	Unchanged-Ess	-0.62296	0.574287	Unchanged-Ess	-0.8549	0.538667	Unchanged-Ess	0.0025304	1	Unchanged-Ess	0.14376	1	Unchanged-Ess	0.123949	-0.00962404	-0.0698941	FALSE	FALSE	FALSE	FALSE
LRRTM1	-0.063012	0.908514	Unchanged-Ess	0.11806	1	Unchanged-Ess	-0.26985	1	Unchanged-Ess	-0.85467	0.918145	Unchanged-Ess	-0.082336	1	Unchanged-Ess	0.0043613	1	Unchanged-Ess	0.0547534	0.042284	0.154852	FALSE	FALSE	FALSE	FALSE
MEP1B	0.20678	0.934631	Unchanged-Ess	0.13473	1	Unchanged-Ess	-0.29546	0.971463	Unchanged-Ess	-0.85451	0.529415	Unchanged-Ess	-0.00035807	0.940562	Unchanged-Ess	-0.018546	1	Unchanged-Ess	0.0214258	0.0626674	-0.0746624	FALSE	FALSE	FALSE	FALSE
KRTAP10-8	0.22047	0.932608	Unchanged-Ess	0.11833	0.556476	Unchanged-Ess	-0.31676	0.888964	Unchanged-Ess	-0.85421	0.863886	Unchanged-Ess	0.03705	1	Unchanged-Ess	0.29534	0.71995	Unchanged-Ess	-0.085718	-0.064934	-0.0166468	FALSE	FALSE	FALSE	FALSE
JUN	-0.075443	1	Unchanged-Ess	-0.11374	0.993522	Unchanged-Ess	-0.67699	0.614122	Unchanged-Ess	-0.85388	0.764091	Unchanged-Ess	0.019113	1	Unchanged-Ess	-0.059812	0.972875	Unchanged-Ess	-0.180945	0.0344441	0.047003	TRUE	FALSE	FALSE	FALSE
YPEL4	-0.026996	1	Unchanged-Ess	-0.23049	0.993522	Unchanged-Ess	-0.7403	0.716352	Unchanged-Ess	-0.85374	0.786829	Unchanged-Ess	0.033047	1	Unchanged-Ess	-0.0074756	1	Unchanged-Ess	-0.0317271	-0.00330545	0.0975992	FALSE	FALSE	FALSE	FALSE
INTS12	-0.30643	1	Unchanged-Ess	0.43048	1	Unchanged-Ess	0.12957	0.613424	Unchanged-Ess	-0.85372	0.382965	Unchanged-Ess	-0.33858	0.959816	Unchanged-Ess	0.018292	1	Unchanged-Ess	-0.392737	-0.668224	-0.661138	TRUE	TRUE	TRUE	FALSE
RPL29	-0.62081	0.878951	Unchanged-Ess	-0.095406	0.99274	Unchanged-Ess	-0.28695	1	Unchanged-Ess	-0.85356	1	Unchanged-Ess	-0.50965	0.548107	Unchanged-Ess	-0.087821	1	Unchanged-Ess	-0.287491	-0.185651	-0.19938	TRUE	TRUE	TRUE	TRUE
SCGB3A1	-0.1423	1	Unchanged-Ess	-0.24226	0.99274	Unchanged-Ess	0.15111	1	Unchanged-Ess	-0.85345	0.910585	Unchanged-Ess	-0.025479	1	Unchanged-Ess	-0.18285	1	Unchanged-Ess	-0.222178	-0.159677	-0.198541	TRUE	TRUE	TRUE	FALSE
FER1L5	-0.097825	1	Unchanged-Ess	-0.20707	0.985771	Unchanged-Ess	0.065579	1	Unchanged-Ess	-0.85335	0.910585	Unchanged-Ess	-0.004511	1	Unchanged-Ess	0.077356	1	Unchanged-Ess	-0.437581	-0.281752	-0.291415	TRUE	TRUE	TRUE	FALSE
POLR2C	-0.0014533	1	Unchanged-Ess	-0.008568	0.993522	Unchanged-Ess	-0.086329	0.978979	Unchanged-Ess	-0.85318	0.863886	Unchanged-Ess	-0.0029561	0.964558	Unchanged-Ess	0.15547	1	Unchanged-Ess	-0.820257	-0.773557	-0.737861	TRUE	TRUE	TRUE	TRUE
ERI2	0.032637	1	Unchanged-Ess	0.023292	1	Unchanged-Ess	-0.26488	0.927565	Unchanged-Ess	-0.85314	0.622382	Unchanged-Ess	0.010075	1	Unchanged-Ess	0.0037429	0.996847	Unchanged-Ess	0.135587	-0.0270995	0.0999515	FALSE	FALSE	FALSE	FALSE
PYCARD	0.24479	0.673726	Unchanged-Ess	0.067571	0.925733	Unchanged-Ess	-0.40294	0.738241	Unchanged-Ess	-0.85303	0.686957	Unchanged-Ess	-0.056813	1	Unchanged-Ess	-0.042545	1	Unchanged-Ess	0.0835971	0.086603	0.0231978	FALSE	FALSE	FALSE	FALSE
FUT8	0.058002	1	Unchanged-Ess	-0.21462	0.987424	Unchanged-Ess	-0.31089	0.725281	Unchanged-Ess	-0.85214	0.573704	Unchanged-Ess	0.16115	1	Unchanged-Ess	0.010806	1	Unchanged-Ess	0.0362384	-0.0717474	-0.0585602	FALSE	FALSE	FALSE	FALSE
FNBP1L	-0.24624	0.955882	Unchanged-Ess	-0.26794	0.972614	Unchanged-Ess	-0.45048	0.729512	Unchanged-Ess	-0.8521	0.658316	Unchanged-Ess	-0.020947	1	Unchanged-Ess	-0.38861	0.911358	Unchanged-Ess	-0.167425	-0.296744	-0.120085	TRUE	TRUE	TRUE	FALSE
PSMC3IP	-0.033498	0.985391	Unchanged-Ess	-0.11026	1	Unchanged-Ess	-0.36914	0.671669	Unchanged-Ess	-0.85142	0.786829	Unchanged-Ess	-0.14233	1	Unchanged-Ess	-0.011125	0.977603	Unchanged-Ess	-0.403685	-0.247284	-0.222055	TRUE	TRUE	TRUE	FALSE
HGS	-0.3265	0.99936	Unchanged-Ess	-0.51713	0.957862	Unchanged-Ess	0.17521	1	Unchanged-Ess	-0.85066	0.86651	Unchanged-Ess	0.60322	0.961361	Unchanged-Ess	0.34899	1	Unchanged-Ess	-1.03488	-1.06052	-1.04617	TRUE	TRUE	TRUE	FALSE
ZCCHC9	0.23161	1	Unchanged-Ess	0.094713	1	Unchanged-Ess	0.12851	0.760945	Unchanged-Ess	-0.84975	0.887697	Unchanged-Ess	-0.51072	0.975712	Unchanged-Ess	-0.88266	0.787182	Unchanged-Ess	-0.977534	-1.00563	-0.992834	TRUE	TRUE	TRUE	TRUE
CDA	-0.12837	0.994163	Unchanged-Ess	0.14961	0.99274	Unchanged-Ess	-0.18664	0.97897	Unchanged-Ess	-0.84962	0.870804	Unchanged-Ess	-0.024568	0.998323	Unchanged-Ess	-0.067702	1	Unchanged-Ess	0.181562	0.097675	0.115152	FALSE	FALSE	FALSE	FALSE
BEGAIN	0.040257	1	Unchanged-Ess	0.14796	0.924894	Unchanged-Ess	0.14566	0.720677	Unchanged-Ess	-0.84939	0.436272	Unchanged-Ess	0.075629	1	Unchanged-Ess	0.1155	1	Unchanged-Ess	0.125878	0.0358308	-0.0175264	FALSE	FALSE	FALSE	FALSE
TEDC1	-0.2098	0.984889	Unchanged-Ess	0.06142	1	Unchanged-Ess	-0.50682	0.82374	Unchanged-Ess	-0.8493	0.942886	Unchanged-Ess	-0.042139	1	Unchanged-Ess	0.010727	1	Unchanged-Ess	-0.366169	-0.228043	-0.352926	TRUE	TRUE	TRUE	FALSE
C5orf38	0.0059759	1	Unchanged-Ess	0.082048	0.952176	Unchanged-Ess	-0.37709	0.725281	Unchanged-Ess	-0.84915	0.703095	Unchanged-Ess	0.077133	0.957632	Unchanged-Ess	-0.0051125	1	Unchanged-Ess	-0.232975	-0.0653021	-0.0692228	TRUE	FALSE	FALSE	FALSE
DDX31	0.12441	1	Unchanged-Ess	0.062526	0.999905	Unchanged-Ess	-0.095502	1	Unchanged-Ess	-0.84872	0.842315	Unchanged-Ess	0.087803	1	Unchanged-Ess	0.12513	1	Unchanged-Ess	0.0681983	0.100184	0.0395849	FALSE	FALSE	FALSE	FALSE
SLC22A9	-0.056357	1	Unchanged-Ess	-0.030572	1	Unchanged-Ess	-0.30998	0.825304	Unchanged-Ess	-0.84824	0.825579	Unchanged-Ess	0.1345	1	Unchanged-Ess	-0.076896	1	Unchanged-Ess	-0.0388352	0.0423662	0.0971754	FALSE	FALSE	FALSE	FALSE
MKRN1	0.14498	0.853908	Unchanged-Ess	-0.10513	0.93886	Unchanged-Ess	-0.057559	1	Unchanged-Ess	-0.84819	0.860856	Unchanged-Ess	-0.044705	1	Unchanged-Ess	-0.1511	1	Unchanged-Ess	-0.216549	-0.161791	-0.268022	TRUE	TRUE	TRUE	FALSE
CCP110	0.026212	1	Unchanged-Ess	0.046974	1	Unchanged-Ess	-0.32535	0.927494	Unchanged-Ess	-0.84791	0.753722	Unchanged-Ess	-0.11357	1	Unchanged-Ess	-0.38501	0.719077	Unchanged-Ess	-0.349273	-0.323855	-0.418563	TRUE	TRUE	TRUE	TRUE
TM2D2	-0.68096	0.492044	Unchanged-Ess	-1.2822	0.339408	Unchanged-Ess	-0.30633	0.945329	Unchanged-Ess	-0.84776	0.933736	Unchanged-Ess	-0.49239	0.706027	Unchanged-Ess	-0.86061	0.851349	Unchanged-Ess	-0.38738	-0.708475	-0.588707	TRUE	TRUE	TRUE	FALSE
LCN15	-0.1024	1	Unchanged-Ess	-0.5262	0.671237	Unchanged-Ess	-0.084221	1	Unchanged-Ess	-0.84704	0.915009	Unchanged-Ess	0.097132	1	Unchanged-Ess	-0.076636	1	Unchanged-Ess	-0.213446	-0.102905	-0.0339676	TRUE	TRUE	FALSE	FALSE
TPSAB1	0.057983	1	Unchanged-Ess	0.26341	0.978658	Unchanged-Ess	-0.24494	1	Unchanged-Ess	-0.84622	0.422414	Unchanged-Ess	0.17805	1	Unchanged-Ess	-0.1154	1	Unchanged-Ess	-0.0528576	-0.116648	-0.149036	FALSE	TRUE	TRUE	FALSE
ZBTB3	-0.045112	1	Unchanged-Ess	0.061248	1	Unchanged-Ess	-0.36315	0.988223	Unchanged-Ess	-0.84591	0.864994	Unchanged-Ess	0.068719	1	Unchanged-Ess	-0.16758	0.990678	Unchanged-Ess	-0.251311	-0.126404	-0.0989576	TRUE	TRUE	TRUE	FALSE
MCTS1	-0.70775	0.630253	Unchanged-Ess	-1.0533	0.91955	Unchanged-Ess	0.17666	1	Unchanged-Ess	-0.84571	0.9875	Unchanged-Ess	-0.047813	1	Unchanged-Ess	-0.40277	1	Unchanged-Ess	-0.986547	-1.02511	-1.01628	TRUE	TRUE	TRUE	FALSE
TIGD6	0.1812	1	Unchanged-Ess	-0.074767	0.99274	Unchanged-Ess	-0.1959	1	Unchanged-Ess	-0.84562	0.920343	Unchanged-Ess	0.11314	1	Unchanged-Ess	-0.0515	1	Unchanged-Ess	-0.137095	-0.0645108	-0.0691858	TRUE	FALSE	FALSE	FALSE
CROCC	-0.040817	1	Unchanged-Ess	0.13464	1	Unchanged-Ess	-0.34718	0.811987	Unchanged-Ess	-0.84521	0.37451	Unchanged-Ess	-0.12821	1	Unchanged-Ess	-0.063653	1	Unchanged-Ess	-0.558985	-0.502251	-0.466822	TRUE	TRUE	TRUE	FALSE
GIMD1	-0.050283	0.994163	Unchanged-Ess	-0.091084	1	Unchanged-Ess	-0.35055	0.811987	Unchanged-Ess	-0.84472	0.683102	Unchanged-Ess	0.11055	1	Unchanged-Ess	0.24079	0.879048	Unchanged-Ess	0.0386287	0.0317348	0.0533808	FALSE	FALSE	FALSE	FALSE
RNF40	0.070106	1	Unchanged-Ess	-0.27373	0.99274	Unchanged-Ess	-0.76105	0.773167	Unchanged-Ess	-0.8446	0.863886	Unchanged-Ess	-0.53937	0.85452	Unchanged-Ess	-0.31239	1	Unchanged-Ess	-0.696994	-0.80488	-0.825889	TRUE	TRUE	TRUE	TRUE
SNAI3	0.00014159	1	Unchanged-Ess	-0.249	0.868989	Unchanged-Ess	-0.17398	1	Unchanged-Ess	-0.84307	0.436272	Unchanged-Ess	-0.030968	1	Unchanged-Ess	-0.16098	1	Unchanged-Ess	-0.0632158	-0.0456707	-0.0199463	FALSE	FALSE	FALSE	FALSE
TBCA	-0.88324	0.985928	Unchanged-Ess	-0.22757	1	Unchanged-Ess	0.78364	1	Unchanged-Ess	-0.84297	1	Unchanged-Ess	-0.36976	1	Unchanged-Ess	0.030223	1	Unchanged-Ess	-1.17128	-1.16401	-1.17262	TRUE	TRUE	TRUE	TRUE
CSTB	0.14691	1	Unchanged-Ess	0.34131	0.931395	Unchanged-Ess	-0.5716	0.903411	Unchanged-Ess	-0.84272	0.667091	Unchanged-Ess	-0.086502	1	Unchanged-Ess	0.0068426	1	Unchanged-Ess	-0.159595	-0.205821	-0.202021	TRUE	TRUE	TRUE	FALSE
UQCRQ	-0.25664	1	Unchanged-Ess	0.48652	0.990962	Unchanged-Ess	1.1042	0.596635	Unchanged-Ess	-0.84257	0.995982	Unchanged-Ess	0.38082	0.989273	Unchanged-Ess	0.41236	1	Unchanged-Ess	-0.987007	-0.945789	-1.01285	TRUE	TRUE	TRUE	TRUE
WDSUB1	-0.072019	0.988553	Unchanged-Ess	-0.046429	0.93886	Unchanged-Ess	-0.14374	1	Unchanged-Ess	-0.84256	0.81157	Unchanged-Ess	-0.0013874	1	Unchanged-Ess	0.13055	1	Unchanged-Ess	-0.0298379	-0.0340537	0.104987	FALSE	FALSE	FALSE	FALSE
ATP5PD	-0.62303	0.967704	Unchanged-Ess	0.69459	1	Unchanged-Ess	-0.25112	0.989073	Unchanged-Ess	-0.84152	0.871511	Unchanged-Ess	0.33934	1	Unchanged-Ess	0.70048	0.635807	Unchanged-Ess	-0.910311	-0.91154	-0.987585	TRUE	TRUE	TRUE	FALSE
TTPA	0.080761	1	Unchanged-Ess	-0.074717	1	Unchanged-Ess	-0.19086	1	Unchanged-Ess	-0.84098	0.848365	Unchanged-Ess	-0.0070565	1	Unchanged-Ess	0.12925	1	Unchanged-Ess	-0.0587166	0.00552414	0.0241991	FALSE	FALSE	FALSE	FALSE
METTL1	0.18827	1	Unchanged-Ess	0.42806	0.865193	Unchanged-Ess	0.098834	0.733804	Unchanged-Ess	-0.84059	0.786829	Unchanged-Ess	0.31972	0.880859	Unchanged-Ess	0.38767	0.64585	Unchanged-Ess	-0.749011	-0.843458	-0.878621	TRUE	TRUE	TRUE	TRUE
MOGS	-0.036997	0.955421	Unchanged-Ess	-0.69626	0.93886	Unchanged-Ess	-0.18623	0.668533	Unchanged-Ess	-0.84046	0.853687	Unchanged-Ess	-0.24941	1	Unchanged-Ess	-0.56315	0.686341	Unchanged-Ess	-0.494358	-0.588365	-0.50682	TRUE	TRUE	TRUE	FALSE
RPS3	-0.49062	1	Unchanged-Ess	-0.55452	0.993522	Unchanged-Ess	-0.7503	0.963387	Unchanged-Ess	-0.84021	0.951433	Unchanged-Ess	-0.45129	0.915849	Unchanged-Ess	-0.10898	1	Unchanged-Ess	-1.15801	-1.16083	-1.16288	TRUE	TRUE	TRUE	FALSE
PRKRA	0.074431	1	Unchanged-Ess	0.13951	1	Unchanged-Ess	-0.095243	1	Unchanged-Ess	-0.83968	0.808692	Unchanged-Ess	-0.20409	0.982614	Unchanged-Ess	-0.20755	1	Unchanged-Ess	-0.177051	-0.321359	-0.348237	TRUE	TRUE	TRUE	FALSE
METTL2B	0.75471	0.673726	Unchanged-Ess	0.38782	0.996503	Unchanged-Ess	-0.34787	0.957342	Unchanged-Ess	-0.83957	0.928154	Unchanged-Ess	0.069509	1	Unchanged-Ess	0.21627	1	Unchanged-Ess	-0.454266	-0.329018	-0.466001	TRUE	TRUE	TRUE	FALSE
WDR75	-0.060906	1	Unchanged-Ess	-0.322	0.99274	Unchanged-Ess	0.89736	0.96261	Unchanged-Ess	-0.83952	0.992197	Unchanged-Ess	0.47296	1	Unchanged-Ess	0.093124	1	Unchanged-Ess	-1.13108	-1.09875	-1.078	TRUE	TRUE	TRUE	TRUE
KRT3	0.27759	0.967682	Unchanged-Ess	0.22113	0.990962	Unchanged-Ess	-0.046293	1	Unchanged-Ess	-0.83843	0.786455	Unchanged-Ess	0.0039541	1	Unchanged-Ess	0.068949	1	Unchanged-Ess	-0.13808	-0.0836726	-0.130485	TRUE	TRUE	TRUE	FALSE
ATAD3A	-0.054122	1	Unchanged-Ess	0.062531	1	Unchanged-Ess	-0.13824	1	Unchanged-Ess	-0.83761	0.848365	Unchanged-Ess	0.13121	1	Unchanged-Ess	-0.047869	1	Unchanged-Ess	-1.37777	-1.37209	-1.3758	TRUE	TRUE	TRUE	FALSE
POLR2F	-0.087474	0.916535	Unchanged-Ess	-0.25987	0.933027	Unchanged-Ess	-0.29784	1	Unchanged-Ess	-0.83753	0.924353	Unchanged-Ess	0.37793	0.809613	Unchanged-Ess	-0.47019	0.9978	Unchanged-Ess	-1.01805	-1.03212	-1.03784	TRUE	TRUE	TRUE	TRUE
PTPRT	0.16649	0.998511	Unchanged-Ess	0.012521	1	Unchanged-Ess	0.10503	1	Unchanged-Ess	-0.8367	0.865578	Unchanged-Ess	-0.15917	0.894187	Unchanged-Ess	-0.24614	1	Unchanged-Ess	0.0156194	-0.037511	-0.00404649	FALSE	FALSE	FALSE	FALSE
SMG8	-0.4021	0.853378	Unchanged-Ess	-0.20669	0.966772	Unchanged-Ess	-0.34064	1	Unchanged-Ess	-0.83661	0.852117	Unchanged-Ess	-0.53217	0.174089	Unchanged-Ess	-1.0195	0.07415	sensitive-compound	-0.344006	-0.250122	-0.208399	TRUE	TRUE	TRUE	FALSE
GNS	0.040067	1	Unchanged-Ess	0.091299	1	Unchanged-Ess	-0.03006	0.874241	Unchanged-Ess	-0.8365	0.835223	Unchanged-Ess	-0.050131	1	Unchanged-Ess	0.015966	1	Unchanged-Ess	-0.0107981	0.0469588	0.0389354	FALSE	FALSE	FALSE	FALSE
BAG4	-0.040048	1	Unchanged-Ess	-0.31542	0.99274	Unchanged-Ess	-0.2813	0.887483	Unchanged-Ess	-0.83616	0.960631	Unchanged-Ess	-0.013887	1	Unchanged-Ess	0.042904	1	Unchanged-Ess	-0.186444	-0.147568	-0.212513	TRUE	TRUE	TRUE	FALSE
HS3ST6	-0.19529	0.975691	Unchanged-Ess	-0.086353	0.993522	Unchanged-Ess	-0.10256	1	Unchanged-Ess	-0.83556	0.299047	Unchanged-Ess	-0.20638	0.442885	Unchanged-Ess	-0.064089	0.954739	Unchanged-Ess	0.0933642	0.0782209	0.0746055	FALSE	FALSE	FALSE	FALSE
AIF1	0.063426	1	Unchanged-Ess	0.09267	1	Unchanged-Ess	-0.58635	0.923917	Unchanged-Ess	-0.83539	0.951433	Unchanged-Ess	0.007937	1	Unchanged-Ess	-0.027349	1	Unchanged-Ess	-0.176716	-0.0652969	-0.0592854	TRUE	FALSE	FALSE	FALSE
LYZL1	-0.27452	0.977055	Unchanged-Ess	-0.2743	0.993522	Unchanged-Ess	-0.43524	0.962041	Unchanged-Ess	-0.83502	0.91597	Unchanged-Ess	-0.1846	0.915428	Unchanged-Ess	-0.28714	0.825398	Unchanged-Ess	-0.192291	-0.147754	-0.255835	TRUE	TRUE	TRUE	FALSE
SCGB1D2	0.10297	1	Unchanged-Ess	0.084283	1	Unchanged-Ess	-0.19036	0.985183	Unchanged-Ess	-0.83395	0.995226	Unchanged-Ess	-0.048956	1	Unchanged-Ess	0.11873	1	Unchanged-Ess	-0.142618	-0.103752	-0.130168	TRUE	TRUE	TRUE	FALSE
IL12B	0.15388	0.990005	Unchanged-Ess	0.33871	0.981542	Unchanged-Ess	-0.27116	0.281986	Unchanged-Ess	-0.83355	0.863584	Unchanged-Ess	0.088327	1	Unchanged-Ess	0.092057	1	Unchanged-Ess	0.0143455	0.0474364	0.0750888	FALSE	FALSE	FALSE	FALSE
MIIP	0.031364	1	Unchanged-Ess	-0.060202	0.993522	Unchanged-Ess	-0.29979	0.882608	Unchanged-Ess	-0.83336	0.871511	Unchanged-Ess	-0.090424	1	Unchanged-Ess	-0.1563	1	Unchanged-Ess	0.0465558	-0.0339851	0.0232396	FALSE	FALSE	FALSE	FALSE
WDR7	-0.029246	1	Unchanged-Ess	0.65204	0.998888	Unchanged-Ess	-0.2597	1	Unchanged-Ess	-0.83287	0.880636	Unchanged-Ess	0.28114	1	Unchanged-Ess	-0.0328	1	Unchanged-Ess	-0.959912	-1.04727	-1.04577	TRUE	TRUE	TRUE	FALSE
ACBD5	-0.051726	0.947611	Unchanged-Ess	-0.26757	0.972624	Unchanged-Ess	-0.064906	1	Unchanged-Ess	-0.83283	0.759077	Unchanged-Ess	-0.15003	0.975712	Unchanged-Ess	-0.50159	0.536334	Unchanged-Ess	0.168151	0.0775848	0.0707099	FALSE	FALSE	FALSE	FALSE
SNTN	-0.0080371	1	Unchanged-Ess	-0.17205	0.975703	Unchanged-Ess	-0.0068441	1	Unchanged-Ess	-0.83231	0.850776	Unchanged-Ess	0.0079808	1	Unchanged-Ess	0.20164	0.996624	Unchanged-Ess	0.0920145	0.105125	0.117934	FALSE	FALSE	FALSE	FALSE
POLR3D	0.14659	0.967682	Unchanged-Ess	-0.2065	0.999905	Unchanged-Ess	-0.25349	0.762022	Unchanged-Ess	-0.83183	0.872291	Unchanged-Ess	-0.10011	1	Unchanged-Ess	0.17787	1	Unchanged-Ess	-0.147596	-0.343051	-0.316091	TRUE	TRUE	TRUE	FALSE
IQSEC2	0.0093135	1	Unchanged-Ess	0.31275	0.964274	Unchanged-Ess	-0.22866	0.993674	Unchanged-Ess	-0.83159	0.678316	Unchanged-Ess	-0.17325	0.888955	Unchanged-Ess	-0.056969	1	Unchanged-Ess	-0.00802418	0.0615976	0.00817464	FALSE	FALSE	FALSE	FALSE
MUCL1	0.20937	1	Unchanged-Ess	-0.11495	0.998458	Unchanged-Ess	-0.39035	0.861823	Unchanged-Ess	-0.83135	0.814021	Unchanged-Ess	-0.037161	1	Unchanged-Ess	-0.076961	0.948465	Unchanged-Ess	-0.265967	-0.35485	-0.341607	TRUE	TRUE	TRUE	FALSE
YIPF4	0.0052095	1	Unchanged-Ess	-0.10013	1	Unchanged-Ess	-0.20129	0.716352	Unchanged-Ess	-0.8301	0.299047	Unchanged-Ess	0.17833	0.993891	Unchanged-Ess	0.063728	1	Unchanged-Ess	0.0267723	0.0146125	0.0343743	FALSE	FALSE	FALSE	FALSE
GRK2	0.11063	0.922063	Unchanged-Ess	-0.15105	0.99274	Unchanged-Ess	-0.2188	0.96442	Unchanged-Ess	-0.83002	0.873425	Unchanged-Ess	0.3686	0.342505	Unchanged-Ess	0.40968	1	Unchanged-Ess	-0.237411	-0.278563	-0.103866	TRUE	TRUE	TRUE	FALSE
KRT33B	-0.1119	0.999137	Unchanged-Ess	0.22799	1	Unchanged-Ess	0.13744	1	Unchanged-Ess	-0.83002	0.808692	Unchanged-Ess	-0.37091	0.316018	Unchanged-Ess	-0.0096226	0.604211	Unchanged-Ess	0.0384731	0.0447496	-0.0507915	FALSE	FALSE	FALSE	FALSE
ZNF675	0.013485	1	Unchanged-Ess	0.12119	0.99274	Unchanged-Ess	-0.0010544	1	Unchanged-Ess	-0.82936	0.691219	Unchanged-Ess	-0.22848	0.764434	Unchanged-Ess	-0.18796	0.993705	Unchanged-Ess	-0.652041	-0.602161	-0.565962	TRUE	TRUE	TRUE	FALSE
UBQLN3	0.076832	1	Unchanged-Ess	-0.00056866	1	Unchanged-Ess	0.064933	1	Unchanged-Ess	-0.82872	0.631834	Unchanged-Ess	0.034577	1	Unchanged-Ess	0.13248	1	Unchanged-Ess	0.0200993	-0.0314452	-0.0256538	FALSE	FALSE	FALSE	FALSE
TFAP2B	0.11832	1	Unchanged-Ess	0.21363	0.974487	Unchanged-Ess	-0.51976	0.749934	Unchanged-Ess	-0.8285	0.844287	Unchanged-Ess	0.072699	1	Unchanged-Ess	-0.050195	1	Unchanged-Ess	0.00351753	0.0117941	-0.00668049	FALSE	FALSE	FALSE	FALSE
MAP2K7	-0.015244	1	Unchanged-Ess	-0.079114	1	Unchanged-Ess	-0.44234	0.793136	Unchanged-Ess	-0.82834	0.382965	Unchanged-Ess	-0.27151	0.915849	Unchanged-Ess	-0.21597	1	Unchanged-Ess	-0.302475	-0.302434	-0.2894	TRUE	TRUE	TRUE	FALSE
IWS1	0.22386	0.965244	Unchanged-Ess	0.04334	1	Unchanged-Ess	-0.36208	0.872591	Unchanged-Ess	-0.82832	0.90142	Unchanged-Ess	-0.087485	1	Unchanged-Ess	-0.21352	0.931276	Unchanged-Ess	-0.27087	-0.0807402	-0.165379	TRUE	FALSE	TRUE	TRUE
NPIPB6	0.1541	0.900369	Unchanged-Ess	0.18064	1	Unchanged-Ess	-0.61411	0.912671	Unchanged-Ess	-0.82804	0.913654	Unchanged-Ess	0.16534	1	Unchanged-Ess	-0.53028	1	Unchanged-Ess	-0.454262	-0.582145	-0.559533	TRUE	TRUE	TRUE	FALSE
B3GALT1	-0.34193	0.95325	Unchanged-Ess	-0.28791	0.959436	Unchanged-Ess	-0.1716	0.892052	Unchanged-Ess	-0.82803	0.764091	Unchanged-Ess	-0.10231	1	Unchanged-Ess	-0.024698	1	Unchanged-Ess	-0.0746169	-0.0457269	-0.0636389	FALSE	FALSE	FALSE	FALSE
CDS2	0.67232	0.893937	Unchanged-Ess	-0.021752	0.9852	Unchanged-Ess	-0.68114	0.776064	Unchanged-Ess	-0.82802	0.966646	Unchanged-Ess	-0.65805	0.900606	Unchanged-Ess	0.30682	1	Unchanged-Ess	-0.996042	-1.02508	-1.01911	TRUE	TRUE	TRUE	FALSE
PET117	-0.0062764	1	Unchanged-Ess	0.21087	1	Unchanged-Ess	0.59441	0.585328	Unchanged-Ess	-0.8276	1	Unchanged-Ess	0.24418	1	Unchanged-Ess	-0.018761	1	Unchanged-Ess	-0.75733	-0.937583	-0.963819	TRUE	TRUE	TRUE	TRUE
NEDD4L	-0.0068579	1	Unchanged-Ess	0.17236	0.993032	Unchanged-Ess	-0.19095	0.898566	Unchanged-Ess	-0.82758	0.513422	Unchanged-Ess	-0.016941	1	Unchanged-Ess	0.32721	0.725542	Unchanged-Ess	0.0984919	0.0752801	0.0308719	FALSE	FALSE	FALSE	FALSE
RRH	-0.11156	0.988228	Unchanged-Ess	-0.037118	1	Unchanged-Ess	-0.14884	0.9815	Unchanged-Ess	-0.82758	0.852902	Unchanged-Ess	0.095361	1	Unchanged-Ess	-0.25934	0.894479	Unchanged-Ess	0.0198156	-0.0023855	0.0109049	FALSE	FALSE	FALSE	FALSE
FGF19	-0.009272	0.901353	Unchanged-Ess	0.27167	0.738829	Unchanged-Ess	-0.47883	0.806843	Unchanged-Ess	-0.82752	0.62995	Unchanged-Ess	0.091723	0.676872	Unchanged-Ess	0.31602	0.7113	Unchanged-Ess	-0.0453119	-0.100759	0.0101476	FALSE	TRUE	FALSE	FALSE
ATG9A	0.072404	1	Unchanged-Ess	0.31669	0.925733	Unchanged-Ess	-0.53123	0.927494	Unchanged-Ess	-0.82662	0.808692	Unchanged-Ess	0.61125	6.2e-05	resistant-compound	1.2783	3.7e-05	resistant-compound	-0.332787	-0.196168	-0.206746	TRUE	TRUE	TRUE	FALSE
ZNF32	0.095166	1	Unchanged-Ess	0.035186	1	Unchanged-Ess	-0.020315	1	Unchanged-Ess	-0.82653	0.749631	Unchanged-Ess	-0.15197	0.688451	Unchanged-Ess	-0.15561	1	Unchanged-Ess	0.0499529	-0.00401758	-0.0630762	FALSE	FALSE	FALSE	FALSE
ZNF407	0.012269	1	Unchanged-Ess	-0.10368	0.993522	Unchanged-Ess	-0.056739	0.979475	Unchanged-Ess	-0.82601	0.993816	Unchanged-Ess	-0.65958	0.513777	Unchanged-Ess	-0.26575	1	Unchanged-Ess	-0.821369	-0.821492	-0.850485	TRUE	TRUE	TRUE	TRUE
NRBP1	-0.10004	1	Unchanged-Ess	0.2233	1	Unchanged-Ess	-0.36359	0.781026	Unchanged-Ess	-0.82591	0.622382	Unchanged-Ess	0.66608	0.001045	resistant-compound	1.7638	3.7e-05	resistant-compound	-0.63755	-0.594084	-0.455744	TRUE	TRUE	TRUE	FALSE
TRMT12	-0.025755	1	Unchanged-Ess	0.22293	0.996503	Unchanged-Ess	-0.43693	0.850428	Unchanged-Ess	-0.82585	0.837706	Unchanged-Ess	0.088008	1	Unchanged-Ess	0.14572	1	Unchanged-Ess	-0.233476	-0.285209	-0.284953	TRUE	TRUE	TRUE	FALSE
HTR3B	-0.078312	0.99936	Unchanged-Ess	0.046767	0.990962	Unchanged-Ess	-0.1929	1	Unchanged-Ess	-0.82583	0.655508	Unchanged-Ess	-0.034755	1	Unchanged-Ess	0.13377	1	Unchanged-Ess	-0.018072	-0.0325027	-0.0242264	FALSE	FALSE	FALSE	FALSE
C6orf47	0.060417	1	Unchanged-Ess	0.16887	0.987424	Unchanged-Ess	-0.41672	0.931322	Unchanged-Ess	-0.82487	0.825579	Unchanged-Ess	0.071929	1	Unchanged-Ess	0.014734	1	Unchanged-Ess	-0.0166174	0.00109981	-0.00754336	FALSE	FALSE	FALSE	FALSE
TESK1	0.051991	1	Unchanged-Ess	0.027118	1	Unchanged-Ess	-0.033348	0.974388	Unchanged-Ess	-0.82486	0.802878	Unchanged-Ess	-0.046229	1	Unchanged-Ess	0.16831	1	Unchanged-Ess	-0.109319	-0.0704263	-0.062448	TRUE	FALSE	FALSE	FALSE
UBE2T	0.14798	1	Unchanged-Ess	0.33058	0.909701	Unchanged-Ess	-0.21984	1	Unchanged-Ess	-0.82474	0.848365	Unchanged-Ess	-0.21856	0.934111	Unchanged-Ess	-0.35038	0.882906	Unchanged-Ess	-0.643121	-0.626579	-0.658437	TRUE	TRUE	TRUE	FALSE
MUC22	0.022834	1	Unchanged-Ess	0.054907	0.957576	Unchanged-Ess	-0.066785	0.915103	Unchanged-Ess	-0.82452	0.622382	Unchanged-Ess	-0.014066	1	Unchanged-Ess	0.17904	0.991655	Unchanged-Ess	0.0972715	0.0589739	0.0701333	FALSE	FALSE	FALSE	FALSE
E2F5	0.03225	1	Unchanged-Ess	0.23561	0.96737	Unchanged-Ess	-0.17371	1	Unchanged-Ess	-0.82406	0.622382	Unchanged-Ess	-0.058612	1	Unchanged-Ess	0.072961	1	Unchanged-Ess	0.0354749	0.00924855	0.0262959	FALSE	FALSE	FALSE	FALSE
CTXN1	-0.03345	0.99444	Unchanged-Ess	-0.26142	1	Unchanged-Ess	-0.36335	0.962478	Unchanged-Ess	-0.82356	0.89925	Unchanged-Ess	-0.031376	1	Unchanged-Ess	0.167	1	Unchanged-Ess	-0.258004	-0.236669	-0.306532	TRUE	TRUE	TRUE	FALSE
C9orf85	0.016241	0.911385	Unchanged-Ess	0.18828	0.609056	Unchanged-Ess	0.069251	0.982672	Unchanged-Ess	-0.82348	0.899768	Unchanged-Ess	0.074276	1	Unchanged-Ess	-0.11001	1	Unchanged-Ess	-0.243915	-0.190628	-0.189648	TRUE	TRUE	TRUE	FALSE
CNNM4	0.042618	0.936488	Unchanged-Ess	-0.11662	0.99274	Unchanged-Ess	-0.48858	0.744611	Unchanged-Ess	-0.82297	0.825579	Unchanged-Ess	0.24224	0.79699	Unchanged-Ess	-0.026692	1	Unchanged-Ess	-0.0757046	-0.0281862	-0.10442	FALSE	FALSE	TRUE	FALSE
UBAP2L	-0.2524	1	Unchanged-Ess	-0.13373	1	Unchanged-Ess	-0.16084	0.92054	Unchanged-Ess	-0.82281	0.700586	Unchanged-Ess	0.011773	1	Unchanged-Ess	-0.52952	0.626693	Unchanged-Ess	-0.108727	-0.421834	-0.404186	TRUE	TRUE	TRUE	FALSE
LEPR	-0.088047	1	Unchanged-Ess	0.0035718	1	Unchanged-Ess	-0.17403	0.96442	Unchanged-Ess	-0.82262	0.471679	Unchanged-Ess	0.12112	1	Unchanged-Ess	-0.036712	1	Unchanged-Ess	0.0265185	0.0420767	0.0914003	FALSE	FALSE	FALSE	FALSE
MFN2	0.2964	0.99444	Unchanged-Ess	0.1134	1	Unchanged-Ess	-1.1289	0.435567	Unchanged-Ess	-0.82257	0.604029	Unchanged-Ess	0.27228	1	Unchanged-Ess	0.29653	1	Unchanged-Ess	-0.91604	-1.01311	-1.00616	TRUE	TRUE	TRUE	TRUE
EEFSEC	0.22825	0.957988	Unchanged-Ess	-0.51001	0.993522	Unchanged-Ess	-0.9177	0.567437	Unchanged-Ess	-0.82202	0.951433	Unchanged-Ess	-0.694	0.642905	Unchanged-Ess	-0.5867	1	Unchanged-Ess	-0.818356	-0.887534	-0.881916	TRUE	TRUE	TRUE	TRUE
FER	-0.060662	0.98901	Unchanged-Ess	0.041081	1	Unchanged-Ess	-0.45046	0.739672	Unchanged-Ess	-0.82171	0.622382	Unchanged-Ess	0.21162	0.793993	Unchanged-Ess	0.038178	0.988414	Unchanged-Ess	-0.0345128	-0.0148321	-0.0943545	FALSE	FALSE	TRUE	FALSE
THEGL	0.066154	1	Unchanged-Ess	-0.047542	0.794146	Unchanged-Ess	-0.25706	0.890084	Unchanged-Ess	-0.82165	0.419725	Unchanged-Ess	0.055954	1	Unchanged-Ess	0.037234	1	Unchanged-Ess	0.104342	0.0160395	0.0243105	FALSE	FALSE	FALSE	FALSE
C18orf25	-0.17328	1	Unchanged-Ess	-0.036678	0.869492	Unchanged-Ess	-0.32189	0.923882	Unchanged-Ess	-0.82146	0.568646	Unchanged-Ess	-0.24333	0.879742	Unchanged-Ess	0.011004	1	Unchanged-Ess	-0.0215842	-0.0791443	-0.0458454	FALSE	FALSE	FALSE	FALSE
ADPRM	-0.052938	0.95659	Unchanged-Ess	-0.25799	0.803456	Unchanged-Ess	-0.26381	0.725281	Unchanged-Ess	-0.82141	0.317925	Unchanged-Ess	-0.21047	0.632276	Unchanged-Ess	-0.071178	1	Unchanged-Ess	0.0883352	0.0620282	0.044339	FALSE	FALSE	FALSE	FALSE
GHRH	-0.18593	0.991482	Unchanged-Ess	-0.076905	1	Unchanged-Ess	-0.35114	0.568997	Unchanged-Ess	-0.82085	0.786829	Unchanged-Ess	-0.43798	0.047608	sensitive-compound	-0.30788	0.633528	Unchanged-Ess	0.0490935	0.0115732	-0.0233431	FALSE	FALSE	FALSE	FALSE
PRSS21	0.14614	1	Unchanged-Ess	0.16313	0.925733	Unchanged-Ess	-0.44778	0.749932	Unchanged-Ess	-0.82054	0.534376	Unchanged-Ess	0.1979	0.963163	Unchanged-Ess	0.10028	1	Unchanged-Ess	-0.0161561	-0.063841	-0.00554432	FALSE	FALSE	FALSE	FALSE
GMFB	0.089815	1	Unchanged-Ess	0.1201	0.986674	Unchanged-Ess	-0.62532	0.725281	Unchanged-Ess	-0.82051	0.834395	Unchanged-Ess	-0.011958	1	Unchanged-Ess	0.10291	1	Unchanged-Ess	-0.0505103	-0.0775614	0.0479019	FALSE	FALSE	FALSE	FALSE
GNPAT	0.2184	0.94413	Unchanged-Ess	0.12965	1	Unchanged-Ess	-0.22641	0.873963	Unchanged-Ess	-0.82004	0.880674	Unchanged-Ess	0.10616	1	Unchanged-Ess	0.31002	0.372668	Unchanged-Ess	0.0974286	0.134869	0.079861	FALSE	FALSE	FALSE	FALSE
CRYAB	-0.19445	1	Unchanged-Ess	-0.35531	1	Unchanged-Ess	-0.53154	0.567437	Unchanged-Ess	-0.81991	0.890909	Unchanged-Ess	0.13844	1	Unchanged-Ess	0.17006	1	Unchanged-Ess	-0.482163	-0.51843	-0.497327	TRUE	TRUE	TRUE	FALSE
GAB2	-0.25186	0.695073	Unchanged-Ess	-0.2694	0.972614	Unchanged-Ess	-0.55209	0.553812	Unchanged-Ess	-0.81904	0.770547	Unchanged-Ess	0.28274	0.751082	Unchanged-Ess	0.10939	1	Unchanged-Ess	-0.385749	-0.379196	-0.370469	TRUE	TRUE	TRUE	FALSE
GNAT2	0.0061678	1	Unchanged-Ess	-0.19707	0.960242	Unchanged-Ess	-0.47046	0.806843	Unchanged-Ess	-0.81889	0.800593	Unchanged-Ess	0.013	1	Unchanged-Ess	-0.18105	0.930695	Unchanged-Ess	-0.0287862	-0.10476	-0.0477875	FALSE	TRUE	FALSE	FALSE
GATA2	0.3441	0.27142	Unchanged-Ess	0.74326	0.010084	resistant-compound	-0.28089	0.739672	Unchanged-Ess	-0.81879	0.206908	Unchanged-Ess	0.46306	0.001561	resistant-compound	1.0456	3.7e-05	resistant-compound	0.249999	-0.0466739	0.0481365	FALSE	FALSE	FALSE	FALSE
SPN	-0.063983	1	Unchanged-Ess	-0.1526	0.868989	Unchanged-Ess	-0.74769	0.547362	Unchanged-Ess	-0.8187	0.786829	Unchanged-Ess	0.0044937	1	Unchanged-Ess	0.16752	1	Unchanged-Ess	-0.00908442	-0.0727375	-0.0965302	FALSE	FALSE	TRUE	FALSE
RRP1	0.14317	0.998511	Unchanged-Ess	0.31748	1	Unchanged-Ess	-0.3411	1	Unchanged-Ess	-0.81867	0.951204	Unchanged-Ess	0.0060968	1	Unchanged-Ess	-0.33453	1	Unchanged-Ess	-1.01347	-1.03525	-1.06462	TRUE	TRUE	TRUE	TRUE
KRT8	-0.047524	0.994887	Unchanged-Ess	-0.5706	0.91955	Unchanged-Ess	-0.17933	1	Unchanged-Ess	-0.81863	0.890909	Unchanged-Ess	-0.12229	1	Unchanged-Ess	-0.096583	1	Unchanged-Ess	-1.01801	-1.02124	-0.998199	TRUE	TRUE	TRUE	FALSE
RBM15	-0.0038753	0.968129	Unchanged-Ess	-0.62061	0.866337	Unchanged-Ess	-0.5756	0.562448	Unchanged-Ess	-0.81808	0.798123	Unchanged-Ess	0.012979	1	Unchanged-Ess	-0.023564	1	Unchanged-Ess	-0.306133	-0.384081	-0.28296	TRUE	TRUE	TRUE	FALSE
ATG3	0.45212	0.821089	Unchanged-Ess	0.28914	0.907159	Unchanged-Ess	-0.30408	0.944261	Unchanged-Ess	-0.81782	0.839344	Unchanged-Ess	0.37406	0.587643	Unchanged-Ess	0.52637	0.555744	Unchanged-Ess	-0.395232	-0.283902	-0.189981	TRUE	TRUE	TRUE	FALSE
DCAF8L1	0.016057	0.99444	Unchanged-Ess	-0.074375	1	Unchanged-Ess	-0.38502	0.82374	Unchanged-Ess	-0.81767	0.769193	Unchanged-Ess	0.041916	1	Unchanged-Ess	-0.037652	0.96892	Unchanged-Ess	0.0762618	0.167144	0.0916047	FALSE	FALSE	FALSE	FALSE
NBN	-0.20346	0.878951	Unchanged-Ess	-0.33279	0.770186	Unchanged-Ess	-0.48733	0.663893	Unchanged-Ess	-0.8176	0.890909	Unchanged-Ess	-0.14336	0.618392	Unchanged-Ess	-0.27887	1	Unchanged-Ess	-0.358953	-0.45203	-0.447888	TRUE	TRUE	TRUE	FALSE
CES1	0.017819	1	Unchanged-Ess	0.058863	0.990962	Unchanged-Ess	0.1303	1	Unchanged-Ess	-0.81712	0.835514	Unchanged-Ess	0.078296	1	Unchanged-Ess	0.018499	1	Unchanged-Ess	0.0665435	0.029062	0.0170114	FALSE	FALSE	FALSE	FALSE
LIG3	-0.26185	0.947611	Unchanged-Ess	-0.63128	0.91955	Unchanged-Ess	0.079369	1	Unchanged-Ess	-0.81636	0.944317	Unchanged-Ess	-0.26366	0.882731	Unchanged-Ess	-0.15412	0.951839	Unchanged-Ess	-0.573556	-0.469935	-0.502598	TRUE	TRUE	TRUE	FALSE
PJA2	0.15928	0.981844	Unchanged-Ess	0.053182	0.987424	Unchanged-Ess	0.080534	1	Unchanged-Ess	-0.81627	0.962166	Unchanged-Ess	0.1302	1	Unchanged-Ess	0.16454	1	Unchanged-Ess	-0.0778284	0.0280953	0.148804	FALSE	FALSE	FALSE	FALSE
CREBZF	0.067622	1	Unchanged-Ess	0.24784	0.887297	Unchanged-Ess	-0.47452	0.362566	Unchanged-Ess	-0.81619	0.419725	Unchanged-Ess	-0.1176	0.990459	Unchanged-Ess	-0.15863	1	Unchanged-Ess	-0.00309753	0.0170465	0.0103402	FALSE	FALSE	FALSE	FALSE
CIDEB	-0.051513	1	Unchanged-Ess	0.027826	1	Unchanged-Ess	-0.16537	0.906792	Unchanged-Ess	-0.81518	0.890909	Unchanged-Ess	0.086969	1	Unchanged-Ess	-0.086603	1	Unchanged-Ess	-0.0585247	-0.0240478	-0.0545872	FALSE	FALSE	FALSE	FALSE
H2AX	-0.32631	0.917033	Unchanged-Ess	-1.6648	0.566966	Unchanged-Ess	-0.4507	0.955949	Unchanged-Ess	-0.81494	0.848365	Unchanged-Ess	-0.049998	0.947498	Unchanged-Ess	-0.75466	0.54106	Unchanged-Ess	-0.968493	-0.972772	-0.982448	TRUE	TRUE	TRUE	FALSE
ZSWIM7	-0.16237	0.899675	Unchanged-Ess	-0.042175	1	Unchanged-Ess	-0.010486	1	Unchanged-Ess	-0.81408	0.915247	Unchanged-Ess	-0.30117	0.66389	Unchanged-Ess	0.12619	1	Unchanged-Ess	-0.141516	-0.102565	-0.0626873	TRUE	TRUE	FALSE	FALSE
LCE2D	0.34271	0.965244	Unchanged-Ess	0.0061859	1	Unchanged-Ess	-0.50691	0.896136	Unchanged-Ess	-0.81345	0.918145	Unchanged-Ess	0.01341	1	Unchanged-Ess	0.23919	1	Unchanged-Ess	-0.0440455	-0.0156045	-0.0608814	FALSE	FALSE	FALSE	FALSE
IL9R	0.098612	1	Unchanged-Ess	-0.043692	1	Unchanged-Ess	-0.39451	0.874241	Unchanged-Ess	-0.81327	0.756105	Unchanged-Ess	0.067217	1	Unchanged-Ess	0.25778	1	Unchanged-Ess	-0.132982	-0.174399	-0.16776	TRUE	TRUE	TRUE	FALSE
ABCF1	-0.10042	0.949686	Unchanged-Ess	-0.11561	0.99274	Unchanged-Ess	-0.10383	1	Unchanged-Ess	-0.81324	0.822783	Unchanged-Ess	-0.10393	0.996145	Unchanged-Ess	-0.28639	1	Unchanged-Ess	-1.0751	-1.03619	-1.04209	TRUE	TRUE	TRUE	TRUE
NUMA1	0.053939	1	Unchanged-Ess	0.10767	1	Unchanged-Ess	-0.46791	0.600622	Unchanged-Ess	-0.81323	0.834395	Unchanged-Ess	0.045889	1	Unchanged-Ess	0.13475	1	Unchanged-Ess	-0.552316	-0.621184	-0.650754	TRUE	TRUE	TRUE	FALSE
BIN1	-0.044779	1	Unchanged-Ess	0.18263	1	Unchanged-Ess	-0.10942	1	Unchanged-Ess	-0.81225	0.834395	Unchanged-Ess	-0.13543	0.978022	Unchanged-Ess	-0.13554	0.990294	Unchanged-Ess	0.0130193	-0.039655	-0.11986	FALSE	FALSE	TRUE	FALSE
TRMT5	-0.26989	1	Unchanged-Ess	0.53777	0.993522	Unchanged-Ess	-0.18073	1	Unchanged-Ess	-0.81221	0.957776	Unchanged-Ess	-0.08238	1	Unchanged-Ess	-0.47723	1	Unchanged-Ess	-1.13639	-1.14301	-1.14276	TRUE	TRUE	TRUE	TRUE
C18orf32	-0.066311	1	Unchanged-Ess	-0.58685	0.868989	Unchanged-Ess	-0.44229	0.744611	Unchanged-Ess	-0.81073	0.764091	Unchanged-Ess	-0.2218	0.642905	Unchanged-Ess	0.088395	1	Unchanged-Ess	0.052731	-0.040883	-0.0324323	FALSE	FALSE	FALSE	FALSE
CEP164	-0.092468	0.985361	Unchanged-Ess	0.071425	0.99274	Unchanged-Ess	-0.22017	0.957342	Unchanged-Ess	-0.81066	0.702541	Unchanged-Ess	0.10774	1	Unchanged-Ess	-0.011457	1	Unchanged-Ess	0.00610327	0.0695606	0.0334145	FALSE	FALSE	FALSE	FALSE
OPRL1	-0.07059	0.917033	Unchanged-Ess	-0.019764	0.868989	Unchanged-Ess	-0.18155	1	Unchanged-Ess	-0.81038	0.781058	Unchanged-Ess	0.072479	1	Unchanged-Ess	-0.14997	1	Unchanged-Ess	-0.107631	-0.0541413	0.0180947	TRUE	FALSE	FALSE	FALSE
RGS7BP	0.06178	1	Unchanged-Ess	0.15571	0.990962	Unchanged-Ess	-0.31283	1	Unchanged-Ess	-0.81024	0.837706	Unchanged-Ess	-0.18597	0.800602	Unchanged-Ess	-0.14844	0.851349	Unchanged-Ess	-0.175891	0.0710377	0.0845695	TRUE	FALSE	FALSE	FALSE
ABRAXAS1	0.15943	1	Unchanged-Ess	0.016283	0.968843	Unchanged-Ess	-0.4405	0.866102	Unchanged-Ess	-0.81009	0.839057	Unchanged-Ess	-0.29333	0.662382	Unchanged-Ess	-0.02996	0.937212	Unchanged-Ess	-0.391452	-0.445251	-0.362989	TRUE	TRUE	TRUE	FALSE
DOT1L	0.01434	1	Unchanged-Ess	0.48254	0.897074	Unchanged-Ess	-0.40243	0.537314	Unchanged-Ess	-0.81004	0.622382	Unchanged-Ess	0.93638	6.2e-05	resistant-compound	1.7826	3.7e-05	resistant-compound	-0.0284914	-0.182233	-0.0418654	FALSE	TRUE	FALSE	FALSE
RND3	-0.024935	1	Unchanged-Ess	-0.10846	1	Unchanged-Ess	-0.25223	0.955495	Unchanged-Ess	-0.80992	0.617449	Unchanged-Ess	0.12256	1	Unchanged-Ess	-0.1327	1	Unchanged-Ess	0.0193636	-0.111919	-0.056485	FALSE	TRUE	FALSE	FALSE
THUMPD1	0.13854	0.99444	Unchanged-Ess	0.01177	1	Unchanged-Ess	-0.38116	0.799101	Unchanged-Ess	-0.80987	0.744249	Unchanged-Ess	-0.24973	0.915849	Unchanged-Ess	0.26051	0.991655	Unchanged-Ess	-0.0707211	-0.103306	-0.165402	FALSE	TRUE	TRUE	FALSE
FGFR1OP2	0.075937	1	Unchanged-Ess	0.045785	1	Unchanged-Ess	-0.24083	0.825304	Unchanged-Ess	-0.80969	0.620203	Unchanged-Ess	0.044476	1	Unchanged-Ess	-0.037144	1	Unchanged-Ess	-0.102523	-0.405781	-0.274219	FALSE	TRUE	TRUE	FALSE
GGA3	-0.068364	1	Unchanged-Ess	-0.015306	1	Unchanged-Ess	-0.19774	1	Unchanged-Ess	-0.80963	0.550215	Unchanged-Ess	0.2354	0.716567	Unchanged-Ess	0.069955	1	Unchanged-Ess	-0.180599	-0.105892	-0.112691	TRUE	TRUE	TRUE	FALSE
CILK1	-0.03539	0.98901	Unchanged-Ess	0.22519	1	Unchanged-Ess	-0.23812	0.912671	Unchanged-Ess	-0.8096	0.622382	Unchanged-Ess	0.052382	1	Unchanged-Ess	0.14343	1	Unchanged-Ess	0.0826493	-0.0234869	-0.00142662	FALSE	FALSE	FALSE	FALSE
TMEM200C	0.063804	0.934874	Unchanged-Ess	0.088356	1	Unchanged-Ess	-0.29565	0.732365	Unchanged-Ess	-0.80926	0.786829	Unchanged-Ess	-0.026712	1	Unchanged-Ess	0.14093	1	Unchanged-Ess	0.104284	0.0436929	0.0851104	FALSE	FALSE	FALSE	FALSE
ZNF627	0.28059	1	Unchanged-Ess	0.44957	0.932706	Unchanged-Ess	-0.81298	0.656233	Unchanged-Ess	-0.80873	0.837706	Unchanged-Ess	-0.13435	1	Unchanged-Ess	-0.42904	0.907717	Unchanged-Ess	0.0718913	-0.0695257	-0.0322622	FALSE	FALSE	FALSE	FALSE
SMTNL1	0.13857	1	Unchanged-Ess	-0.015185	0.99274	Unchanged-Ess	-0.095542	1	Unchanged-Ess	-0.80847	0.686957	Unchanged-Ess	0.046156	1	Unchanged-Ess	0.24583	0.879048	Unchanged-Ess	0.103403	0.0871067	0.0748107	FALSE	FALSE	FALSE	FALSE
INO80C	0.12496	0.998511	Unchanged-Ess	-0.46478	0.966772	Unchanged-Ess	-0.17561	0.725281	Unchanged-Ess	-0.8083	0.759077	Unchanged-Ess	0.019179	1	Unchanged-Ess	0.092415	1	Unchanged-Ess	-0.167524	-0.360044	-0.393557	TRUE	TRUE	TRUE	FALSE
GRK6	-0.0071293	1	Unchanged-Ess	0.046738	0.868989	Unchanged-Ess	-0.14115	0.981004	Unchanged-Ess	-0.80815	0.702541	Unchanged-Ess	0.00064018	1	Unchanged-Ess	-0.090157	1	Unchanged-Ess	0.0413489	0.0948557	0.0761304	FALSE	FALSE	FALSE	FALSE
TM4SF19	-0.13375	0.768037	Unchanged-Ess	-0.23734	0.957947	Unchanged-Ess	-0.19982	1	Unchanged-Ess	-0.80798	0.622382	Unchanged-Ess	-0.035479	1	Unchanged-Ess	-0.10617	1	Unchanged-Ess	0.177683	0.0377634	0.0783524	FALSE	FALSE	FALSE	FALSE
WDR4	0.35208	0.64904	Unchanged-Ess	0.32224	1	Unchanged-Ess	-0.081834	1	Unchanged-Ess	-0.80688	0.795748	Unchanged-Ess	0.71298	0.038108	resistant-compound	0.074365	1	Unchanged-Ess	-0.293171	-0.573337	-0.548909	TRUE	TRUE	TRUE	TRUE
SCYL1	0.062042	1	Unchanged-Ess	0.049683	1	Unchanged-Ess	-0.742	0.334763	Unchanged-Ess	-0.80653	0.828016	Unchanged-Ess	0.48925	0.066356	resistant-compound	0.68065	0.025692	resistant-compound	-0.490236	-0.441214	-0.327675	TRUE	TRUE	TRUE	FALSE
LAMB2	-0.26216	0.741572	Unchanged-Ess	0.069235	0.99274	Unchanged-Ess	-0.21402	1	Unchanged-Ess	-0.80637	0.695593	Unchanged-Ess	-0.16111	1	Unchanged-Ess	0.34087	1	Unchanged-Ess	-0.167206	-0.0635374	-0.113176	TRUE	FALSE	TRUE	FALSE
HOXD13	-0.081879	1	Unchanged-Ess	0.018418	0.990962	Unchanged-Ess	-0.29347	0.802602	Unchanged-Ess	-0.80608	0.864359	Unchanged-Ess	-0.18775	0.971299	Unchanged-Ess	0.13123	1	Unchanged-Ess	0.0701565	-0.065674	-0.0630862	FALSE	FALSE	FALSE	FALSE
LPIN2	-0.025282	1	Unchanged-Ess	-0.0040403	1	Unchanged-Ess	-0.26992	0.574601	Unchanged-Ess	-0.80599	0.863886	Unchanged-Ess	0.045762	1	Unchanged-Ess	-0.17878	0.951839	Unchanged-Ess	0.00753013	-0.00849795	-0.0186331	FALSE	FALSE	FALSE	FALSE
MACIR	0.23099	0.948864	Unchanged-Ess	0.21138	1	Unchanged-Ess	-0.12614	0.890084	Unchanged-Ess	-0.80582	0.702378	Unchanged-Ess	0.20004	0.983614	Unchanged-Ess	0.18286	1	Unchanged-Ess	0.0725124	-0.00438215	0.0105751	FALSE	FALSE	FALSE	FALSE
SPEN	0.0020316	1	Unchanged-Ess	0.11506	1	Unchanged-Ess	-0.52279	0.646876	Unchanged-Ess	-0.80526	0.759077	Unchanged-Ess	0.36058	0.108678	Unchanged-Ess	0.45515	0.011718	resistant-compound	-0.00546945	-0.0069537	0.0531847	FALSE	FALSE	FALSE	FALSE
FBXO48	-0.1761	1	Unchanged-Ess	0.056827	0.99274	Unchanged-Ess	-0.26281	0.9579	Unchanged-Ess	-0.80521	0.419725	Unchanged-Ess	0.078497	1	Unchanged-Ess	-0.20787	0.992932	Unchanged-Ess	-0.11748	-0.22874	-0.0434875	TRUE	TRUE	FALSE	FALSE
ATG2A	-0.01233	1	Unchanged-Ess	-0.030066	1	Unchanged-Ess	-0.65277	0.246216	Unchanged-Ess	-0.80498	0.223663	Unchanged-Ess	0.24025	0.192143	Unchanged-Ess	0.16006	0.628228	Unchanged-Ess	-0.107781	-0.132416	-0.037397	TRUE	TRUE	FALSE	FALSE
PABIR1	-0.13682	1	Unchanged-Ess	-0.38249	0.993522	Unchanged-Ess	-0.11227	0.971553	Unchanged-Ess	-0.80392	0.851637	Unchanged-Ess	-0.74883	0.651521	Unchanged-Ess	-0.82394	0.990222	Unchanged-Ess	-0.505591	-0.759095	-0.741318	TRUE	TRUE	TRUE	FALSE
PCF11	0.17255	1	Unchanged-Ess	0.23348	1	Unchanged-Ess	-0.29696	0.963209	Unchanged-Ess	-0.80375	0.604029	Unchanged-Ess	0.11757	1	Unchanged-Ess	-0.10747	1	Unchanged-Ess	-0.943716	-0.980867	-0.995548	TRUE	TRUE	TRUE	TRUE
CD2BP2	0.035487	1	Unchanged-Ess	0.12523	0.990962	Unchanged-Ess	-0.0027527	0.982562	Unchanged-Ess	-0.80237	0.223663	Unchanged-Ess	-0.060456	1	Unchanged-Ess	0.087848	1	Unchanged-Ess	-0.260516	-0.478143	-0.401557	TRUE	TRUE	TRUE	FALSE
TRMT11	-0.38969	0.665931	Unchanged-Ess	-0.42946	0.91955	Unchanged-Ess	-0.016836	0.915005	Unchanged-Ess	-0.80228	0.916242	Unchanged-Ess	-0.30584	0.40734	Unchanged-Ess	-0.23748	0.994983	Unchanged-Ess	-0.0831341	-0.11497	-0.0667081	FALSE	TRUE	FALSE	FALSE
MAP3K11	0.015179	1	Unchanged-Ess	0.13133	0.997455	Unchanged-Ess	-0.56083	0.547912	Unchanged-Ess	-0.80188	0.792379	Unchanged-Ess	0.092422	1	Unchanged-Ess	0.19198	1	Unchanged-Ess	-0.386621	-0.595674	-0.481149	TRUE	TRUE	TRUE	FALSE
OIT3	0.056009	0.960057	Unchanged-Ess	0.30239	0.909701	Unchanged-Ess	-0.071128	1	Unchanged-Ess	-0.80168	0.747427	Unchanged-Ess	0.021495	1	Unchanged-Ess	0.0076726	1	Unchanged-Ess	-0.0471492	-0.00260669	-0.131315	FALSE	FALSE	TRUE	FALSE
CNTNAP5	0.34039	0.872923	Unchanged-Ess	0.18686	0.990962	Unchanged-Ess	-0.28299	0.784043	Unchanged-Ess	-0.80135	0.81924	Unchanged-Ess	0.12645	1	Unchanged-Ess	0.12113	1	Unchanged-Ess	0.0373095	-0.000351475	-0.0218058	FALSE	FALSE	FALSE	FALSE
ECHDC2	0.071622	1	Unchanged-Ess	0.078341	0.951431	Unchanged-Ess	-0.19997	0.995988	Unchanged-Ess	-0.80125	0.850776	Unchanged-Ess	-0.04717	1	Unchanged-Ess	0.070741	1	Unchanged-Ess	-0.00401994	-0.01988	-0.00595255	FALSE	FALSE	FALSE	FALSE
FAM131C	-0.25732	0.756651	Unchanged-Ess	-0.30564	0.978658	Unchanged-Ess	-0.23824	0.957342	Unchanged-Ess	-0.80079	0.848365	Unchanged-Ess	0.1226	1	Unchanged-Ess	0.22601	1	Unchanged-Ess	-0.121863	-0.131167	-0.042297	TRUE	TRUE	FALSE	FALSE
MRPL42	1.2993	0.81245	Unchanged-Ess	-0.17531	1	Unchanged-Ess	0.075454	1	Unchanged-Ess	-0.80067	1	Unchanged-Ess	-0.15102	1	Unchanged-Ess	-0.60035	0.828407	Unchanged-Ess	-1.08943	-1.07729	-1.11982	TRUE	TRUE	TRUE	TRUE
RNF157	-0.094459	0.967704	Unchanged-Ess	0.23731	0.993032	Unchanged-Ess	-0.68426	0.700637	Unchanged-Ess	-0.80064	0.658316	Unchanged-Ess	0.044019	1	Unchanged-Ess	-0.061034	1	Unchanged-Ess	0.112725	0.0133553	-0.0441431	FALSE	FALSE	FALSE	FALSE
CAPN5	0.18141	1	Unchanged-Ess	-0.016812	1	Unchanged-Ess	0.052922	0.956242	Unchanged-Ess	-0.80048	0.907644	Unchanged-Ess	0.20901	0.951858	Unchanged-Ess	0.28448	0.907599	Unchanged-Ess	0.103607	0.00854479	0.0122777	FALSE	FALSE	FALSE	FALSE
CACNB4	0.059354	1	Unchanged-Ess	0.054315	1	Unchanged-Ess	-0.4418	0.537314	Unchanged-Ess	-0.79992	0.620203	Unchanged-Ess	0.10744	1	Unchanged-Ess	0.16305	1	Unchanged-Ess	0.0152459	-0.0257551	0.0260914	FALSE	FALSE	FALSE	FALSE
[truncated: 16,778 more rows]

## Sheet: README
xxx	cell line of interest
yyy	day/timepoint
lfc.xxx.yyy	log2 fold change of this gene in MAGECK-RRA
[truncated: 5 more rows]
