# Supplementary material for: CRISPR screens and quantitative proteomics reveal remodeling of the aryl hydrocarbon receptor–driven proteome through PARP7 activity
Source: Proc Natl Acad Sci U S A. 2025 Jun 10;122(24):e2424985122. doi: 10.1073/pnas.2424985122 (PMC12184497; doi:10.1073/pnas.2424985122)
Supplement: Supplementary file 3 — Dataset S02 (CSV) [file pnas.2424985122.sd02.csv]

sgRNA	Gene	Yusa.plasmid	NCI-H838.day11.RBN2397.R1	NCI-H838.day11.DMSO.R2	NCI-H838.day11.DMSO.R1	NCI-H838.day11.RBN2397.R2	NCI-H838.day18.RBN2397.R2	NCI-H838.day18.RBN2397.R1	NCI-H838.day18.DMSO.R2	NCI-H838.day18.DMSO.R1	HCC44.day11.RBN2397.R1	HCC44.day11.RBN2397.R2	HCC44.day11.DMSO.R1	HCC44.day11.DMSO.R2	HCC44.day18.RBN2397.R1	HCC44.day18.RBN2397.R2	HCC44.day18.DMSO.R1	HCC44.day18.DMSO.R2	SK-MES-1.day11.DMSO.R1	SK-MES-1.day11.RBN2397.R2	SK-MES-1.day11.RBN2397.R1	SK-MES-1.day11.DMSO.R2	SK-MES-1.day18.RBN2397.R2	SK-MES-1.day18.RBN2397.R1	SK-MES-1.day18.DMSO.R2	SK-MES-1.day18.DMSO.R1
A1BG_v3_6-1	A1BG	712	378	460	282	376	360	251	278	199	644	523	328	271	706	392	537	432	374	231	376	230	257	285	226	259
A1BG_v3_6-2	A1BG	291	139	296	191	170	173	85	198	291	157	225	118	137	147	258	165	254	136	143	229	141	123	179	104	159
A1BG_v3_6-3	A1BG	626	543	645	565	597	506	388	516	559	736	858	440	316	617	1196	463	739	497	283	497	426	386	317	482	476
A1BG_v3_6-4	A1BG	205	56	57	46	62	66	73	56	26	128	214	76	69	95	142	94	93	125	108	130	70	67	157	147	192
A1BG_v3_6-5	A1BG	153	51	99	24	37	25	22	43	19	451	251	67	116	346	248	66	67	83	40	88	89	68	65	76	66
A1BG_v3_6-6	A1BG	656	614	678	530	475	567	378	556	310	889	681	504	436	890	810	715	687	775	640	907	622	725	629	684	746
A1CF_v3_6-1	A1CF	694	266	337	296	289	291	199	225	386	168	164	251	201	293	101	288	227	247	302	336	202	261	210	159	332
A1CF_v3_6-2	A1CF	388	290	265	400	312	256	229	254	251	485	216	367	261	183	359	281	256	481	424	553	450	618	440	468	552
A1CF_v3_6-3	A1CF	905	505	435	511	469	438	417	289	601	852	599	678	427	585	560	542	458	561	511	635	563	675	563	625	672
A1CF_v3_6-4	A1CF	868	511	605	653	651	654	439	603	545	747	620	544	458	679	508	365	560	702	458	684	565	555	595	756	794
A1CF_v3_6-5	A1CF	187	76	66	86	71	71	120	74	72	99	56	72	140	57	148	86	105	101	94	95	65	114	129	30	118
A1CF_v3_6-6	A1CF	581	454	385	444	542	468	239	269	479	337	275	284	312	220	242	411	419	483	438	588	512	655	568	478	556
A2M_v3_6-1	A2M	1147	1040	1294	1099	1043	1372	1112	1228	1321	1522	877	1264	923	1602	1206	1517	1203	1220	1166	1627	1217	1390	1364	1281	1496
A2M_v3_6-2	A2M	200	221	303	265	235	211	91	204	238	394	216	294	291	611	442	272	238	218	257	309	250	310	251	247	303
A2M_v3_6-3	A2M	664	417	493	346	495	537	342	328	428	710	435	462	351	481	429	426	472	765	592	789	707	655	642	797	842
A2M_v3_6-4	A2M	1061	674	634	642	758	762	438	552	769	841	615	738	648	711	659	776	883	679	625	905	727	781	657	848	660
A2M_v3_6-5	A2M	433	644	749	573	735	722	522	780	1030	711	361	716	464	465	458	505	558	581	380	719	428	602	655	559	737
A2M_v3_6-6	A2M	351	111	142	124	163	203	137	74	159	189	202	250	137	258	73	139	124	267	319	362	363	285	317	341	500
A2ML1_v3_6-1	A2ML1	962	800	862	732	678	596	507	676	682	1039	557	598	552	784	946	525	1101	814	721	1041	656	871	861	831	954
A2ML1_v3_6-2	A2ML1	884	514	535	503	578	466	378	481	677	875	704	763	760	1287	1090	783	985	740	645	836	757	767	799	666	740
A2ML1_v3_6-3	A2ML1	188	76	106	140	81	65	77	152	156	96	80	73	15	30	11	27	27	127	157	186	222	205	176	173	169
A2ML1_v3_6-4	A2ML1	180	39	125	72	51	32	37	44	76	216	66	169	149	47	26	182	199	47	41	60	25	50	6	27	51
A2ML1_v3_6-5	A2ML1	1555	1530	1538	1144	1224	1388	1140	1453	1272	1934	1428	1317	1144	1712	1634	1878	1586	1894	1581	2159	1587	1827	1781	1652	2152
A2ML1_v3_6-6	A2ML1	453	427	358	397	339	220	183	215	307	739	354	381	360	954	349	291	460	518	395	610	443	416	370	552	617
A3GALT2_v3_6-1	A3GALT2	490	304	352	261	307	213	109	196	175	228	202	269	207	67	148	119	188	400	366	461	380	495	516	403	450
A3GALT2_v3_6-2	A3GALT2	408	176	241	193	152	144	92	193	170	163	133	185	167	64	60	89	256	274	151	264	295	156	209	335	282
A3GALT2_v3_6-3	A3GALT2	383	168	166	176	144	112	94	150	278	374	132	322	125	188	229	153	145	146	158	171	213	106	47	74	162
A3GALT2_v3_6-4	A3GALT2	240	64	151	121	106	55	12	47	167	158	130	138	104	195	264	36	55	201	158	247	187	282	249	195	259
A3GALT2_v3_6-5	A3GALT2	892	323	343	392	328	356	235	381	322	447	168	215	132	428	129	121	179	346	253	440	356	284	295	471	382
A3GALT2_v3_6-6	A3GALT2	341	121	162	83	108	66	70	126	76	124	77	100	172	17	6	185	257	213	148	193	231	292	172	237	250
A4GALT_v3_6-1	A4GALT	440	254	343	321	339	246	161	177	348	461	188	384	335	784	244	288	552	389	210	423	254	227	267	392	353
A4GALT_v3_6-2	A4GALT	292	371	335	292	453	664	318	333	162	466	338	253	201	465	441	411	145	165	90	136	120	94	109	157	147
A4GALT_v3_6-3	A4GALT	313	198	344	238	165	254	226	276	248	221	148	180	206	187	72	92	297	131	118	173	157	144	152	130	92
A4GALT_v3_6-4	A4GALT	1294	960	875	841	786	813	624	643	1020	1335	894	822	880	1133	1364	958	1121	845	701	1120	929	681	743	860	1115
A4GALT_v3_6-5	A4GALT	749	472	396	525	468	664	390	368	614	1013	922	695	563	806	1016	788	1191	625	507	712	578	638	625	600	698
A4GALT_v3_6-6	A4GALT	230	96	102	131	150	159	95	96	110	184	69	174	175	81	25	113	294	245	166	223	185	187	137	180	223
A4GNT_v3_6-1	A4GNT	602	324	438	438	457	422	295	369	341	435	383	480	488	609	703	378	471	379	257	352	283	223	259	262	313
A4GNT_v3_6-2	A4GNT	523	402	466	286	459	526	321	358	451	452	286	441	350	262	248	452	416	408	329	458	380	313	338	425	431
A4GNT_v3_6-3	A4GNT	692	266	263	345	309	277	209	283	285	448	287	301	289	292	179	387	328	371	275	439	285	392	323	297	379
A4GNT_v3_6-4	A4GNT	1103	907	1200	1020	1129	1146	751	1011	1286	1106	855	1023	766	734	812	833	976	1140	823	1259	1036	770	933	1054	1148
A4GNT_v3_6-5	A4GNT	739	461	472	498	433	308	273	340	515	953	583	647	307	631	970	750	542	609	465	592	563	499	601	502	675
A4GNT_v3_6-6	A4GNT	554	731	791	676	593	592	512	537	637	1323	932	948	910	1075	1050	1089	964	710	575	831	660	848	673	622	837
AAAS_v3_6-1	AAAS	434	93	125	97	96	72	55	97	86	339	206	220	223	85	340	274	230	208	137	273	290	127	141	194	169
AAAS_v3_6-2	AAAS	780	277	361	323	300	276	133	252	274	278	165	241	243	113	91	195	237	305	254	290	243	259	202	215	252
AAAS_v3_6-3	AAAS	463	81	103	149	111	86	25	76	109	175	161	137	54	206	159	71	45	154	128	181	143	47	115	165	170
AAAS_v3_6-4	AAAS	393	130	178	202	131	152	113	85	185	137	146	206	159	133	106	142	163	177	134	187	140	63	105	144	164
AAAS_v3_6-5	AAAS	620	483	463	486	618	559	365	280	560	712	712	925	583	339	709	880	871	629	526	650	551	437	376	589	583
AAAS_v3_6-6	AAAS	634	321	431	291	413	467	148	284	275	555	169	451	319	426	269	258	277	449	321	320	384	244	290	364	400
AACS_v3_6-1	AACS	362	103	122	105	125	130	113	154	142	259	184	213	103	100	96	215	123	313	206	331	270	300	193	227	360
AACS_v3_6-2	AACS	814	598	930	730	558	460	414	745	858	1053	789	746	615	803	817	784	913	731	592	1107	844	787	810	866	681
AACS_v3_6-3	AACS	349	190	261	180	262	249	154	181	153	244	123	280	297	135	87	277	457	213	97	178	173	155	153	137	214
AACS_v3_6-4	AACS	386	118	94	75	64	52	111	88	78	153	262	151	109	185	354	224	225	115	84	144	80	71	137	108	165
AACS_v3_6-5	AACS	639	565	572	501	666	626	453	612	631	834	352	418	413	980	667	319	432	534	437	647	493	594	574	542	612
AACS_v3_6-6	AACS	1518	1294	1235	1129	1128	1214	1129	1197	1534	1248	1016	1262	841	580	916	1025	1192	1259	979	1457	1153	1066	1043	1270	1357
AADAC_v3_6-1	AADAC	545	393	348	333	347	287	296	332	420	312	319	322	259	255	533	281	171	397	350	368	423	375	369	360	429
AADAC_v3_6-2	AADAC	467	413	689	603	524	508	348	515	577	1121	523	710	633	811	561	585	405	458	366	605	444	434	487	452	428
AADAC_v3_6-3	AADAC	517	417	374	274	377	320	304	287	424	502	314	234	224	316	316	240	260	268	272	302	221	244	256	348	307
AADAC_v3_6-4	AADAC	762	503	607	541	780	571	329	464	567	611	513	756	470	587	467	991	692	511	445	553	522	554	367	532	573
AADAC_v3_6-5	AADAC	215	88	51	83	48	55	54	44	87	101	76	101	49	107	67	12	40	59	19	42	37	24	20	20	39
AADAC_v3_6-6	AADAC	177	68	88	70	115	138	60	87	79	122	115	151	86	161	58	135	123	119	116	111	110	90	112	155	82
AADACL2_v3_6-1	AADACL2	879	535	683	553	674	668	484	553	737	1158	841	767	757	1433	1579	655	1217	658	449	788	544	374	654	537	710
AADACL2_v3_6-2	AADACL2	811	378	359	267	256	165	284	266	354	492	305	405	438	201	259	385	540	662	410	668	639	433	514	589	706
AADACL2_v3_6-3	AADACL2	924	825	970	794	760	842	595	717	969	2359	1307	1002	1117	3260	1728	1259	1402	751	594	944	805	557	574	726	730
AADACL2_v3_6-4	AADACL2	339	350	328	310	403	238	371	246	159	361	125	310	286	388	346	409	196	278	222	347	305	267	218	294	257
AADACL2_v3_6-5	AADACL2	747	267	409	297	352	263	235	343	351	536	463	431	349	551	757	251	449	455	397	517	442	422	480	513	403
AADACL2_v3_6-6	AADACL2	406	294	424	325	464	240	242	339	484	640	364	296	184	552	388	472	332	285	156	265	174	145	147	226	207
AADACL3_v3_6-1	AADACL3	795	527	668	537	522	403	358	576	540	660	577	537	477	697	830	584	525	641	474	627	493	492	397	476	534
AADACL3_v3_6-2	AADACL3	547	324	347	267	311	322	225	346	344	76	159	289	120	44	174	199	177	223	233	279	184	205	204	163	233
AADACL3_v3_6-3	AADACL3	679	540	702	625	760	625	464	560	694	682	622	578	411	445	587	462	380	518	501	653	629	477	438	608	615
AADACL3_v3_6-4	AADACL3	398	246	198	295	303	141	110	113	224	263	105	206	216	150	169	160	305	242	187	338	225	285	258	254	214
AADACL3_v3_6-5	AADACL3	420	344	319	374	298	238	204	261	305	186	162	221	138	30	82	110	123	252	163	236	208	130	180	246	270
AADACL3_v3_6-6	AADACL3	377	318	379	342	301	231	204	356	409	400	193	196	98	403	333	161	106	156	165	331	166	146	405	178	213
AADACL4_v3_6-1	AADACL4	582	333	468	340	344	346	261	416	228	340	121	335	175	183	228	201	157	310	279	393	248	335	211	282	219
AADACL4_v3_6-2	AADACL4	508	209	328	315	282	197	120	252	250	63	234	143	126	54	141	209	305	195	153	257	165	132	170	121	175
AADACL4_v3_6-3	AADACL4	1493	494	500	460	639	453	352	404	403	658	416	474	547	405	410	431	561	710	511	700	682	796	576	746	774
AADACL4_v3_6-4	AADACL4	455	281	312	364	338	315	304	281	462	329	469	340	352	261	791	352	350	377	238	435	297	180	261	290	365
AADACL4_v3_6-5	AADACL4	869	450	471	384	512	599	405	369	471	336	430	467	486	291	279	435	531	491	383	483	409	440	340	427	555
AADACL4_v3_6-6	AADACL4	1162	338	458	310	419	321	274	227	353	569	379	405	306	488	813	375	446	296	220	248	244	191	203	198	314
AADAT_v3_6-1	AADAT	537	192	300	251	244	311	162	277	308	782	413	542	410	845	403	701	643	482	436	619	563	479	373	589	604
AADAT_v3_6-2	AADAT	495	232	317	356	396	453	237	297	360	561	212	577	206	274	308	524	277	346	234	405	337	215	291	315	450
AADAT_v3_6-3	AADAT	1013	284	412	308	384	438	298	441	514	711	246	455	357	535	462	503	348	479	429	542	395	521	486	493	550
AADAT_v3_6-4	AADAT	336	20	63	38	31	24	7	29	27	176	142	142	109	10	89	106	125	69	54	34	100	58	32	57	75
AADAT_v3_6-5	AADAT	285	173	227	212	167	208	195	163	262	633	262	310	351	652	542	423	410	283	201	301	275	269	307	346	403
AADAT_v3_6-6	AADAT	580	360	319	363	296	185	186	183	378	343	349	313	173	439	414	543	271	377	383	557	424	383	439	473	530
AAGAB_v3_6-1	AAGAB	692	220	207	196	199	194	99	114	154	172	89	235	132	147	138	47	189	256	119	216	243	86	120	185	197
AAGAB_v3_6-2	AAGAB	878	114	216	187	208	48	60	149	183	451	360	311	290	405	283	202	425	178	100	111	135	70	89	128	142
AAGAB_v3_6-3	AAGAB	920	192	242	215	239	167	117	188	220	1482	1294	827	724	1739	2567	818	1109	246	186	292	269	203	261	278	230
AAGAB_v3_6-4	AAGAB	365	149	272	290	170	51	49	248	269	431	306	372	229	337	201	468	168	232	185	200	253	166	124	151	236
AAGAB_v3_6-5	AAGAB	301	127	188	149	113	81	92	100	217	224	98	161	216	205	76	77	183	279	221	335	238	277	287	286	297
AAGAB_v3_6-6	AAGAB	472	67	70	95	85	54	15	39	67	286	124	185	90	154	112	327	125	127	37	52	100	9	52	39	104
AAK1_v3_6-1	AAK1	1477	1041	1180	1064	1239	1263	871	883	1372	783	815	1034	783	497	550	753	1221	928	853	1040	1018	1020	869	918	1049
AAK1_v3_6-2	AAK1	290	165	140	147	94	92	68	52	96	425	191	480	236	122	120	594	399	227	148	321	239	254	198	245	257
AAK1_v3_6-3	AAK1	159	100	147	70	89	106	78	123	151	66	102	45	35	9	29	20	40	45	53	41	24	32	12	37	24
AAK1_v3_6-4	AAK1	336	176	239	198	246	203	129	169	312	335	254	198	129	265	192	130	218	182	154	223	237	154	200	160	248
AAK1_v3_6-5	AAK1	226	146	122	160	143	113	116	138	190	35	92	154	90	16	52	131	109	115	83	189	95	98	222	105	127
AAK1_v3_6-6	AAK1	720	437	644	346	471	540	426	924	405	693	560	523	420	674	593	472	768	451	438	836	509	534	642	521	567
AAMDC_v3_6-1	AAMDC	425	189	121	157	147	158	104	94	124	314	151	223	124	63	141	201	217	178	176	207	154	167	124	217	231
AAMDC_v3_6-2	AAMDC	661	586	502	509	454	447	487	545	542	598	300	488	333	453	159	283	236	360	340	394	345	386	330	411	327
AAMDC_v3_6-3	AAMDC	336	59	58	39	90	53	19	28	35	368	87	98	167	131	78	194	186	113	115	164	146	158	93	74	153
AAMDC_v3_6-4	AAMDC	290	129	205	106	140	148	75	124	142	203	110	259	162	159	34	207	130	150	191	288	176	190	250	212	179
AAMDC_v3_6-5	AAMDC	500	129	149	198	200	142	71	111	133	314	274	405	445	250	317	549	1005	348	224	513	284	368	353	224	369
AAMDC_v3_6-6	AAMDC	184	83	67	78	32	18	30	48	58	155	149	176	55	42	112	189	147	82	101	98	110	71	71	60	93
AAMP_v3_6-1	AAMP	825	16	21	19	37	2	14	12	6	34	37	4	40	1	52	0	34	13	10	7	21	20	17	20	8
AAMP_v3_6-2	AAMP	414	17	19	29	35	19	4	14	10	135	116	70	54	165	191	129	117	25	23	21	40	29	20	42	23
AAMP_v3_6-3	AAMP	1318	12	22	6	9	1	1	3	6	51	74	115	71	44	3	118	67	57	29	63	19	19	37	21	106
AAMP_v3_6-4	AAMP	273	153	104	78	108	78	82	84	89	140	182	148	62	120	155	223	163	115	73	123	180	142	119	181	153
AAMP_v3_6-5	AAMP	855	65	30	67	57	38	70	38	20	297	64	128	76	73	33	145	25	82	98	63	73	88	45	72	102
AAMP_v3_6-6	AAMP	1093	10	25	18	18	1	8	4	27	64	40	52	14	9	23	39	2	10	11	6	12	4	3	5	10
AANAT_v3_6-1	AANAT	352	214	253	207	158	131	143	211	285	209	173	264	210	181	168	127	160	250	188	246	219	216	244	176	208
AANAT_v3_6-2	AANAT	482	158	151	161	156	80	65	125	111	146	181	280	70	68	47	262	44	185	195	245	200	206	250	184	269
AANAT_v3_6-3	AANAT	765	760	829	813	906	860	453	793	989	1207	779	778	859	560	726	728	1166	912	624	871	756	704	624	711	853
AANAT_v3_6-4	AANAT	1274	324	347	408	340	349	211	296	546	536	420	547	334	213	475	559	317	354	238	342	288	250	274	333	313
AANAT_v3_6-5	AANAT	606	185	229	280	361	224	119	223	293	480	396	336	456	536	497	294	296	107	79	145	118	98	90	70	47
AANAT_v3_6-6	AANAT	859	685	757	563	641	643	478	438	626	765	646	581	487	886	389	510	553	691	688	831	768	796	671	899	839
AAR2_v3_6-1	AAR2	796	580	555	445	567	372	291	400	416	1022	525	506	532	830	535	466	498	859	472	761	723	410	489	901	961
AAR2_v3_6-2	AAR2	680	692	674	652	668	999	672	678	860	240	305	320	298	141	211	235	442	504	393	597	575	434	439	572	558
AAR2_v3_6-3	AAR2	179	145	169	130	97	125	93	105	73	15	53	41	32	22	15	4	15	101	80	37	115	63	27	62	107
AAR2_v3_6-4	AAR2	385	215	154	288	97	130	167	170	350	244	107	184	172	129	40	172	197	342	265	388	350	202	304	308	315
AAR2_v3_6-5	AAR2	207	139	154	179	144	99	102	128	158	293	95	119	89	105	175	119	68	217	109	152	128	111	170	219	208
AAR2_v3_6-6	AAR2	1395	1224	1505	1439	1371	1305	786	1175	1487	1109	824	1160	1152	634	614	859	1061	1333	1004	1279	1096	983	1074	1188	1580
AARD_v3_6-1	AARD	445	325	372	357	508	501	256	364	430	326	374	329	322	113	503	194	407	427	373	555	474	339	469	545	646
AARD_v3_6-2	AARD	903	719	729	699	822	873	421	587	742	1016	628	822	560	770	518	748	684	893	658	853	747	719	759	854	1036
AARD_v3_6-3	AARD	247	114	137	71	115	94	108	150	57	238	135	223	203	179	112	254	150	69	19	77	41	45	46	49	31
AARD_v3_6-4	AARD	239	39	39	39	51	9	19	22	19	305	127	124	64	126	186	77	98	87	85	67	133	98	37	122	70
AARD_v3_6-5	AARD	623	688	641	601	718	723	502	602	675	907	726	827	541	1032	1526	765	723	547	359	608	471	493	482	522	555
AARD_v3_6-6	AARD	436	335	409	268	396	401	261	420	292	702	511	348	301	1055	440	381	388	338	301	547	270	487	345	375	355
AARS_v3_6-1	AARS1	211	36	54	20	83	27	25	21	18	147	54	55	23	72	11	57	1	0	2	1	8	16	2	3	7
AARS_v3_6-2	AARS1	409	0	0	0	0	0	0	0	1	8	5	7	0	21	1	4	12	47	23	47	27	37	48	24	88
AARS_v3_6-3	AARS1	829	25	20	14	28	6	6	1	10	0	0	0	0	2	0	1	0	2	22	3	14	3	9	6	1
AARS_v3_6-4	AARS1	1255	3	13	27	14	31	0	6	19	176	55	136	119	48	43	100	101	78	75	60	83	64	82	67	82
AARS_v3_6-5	AARS1	587	60	72	30	36	30	13	44	48	552	255	387	338	265	297	358	395	117	125	137	127	118	163	127	139
AARS_v3_6-6	AARS1	357	14	6	11	28	3	0	6	29	0	0	0	4	0	0	0	0	0	0	0	0	0	0	0	0
AARS2_v3_6-1	AARS2	551	80	55	58	35	16	39	50	61	198	157	103	110	39	47	41	69	170	121	157	136	59	40	43	79
AARS2_v3_6-2	AARS2	311	0	0	0	0	1	0	0	2	10	0	0	3	0	0	11	0	24	33	18	11	0	2	0	0
AARS2_v3_6-3	AARS2	403	5	6	7	3	12	1	4	10	40	33	20	52	22	20	4	34	8	28	30	5	0	2	7	1
AARS2_v3_6-4	AARS2	752	44	87	75	54	67	31	31	38	108	75	125	113	43	1	59	62	140	103	120	103	65	82	152	170
AARS2_v3_6-5	AARS2	617	24	13	18	12	15	5	18	8	111	42	102	26	13	16	15	10	58	67	92	26	13	6	5	12
AARS2_v3_6-6	AARS2	1286	80	65	49	79	43	19	7	46	200	183	202	124	47	87	110	86	248	242	360	307	149	179	175	213
AARSD1_v3_6-1	AARSD1	606	234	292	227	270	165	163	163	204	740	457	438	247	536	479	617	255	397	263	320	351	333	287	233	346
AARSD1_v3_6-2	AARSD1	312	121	79	161	113	173	119	80	160	330	229	158	179	331	627	208	283	164	115	178	118	202	129	102	188
AARSD1_v3_6-3	AARSD1	448	68	84	97	53	29	40	35	68	284	211	172	167	153	231	159	258	100	131	226	86	102	119	170	174
AARSD1_v3_6-4	AARSD1	188	65	87	88	87	95	26	38	102	19	46	65	107	12	11	66	95	22	15	37	13	6	23	30	21
AARSD1_v3_6-5	AARSD1	584	169	133	171	190	180	89	86	146	210	306	117	101	107	169	239	171	170	175	187	195	196	151	170	205
AARSD1_v3_6-6	AARSD1	891	186	195	255	203	195	154	233	348	127	52	244	83	142	83	158	63	67	92	105	38	107	97	33	26
AASDH_v3_6-1	AASDH	228	80	101	123	133	120	78	114	180	58	66	57	18	29	17	66	36	62	55	82	49	66	14	112	42
AASDH_v3_6-2	AASDH	509	66	116	59	127	52	22	57	27	328	208	204	228	261	103	233	167	155	77	131	126	72	71	120	118
AASDH_v3_6-3	AASDH	196	49	66	35	38	39	35	28	3	94	103	49	57	119	107	41	28	61	48	54	81	60	42	96	46
AASDH_v3_6-4	AASDH	460	1	17	21	35	37	5	14	26	56	88	154	139	46	66	92	192	46	36	95	70	15	32	57	33
AASDH_v3_6-5	AASDH	239	73	137	136	111	110	33	76	134	292	226	182	199	296	83	170	315	250	109	230	193	164	221	267	281
AASDH_v3_6-6	AASDH	247	139	148	150	149	98	63	107	132	181	134	63	57	31	244	82	116	132	162	185	112	147	153	145	153
AASDHPPT_v3_6-1	AASDHPPT	1309	86	60	88	110	63	52	54	80	431	437	605	396	244	140	643	482	123	82	114	108	85	58	106	131
AASDHPPT_v3_6-2	AASDHPPT	1120	7	27	31	30	2	3	12	33	135	69	49	42	94	141	25	91	15	13	8	11	2	18	2	0
AASDHPPT_v3_6-3	AASDHPPT	812	41	59	39	87	138	13	18	64	19	24	91	29	13	46	48	38	26	21	44	21	8	22	3	8
AASDHPPT_v3_6-4	AASDHPPT	232	3	2	5	0	0	4	1	0	14	0	5	4	0	10	0	0	4	10	1	0	0	1	0	0
AASDHPPT_v3_6-5	AASDHPPT	375	22	12	24	27	22	6	6	17	18	10	81	17	1	75	71	54	43	32	51	37	8	21	23	74
AASDHPPT_v3_6-6	AASDHPPT	782	20	29	10	21	29	19	7	5	126	34	113	42	40	15	57	46	57	68	40	40	36	44	76	56
AASS_v3_6-1	AASS	510	216	333	398	357	333	185	172	520	685	271	533	529	259	242	433	616	284	153	301	310	286	238	350	296
AASS_v3_6-2	AASS	518	457	466	540	501	545	385	337	567	875	582	635	425	636	588	595	584	396	372	613	343	353	475	424	573
AASS_v3_6-3	AASS	359	413	478	497	500	877	405	607	884	533	242	292	189	291	272	227	267	252	198	329	248	245	226	305	305
AASS_v3_6-4	AASS	534	207	219	232	224	211	212	155	347	269	67	182	92	163	150	141	220	105	130	185	140	199	173	128	170
AASS_v3_6-5	AASS	213	122	132	143	207	162	125	116	136	159	121	130	166	236	101	101	163	167	168	233	235	199	139	175	257
AASS_v3_6-6	AASS	429	286	328	264	227	192	179	236	273	400	259	324	367	292	158	393	396	268	293	493	284	295	366	305	387
AATF_v3_6-1	AATF	1045	300	411	430	403	460	212	358	456	369	205	235	107	253	310	261	344	374	321	596	419	396	404	461	473
AATF_v3_6-2	AATF	863	129	160	241	179	130	96	200	231	258	287	135	54	357	435	266	140	383	299	354	303	260	276	345	402
AATF_v3_6-3	AATF	800	262	240	241	359	364	219	127	192	337	181	187	257	326	223	56	313	359	211	437	400	417	368	464	407
AATF_v3_6-4	AATF	495	16	3	12	1	7	8	1	43	14	32	16	78	3	7	14	109	4	3	1	2	24	0	2	0
AATF_v3_6-5	AATF	295	39	35	43	66	59	49	46	98	11	47	49	21	1	19	23	16	35	34	36	37	36	22	38	50
AATF_v3_6-6	AATF	417	72	49	19	56	52	29	45	75	22	10	74	39	1	3	83	27	99	110	114	61	126	126	49	105
AATK_v3_6-1	AATK	452	308	323	437	467	534	517	325	478	404	231	246	158	280	236	201	195	282	234	346	223	381	223	234	292
AATK_v3_6-2	AATK	887	404	486	415	395	374	317	328	497	705	443	320	238	443	558	268	299	405	314	543	353	370	367	392	418
AATK_v3_6-3	AATK	1068	828	763	668	688	860	711	583	618	1508	935	977	731	1055	1371	843	922	613	655	1048	606	742	701	724	813
AATK_v3_6-4	AATK	282	280	230	254	208	150	152	214	220	414	344	298	325	85	125	381	343	229	223	272	172	235	161	206	258
AATK_v3_6-5	AATK	544	178	262	175	169	110	75	172	180	481	491	251	205	332	370	204	261	344	270	267	264	227	266	294	281
AATK_v3_6-6	AATK	561	391	574	482	544	605	262	352	475	376	435	338	201	244	440	329	233	398	279	459	356	330	400	379	356
ABAT_v3_6-1	ABAT	692	251	335	275	345	232	198	214	414	540	221	420	274	149	251	386	206	419	282	482	355	475	367	419	584
ABAT_v3_6-2	ABAT	495	582	551	426	583	592	379	587	548	731	396	383	357	436	643	234	306	516	394	588	460	413	407	466	673
ABAT_v3_6-3	ABAT	914	498	537	486	442	328	370	497	462	407	403	590	609	328	345	461	706	598	408	605	539	466	549	455	646
ABAT_v3_6-4	ABAT	462	402	348	436	457	382	319	252	375	631	460	529	403	289	293	319	617	334	387	284	359	408	262	448	425
ABAT_v3_6-5	ABAT	202	144	133	123	140	57	77	109	128	240	293	247	62	258	431	125	167	172	175	193	151	152	142	154	166
ABAT_v3_6-6	ABAT	681	504	600	421	644	674	475	622	649	315	246	410	372	318	121	384	567	471	364	504	353	499	308	401	464
ABCA1_v3_6-1	ABCA1	327	152	150	64	149	234	138	61	108	70	159	159	128	22	163	79	154	141	160	198	173	191	221	187	189
ABCA1_v3_6-2	ABCA1	524	145	236	158	149	179	99	155	148	256	209	292	260	179	203	250	255	281	193	221	204	240	221	200	295
ABCA1_v3_6-3	ABCA1	452	257	289	254	333	394	198	191	234	556	588	415	267	491	990	399	546	321	258	366	330	382	403	362	325
ABCA1_v3_6-4	ABCA1	409	271	413	240	366	268	219	287	308	126	98	127	58	47	53	49	81	244	140	245	162	147	123	175	255
ABCA1_v3_6-5	ABCA1	163	47	59	94	84	71	38	42	63	71	128	90	17	27	96	144	64	74	78	55	48	127	88	66	94
ABCA1_v3_6-6	ABCA1	600	228	215	248	164	84	173	137	283	168	140	196	153	103	262	338	276	339	273	389	367	315	288	403	291
ABCA10_v3_6-1	ABCA10	838	325	271	337	385	253	193	241	370	647	563	387	457	538	647	424	571	437	342	396	360	398	399	356	477
ABCA10_v3_6-2	ABCA10	306	89	69	56	74	96	40	126	60	121	16	74	151	98	122	7	119	177	99	104	124	88	119	149	199
ABCA10_v3_6-3	ABCA10	790	734	568	592	758	835	608	541	731	874	493	706	582	535	259	600	861	877	650	860	756	792	845	764	997
ABCA10_v3_6-4	ABCA10	368	198	230	219	305	300	170	266	253	228	136	289	291	149	186	401	306	200	125	217	182	141	174	194	191
ABCA10_v3_6-5	ABCA10	411	140	133	135	97	78	115	82	161	203	210	125	245	70	198	175	357	125	103	167	129	216	100	132	124
ABCA10_v3_6-6	ABCA10	400	266	269	235	290	270	104	279	271	412	455	237	197	767	662	190	564	203	178	350	206	266	241	246	215
ABCA12_v3_6-1	ABCA12	335	103	78	119	160	133	79	43	97	176	143	74	48	112	138	32	95	163	157	153	184	151	113	188	161
ABCA12_v3_6-2	ABCA12	319	197	250	278	203	253	167	197	282	210	136	145	75	238	187	91	41	201	209	243	241	204	172	299	285
ABCA12_v3_6-3	ABCA12	473	430	357	388	313	304	273	395	443	691	538	484	355	478	945	296	393	510	414	516	453	397	433	499	606
ABCA12_v3_6-4	ABCA12	441	239	230	257	220	280	249	203	286	230	183	257	125	277	483	309	195	225	214	267	193	213	135	180	187
ABCA12_v3_6-5	ABCA12	562	353	600	472	472	361	249	440	567	557	296	438	350	430	315	433	327	426	253	460	416	261	452	408	451
ABCA12_v3_6-6	ABCA12	256	251	274	248	268	314	345	299	258	210	117	84	192	120	194	114	153	246	202	196	218	182	187	238	211
ABCA13_v3_6-1	ABCA13	304	157	327	325	418	404	215	386	382	512	362	232	164	497	652	184	352	270	251	380	226	293	253	239	227
ABCA13_v3_6-2	ABCA13	274	128	210	132	87	162	95	182	201	239	245	177	115	250	170	158	161	153	130	142	121	90	77	93	143
ABCA13_v3_6-3	ABCA13	213	95	144	173	122	183	79	107	165	99	71	92	83	61	54	25	57	107	100	205	172	114	92	132	120
ABCA13_v3_6-4	ABCA13	620	154	257	222	256	169	145	155	166	506	418	471	388	222	407	446	476	291	296	355	369	282	257	318	325
ABCA13_v3_6-5	ABCA13	197	169	128	149	166	279	208	111	142	312	73	170	46	147	47	177	92	217	245	262	165	279	204	195	266
ABCA13_v3_6-6	ABCA13	491	503	707	601	555	480	302	563	511	1556	1106	664	368	2813	2836	755	395	542	459	729	483	500	554	430	641
ABCA2_v3_6-1	ABCA2	776	385	390	422	405	408	293	533	790	497	415	612	392	361	567	808	766	633	413	701	554	515	583	549	731
ABCA2_v3_6-2	ABCA2	899	706	710	658	667	621	548	522	538	1535	780	879	716	1067	851	979	1183	770	549	861	720	606	802	816	799
ABCA2_v3_6-3	ABCA2	463	435	332	418	401	420	377	365	453	467	262	419	249	194	221	347	324	358	182	287	261	225	259	307	392
ABCA2_v3_6-4	ABCA2	227	77	145	141	174	85	44	122	105	78	174	72	111	33	17	65	284	85	77	164	103	64	105	89	103
ABCA2_v3_6-5	ABCA2	265	232	252	244	201	118	113	166	258	247	220	285	192	263	180	128	133	235	160	259	202	162	212	233	224
ABCA2_v3_6-6	ABCA2	601	431	352	524	627	302	279	297	681	565	241	346	329	966	364	137	237	411	335	548	437	397	341	345	488
ABCA3_v3_6-1	ABCA3	354	239	317	231	276	261	123	337	337	291	314	233	311	206	335	189	312	288	188	380	188	251	368	231	329
ABCA3_v3_6-2	ABCA3	535	249	328	286	272	182	144	292	379	238	193	237	306	135	192	172	337	222	145	270	191	220	220	180	173
ABCA3_v3_6-3	ABCA3	1234	741	854	780	944	641	658	590	851	1269	611	855	783	777	576	834	818	923	809	1129	809	831	998	1012	1122
ABCA3_v3_6-4	ABCA3	502	315	254	287	297	409	253	154	317	647	665	355	379	1233	2473	606	638	521	419	538	380	470	540	527	616
ABCA3_v3_6-5	ABCA3	1650	1112	1064	976	1041	982	1072	893	1208	1575	623	1528	991	841	388	1291	1061	1127	1056	1488	1005	1217	1338	1169	1264
ABCA3_v3_6-6	ABCA3	1012	278	316	340	330	279	234	355	429	821	440	540	365	365	369	329	580	369	326	410	345	360	401	310	349
ABCA4_v3_6-1	ABCA4	713	198	283	234	192	169	175	227	185	589	523	363	198	1254	950	182	453	319	314	337	283	230	325	318	261
ABCA4_v3_6-2	ABCA4	499	118	135	146	165	129	56	142	119	289	287	191	168	231	239	196	245	123	105	192	131	109	157	78	170
ABCA4_v3_6-3	ABCA4	241	61	79	42	81	72	47	97	59	31	52	65	61	9	23	5	27	18	51	24	35	61	37	24	40
ABCA4_v3_6-4	ABCA4	367	77	82	87	87	62	84	73	82	149	66	109	70	83	36	85	78	73	87	73	56	96	65	35	58
ABCA4_v3_6-5	ABCA4	368	283	217	171	255	147	294	142	164	284	419	257	321	61	877	381	712	293	267	327	243	223	217	189	252
ABCA4_v3_6-6	ABCA4	570	85	144	143	173	162	59	97	169	321	115	408	266	180	158	324	249	200	107	149	156	65	140	95	184
ABCA5_v3_6-1	ABCA5	152	14	29	14	17	3	38	22	7	81	55	47	84	36	18	43	67	48	41	107	91	69	130	103	44
ABCA5_v3_6-2	ABCA5	508	249	278	268	224	206	116	152	228	294	202	257	173	337	360	274	238	292	220	307	234	280	299	227	258
ABCA5_v3_6-3	ABCA5	814	512	494	426	470	416	390	503	649	766	549	676	436	731	898	680	674	578	421	730	599	487	597	660	653
ABCA5_v3_6-4	ABCA5	393	133	175	119	209	140	80	98	118	232	164	221	153	76	251	140	283	236	182	215	250	233	222	403	293
ABCA5_v3_6-5	ABCA5	1060	580	649	562	532	502	507	513	686	1024	586	516	619	720	325	652	729	593	435	613	656	577	627	469	638
ABCA5_v3_6-6	ABCA5	643	401	589	397	575	608	365	474	521	564	411	543	357	372	324	439	327	743	498	777	634	629	663	673	765
ABCA6_v3_6-1	ABCA6	1098	549	448	597	675	825	570	406	921	557	421	553	442	689	384	308	297	661	549	1035	680	815	899	821	760
ABCA6_v3_6-2	ABCA6	828	470	753	587	646	593	491	676	621	761	768	641	356	880	1439	602	627	493	425	588	553	449	523	494	529
ABCA6_v3_6-3	ABCA6	393	320	417	428	363	338	240	389	472	247	239	392	242	438	209	392	355	256	336	375	341	468	327	422	319
ABCA6_v3_6-4	ABCA6	289	101	186	150	123	145	129	141	141	102	96	216	268	14	76	187	191	162	132	101	155	166	142	148	122
ABCA6_v3_6-5	ABCA6	521	275	370	379	496	558	283	477	494	309	270	273	246	335	438	243	311	550	459	579	418	511	489	388	611
ABCA6_v3_6-6	ABCA6	576	245	254	300	256	290	274	281	591	374	392	303	273	129	325	235	268	370	289	463	379	314	499	452	398
ABCA7_v3_6-1	ABCA7	205	33	59	67	68	84	26	56	72	98	96	104	89	60	31	85	44	86	76	136	78	58	62	72	98
ABCA7_v3_6-2	ABCA7	263	183	245	178	238	207	181	307	158	371	232	377	200	182	255	257	280	341	311	408	272	446	405	289	420
ABCA7_v3_6-3	ABCA7	515	441	433	378	509	546	409	435	624	827	335	360	402	442	513	343	499	417	346	523	431	421	422	481	566
ABCA7_v3_6-4	ABCA7	476	265	309	171	289	504	269	265	183	562	218	257	279	848	361	282	557	260	217	211	218	190	193	137	288
ABCA7_v3_6-5	ABCA7	535	266	317	233	221	165	121	223	206	1203	563	837	724	1081	674	642	648	258	268	432	406	220	263	380	315
ABCA7_v3_6-6	ABCA7	1094	823	1107	817	874	1107	569	830	1055	854	666	658	627	1078	865	639	1265	662	631	649	536	805	491	542	873
ABCA8_v3_6-1	ABCA8	603	202	196	210	186	189	147	282	291	536	323	401	437	426	356	418	484	392	340	499	412	519	401	436	419
ABCA8_v3_6-2	ABCA8	336	194	233	160	243	245	122	209	320	244	178	249	247	131	107	281	299	134	176	145	212	152	146	221	185
ABCA8_v3_6-3	ABCA8	268	173	182	130	176	93	99	129	125	233	167	213	86	68	221	126	154	263	213	259	284	233	154	239	409
ABCA8_v3_6-4	ABCA8	609	338	378	320	464	719	414	409	438	355	383	407	300	160	705	392	400	390	267	481	315	382	291	340	390
ABCA8_v3_6-5	ABCA8	1051	744	806	645	803	866	705	765	849	1191	754	750	713	674	1177	760	776	974	919	1156	885	1360	1063	1155	1029
ABCA8_v3_6-6	ABCA8	1361	678	615	597	644	620	523	565	792	952	816	659	545	1277	1100	627	596	662	498	678	669	667	613	730	757
ABCA9_v3_6-1	ABCA9	1201	519	709	541	807	709	448	621	650	923	565	597	459	353	516	563	652	895	696	956	747	915	827	957	909
ABCA9_v3_6-2	ABCA9	279	92	107	118	119	94	54	74	67	393	226	124	131	323	477	161	262	169	117	153	186	142	165	176	263
ABCA9_v3_6-3	ABCA9	228	102	141	124	144	82	86	76	126	280	184	261	258	259	181	256	275	249	182	312	271	226	168	291	285
ABCA9_v3_6-4	ABCA9	318	185	239	222	170	154	94	180	173	138	52	137	232	200	44	113	152	215	200	181	244	179	167	210	228
ABCA9_v3_6-5	ABCA9	206	118	129	89	107	153	106	181	77	182	113	225	150	22	108	93	110	227	137	177	114	58	122	138	221
ABCA9_v3_6-6	ABCA9	658	413	396	395	430	358	332	430	427	1039	602	544	625	2227	2036	632	947	467	304	450	446	406	465	361	535
ABCB1_v3_6-1	ABCB1	570	270	230	313	272	385	191	185	427	322	147	305	219	269	233	324	316	297	182	351	328	207	240	291	287
ABCB1_v3_6-2	ABCB1	214	50	86	109	55	66	54	61	124	205	120	89	104	409	132	126	58	98	64	89	96	112	63	90	109
ABCB1_v3_6-3	ABCB1	505	474	500	604	560	579	338	466	508	651	244	330	387	508	352	428	466	418	454	519	466	537	473	621	618
ABCB1_v3_6-4	ABCB1	489	225	344	310	279	187	175	249	480	370	203	431	224	166	267	627	270	316	221	400	271	351	275	286	349
ABCB1_v3_6-5	ABCB1	49	32	14	60	40	12	22	6	16	31	24	36	27	79	0	107	23	23	23	47	48	41	12	40	22
ABCB1_v3_6-6	ABCB1	400	219	232	169	304	246	204	215	250	266	142	254	98	433	238	273	169	199	143	210	217	260	198	211	153
ABCB10_v3_6-1	ABCB10	172	5	1	3	0	0	1	10	3	31	20	6	12	1	17	0	1	17	27	84	9	65	58	12	36
ABCB10_v3_6-2	ABCB10	924	902	919	823	1103	1121	757	1012	857	1383	770	948	625	854	535	898	1021	1000	831	1124	1008	956	896	1133	1261
ABCB10_v3_6-3	ABCB10	329	376	451	416	392	242	240	299	404	407	116	240	214	276	52	121	310	343	194	303	316	180	240	489	398
ABCB10_v3_6-4	ABCB10	492	348	371	428	514	389	231	393	781	550	284	273	160	511	414	168	313	327	255	463	291	311	433	369	424
ABCB10_v3_6-5	ABCB10	362	350	463	451	460	377	218	366	415	698	465	543	328	548	419	687	568	505	483	564	421	619	458	487	535
ABCB10_v3_6-6	ABCB10	483	188	309	268	249	157	125	173	214	860	405	687	321	635	282	635	658	418	348	510	437	504	455	459	509
ABCB11_v3_6-1	ABCB11	289	104	74	70	140	95	49	38	67	220	77	90	85	47	133	123	150	109	87	198	97	104	149	94	178
ABCB11_v3_6-2	ABCB11	554	308	316	276	420	365	224	300	291	480	208	268	200	234	208	304	453	309	210	403	274	258	238	405	369
ABCB11_v3_6-3	ABCB11	199	171	287	265	176	207	145	137	207	222	94	198	170	137	104	470	348	197	152	263	226	246	318	251	297
ABCB11_v3_6-4	ABCB11	745	468	405	354	392	612	480	444	687	412	367	279	260	263	329	196	283	263	250	325	296	260	385	311	272
ABCB11_v3_6-5	ABCB11	350	272	380	267	266	205	243	334	369	304	364	282	204	261	426	389	242	320	322	301	414	673	396	287	420
ABCB11_v3_6-6	ABCB11	312	115	99	93	118	90	94	140	90	116	51	105	99	41	52	61	142	79	106	78	52	123	78	53	84
ABCB4_v3_6-1	ABCB4	128	34	126	49	27	47	27	61	18	89	76	48	50	57	182	68	16	76	92	136	68	82	140	91	122
ABCB4_v3_6-2	ABCB4	584	444	475	318	494	525	420	401	549	199	292	221	233	135	181	139	435	286	233	307	246	360	292	247	326
ABCB4_v3_6-3	ABCB4	508	229	232	212	173	172	161	152	202	411	192	278	153	498	308	180	245	333	323	516	463	386	436	465	414
ABCB4_v3_6-4	ABCB4	295	116	95	78	89	94	63	27	49	247	108	377	207	90	117	422	348	226	170	331	160	297	337	205	299
ABCB4_v3_6-5	ABCB4	97	13	50	6	12	5	0	13	3	63	84	91	26	42	144	105	10	147	79	150	124	116	117	142	118
ABCB4_v3_6-6	ABCB4	667	521	499	352	498	557	530	446	483	361	218	369	301	394	398	256	407	352	340	468	408	518	432	384	436
ABCB5_v3_8-1	ABCB5	275	185	319	183	243	155	106	193	295	408	253	200	194	262	433	250	287	159	119	211	140	82	199	156	230
ABCB5_v3_8-2	ABCB5	420	268	295	277	219	226	240	177	243	598	332	189	196	1198	489	253	388	293	264	289	317	244	253	224	335
ABCB5_v3_8-3	ABCB5	253	26	26	15	17	7	9	11	4	148	68	48	77	32	29	12	60	22	8	24	12	3	23	11	22
ABCB5_v3_8-4	ABCB5	230	78	98	71	64	35	26	106	95	138	66	194	80	146	181	144	312	56	104	53	68	110	32	33	49
ABCB5_v3_8-5	ABCB5	510	283	422	231	386	415	203	469	321	703	378	277	318	608	360	223	289	315	298	396	281	369	465	366	402
ABCB5_v3_8-6	ABCB5	613	250	267	199	245	297	138	258	336	944	576	310	262	1869	1493	388	332	307	221	358	245	265	278	197	301
ABCB5_v3_8-7	ABCB5	398	0	0	0	0	0	0	1	0	57	37	43	57	0	8	68	113	18	9	3	12	11	0	11	11
ABCB5_v3_8-8	ABCB5	473	226	259	214	255	250	185	196	240	671	314	385	355	1072	387	264	559	316	249	345	283	281	277	306	378
ABCB6_v3_6-1	ABCB6	399	274	303	314	257	268	174	187	249	356	227	365	260	307	217	393	526	580	492	701	476	574	612	514	732
ABCB6_v3_6-2	ABCB6	652	347	370	327	436	418	262	333	288	908	662	587	449	691	548	435	464	648	437	616	529	588	523	470	658
ABCB6_v3_6-3	ABCB6	1266	739	761	774	767	598	491	558	827	688	404	584	432	391	484	699	668	744	553	772	682	625	678	643	812
ABCB6_v3_6-4	ABCB6	438	86	121	144	81	49	67	114	92	151	124	124	91	78	37	102	220	125	122	205	170	202	148	154	139
ABCB6_v3_6-5	ABCB6	493	554	770	795	727	740	521	696	1014	648	377	493	426	616	348	541	378	630	431	742	544	714	751	634	667
ABCB6_v3_6-6	ABCB6	1086	792	752	738	904	825	528	455	759	1297	823	993	548	508	1438	795	735	951	674	1219	844	677	1038	1044	906
ABCB7_v3_6-1	ABCB7	149	22	6	0	0	0	20	13	1	0	17	3	8	0	23	8	0	24	27	1	40	35	2	17	41
ABCB7_v3_6-2	ABCB7	282	0	1	1	3	2	0	0	2	77	59	117	30	104	104	105	21	26	20	22	28	13	7	32	20
ABCB7_v3_6-3	ABCB7	638	414	484	507	477	362	276	249	439	868	776	717	729	511	723	879	936	489	331	455	442	425	325	443	457
ABCB7_v3_6-4	ABCB7	296	13	17	5	49	29	18	13	22	89	50	85	60	4	70	113	65	37	28	47	20	20	39	13	24
ABCB7_v3_6-5	ABCB7	757	93	130	86	45	94	95	92	161	8	31	60	52	12	52	38	26	4	1	22	15	11	6	2	17
ABCB7_v3_6-6	ABCB7	185	0	0	0	0	0	0	0	0	0	0	0	2	0	2	0	0	0	0	3	0	0	0	0	0
ABCB8_v3_6-1	ABCB8	553	292	403	280	288	296	166	428	267	417	336	353	266	224	283	401	314	354	443	547	390	378	387	457	427
ABCB8_v3_6-2	ABCB8	698	772	926	667	784	836	488	560	864	1191	962	938	657	1214	1100	1073	1116	720	649	847	750	722	712	852	825
ABCB8_v3_6-3	ABCB8	1149	842	983	931	937	846	594	803	1122	1707	884	965	970	1408	704	1464	1315	867	754	1009	898	822	829	834	1074
ABCB8_v3_6-4	ABCB8	908	546	608	622	533	524	364	489	832	1261	668	873	721	731	887	657	793	647	454	698	627	518	567	673	724
ABCB8_v3_6-5	ABCB8	158	124	128	105	132	102	100	164	104	148	110	87	100	187	96	124	98	133	138	158	97	152	107	117	157
ABCB8_v3_6-6	ABCB8	514	273	391	262	316	341	200	322	412	568	347	506	508	398	353	616	372	549	405	588	524	520	398	625	555
ABCB9_v3_6-1	ABCB9	245	240	139	226	125	131	163	107	221	101	81	65	79	23	92	93	102	117	32	87	105	60	88	90	180
ABCB9_v3_6-2	ABCB9	1585	698	612	671	832	815	470	523	948	1025	783	946	695	631	1084	617	764	956	747	953	903	844	816	925	1028
ABCB9_v3_6-3	ABCB9	212	237	241	139	176	160	162	127	78	125	123	203	143	81	151	111	51	147	159	196	201	139	144	196	105
ABCB9_v3_6-4	ABCB9	975	369	346	330	326	324	248	220	340	748	347	330	372	323	323	283	397	367	307	404	354	424	348	298	380
ABCB9_v3_6-5	ABCB9	258	173	172	140	185	139	128	262	282	133	49	45	36	178	34	63	98	100	91	135	99	178	105	146	180
ABCB9_v3_6-6	ABCB9	494	279	309	227	227	245	215	276	357	132	102	173	83	43	84	43	58	277	336	376	270	388	243	238	268
ABCC1_v3_6-1	ABCC1	719	604	632	446	611	668	373	580	590	585	339	384	341	272	207	320	461	585	625	703	515	774	656	650	769
ABCC1_v3_6-2	ABCC1	908	617	409	523	533	669	432	316	553	1078	508	728	648	834	520	809	790	867	780	911	909	699	619	896	880
ABCC1_v3_6-3	ABCC1	363	259	176	162	220	354	96	97	222	180	171	263	122	48	99	357	223	264	204	239	252	227	154	203	234
ABCC1_v3_6-4	ABCC1	1104	516	481	487	584	455	361	441	393	890	469	643	435	542	470	572	535	622	457	681	599	439	554	436	680
ABCC1_v3_6-5	ABCC1	850	238	289	334	341	240	122	164	340	660	512	449	373	729	521	318	443	359	285	426	353	309	303	310	350
ABCC1_v3_6-6	ABCC1	334	85	69	78	83	51	32	46	67	164	138	160	144	69	110	92	227	252	220	245	196	286	218	219	319
ABCC10_v3_6-1	ABCC10	380	301	238	171	305	517	421	209	197	56	37	102	63	67	33	184	48	202	157	269	230	211	176	279	249
ABCC10_v3_6-2	ABCC10	545	75	34	45	71	129	62	70	116	107	135	91	58	209	60	52	92	124	94	115	121	137	62	143	154
ABCC10_v3_6-3	ABCC10	519	196	244	210	227	194	167	197	238	334	84	286	192	139	40	174	329	318	336	440	376	294	408	467	339
ABCC10_v3_6-4	ABCC10	539	186	175	148	151	91	87	115	168	443	189	260	293	348	179	240	219	410	279	516	314	517	483	353	415
ABCC10_v3_6-5	ABCC10	362	191	260	243	325	256	134	217	313	134	63	158	126	90	21	166	100	196	170	232	246	241	226	230	255
ABCC10_v3_6-6	ABCC10	323	184	197	195	129	137	83	106	212	30	53	120	60	14	45	44	147	115	121	169	119	128	153	123	174
ABCC11_v3_6-1	ABCC11	253	56	147	73	84	85	24	139	71	181	42	92	161	111	39	148	117	87	96	77	55	63	96	95	131
ABCC11_v3_6-2	ABCC11	563	201	202	165	173	146	117	149	170	211	156	323	220	204	147	285	277	178	100	271	191	234	235	213	199
ABCC11_v3_6-3	ABCC11	331	46	40	50	21	16	39	52	82	257	125	165	178	143	150	233	322	105	107	130	125	149	49	123	116
ABCC11_v3_6-4	ABCC11	385	152	190	163	158	171	100	115	208	374	350	411	306	301	479	229	316	293	219	360	267	249	289	291	276
ABCC11_v3_6-5	ABCC11	255	283	250	202	347	369	155	233	230	349	189	245	339	37	167	179	202	230	249	251	256	289	142	258	255
ABCC11_v3_6-6	ABCC11	633	211	234	260	280	243	108	158	176	801	296	600	420	634	310	524	397	271	160	342	195	186	275	243	248
ABCC12_v3_6-1	ABCC12	333	316	382	276	355	311	254	399	414	442	398	277	330	410	718	329	469	154	152	189	186	223	154	173	198
ABCC12_v3_6-2	ABCC12	324	419	433	414	428	518	425	329	497	686	337	413	241	645	321	261	450	331	304	376	327	482	444	391	344
ABCC12_v3_6-3	ABCC12	355	323	290	296	319	345	250	256	401	191	170	255	213	101	95	360	274	367	305	410	300	423	305	367	396
ABCC12_v3_6-4	ABCC12	358	139	148	170	120	61	86	104	94	438	308	497	305	130	424	563	445	181	170	231	243	240	196	259	266
ABCC12_v3_6-5	ABCC12	313	180	77	115	158	114	85	75	198	257	252	331	341	335	774	244	629	154	153	225	147	279	129	149	193
ABCC12_v3_6-6	ABCC12	573	339	214	302	322	293	195	212	360	956	618	759	430	1100	1606	667	568	391	332	608	392	405	372	397	411
ABCC2_v3_6-1	ABCC2	481	260	393	298	440	513	299	447	570	303	241	313	145	206	331	369	160	400	273	430	264	326	307	366	431
ABCC2_v3_6-2	ABCC2	477	233	155	175	259	188	114	157	136	512	362	482	374	911	916	620	552	367	277	484	381	413	443	405	502
ABCC2_v3_6-3	ABCC2	535	507	528	518	490	429	263	412	569	1240	596	532	494	1094	505	686	635	517	407	654	580	405	466	563	702
ABCC2_v3_6-4	ABCC2	238	119	182	80	143	204	154	215	94	255	187	139	131	225	752	171	133	117	105	172	107	136	131	178	173
ABCC2_v3_6-5	ABCC2	1074	983	1103	836	1169	1138	875	981	994	1254	697	934	950	953	1848	947	1023	1096	879	1293	1118	1042	1003	1224	1439
ABCC2_v3_6-6	ABCC2	1039	361	384	280	413	335	287	240	410	1035	688	921	594	864	890	851	857	641	465	575	595	530	562	709	641
ABCC3_v3_6-1	ABCC3	694	334	495	460	438	429	261	351	394	796	306	625	297	750	505	442	717	353	382	399	368	454	389	470	495
ABCC3_v3_6-2	ABCC3	193	113	115	106	97	88	85	75	101	43	100	65	26	33	41	21	64	188	86	247	135	162	230	162	191
ABCC3_v3_6-3	ABCC3	369	207	316	165	207	231	223	171	219	328	201	240	216	307	215	358	274	243	219	382	287	340	358	282	347
ABCC3_v3_6-4	ABCC3	1990	1508	1457	1245	1500	1650	1272	1396	1762	2387	1766	1467	1207	1841	2043	1941	1949	1567	1232	1735	1391	1387	1419	1483	1590
ABCC3_v3_6-5	ABCC3	464	171	94	113	125	90	92	104	160	280	182	191	72	220	254	78	58	211	213	221	229	183	221	300	315
ABCC3_v3_6-6	ABCC3	475	294	405	330	362	352	211	314	514	568	281	286	177	194	280	232	276	353	263	512	403	293	484	452	594
ABCC4_v3_6-1	ABCC4	552	311	403	333	334	410	364	448	425	352	133	393	298	60	133	487	407	316	196	355	332	252	352	365	388
ABCC4_v3_6-2	ABCC4	581	512	396	469	552	714	373	448	683	697	348	445	298	541	469	491	730	533	336	592	574	521	518	495	747
ABCC4_v3_6-3	ABCC4	1161	936	834	1149	1110	1197	782	797	1710	1006	772	698	669	495	793	793	911	849	581	869	663	853	677	754	943
ABCC4_v3_6-4	ABCC4	839	353	411	369	446	335	333	340	460	887	601	834	471	829	1115	806	691	844	641	961	667	681	699	812	1131
ABCC4_v3_6-5	ABCC4	637	481	593	450	495	640	315	455	520	531	637	688	632	521	599	793	658	820	560	991	683	711	629	824	855
ABCC4_v3_6-6	ABCC4	579	435	481	383	457	448	361	349	461	980	417	473	437	531	545	334	561	426	284	530	433	278	376	415	531
ABCC5_v3_6-1	ABCC5	94	6	26	7	0	0	0	10	0	167	24	52	76	162	32	124	56	55	22	5	15	10	13	9	16
ABCC5_v3_6-2	ABCC5	857	414	505	625	551	446	299	438	641	604	497	627	524	849	850	505	786	463	328	358	370	362	318	372	497
ABCC5_v3_6-3	ABCC5	213	253	307	248	264	207	172	213	299	169	99	154	144	113	262	132	138	245	84	157	173	114	95	120	215
ABCC5_v3_6-4	ABCC5	949	525	778	597	659	525	369	860	784	967	731	713	564	629	577	645	690	469	353	468	503	312	234	472	434
ABCC5_v3_6-5	ABCC5	763	374	672	496	548	548	321	599	435	722	363	484	408	543	391	515	430	503	335	424	431	389	339	365	490
ABCC5_v3_6-6	ABCC5	753	573	767	561	552	468	350	654	618	843	472	855	571	777	732	925	895	663	376	654	529	370	407	574	569
ABCC6_v3_6-1	ABCC6	386	0	7	0	0	0	0	2	0	55	1	24	2	55	23	0	13	7	6	10	19	11	7	4	6
ABCC6_v3_6-2	ABCC6	622	145	135	93	191	196	109	192	190	606	210	177	169	156	256	136	274	115	74	109	60	77	35	62	51
ABCC6_v3_6-3	ABCC6	640	231	171	248	228	293	205	129	330	346	188	256	213	333	210	144	184	203	131	270	188	203	220	254	194
ABCC6_v3_6-4	ABCC6	175	5	22	0	14	8	13	14	8	26	12	24	8	17	10	0	12	1	0	4	4	0	0	7	0
ABCC6_v3_6-5	ABCC6	440	52	116	38	50	39	44	55	71	125	123	130	100	165	135	46	68	39	16	43	23	15	35	25	14
ABCC6_v3_6-6	ABCC6	884	181	260	317	477	557	200	260	326	192	149	178	161	87	36	209	168	111	123	156	144	132	151	129	167
ABCC8_v3_6-1	ABCC8	1982	1816	2174	2017	2282	2738	1845	1982	2755	2841	2237	2459	1919	2324	2494	2696	2661	2087	1896	2486	2025	2056	1970	2129	2545
ABCC8_v3_6-2	ABCC8	167	83	73	73	128	136	105	55	81	106	98	189	32	68	21	142	73	111	118	200	146	205	276	172	103
ABCC8_v3_6-3	ABCC8	166	150	159	112	149	68	89	142	130	232	140	179	89	243	77	202	105	128	108	133	157	123	135	149	98
ABCC8_v3_6-4	ABCC8	595	337	401	330	336	328	161	264	310	588	295	427	340	260	307	269	497	366	220	334	274	194	241	273	310
ABCC8_v3_6-5	ABCC8	306	167	301	186	207	140	140	114	207	86	92	98	91	163	35	94	58	221	177	156	166	200	111	241	261
ABCC8_v3_6-6	ABCC8	742	469	388	540	534	376	361	467	441	610	445	728	366	403	505	541	703	690	478	701	553	616	479	507	746
ABCC9_v3_6-1	ABCC9	683	177	156	157	199	160	110	148	151	479	380	411	393	359	281	356	352	93	119	154	161	160	173	115	108
ABCC9_v3_6-2	ABCC9	509	61	44	71	42	77	52	45	66	439	382	276	275	459	619	422	316	73	79	128	43	61	89	79	86
ABCC9_v3_6-3	ABCC9	919	352	502	380	450	614	299	371	497	1250	592	710	636	744	529	609	772	277	208	295	215	265	236	241	268
ABCC9_v3_6-4	ABCC9	244	19	47	46	47	29	10	19	11	92	129	95	85	96	77	65	58	90	63	79	57	67	43	66	42
ABCC9_v3_6-5	ABCC9	268	147	202	145	108	111	114	197	179	492	220	197	175	289	394	260	186	41	33	100	57	22	89	49	53
ABCC9_v3_6-6	ABCC9	312	48	63	75	40	16	66	28	59	152	56	90	105	42	63	104	74	52	33	48	52	15	39	64	55
ABCD1_v3_6-1	ABCD1	671	629	714	581	565	597	572	713	726	929	462	667	528	578	307	593	622	810	724	965	795	999	983	947	875
ABCD1_v3_6-2	ABCD1	283	88	83	77	37	67	45	46	94	224	103	133	69	136	12	56	58	121	135	197	210	152	190	213	181
ABCD1_v3_6-3	ABCD1	537	451	466	512	461	769	456	440	602	147	188	328	165	52	244	340	209	378	302	496	336	357	339	278	457
ABCD1_v3_6-4	ABCD1	488	169	220	205	209	243	213	204	331	222	335	217	134	142	276	176	140	297	232	450	288	312	482	375	285
ABCD1_v3_6-5	ABCD1	2679	2067	2444	2091	2499	2373	1697	1809	2229	3233	2294	2058	2232	3349	3141	2294	2470	2982	2514	3179	2744	2882	2484	2889	3323
ABCD1_v3_6-6	ABCD1	809	420	386	385	402	374	248	449	413	341	237	392	243	169	108	444	407	464	376	739	491	499	635	682	497
ABCD2_v3_6-1	ABCD2	758	382	619	386	445	358	262	499	473	860	606	519	360	928	1103	689	673	421	385	516	443	374	427	656	509
ABCD2_v3_6-2	ABCD2	493	229	175	169	203	234	142	97	199	266	310	385	229	279	257	344	268	287	220	348	330	247	307	407	397
ABCD2_v3_6-3	ABCD2	155	78	62	66	115	110	45	40	85	154	136	105	48	189	353	140	74	29	35	31	62	13	22	29	63
ABCD2_v3_6-4	ABCD2	234	193	256	183	197	169	115	194	220	163	67	72	85	74	70	24	151	185	167	200	176	186	148	115	199
ABCD2_v3_6-5	ABCD2	621	354	266	275	544	417	215	206	463	639	318	406	485	325	160	521	582	415	337	368	390	432	358	414	550
ABCD2_v3_6-6	ABCD2	584	205	259	202	335	244	156	268	252	193	184	261	270	111	149	265	334	269	272	375	220	327	356	311	407
ABCD3_v3_8-1	ABCD3	526	195	183	96	200	134	101	118	61	384	245	234	286	557	499	319	238	216	165	312	277	168	180	239	338
ABCD3_v3_8-2	ABCD3	604	141	213	200	177	85	112	219	214	176	134	216	178	210	158	109	207	222	163	137	142	137	78	101	149
ABCD3_v3_8-3	ABCD3	533	76	134	107	144	64	70	83	139	295	265	126	174	405	872	234	158	212	111	232	149	127	129	133	197
ABCD3_v3_8-4	ABCD3	793	116	214	265	197	127	66	136	241	609	413	375	279	1161	651	360	401	225	237	278	214	288	239	263	219
ABCD3_v3_8-5	ABCD3	442	154	171	202	313	142	81	171	223	570	304	178	117	689	730	247	256	217	114	211	184	175	172	184	206
ABCD3_v3_8-6	ABCD3	443	84	92	56	119	72	46	54	52	146	149	209	205	243	145	88	345	227	165	184	178	161	223	140	166
ABCD3_v3_8-7	ABCD3	261	72	54	98	57	47	75	21	62	317	147	187	177	97	102	160	290	137	108	143	117	104	123	169	109
ABCD3_v3_8-8	ABCD3	395	59	70	96	107	48	34	32	57	140	126	120	73	205	70	80	41	155	140	175	145	193	198	133	196
ABCD4_v3_6-1	ABCD4	482	315	337	385	362	424	226	279	497	523	273	364	280	505	233	311	471	213	139	243	234	112	92	116	248
ABCD4_v3_6-2	ABCD4	405	97	130	102	98	58	70	88	82	208	100	205	153	102	83	227	330	232	141	191	178	181	86	223	180
ABCD4_v3_6-3	ABCD4	169	164	192	161	124	59	78	99	166	176	116	137	41	42	75	112	68	122	79	135	83	122	82	67	82
ABCD4_v3_6-4	ABCD4	461	174	220	180	97	49	76	108	122	229	143	192	145	111	104	61	91	190	169	221	169	81	117	147	132
ABCD4_v3_6-5	ABCD4	315	285	391	349	265	164	108	212	426	320	272	142	132	645	479	88	102	221	144	253	197	159	107	191	229
ABCD4_v3_6-6	ABCD4	347	148	155	214	158	131	124	105	165	340	180	156	138	447	142	126	167	160	142	177	171	65	64	106	118
ABCE1_v3_6-1	ABCE1	345	28	15	5	21	9	14	6	7	36	0	0	0	0	0	1	0	3	3	23	4	0	10	1	0
ABCE1_v3_6-2	ABCE1	670	160	150	100	70	95	83	121	112	96	57	64	28	139	76	47	9	69	34	42	54	41	34	53	29
ABCE1_v3_6-3	ABCE1	515	0	0	0	0	0	0	0	0	73	2	57	1	8	9	19	3	0	0	13	2	3	5	0	0
ABCE1_v3_6-4	ABCE1	621	26	32	26	29	33	10	14	28	68	49	15	38	109	23	41	37	15	16	43	14	20	35	11	35
ABCE1_v3_6-5	ABCE1	729	11	7	5	14	4	2	6	4	66	56	64	96	28	40	14	166	13	13	25	14	7	16	6	22
ABCE1_v3_6-6	ABCE1	731	51	115	67	67	139	22	122	94	1	11	43	14	1	17	21	21	22	9	10	11	0	3	6	16
ABCF1_v3_6-1	ABCF1	1496	626	911	645	704	888	468	765	847	608	343	310	352	222	431	330	507	611	616	687	583	912	625	621	771
ABCF1_v3_6-2	ABCF1	517	5	32	28	13	15	10	19	22	10	28	23	7	2	9	36	32	5	9	15	12	2	5	7	13
ABCF1_v3_6-3	ABCF1	313	1	8	14	6	3	0	17	46	10	0	13	0	8	0	27	0	18	3	0	3	3	0	9	9
ABCF1_v3_6-4	ABCF1	765	179	269	185	263	237	156	244	238	279	58	115	78	93	89	80	82	304	257	346	356	358	296	265	384
ABCF1_v3_6-5	ABCF1	662	499	505	452	450	543	427	371	639	412	198	403	345	232	147	496	404	468	308	530	505	342	292	527	498
ABCF1_v3_6-6	ABCF1	474	239	343	271	367	346	196	251	345	304	184	342	202	166	164	262	194	347	304	348	326	306	292	351	343
ABCF2_v3_6-1	ABCF2	249	4	31	14	14	2	0	6	3	68	32	143	105	4	34	125	163	30	9	19	8	10	3	10	34
ABCF2_v3_6-2	ABCF2	477	225	213	212	167	114	243	172	204	392	409	295	264	412	560	349	265	153	169	304	153	141	191	151	163
ABCF2_v3_6-3	ABCF2	801	416	396	410	426	389	236	334	384	566	333	421	402	361	218	360	651	350	360	431	354	285	382	404	324
ABCF2_v3_6-4	ABCF2	959	901	1059	1045	1005	1000	863	921	1053	1969	956	883	627	1676	1785	838	756	856	674	1015	771	721	894	688	962
ABCF2_v3_6-5	ABCF2	552	258	239	187	242	400	268	303	226	240	249	218	165	43	190	149	163	246	195	233	241	256	174	240	194
ABCF2_v3_6-6	ABCF2	314	267	375	227	426	451	204	274	206	218	189	121	93	229	220	51	153	151	151	210	171	188	88	202	181
ABCF3_v3_6-1	ABCF3	460	116	119	88	53	28	53	84	101	215	79	105	167	168	79	60	285	117	62	105	105	63	74	66	157
ABCF3_v3_6-2	ABCF3	372	222	284	162	328	441	274	201	354	335	261	301	187	90	403	235	247	534	312	512	424	405	430	389	517
ABCF3_v3_6-3	ABCF3	854	434	457	491	473	397	293	267	579	515	451	566	422	184	452	417	483	525	515	640	506	565	574	496	622
ABCF3_v3_6-4	ABCF3	2029	937	1008	892	953	1063	677	722	1010	1879	1053	1286	961	1166	1009	1300	1412	1229	898	1192	896	879	839	709	1169
ABCF3_v3_6-5	ABCF3	473	287	360	377	376	315	244	286	266	461	369	294	234	295	503	183	325	437	350	540	286	387	433	363	500
ABCF3_v3_6-6	ABCF3	492	158	226	167	245	233	211	191	200	375	202	311	218	318	476	287	255	386	384	523	323	420	335	359	277
ABCG1_v3_6-1	ABCG1	893	539	442	425	475	318	279	276	417	721	479	800	666	523	402	740	1016	774	574	957	658	744	828	863	970
ABCG1_v3_6-2	ABCG1	762	478	620	439	555	550	369	410	508	1038	1003	860	583	830	2522	606	631	516	422	582	448	379	420	516	499
ABCG1_v3_6-3	ABCG1	182	72	98	178	137	96	59	66	162	81	62	109	91	18	21	126	141	114	74	74	100	113	73	63	128
ABCG1_v3_6-4	ABCG1	589	460	493	407	492	469	407	400	492	680	407	461	367	876	881	445	833	549	373	605	547	547	526	581	657
ABCG1_v3_6-5	ABCG1	526	517	569	483	601	672	451	467	360	543	394	384	292	162	248	436	411	433	313	793	553	492	502	474	386
ABCG1_v3_6-6	ABCG1	200	47	146	80	94	85	50	76	65	237	222	254	170	341	425	141	346	202	110	185	186	176	127	198	196
ABCG2_v3_6-1	ABCG2	539	352	438	580	392	405	405	452	672	221	163	363	234	120	170	344	355	377	348	460	400	413	390	423	440
ABCG2_v3_6-2	ABCG2	363	146	183	87	142	79	112	117	178	397	182	261	288	398	326	352	450	202	187	267	244	243	241	243	273
ABCG2_v3_6-3	ABCG2	538	431	605	549	349	257	273	431	539	564	549	586	334	759	1073	507	395	502	295	508	522	357	402	465	641
ABCG2_v3_6-4	ABCG2	453	341	361	314	431	454	350	384	470	168	178	228	208	97	147	324	294	270	167	328	175	234	417	195	253
ABCG2_v3_6-5	ABCG2	457	348	307	235	193	209	196	269	172	267	190	345	224	98	155	335	475	165	85	166	132	83	90	104	160
ABCG2_v3_6-6	ABCG2	363	238	353	274	359	215	149	313	389	235	177	282	206	101	122	278	251	258	226	366	261	382	277	310	313
ABCG4_v3_6-1	ABCG4	967	493	449	580	620	541	379	389	537	680	427	641	438	565	330	855	741	544	526	723	441	720	556	506	563
ABCG4_v3_6-2	ABCG4	479	173	211	197	224	190	117	123	179	335	332	229	241	234	314	310	394	221	212	274	225	183	124	271	244
ABCG4_v3_6-3	ABCG4	490	120	150	138	152	80	63	109	205	348	269	241	261	329	190	205	323	251	302	549	329	367	372	343	340
ABCG4_v3_6-4	ABCG4	447	233	288	190	241	265	227	375	236	236	174	193	246	71	258	184	296	289	320	385	384	256	306	290	300
ABCG4_v3_6-5	ABCG4	550	354	455	292	271	302	330	297	364	806	384	548	339	1120	968	549	734	463	363	503	380	490	468	409	614
ABCG4_v3_6-6	ABCG4	190	165	148	160	112	120	116	77	156	398	239	160	181	318	108	180	158	231	174	192	193	144	136	187	252
ABCG5_v3_6-1	ABCG5	566	287	367	245	216	314	163	190	177	288	135	217	234	162	249	167	368	398	354	402	456	397	391	447	509
ABCG5_v3_6-2	ABCG5	197	200	196	183	173	212	153	109	250	215	89	174	75	224	141	162	185	167	138	120	124	115	71	118	204
ABCG5_v3_6-3	ABCG5	133	176	227	186	245	169	199	177	154	83	38	62	59	1	25	56	43	64	55	83	68	79	70	100	106
ABCG5_v3_6-4	ABCG5	1412	1071	1203	1120	1246	1677	943	1135	1282	2148	1458	1345	1020	2152	1693	1463	1681	1216	1069	1328	1136	1136	1058	1388	1269
ABCG5_v3_6-5	ABCG5	1079	594	513	456	555	688	318	438	497	415	368	533	402	242	451	287	419	687	668	927	877	696	831	774	965
ABCG5_v3_6-6	ABCG5	1540	772	935	669	752	875	613	864	744	679	475	936	784	402	427	914	916	574	552	872	599	562	598	558	584
ABCG8_v3_6-1	ABCG8	563	228	252	283	242	224	171	187	402	863	392	234	365	779	479	311	510	272	274	477	389	333	423	373	340
ABCG8_v3_6-2	ABCG8	745	301	252	194	266	184	215	120	168	263	180	210	244	126	203	299	294	327	224	436	349	340	346	366	347
ABCG8_v3_6-3	ABCG8	253	203	255	344	215	275	168	231	388	329	144	152	155	242	154	61	155	106	51	131	137	86	130	124	98
ABCG8_v3_6-4	ABCG8	390	596	659	479	595	476	554	670	572	428	341	367	299	268	385	246	316	457	357	542	425	356	309	439	574
ABCG8_v3_6-5	ABCG8	466	347	307	193	313	311	393	294	292	116	202	168	115	19	124	129	111	255	243	388	239	353	227	318	317
ABCG8_v3_6-6	ABCG8	257	164	206	204	224	184	107	182	322	134	77	162	52	44	54	127	19	171	113	281	88	153	289	142	191
ABHD1_v3_6-1	ABHD1	313	136	109	183	163	153	78	69	188	433	172	174	165	300	229	242	340	231	243	329	181	230	207	150	263
ABHD1_v3_6-2	ABHD1	284	198	170	89	220	226	298	143	153	280	187	245	230	237	231	353	442	230	177	307	223	255	282	229	126
ABHD1_v3_6-3	ABHD1	1152	417	507	532	411	444	316	478	715	730	542	531	488	529	665	529	935	580	396	608	531	458	456	490	542
ABHD1_v3_6-4	ABHD1	633	421	354	246	361	441	336	332	349	503	299	421	418	408	241	493	357	525	387	643	430	408	532	567	655
ABHD1_v3_6-5	ABHD1	474	178	204	223	262	162	115	205	145	396	163	301	259	113	124	308	341	270	267	355	261	289	252	322	356
ABHD1_v3_6-6	ABHD1	571	340	288	320	321	252	184	243	266	238	213	220	245	151	240	458	209	396	411	591	456	395	485	379	470
ABHD10_v3_6-1	ABHD10	687	468	572	577	703	508	309	389	647	869	595	788	870	569	537	665	677	679	471	825	596	436	571	668	644
ABHD10_v3_6-2	ABHD10	545	411	433	403	333	296	285	295	516	920	462	595	655	888	666	396	452	595	542	837	493	492	737	582	832
ABHD10_v3_6-3	ABHD10	295	314	311	352	356	412	219	363	463	212	158	178	179	191	100	101	227	283	175	280	200	194	178	179	262
ABHD10_v3_6-4	ABHD10	687	349	415	407	379	287	253	375	495	1100	778	695	611	859	646	771	908	567	375	561	532	360	384	523	616
ABHD10_v3_6-5	ABHD10	242	103	169	129	89	78	143	105	100	321	157	122	120	285	155	72	84	155	129	174	143	124	206	141	116
ABHD10_v3_6-6	ABHD10	342	140	214	162	129	117	99	112	139	338	132	326	225	221	251	410	282	132	93	125	116	56	76	141	110
ABHD11_v3_6-1	ABHD11	443	285	303	284	316	310	206	238	326	219	89	139	61	47	37	74	56	95	53	137	99	46	51	86	75
ABHD11_v3_6-2	ABHD11	274	161	115	139	120	56	41	93	104	374	47	137	121	221	51	233	96	118	83	116	74	49	63	107	119
ABHD11_v3_6-3	ABHD11	698	266	234	281	285	271	245	242	265	259	117	273	203	75	65	238	246	228	208	278	207	198	165	233	206
ABHD11_v3_6-4	ABHD11	561	204	281	177	222	291	242	208	281	207	134	208	223	185	181	311	273	181	133	175	134	156	202	125	216
ABHD11_v3_6-5	ABHD11	333	268	314	255	262	189	216	214	274	239	246	305	278	128	289	243	112	199	110	232	218	179	149	170	216
ABHD11_v3_6-6	ABHD11	140	74	65	64	52	55	59	38	110	17	14	69	23	0	12	52	54	69	61	88	62	52	120	40	56
ABHD12_v3_6-1	ABHD12	264	335	295	320	237	192	244	157	377	209	50	170	143	161	46	182	120	296	270	400	340	236	282	321	284
ABHD12_v3_6-2	ABHD12	707	696	813	806	782	847	602	722	902	1519	867	988	655	1971	1809	1042	803	844	725	870	922	705	773	875	899
ABHD12_v3_6-3	ABHD12	276	155	187	133	172	129	90	129	171	499	152	279	155	503	311	240	38	331	272	267	355	369	271	334	443
ABHD12_v3_6-4	ABHD12	278	238	225	197	168	112	132	115	150	408	245	307	359	710	179	296	574	293	179	330	332	232	212	300	346
ABHD12_v3_6-5	ABHD12	578	565	534	545	669	677	425	425	536	568	526	551	398	620	907	458	447	591	398	572	429	426	471	505	592
ABHD12_v3_6-6	ABHD12	552	203	275	246	264	175	194	197	167	323	239	238	192	155	181	162	309	334	243	287	355	198	184	336	401
ABHD12B_v3_6-1	ABHD12B	850	735	767	650	660	707	568	610	677	810	576	745	709	386	647	603	823	1043	851	1303	961	1010	1028	1029	1210
ABHD12B_v3_6-2	ABHD12B	868	320	377	379	415	429	228	250	413	399	277	403	169	194	238	317	334	529	514	716	479	627	626	552	641
ABHD12B_v3_6-3	ABHD12B	432	141	143	182	126	107	71	64	143	307	221	246	200	172	154	333	206	177	199	281	222	206	125	166	183
ABHD12B_v3_6-4	ABHD12B	268	171	233	241	251	220	115	201	360	166	96	173	114	167	274	70	193	117	120	115	141	142	72	112	134
ABHD12B_v3_6-5	ABHD12B	328	211	152	173	192	130	164	80	153	190	159	198	188	141	327	147	163	214	191	338	207	290	242	224	210
ABHD12B_v3_6-6	ABHD12B	463	240	301	232	310	405	249	345	308	317	188	373	152	253	239	257	193	238	204	268	270	242	179	277	274
ABHD13_v3_5-1	ABHD13	240	311	380	290	263	246	272	305	323	432	239	338	250	291	247	277	417	149	163	191	194	129	131	199	200
ABHD13_v3_5-2	ABHD13	772	267	363	306	293	280	213	209	308	380	274	291	242	470	424	322	373	319	313	365	301	390	256	222	305
ABHD13_v3_5-3	ABHD13	258	77	43	87	89	105	40	67	55	120	54	149	60	21	43	86	27	153	127	171	139	149	174	184	162
ABHD13_v3_5-4	ABHD13	104	107	98	70	127	117	119	193	84	133	57	72	96	37	29	139	65	61	55	99	70	122	64	87	87
ABHD13_v3_5-5	ABHD13	554	507	520	473	528	314	362	390	733	510	337	349	285	374	547	520	416	456	301	564	301	281	379	383	500
ABHD14A_v3_6-1	ABHD14A	581	299	451	336	296	289	303	385	273	322	392	277	132	282	475	263	392	405	312	507	368	315	324	344	428
ABHD14A_v3_6-2	ABHD14A	1037	836	1097	900	1073	1117	548	1008	1271	1292	724	815	624	729	773	851	762	953	690	1072	885	1021	887	993	1065
ABHD14A_v3_6-3	ABHD14A	514	240	293	225	216	226	135	126	197	140	173	209	191	91	221	126	187	344	297	395	329	405	546	387	372
ABHD14A_v3_6-4	ABHD14A	332	214	184	186	163	192	169	134	186	338	246	323	193	231	193	295	244	315	271	407	307	453	391	288	384
ABHD14A_v3_6-5	ABHD14A	557	246	234	260	239	143	214	140	233	409	252	398	351	166	99	368	378	566	411	577	483	575	484	395	504
ABHD14A_v3_6-6	ABHD14A	606	403	398	420	475	586	282	303	476	386	299	290	371	353	285	359	371	379	295	344	284	232	314	312	391
ABHD14B_v3_6-1	ABHD14B	590	322	243	293	312	347	331	297	404	215	176	164	133	224	112	312	209	344	202	222	176	144	143	159	315
ABHD14B_v3_6-2	ABHD14B	230	33	13	27	15	12	0	6	8	1	3	25	0	0	0	32	0	0	4	0	0	0	1	0	0
ABHD14B_v3_6-3	ABHD14B	735	442	665	435	637	719	414	620	580	569	486	346	324	825	867	459	561	725	516	623	743	674	590	943	810
ABHD14B_v3_6-4	ABHD14B	250	144	110	66	112	182	148	84	109	164	40	39	43	62	11	28	80	200	136	218	249	161	164	319	189
ABHD14B_v3_6-5	ABHD14B	532	249	409	290	391	313	136	303	287	690	324	234	199	756	316	348	247	340	234	318	239	224	234	220	350
ABHD14B_v3_6-6	ABHD14B	995	363	399	359	383	364	273	329	466	434	207	317	250	184	163	201	475	427	381	467	342	498	481	375	356
ABHD15_v3_6-1	ABHD15	518	190	215	194	269	274	227	176	285	357	220	243	197	152	214	325	391	268	230	388	277	303	268	351	354
ABHD15_v3_6-2	ABHD15	897	226	375	339	450	382	148	221	347	794	500	850	447	612	523	419	758	836	572	885	753	637	699	809	839
ABHD15_v3_6-3	ABHD15	175	143	204	186	143	115	59	157	166	391	178	93	56	596	166	222	82	195	119	213	143	185	191	163	243
ABHD15_v3_6-4	ABHD15	1160	377	515	437	387	370	206	398	442	333	224	316	280	238	206	292	262	468	320	537	538	262	375	578	549
ABHD15_v3_6-5	ABHD15	435	76	142	73	102	45	41	50	69	290	118	255	129	303	95	245	118	322	247	450	348	354	419	345	448
ABHD15_v3_6-6	ABHD15	483	243	363	381	333	204	153	252	442	741	252	261	232	805	343	146	283	321	175	328	402	251	298	394	386
ABHD16A_v3_6-1	ABHD16A	274	72	108	27	122	143	52	59	43	258	65	72	103	196	79	72	43	105	87	75	124	80	63	94	67
ABHD16A_v3_6-2	ABHD16A	376	258	187	137	208	248	227	104	140	66	63	38	41	70	130	6	22	145	232	266	182	198	121	165	185
ABHD16A_v3_6-3	ABHD16A	663	442	405	371	413	277	286	227	318	441	357	316	247	320	359	371	454	607	452	775	616	525	577	487	798
ABHD16A_v3_6-4	ABHD16A	1050	617	602	680	686	686	616	530	745	651	577	692	399	356	546	650	620	841	760	885	700	1063	650	763	843
ABHD16A_v3_6-5	ABHD16A	457	283	159	198	241	169	183	89	159	174	49	90	64	56	55	33	83	231	252	390	282	242	271	271	277
ABHD16A_v3_6-6	ABHD16A	747	245	214	179	208	196	151	157	177	395	404	474	183	157	533	531	390	325	227	354	317	198	315	318	309
ABHD16B_v3_6-1	ABHD16B	254	175	187	153	217	201	97	171	133	254	182	153	122	481	365	233	130	152	104	158	99	117	139	190	167
ABHD16B_v3_6-2	ABHD16B	433	359	418	515	324	280	272	345	515	476	329	458	248	536	171	476	406	279	230	252	226	289	296	254	360
ABHD16B_v3_6-3	ABHD16B	493	456	659	511	544	464	397	543	571	317	276	305	163	470	622	241	231	432	412	356	542	649	299	453	402
ABHD16B_v3_6-4	ABHD16B	575	507	565	365	407	510	366	475	411	402	247	347	341	373	225	287	386	503	397	472	551	382	391	582	597
ABHD16B_v3_6-5	ABHD16B	192	55	63	83	37	34	36	46	16	54	57	109	77	23	41	42	88	96	77	81	119	23	66	142	76
ABHD16B_v3_6-6	ABHD16B	589	315	259	182	319	213	158	229	152	191	105	111	133	151	52	93	257	340	239	185	182	159	153	217	365
ABHD17A_v3_6-1	ABHD17A	422	188	239	243	301	280	201	270	351	124	248	253	214	77	198	238	227	261	254	210	199	265	195	181	286
ABHD17A_v3_6-2	ABHD17A	796	364	371	304	541	650	312	306	368	892	706	630	588	1035	1339	753	1079	502	336	486	343	294	370	360	484
ABHD17A_v3_6-3	ABHD17A	392	18	33	32	20	5	17	6	19	109	57	76	60	24	52	11	39	28	11	31	29	5	0	7	8
ABHD17A_v3_6-4	ABHD17A	499	108	137	140	114	101	115	169	256	35	10	23	14	85	12	20	21	17	3	23	3	7	1	0	0
ABHD17A_v3_6-5	ABHD17A	428	33	29	28	17	11	3	13	7	207	197	125	96	181	173	142	97	36	24	14	36	11	4	26	24
ABHD17A_v3_6-6	ABHD17A	139	9	5	16	20	14	4	0	6	29	52	16	38	9	1	10	1	14	15	14	12	16	2	16	18
ABHD17B_v3_6-1	ABHD17B	288	74	140	160	75	59	56	86	157	183	87	160	115	227	38	157	116	57	41	49	32	1	5	24	22
ABHD17B_v3_6-2	ABHD17B	565	367	319	313	393	367	219	273	308	455	116	228	246	179	63	304	310	283	245	330	263	296	263	318	296
ABHD17B_v3_6-3	ABHD17B	329	157	270	247	304	386	146	183	306	426	156	149	240	113	124	117	192	238	177	239	169	192	125	163	336
ABHD17B_v3_6-4	ABHD17B	399	160	109	137	86	116	68	91	162	177	121	250	118	56	43	204	117	274	233	264	245	245	245	244	343
ABHD17B_v3_6-5	ABHD17B	300	112	27	58	85	83	67	83	104	202	76	108	100	128	126	190	80	197	169	225	192	142	190	172	233
ABHD17B_v3_6-6	ABHD17B	262	240	190	299	327	545	158	218	497	375	140	247	180	279	341	233	314	274	162	241	189	161	189	222	238
ABHD17C_v3_6-1	ABHD17C	364	177	203	185	296	255	150	259	283	483	386	295	332	324	475	297	455	366	209	332	327	282	259	459	396
ABHD17C_v3_6-2	ABHD17C	386	346	464	469	261	326	281	544	472	647	473	430	320	274	512	381	314	545	486	628	505	750	494	545	576
ABHD17C_v3_6-3	ABHD17C	1009	735	961	1001	906	740	447	622	1131	1379	1094	896	849	1373	1412	970	903	1040	938	1303	900	1018	1149	1005	1318
ABHD17C_v3_6-4	ABHD17C	770	405	438	457	502	569	317	340	328	410	402	406	276	149	313	305	401	491	425	647	512	418	395	499	566
ABHD17C_v3_6-5	ABHD17C	226	164	163	146	130	171	112	84	139	92	123	62	99	91	79	51	148	159	96	171	135	92	101	162	152
ABHD17C_v3_6-6	ABHD17C	369	255	200	178	272	291	211	173	266	157	86	177	110	320	73	154	213	182	179	281	267	193	234	260	212
C4orf29_v3_6-1	ABHD18	628	328	346	299	363	412	269	298	423	237	279	225	210	84	178	134	314	279	168	256	279	156	338	315	339
C4orf29_v3_6-2	ABHD18	237	103	156	135	204	154	59	75	147	282	127	138	135	92	139	95	202	139	112	137	139	104	105	86	114
C4orf29_v3_6-3	ABHD18	293	123	149	67	201	362	173	145	163	126	59	111	87	61	13	202	90	111	83	102	103	90	90	154	224
C4orf29_v3_6-4	ABHD18	116	18	68	21	50	34	15	46	27	61	53	88	54	26	33	30	61	156	61	114	82	86	128	96	152
C4orf29_v3_6-5	ABHD18	1060	557	454	484	467	436	365	445	609	716	517	743	440	466	817	614	637	759	637	812	615	694	420	718	938
C4orf29_v3_6-6	ABHD18	332	289	293	368	319	300	269	255	362	722	552	703	481	685	383	506	780	503	364	523	467	418	575	526	479
ABHD2_v3_6-1	ABHD2	343	95	135	79	84	129	132	146	113	325	280	205	158	168	169	154	301	88	89	115	106	61	33	144	106
ABHD2_v3_6-2	ABHD2	311	252	336	305	305	266	226	296	371	385	195	327	275	236	193	294	282	245	320	455	296	305	300	249	290
ABHD2_v3_6-3	ABHD2	418	342	461	396	457	343	292	509	619	562	345	282	290	313	494	175	411	121	152	145	194	81	120	162	179
ABHD2_v3_6-4	ABHD2	899	383	602	477	523	485	286	330	490	826	602	992	690	809	640	802	1005	484	425	527	473	442	416	509	692
ABHD2_v3_6-5	ABHD2	317	110	188	142	135	48	68	121	116	407	168	276	213	343	72	269	265	131	169	270	174	164	140	162	150
ABHD2_v3_6-6	ABHD2	328	31	147	68	103	103	14	46	72	336	313	238	205	460	430	268	195	227	122	247	259	163	170	187	152
ABHD3_v3_8-1	ABHD3	260	118	88	66	119	78	18	64	50	175	178	161	152	132	58	168	312	155	136	225	145	158	174	168	181
ABHD3_v3_8-2	ABHD3	306	259	257	212	281	270	208	210	252	297	317	426	331	122	245	375	416	159	174	238	208	179	213	274	188
ABHD3_v3_8-3	ABHD3	465	145	165	216	186	118	147	169	198	451	337	261	200	429	311	400	257	236	230	303	202	220	149	201	229
ABHD3_v3_8-4	ABHD3	427	169	168	170	195	138	97	141	154	249	104	180	169	283	188	139	221	142	152	173	154	192	176	171	210
ABHD3_v3_8-5	ABHD3	363	171	133	102	226	134	97	93	122	221	104	200	91	97	135	81	149	112	94	81	114	110	82	98	110
ABHD3_v3_8-6	ABHD3	1823	600	710	601	602	457	381	520	553	1590	694	951	802	1196	954	1197	1387	987	599	1105	741	896	998	862	1077
ABHD3_v3_8-7	ABHD3	328	162	181	136	243	146	133	117	161	324	159	255	189	56	146	350	270	155	102	179	132	188	157	158	243
ABHD3_v3_8-8	ABHD3	1197	826	934	801	877	856	569	654	837	1528	1125	1353	1028	1416	1109	1113	1171	1071	942	1203	1012	1137	1133	1099	1472
ABHD4_v3_6-1	ABHD4	1083	625	656	678	665	484	500	373	762	713	473	917	371	531	460	754	734	822	619	827	678	567	614	752	835
ABHD4_v3_6-2	ABHD4	293	224	163	178	204	182	195	98	241	300	277	438	155	86	317	730	254	286	246	411	276	179	300	383	304
ABHD4_v3_6-3	ABHD4	990	670	689	790	839	946	463	611	921	1019	882	736	761	743	572	658	1029	1019	783	1052	953	720	779	941	1006
ABHD4_v3_6-4	ABHD4	1267	523	545	467	558	530	310	307	570	534	394	555	473	511	371	509	497	655	554	918	793	613	621	679	865
ABHD4_v3_6-5	ABHD4	740	247	425	269	341	305	258	374	359	371	151	338	189	261	153	192	255	490	376	550	436	294	389	359	555
ABHD4_v3_6-6	ABHD4	390	132	156	140	221	116	67	69	184	427	97	137	82	551	319	172	125	317	181	349	199	168	193	237	286
ABHD5_v3_6-1	ABHD5	279	297	395	311	330	221	127	355	242	117	69	77	126	50	69	51	115	103	149	130	121	151	113	157	164
ABHD5_v3_6-2	ABHD5	434	566	572	550	763	1390	774	556	682	530	342	332	442	306	414	393	580	467	391	529	349	557	409	542	598
ABHD5_v3_6-3	ABHD5	241	256	143	236	189	236	156	120	204	220	83	84	44	354	50	61	105	208	207	187	193	275	183	145	244
ABHD5_v3_6-4	ABHD5	346	216	269	222	219	136	177	217	218	317	100	200	172	357	397	259	173	190	138	203	152	158	134	194	165
ABHD5_v3_6-5	ABHD5	752	529	572	461	461	501	395	376	436	602	374	658	509	386	418	401	455	612	518	662	572	625	504	543	607
ABHD5_v3_6-6	ABHD5	733	287	380	286	234	238	174	307	352	400	189	281	349	267	176	396	402	302	250	366	302	266	297	230	303
ABHD6_v3_6-1	ABHD6	195	212	90	126	230	219	214	116	150	158	102	144	117	161	88	161	242	183	176	238	156	145	171	136	201
ABHD6_v3_6-2	ABHD6	411	143	82	108	101	122	134	51	67	143	55	167	171	28	91	120	176	139	119	182	133	131	99	101	115
ABHD6_v3_6-3	ABHD6	216	107	116	98	142	55	76	92	64	91	67	145	135	79	48	142	172	231	176	248	212	207	296	218	223
ABHD6_v3_6-4	ABHD6	414	197	254	201	121	77	111	145	204	420	264	291	406	286	203	348	459	179	135	179	90	99	167	94	137
ABHD6_v3_6-5	ABHD6	302	255	520	384	387	396	304	492	566	316	279	96	185	358	379	161	135	338	314	476	324	263	454	462	296
ABHD6_v3_6-6	ABHD6	514	278	202	219	311	400	223	201	364	371	278	195	233	325	303	264	230	260	248	295	202	305	214	192	312
ABHD8_v3_6-1	ABHD8	162	26	40	13	56	25	7	5	9	48	21	39	19	2	40	16	47	27	16	21	30	29	55	16	2
ABHD8_v3_6-2	ABHD8	456	209	321	255	423	595	137	252	288	163	275	255	226	158	205	322	276	220	242	222	151	174	171	166	247
ABHD8_v3_6-3	ABHD8	380	151	154	189	152	144	109	122	198	378	323	230	187	209	313	329	312	254	254	258	261	246	301	356	238
ABHD8_v3_6-4	ABHD8	569	232	205	173	269	343	192	135	324	512	180	506	163	359	221	437	498	145	143	252	143	213	183	166	240
ABHD8_v3_6-5	ABHD8	527	153	216	197	231	153	111	136	209	655	590	472	394	599	1068	375	356	211	169	254	243	209	173	237	186
ABHD8_v3_6-6	ABHD8	1678	654	690	571	642	625	464	627	838	1272	1197	1100	968	1137	2208	1059	1488	600	490	838	692	570	643	636	799
ABI1_v3_6-1	ABI1	312	219	273	313	291	194	187	172	226	514	228	461	310	316	337	420	424	258	239	325	267	310	149	300	356
ABI1_v3_6-2	ABI1	443	206	191	164	249	188	127	144	147	297	239	425	201	193	122	391	269	255	159	354	243	210	236	255	381
ABI1_v3_6-3	ABI1	224	210	165	237	316	254	194	111	217	123	110	156	80	200	104	217	167	179	95	204	141	181	192	187	206
ABI1_v3_6-4	ABI1	289	244	216	251	293	163	139	167	304	440	238	354	320	419	235	411	470	287	240	303	310	355	249	269	325
ABI1_v3_6-5	ABI1	940	650	660	518	858	626	471	425	698	1497	1016	1154	947	927	990	1322	1328	925	784	1223	839	962	1061	970	1077
ABI1_v3_6-6	ABI1	369	321	173	186	289	259	218	174	280	551	391	287	265	848	533	277	344	280	150	212	179	196	170	140	222
ABI2_v3_6-1	ABI2	488	209	179	163	227	186	116	227	240	289	239	209	155	488	229	122	227	312	291	385	269	399	375	367	324
ABI2_v3_6-2	ABI2	274	156	78	142	127	132	103	51	178	365	234	216	217	415	83	245	288	272	160	235	173	183	151	237	265
ABI2_v3_6-3	ABI2	692	366	414	385	438	373	242	323	309	475	397	375	396	398	428	380	507	334	371	511	405	480	403	479	456
ABI2_v3_6-4	ABI2	936	580	526	563	606	602	451	566	611	512	517	415	379	231	457	428	335	616	530	663	570	833	520	564	612
ABI2_v3_6-5	ABI2	796	179	247	218	230	199	145	211	204	568	298	450	309	322	167	440	393	446	400	555	358	460	369	516	522
ABI2_v3_6-6	ABI2	1076	583	765	715	576	672	492	632	927	689	330	548	383	394	407	489	366	817	580	974	768	671	670	796	943
ABI3_v3_6-1	ABI3	379	182	268	135	297	233	165	153	148	421	277	335	159	419	419	201	221	287	241	356	308	273	310	328	440
ABI3_v3_6-2	ABI3	850	511	521	583	706	776	353	471	742	1008	922	799	532	660	664	897	541	709	714	829	643	810	812	804	787
ABI3_v3_6-3	ABI3	397	523	545	350	415	496	354	436	440	232	162	207	183	194	93	112	239	341	249	316	303	208	270	296	462
ABI3_v3_6-4	ABI3	500	312	439	384	434	371	312	315	494	686	543	404	394	627	1478	451	648	266	207	309	262	226	288	300	182
ABI3_v3_6-5	ABI3	516	186	246	272	277	337	178	158	188	527	370	539	265	301	259	591	475	477	404	630	447	578	551	543	549
ABI3_v3_6-6	ABI3	298	210	298	261	251	176	66	138	278	126	111	173	165	144	83	44	123	231	115	290	187	165	231	236	265
ABI3BP_v3_6-1	ABI3BP	118	201	187	143	208	219	131	188	208	106	65	58	31	72	107	67	53	119	113	144	65	162	79	67	136
ABI3BP_v3_6-2	ABI3BP	359	360	373	321	351	387	294	207	280	568	319	382	369	403	365	480	645	355	335	454	425	388	434	383	426
ABI3BP_v3_6-3	ABI3BP	632	286	340	277	302	212	167	274	187	555	717	585	454	690	963	500	528	451	409	513	419	419	461	420	460
ABI3BP_v3_6-4	ABI3BP	691	778	693	588	719	755	573	610	713	782	641	738	728	482	508	651	1296	642	404	806	688	407	557	593	653
ABI3BP_v3_6-5	ABI3BP	500	345	474	382	450	329	213	308	256	821	596	437	453	448	776	534	422	391	295	409	257	286	366	307	423
ABI3BP_v3_6-6	ABI3BP	466	247	232	292	303	202	224	144	318	475	424	458	346	307	575	532	375	411	288	444	322	490	365	433	270
FAM206A_v3_6-1	ABITRAM	285	148	171	242	153	202	137	134	214	349	247	172	97	254	148	77	138	147	151	178	178	180	207	181	188
FAM206A_v3_6-2	ABITRAM	92	20	25	8	5	12	24	23	9	54	109	123	39	102	889	72	66	97	78	97	92	60	118	140	112
FAM206A_v3_6-3	ABITRAM	512	216	248	269	329	415	274	340	287	331	312	365	161	135	168	370	391	203	312	421	309	369	396	297	270
FAM206A_v3_6-4	ABITRAM	293	104	114	54	122	165	105	106	124	146	173	261	144	113	188	185	197	81	97	126	86	120	100	90	104
FAM206A_v3_6-5	ABITRAM	351	120	232	147	146	141	96	197	169	123	97	94	107	84	69	31	165	151	104	186	106	138	159	170	159
FAM206A_v3_6-6	ABITRAM	436	146	183	103	148	157	90	161	130	65	175	141	138	159	120	206	139	163	109	125	150	72	143	112	129
ABL1_v3_6-1	ABL1	582	313	355	388	415	279	265	227	351	188	221	514	386	238	151	527	395	514	346	593	373	473	422	495	500
ABL1_v3_6-2	ABL1	404	468	544	388	529	636	468	553	368	776	532	581	470	672	866	689	597	425	361	516	416	451	539	505	461
ABL1_v3_6-3	ABL1	574	223	250	183	256	137	166	133	184	677	232	468	294	562	251	471	465	402	295	546	402	354	267	417	525
ABL1_v3_6-4	ABL1	328	315	330	229	381	312	247	304	269	633	342	197	206	343	322	227	315	349	317	304	319	383	334	236	473
ABL1_v3_6-5	ABL1	807	448	725	438	381	458	343	445	400	821	478	438	495	401	312	519	505	493	434	679	519	521	518	484	640
ABL1_v3_6-6	ABL1	517	264	329	221	311	438	214	203	342	378	326	490	428	399	320	407	530	530	384	617	442	450	574	500	687
ABL2_v3_6-1	ABL2	473	211	267	276	208	248	160	239	341	567	408	305	275	444	506	418	421	320	244	316	305	281	228	410	298
ABL2_v3_6-2	ABL2	165	70	52	86	96	131	37	53	91	187	137	57	147	76	197	35	192	81	46	100	117	57	82	87	77
ABL2_v3_6-3	ABL2	392	229	191	224	272	214	162	189	303	298	254	258	251	164	209	213	316	217	166	276	247	149	177	272	307
ABL2_v3_6-4	ABL2	1404	465	537	481	540	776	435	686	755	735	539	563	363	751	963	413	449	541	477	747	453	586	600	449	708
ABL2_v3_6-5	ABL2	833	383	504	362	333	458	267	346	345	1311	521	612	439	1249	538	791	633	682	477	651	627	782	494	729	897
ABL2_v3_6-6	ABL2	408	293	390	216	319	454	198	479	277	590	436	280	362	735	737	411	381	395	352	341	337	487	293	373	497
ABLIM1_v3_6-1	ABLIM1	857	171	138	179	206	86	58	69	110	702	505	657	513	389	789	474	549	113	74	117	99	84	61	67	53
ABLIM1_v3_6-2	ABLIM1	502	290	363	214	314	247	164	192	211	648	257	323	322	522	312	195	214	329	362	468	364	336	300	366	516
ABLIM1_v3_6-3	ABLIM1	623	727	706	573	698	573	483	546	660	525	310	553	404	394	229	499	670	512	527	694	617	661	593	751	713
ABLIM1_v3_6-4	ABLIM1	294	240	205	289	244	255	160	190	398	259	150	147	119	270	133	56	171	160	150	201	144	99	165	173	223
ABLIM1_v3_6-5	ABLIM1	1220	876	1014	1016	939	924	755	901	1029	1838	1187	1212	872	1141	1764	1239	1139	1126	1023	1488	1097	1227	1276	985	1231
ABLIM1_v3_6-6	ABLIM1	365	424	440	346	503	565	352	477	379	699	359	463	516	370	274	457	759	289	354	498	395	308	299	414	434
ABLIM2_v3_6-1	ABLIM2	420	372	460	438	415	373	160	413	503	479	272	374	233	679	474	480	345	330	268	346	261	265	297	228	399
ABLIM2_v3_6-2	ABLIM2	1093	523	502	396	348	406	258	343	441	987	648	704	551	584	542	559	608	475	241	356	320	270	314	302	376
ABLIM2_v3_6-3	ABLIM2	668	420	486	369	497	504	373	433	567	492	423	360	384	550	667	429	427	550	380	509	460	445	438	549	617
ABLIM2_v3_6-4	ABLIM2	584	330	399	373	316	345	294	350	485	505	348	267	231	473	388	180	604	258	311	304	299	300	322	362	308
ABLIM2_v3_6-5	ABLIM2	279	225	152	177	150	237	227	252	199	349	214	393	332	160	147	270	392	280	234	311	228	230	252	227	262
ABLIM2_v3_6-6	ABLIM2	290	129	119	80	107	64	57	69	91	226	148	151	150	217	151	81	233	133	127	138	139	93	128	125	174
ABLIM3_v3_6-1	ABLIM3	145	79	57	126	90	51	50	47	81	141	35	184	137	102	63	80	133	41	79	71	59	26	31	86	31
ABLIM3_v3_6-2	ABLIM3	336	155	155	137	181	137	104	92	201	315	137	316	118	283	96	361	238	165	113	217	151	104	155	108	112
ABLIM3_v3_6-3	ABLIM3	500	299	278	257	308	359	312	196	328	187	101	139	186	91	107	149	368	429	312	440	432	299	368	415	465
ABLIM3_v3_6-4	ABLIM3	303	56	84	78	121	125	34	38	88	148	90	67	122	32	33	83	134	104	104	109	101	109	79	86	105
ABLIM3_v3_6-5	ABLIM3	781	623	776	655	717	669	447	618	705	1058	614	489	556	857	966	427	644	782	490	801	626	643	710	734	898
ABLIM3_v3_6-6	ABLIM3	796	924	1130	922	1151	1337	784	911	1029	1002	503	718	597	780	603	789	685	699	489	943	718	341	728	588	875
ABO_v3_6-1	ABO	454	175	267	194	281	212	105	295	303	226	123	213	164	171	115	184	149	304	234	442	148	290	432	176	431
ABO_v3_6-2	ABO	550	429	288	262	324	377	257	273	403	735	376	611	439	772	371	589	671	525	431	680	450	594	485	551	528
ABO_v3_6-3	ABO	541	537	432	569	676	680	458	363	648	776	602	546	469	1072	658	354	550	404	351	614	497	472	536	416	500
ABO_v3_6-4	ABO	626	210	265	209	248	226	154	210	358	122	163	197	255	74	68	219	392	270	211	342	237	202	313	364	287
ABO_v3_6-5	ABO	205	121	140	99	126	92	112	130	115	20	65	70	50	65	21	79	74	106	90	132	101	88	95	89	114
ABO_v3_6-6	ABO	838	1044	1149	997	1370	1275	919	1167	1480	1075	867	844	915	702	1851	868	1155	968	748	1201	922	938	767	893	1236
ABR_v3_14-1	ABR	476	82	138	60	104	48	62	70	65	195	138	153	203	119	89	78	84	173	89	146	106	129	115	176	181
ABR_v3_14-10	ABR	439	120	256	274	240	304	149	232	197	639	268	379	216	402	253	282	276	343	236	358	304	316	333	287	437
ABR_v3_14-11	ABR	196	296	191	217	294	330	211	189	212	267	191	219	153	516	113	94	268	338	254	390	292	224	338	313	455
ABR_v3_14-12	ABR	548	392	401	298	368	418	356	278	329	462	352	263	219	611	375	313	273	377	343	467	308	433	311	399	424
ABR_v3_14-13	ABR	389	211	312	321	282	274	273	284	306	325	317	342	120	247	539	314	275	327	284	355	282	419	354	383	425
ABR_v3_14-14	ABR	337	56	70	89	112	72	29	87	108	216	225	75	136	228	235	62	295	126	131	167	114	135	79	151	100
ABR_v3_14-2	ABR	1439	1533	1461	1374	1513	1304	1049	998	1412	2193	1621	1600	1368	3214	3195	1688	1928	1649	1356	1805	1552	1601	1580	1706	1880
ABR_v3_14-3	ABR	875	667	666	571	589	586	512	484	618	1742	851	943	774	2573	1440	766	916	723	697	964	728	798	753	690	634
ABR_v3_14-4	ABR	377	298	306	273	273	252	338	232	336	354	303	356	328	421	216	308	294	229	140	184	248	189	159	238	267
ABR_v3_14-5	ABR	583	300	362	330	310	363	319	367	526	179	219	167	204	164	57	113	211	391	313	485	398	357	341	462	361
ABR_v3_14-6	ABR	664	429	466	410	424	411	323	300	523	672	418	411	382	659	783	275	364	573	352	505	570	641	575	529	636
ABR_v3_14-7	ABR	295	120	166	106	156	133	103	143	78	273	151	157	171	100	95	211	210	142	130	154	125	126	54	125	192
ABR_v3_14-8	ABR	407	361	375	376	418	288	239	296	281	437	204	392	293	282	187	374	394	437	358	476	385	443	325	383	448
ABR_v3_14-9	ABR	1305	557	701	753	622	557	279	589	783	1758	1193	1124	837	2217	2008	1233	910	561	439	662	572	333	420	553	591
ABRA_v3_6-1	ABRA	323	289	269	307	328	453	223	244	264	619	147	225	146	786	371	343	296	289	198	297	242	231	274	207	311
ABRA_v3_6-2	ABRA	570	228	349	335	231	221	154	249	234	490	365	436	486	312	129	405	463	269	274	252	371	152	187	252	388
ABRA_v3_6-3	ABRA	370	209	219	237	198	160	121	110	204	262	67	144	151	274	100	94	77	244	188	260	255	116	216	299	267
ABRA_v3_6-4	ABRA	334	95	159	100	94	40	82	104	78	172	56	158	161	97	49	132	123	202	158	227	203	286	197	302	208
ABRA_v3_6-5	ABRA	340	107	175	90	120	135	92	99	86	518	206	200	314	419	479	84	390	148	161	150	180	178	114	195	204
ABRA_v3_6-6	ABRA	903	337	323	307	324	278	183	217	314	683	554	485	370	832	1595	496	645	497	363	512	465	492	343	607	570
ABRACL_v3_5-1	ABRACL	1006	861	670	697	905	763	746	653	814	828	567	766	610	550	551	633	783	633	531	845	572	573	657	604	695
ABRACL_v3_5-2	ABRACL	198	134	190	151	138	108	60	136	72	147	150	182	135	37	96	295	304	123	137	120	147	145	168	121	114
ABRACL_v3_5-3	ABRACL	182	160	212	239	272	198	141	159	286	214	140	113	56	80	113	94	73	130	84	137	121	85	116	133	186
ABRACL_v3_5-4	ABRACL	104	75	65	41	74	61	47	49	54	35	81	50	63	22	42	19	86	77	70	119	67	47	62	94	85
ABRACL_v3_5-5	ABRACL	307	162	205	130	201	140	154	127	235	176	213	248	153	170	171	155	237	204	132	146	130	90	134	146	193
FAM175A_v3_6-1	ABRAXAS1	263	146	173	134	223	160	195	91	72	96	67	100	81	1	28	101	188	65	73	132	63	115	111	69	66
FAM175A_v3_6-2	ABRAXAS1	457	160	125	112	100	113	108	73	145	382	315	307	225	232	335	177	244	197	131	341	212	223	211	145	211
FAM175A_v3_6-3	ABRAXAS1	453	46	53	96	31	40	19	27	76	206	128	201	180	75	115	245	160	128	67	147	132	119	107	82	133
FAM175A_v3_6-4	ABRAXAS1	655	282	360	321	376	376	221	206	333	450	237	576	443	180	125	269	710	481	339	360	343	262	282	429	504
FAM175A_v3_6-5	ABRAXAS1	421	124	122	65	89	40	72	108	47	270	127	224	251	296	96	212	399	200	98	133	163	69	89	121	194
FAM175A_v3_6-6	ABRAXAS1	763	278	278	253	294	253	187	246	362	430	148	203	80	415	241	110	170	74	54	61	115	78	59	93	100
FAM175B_v3_6-1	ABRAXAS2	637	622	560	475	485	736	340	456	511	548	383	584	402	275	597	754	559	700	618	1010	689	946	996	807	784
FAM175B_v3_6-2	ABRAXAS2	225	65	115	94	86	78	35	82	104	63	36	115	91	26	6	270	191	42	24	61	41	22	23	32	43
FAM175B_v3_6-3	ABRAXAS2	594	320	402	398	323	309	266	401	400	512	472	290	199	198	660	325	230	454	400	478	481	555	542	555	592
FAM175B_v3_6-4	ABRAXAS2	602	787	884	1093	849	762	678	871	1347	887	556	623	500	487	819	484	658	1044	738	1130	866	1024	1085	919	1239
FAM175B_v3_6-5	ABRAXAS2	540	579	675	638	808	820	592	663	651	1017	837	712	744	1755	1033	882	1128	745	591	1036	695	691	717	727	710
FAM175B_v3_6-6	ABRAXAS2	786	782	720	644	818	846	696	763	653	1029	467	604	429	718	698	750	754	581	587	758	604	749	773	591	571
ABT1_v3_6-1	ABT1	736	59	20	42	60	72	45	26	18	73	41	61	81	16	6	56	106	59	46	96	46	76	43	62	55
ABT1_v3_6-2	ABT1	898	17	10	26	11	10	0	24	42	170	65	66	51	65	124	29	29	27	28	41	31	18	36	35	14
ABT1_v3_6-3	ABT1	308	11	0	3	39	63	0	0	9	5	8	4	0	0	0	0	0	4	19	13	26	5	31	7	14
ABT1_v3_6-4	ABT1	276	13	75	42	90	36	8	36	51	47	119	23	89	10	26	36	80	83	30	51	81	52	22	44	70
ABT1_v3_6-5	ABT1	611	0	0	1	6	0	1	0	0	32	24	5	7	1	45	0	6	1	0	0	1	1	1	1	1
ABT1_v3_6-6	ABT1	206	0	0	1	5	1	0	0	1	32	3	12	8	0	0	0	31	0	1	4	8	0	41	1	23
ABTB1_v3_6-1	ABTB1	479	278	235	297	256	194	259	187	391	949	368	413	222	669	323	525	356	277	338	511	219	354	407	275	275
ABTB1_v3_6-2	ABTB1	848	824	766	749	955	958	708	705	881	583	279	440	418	322	282	395	577	531	427	540	475	312	367	476	569
ABTB1_v3_6-3	ABTB1	324	105	122	102	79	45	59	57	135	142	104	206	124	112	100	185	220	215	207	221	217	289	229	225	233
ABTB1_v3_6-4	ABTB1	645	353	309	346	282	284	262	265	396	576	444	549	293	830	836	574	377	445	356	547	302	368	451	383	500
ABTB1_v3_6-5	ABTB1	573	390	358	323	387	357	293	364	329	596	337	297	203	663	634	340	426	213	194	366	291	244	253	311	347
ABTB1_v3_6-6	ABTB1	528	287	267	234	274	194	160	166	154	496	320	398	325	834	541	287	298	239	242	545	341	499	403	334	336
ABTB2_v3_6-1	ABTB2	233	186	111	153	151	106	91	96	124	298	250	119	117	340	255	108	140	157	72	207	68	50	95	70	182
ABTB2_v3_6-2	ABTB2	275	273	348	280	369	294	217	343	318	325	286	341	298	214	251	338	245	324	231	311	236	289	390	253	446
ABTB2_v3_6-3	ABTB2	149	132	179	158	234	240	118	181	185	29	30	35	64	0	9	47	98	117	62	206	130	151	242	163	153
ABTB2_v3_6-4	ABTB2	406	356	415	338	434	352	343	327	447	354	218	379	200	295	189	281	364	349	320	398	351	371	337	388	364
ABTB2_v3_6-5	ABTB2	523	455	523	549	534	573	272	377	727	847	340	554	319	875	287	428	519	722	583	811	576	727	628	682	842
ABTB2_v3_6-6	ABTB2	534	434	451	412	470	493	299	416	476	584	347	332	161	255	281	279	328	391	310	559	422	444	494	464	402
ZZZ3_v3_9-1	AC118549.1	351	141	139	186	99	144	73	77	153	4	1	43	16	1	1	41	42	83	130	179	63	50	89	27	22
ZZZ3_v3_9-2	AC118549.1	297	62	65	34	24	24	22	59	35	3	16	32	85	31	1	62	31	44	54	55	66	51	31	22	45
ZZZ3_v3_9-3	AC118549.1	315	83	124	76	80	70	66	91	112	155	83	65	60	218	122	47	73	108	100	106	66	97	67	54	65
ZZZ3_v3_9-4	AC118549.1	394	222	217	142	195	221	101	246	135	57	22	72	27	37	25	27	13	251	248	332	158	241	387	136	180
ZZZ3_v3_9-5	AC118549.1	540	225	233	320	355	233	205	193	322	127	91	146	86	79	92	103	98	418	337	597	511	502	579	559	543
ZZZ3_v3_9-6	AC118549.1	265	90	100	112	118	97	53	90	121	63	8	63	26	36	3	33	26	85	83	135	91	98	91	73	83
ZZZ3_v3_9-7	AC118549.1	348	57	83	79	84	68	129	66	126	69	101	44	48	52	27	22	27	149	75	101	44	34	77	42	68
ZZZ3_v3_9-8	AC118549.1	325	60	51	86	78	28	32	48	84	51	16	37	25	0	3	21	24	59	51	128	57	76	71	66	59
ZZZ3_v3_9-9	AC118549.1	1458	548	545	453	491	424	333	303	483	297	310	278	242	193	220	61	121	483	612	698	417	615	454	293	446
ACAA1_v3_6-1	ACAA1	500	351	387	388	388	319	215	283	416	758	637	480	395	1435	1623	405	431	443	397	717	377	519	449	392	401
ACAA1_v3_6-2	ACAA1	561	173	232	133	197	197	130	136	95	227	254	292	157	116	115	260	305	318	205	326	306	322	300	409	406
ACAA1_v3_6-3	ACAA1	309	159	201	194	179	120	75	165	228	180	281	119	60	417	556	68	200	180	165	170	139	142	170	181	234
ACAA1_v3_6-4	ACAA1	627	687	608	749	511	495	510	451	623	604	343	547	244	334	359	300	399	589	549	659	528	673	757	597	680
ACAA1_v3_6-5	ACAA1	328	295	490	343	385	269	283	499	431	196	188	326	148	120	174	301	292	373	260	424	409	293	335	359	395
ACAA1_v3_6-6	ACAA1	408	134	203	90	127	86	127	105	130	283	181	276	197	220	137	169	416	207	173	287	234	241	221	271	191
ACAA2_v3_6-1	ACAA2	257	49	102	58	29	49	29	84	108	111	128	100	112	77	50	182	114	75	81	99	95	76	49	92	75
ACAA2_v3_6-2	ACAA2	549	214	292	336	201	245	225	199	270	741	251	378	325	342	364	436	555	350	209	292	289	251	264	308	295
ACAA2_v3_6-3	ACAA2	167	8	24	11	14	6	1	7	0	36	20	52	23	10	23	34	21	20	21	34	35	21	28	28	26
ACAA2_v3_6-4	ACAA2	774	333	325	356	321	317	236	344	401	330	405	495	282	286	406	480	644	526	404	597	447	539	499	543	636
ACAA2_v3_6-5	ACAA2	528	440	480	475	428	385	364	493	923	395	423	335	273	251	442	292	415	340	304	397	349	210	340	461	367
ACAA2_v3_6-6	ACAA2	717	424	578	426	490	482	280	420	451	991	777	855	753	966	1564	916	773	744	572	802	668	604	618	709	810
ACACA_v3_6-1	ACACA	283	92	153	126	145	146	66	100	212	104	46	105	71	33	23	115	27	116	77	145	160	95	52	98	60
ACACA_v3_6-2	ACACA	390	130	215	204	177	279	116	219	204	56	112	105	88	45	26	47	117	51	62	78	80	13	37	57	79
ACACA_v3_6-3	ACACA	353	164	134	199	128	100	50	154	168	66	58	51	34	105	8	16	62	110	30	67	101	55	32	61	69
ACACA_v3_6-4	ACACA	386	126	176	74	76	57	88	127	77	76	43	45	67	5	46	22	119	136	43	47	91	4	12	62	95
ACACA_v3_6-5	ACACA	520	126	239	303	194	104	108	242	275	103	144	90	46	47	119	84	82	122	79	94	153	95	59	46	56
ACACA_v3_6-6	ACACA	850	532	513	654	504	526	356	458	700	371	170	183	172	223	179	78	145	349	192	245	334	143	94	229	307
ACACB_v3_6-1	ACACB	337	132	125	98	143	163	162	110	85	352	138	238	165	194	55	288	198	218	127	199	174	258	219	146	220
ACACB_v3_6-2	ACACB	295	82	174	164	212	162	82	95	176	471	222	241	200	295	368	271	426	276	187	362	243	319	425	227	241
ACACB_v3_6-3	ACACB	406	153	215	142	102	72	76	97	138	311	257	265	193	158	255	244	215	393	193	425	285	248	296	369	330
ACACB_v3_6-4	ACACB	492	247	293	334	237	245	189	272	356	457	404	217	246	597	370	183	325	435	295	473	290	380	460	395	491
ACACB_v3_6-5	ACACB	553	312	380	282	232	268	261	288	354	462	209	264	226	555	252	242	277	276	216	306	301	238	237	344	361
ACACB_v3_6-6	ACACB	683	504	544	680	569	531	379	561	750	679	469	333	299	387	348	393	443	568	508	742	602	502	585	710	647
ACAD10_v3_6-1	ACAD10	507	260	235	168	272	267	235	150	138	534	346	181	162	734	824	155	245	243	167	266	252	232	235	336	318
ACAD10_v3_6-2	ACAD10	319	148	176	153	219	282	210	150	204	276	168	185	154	415	198	73	186	215	157	220	172	186	232	254	219
ACAD10_v3_6-3	ACAD10	194	142	120	81	160	94	69	118	168	129	40	67	74	11	4	65	209	75	88	75	58	90	56	86	107
ACAD10_v3_6-4	ACAD10	722	458	432	413	530	590	473	444	589	716	390	433	194	683	490	315	471	437	308	553	423	343	383	424	539
ACAD10_v3_6-5	ACAD10	908	284	373	209	376	351	236	210	209	414	176	215	342	188	189	248	395	333	190	385	331	215	246	305	424
ACAD10_v3_6-6	ACAD10	556	131	155	148	151	147	70	140	183	157	91	152	168	137	20	102	181	284	211	380	302	328	305	298	269
ACAD11_v3_6-1	ACAD11	729	298	392	384	348	208	218	322	467	444	494	559	405	340	590	567	496	215	251	283	241	201	230	207	275
ACAD11_v3_6-2	ACAD11	469	275	316	275	205	270	227	156	318	382	216	183	167	251	135	286	132	260	179	191	175	198	135	203	191
ACAD11_v3_6-3	ACAD11	555	869	1051	848	921	1079	823	953	1024	600	480	338	316	727	544	346	251	510	316	479	499	384	402	546	596
ACAD11_v3_6-4	ACAD11	609	359	409	399	515	205	216	318	273	713	612	434	393	395	634	715	652	497	397	559	459	464	386	468	407
ACAD11_v3_6-5	ACAD11	504	262	169	193	235	192	144	151	209	305	189	200	152	261	199	57	142	178	153	250	198	84	161	158	156
ACAD11_v3_6-6	ACAD11	443	198	252	163	228	155	154	174	254	505	240	204	170	584	636	246	283	164	93	142	157	113	80	75	139
ACAD8_v3_6-1	ACAD8	674	614	623	469	630	718	459	536	734	692	561	495	412	596	656	539	612	637	524	694	634	605	554	644	647
ACAD8_v3_6-2	ACAD8	276	156	167	98	143	174	111	132	190	203	192	153	182	277	171	202	175	213	172	295	202	185	275	225	206
ACAD8_v3_6-3	ACAD8	355	212	271	186	265	235	150	235	207	206	207	234	172	230	124	178	112	226	223	301	262	249	245	235	217
ACAD8_v3_6-4	ACAD8	117	12	11	4	5	1	0	10	3	65	20	30	28	18	14	10	35	24	6	15	12	1	10	13	8
ACAD8_v3_6-5	ACAD8	376	316	361	238	375	411	290	320	368	638	495	551	305	825	507	556	449	263	262	397	292	449	291	252	349
ACAD8_v3_6-6	ACAD8	408	137	166	201	156	155	107	138	246	147	81	169	225	115	28	141	265	290	256	287	286	320	213	295	348
ACAD9_v3_6-1	ACAD9	1426	143	129	128	137	208	106	129	137	1034	737	407	502	605	1059	369	360	507	441	638	420	407	489	341	444
ACAD9_v3_6-2	ACAD9	374	132	103	39	172	155	92	120	137	78	135	110	74	142	147	34	57	106	103	167	115	91	94	50	91
ACAD9_v3_6-3	ACAD9	331	95	83	108	78	61	54	53	88	531	306	239	118	1222	857	119	183	215	202	366	293	232	202	276	232
ACAD9_v3_6-4	ACAD9	519	23	5	31	11	2	35	4	16	243	231	259	216	29	62	194	239	385	388	435	362	285	379	283	263
ACAD9_v3_6-5	ACAD9	905	36	58	58	42	64	5	38	45	489	325	360	235	142	211	269	251	428	384	505	332	376	422	260	337
ACAD9_v3_6-6	ACAD9	936	13	7	13	19	1	11	12	11	270	230	212	156	142	63	178	153	212	178	233	128	139	135	104	214
ACADL_v3_6-1	ACADL	673	424	456	460	585	668	306	452	583	294	348	214	180	178	208	290	201	431	409	553	367	366	390	503	489
ACADL_v3_6-2	ACADL	529	292	248	337	232	207	199	233	371	421	380	401	228	343	496	297	200	492	378	519	330	362	482	412	412
ACADL_v3_6-3	ACADL	636	300	294	322	283	246	177	190	249	265	221	319	243	166	166	189	252	584	464	637	522	535	563	588	648
ACADL_v3_6-4	ACADL	485	368	281	242	292	210	265	150	225	302	186	309	304	227	178	266	392	197	249	326	245	214	339	198	172
ACADL_v3_6-5	ACADL	479	381	344	312	450	484	297	226	261	285	228	432	282	408	289	407	393	407	422	454	437	593	493	449	436
ACADL_v3_6-6	ACADL	764	270	188	226	228	263	258	129	180	449	388	353	203	392	524	314	398	311	341	435	294	476	393	325	390
ACADM_v3_6-1	ACADM	249	178	283	204	258	193	153	140	257	178	186	171	162	97	484	145	148	206	118	194	195	174	171	147	191
ACADM_v3_6-2	ACADM	539	262	307	230	280	272	180	167	278	274	367	407	269	287	182	340	324	327	306	477	319	325	455	428	350
ACADM_v3_6-3	ACADM	538	235	203	221	200	141	223	156	243	243	141	141	150	128	180	142	290	270	237	265	291	195	193	281	346
ACADM_v3_6-4	ACADM	326	236	305	278	245	280	223	338	423	92	125	121	120	61	141	182	116	250	156	321	253	246	304	244	266
ACADM_v3_6-5	ACADM	491	212	336	224	226	228	143	265	211	370	403	257	277	736	857	266	346	443	297	447	356	351	345	412	475
ACADM_v3_6-6	ACADM	883	655	524	532	620	775	549	528	789	722	432	690	428	509	489	725	596	453	368	561	540	348	448	568	511
ACADS_v3_6-1	ACADS	276	272	248	222	281	179	248	187	258	595	410	307	194	308	283	176	93	182	186	326	199	289	294	197	310
ACADS_v3_6-2	ACADS	640	527	651	502	477	508	314	549	529	813	652	610	569	863	546	683	631	702	520	841	589	692	616	629	636
ACADS_v3_6-3	ACADS	399	110	80	126	93	51	44	69	99	299	179	88	115	313	260	92	95	149	198	180	204	194	135	207	200
ACADS_v3_6-4	ACADS	441	134	118	156	203	226	126	96	171	398	161	124	170	296	46	117	146	283	305	382	257	393	367	264	400
ACADS_v3_6-5	ACADS	558	441	374	306	516	632	474	447	540	413	395	233	396	393	583	348	424	405	327	507	416	361	367	319	482
ACADS_v3_6-6	ACADS	462	246	284	276	305	363	247	225	305	562	154	211	164	369	208	247	229	232	194	300	313	238	239	334	253
ACADSB_v3_6-1	ACADSB	501	173	277	276	259	302	108	226	361	269	106	180	121	92	75	231	210	134	120	205	127	236	151	187	192
ACADSB_v3_6-2	ACADSB	866	527	511	502	507	418	303	387	497	761	620	579	586	534	846	909	978	585	489	686	632	625	735	622	604
ACADSB_v3_6-3	ACADSB	868	812	887	709	760	864	717	887	897	974	790	691	605	800	693	994	907	749	595	840	630	796	661	594	755
ACADSB_v3_6-4	ACADSB	176	66	88	41	46	48	44	43	26	66	31	50	19	4	12	32	14	107	58	106	90	84	53	92	158
ACADSB_v3_6-5	ACADSB	260	195	141	185	122	81	77	100	157	182	22	125	36	4	68	96	21	146	106	188	107	162	144	163	205
ACADSB_v3_6-6	ACADSB	230	43	83	50	39	14	23	30	49	121	111	92	60	95	45	47	122	142	82	151	83	59	88	71	87
ACADVL_v3_6-1	ACADVL	485	151	246	191	226	310	190	241	239	177	131	160	150	108	263	60	245	212	166	226	195	206	228	216	213
ACADVL_v3_6-2	ACADVL	386	246	280	225	210	185	164	204	235	277	274	292	162	235	296	219	279	288	226	307	192	292	225	206	414
ACADVL_v3_6-3	ACADVL	852	276	397	389	428	371	181	295	310	437	362	409	338	369	422	336	248	393	341	441	397	399	399	471	422
ACADVL_v3_6-4	ACADVL	559	502	694	465	650	605	342	724	731	622	373	558	377	542	443	505	386	489	469	590	418	532	388	504	543
ACADVL_v3_6-5	ACADVL	1191	535	598	641	750	625	343	523	860	586	386	713	530	477	335	422	576	537	466	669	477	631	493	619	707
ACADVL_v3_6-6	ACADVL	548	300	383	326	408	337	247	306	349	454	246	413	420	336	332	346	534	468	495	738	507	644	522	395	541
ACAN_v3_6-1	ACAN	305	113	153	118	160	145	106	165	166	183	129	153	117	201	240	186	124	219	152	122	123	217	109	152	144
ACAN_v3_6-2	ACAN	601	220	268	232	206	210	184	245	267	286	173	199	191	246	219	316	134	174	207	290	198	252	183	190	207
ACAN_v3_6-3	ACAN	949	274	361	298	417	338	233	328	305	837	494	528	566	849	706	477	495	394	391	511	364	443	421	492	358
ACAN_v3_6-4	ACAN	825	382	399	411	444	372	244	324	437	451	373	433	435	316	250	285	372	314	176	320	284	184	212	292	369
ACAN_v3_6-5	ACAN	446	89	202	136	165	135	57	120	161	237	84	183	89	180	73	181	112	164	95	80	97	90	41	149	156
ACAN_v3_6-6	ACAN	569	103	181	159	163	107	96	89	185	496	268	353	258	263	246	398	335	255	195	206	213	149	201	202	185
ACAP1_v3_6-1	ACAP1	384	227	285	257	257	296	230	360	497	528	241	290	240	382	329	340	392	218	116	174	182	108	79	177	231
ACAP1_v3_6-2	ACAP1	819	680	661	631	695	565	445	589	619	678	391	586	432	388	298	612	465	541	481	631	547	618	610	726	568
ACAP1_v3_6-3	ACAP1	478	164	186	176	192	179	74	113	158	349	131	314	234	258	152	287	410	370	311	412	351	458	449	420	487
ACAP1_v3_6-4	ACAP1	239	100	132	109	73	23	60	51	76	142	199	200	121	111	67	71	180	184	123	215	170	244	219	226	227
ACAP1_v3_6-5	ACAP1	119	237	179	157	192	299	151	188	98	130	115	126	117	23	103	116	356	30	34	57	41	31	74	30	47
ACAP1_v3_6-6	ACAP1	1064	836	846	775	879	822	596	733	982	1029	857	1029	831	750	1334	1123	1044	927	620	855	761	560	787	834	972
ACAP2_v3_6-1	ACAP2	213	94	115	73	62	132	35	63	83	97	65	65	27	53	9	63	49	22	19	49	31	11	17	63	10
ACAP2_v3_6-2	ACAP2	1941	1030	1258	1070	1160	930	739	1059	1229	2067	1563	1373	1221	1920	1953	1237	1579	1217	964	1329	1281	1086	921	1412	1544
ACAP2_v3_6-3	ACAP2	315	158	200	173	172	59	89	135	208	286	256	265	229	172	538	310	220	128	154	189	191	173	153	169	224
ACAP2_v3_6-4	ACAP2	470	393	434	455	497	489	258	389	392	462	327	305	214	474	238	314	453	429	249	543	394	324	514	477	495
ACAP2_v3_6-5	ACAP2	843	571	625	445	460	374	345	593	657	499	462	387	259	393	675	625	367	402	269	363	261	281	287	340	455
ACAP2_v3_6-6	ACAP2	278	126	158	138	108	75	80	132	141	117	153	247	267	106	276	325	387	138	143	165	153	106	124	160	131
ACAP3_v3_6-1	ACAP3	337	260	216	137	288	171	77	125	172	95	49	52	28	6	21	37	42	208	164	219	208	158	101	240	219
ACAP3_v3_6-2	ACAP3	386	289	190	219	240	117	103	76	148	84	138	92	97	13	45	33	60	166	177	125	131	217	130	106	177
ACAP3_v3_6-3	ACAP3	654	246	219	219	274	175	200	206	216	284	92	176	140	167	168	91	133	305	303	392	346	257	254	351	329
ACAP3_v3_6-4	ACAP3	709	327	376	279	407	297	180	219	286	78	82	98	68	15	22	42	127	287	241	310	220	257	190	270	299
ACAP3_v3_6-5	ACAP3	177	23	63	51	16	56	21	18	44	5	10	4	21	2	2	1	12	36	52	26	30	49	42	20	19
ACAP3_v3_6-6	ACAP3	630	206	217	228	265	185	138	116	298	289	172	283	248	440	175	264	249	160	190	232	297	381	201	236	215
ACAT1_v3_6-1	ACAT1	347	152	168	146	161	151	167	155	156	513	243	182	141	441	219	309	219	189	133	242	162	120	111	113	271
ACAT1_v3_6-2	ACAT1	139	23	41	42	56	19	23	9	19	137	99	177	87	22	23	169	144	112	120	161	166	84	130	144	124
ACAT1_v3_6-3	ACAT1	405	300	330	374	372	281	215	243	477	451	231	290	272	883	521	194	401	337	321	360	257	249	225	254	403
ACAT1_v3_6-4	ACAT1	904	912	881	903	804	589	616	560	983	1037	755	911	702	818	1222	875	1223	932	735	948	905	683	601	949	1079
ACAT1_v3_6-5	ACAT1	570	338	234	348	320	322	301	190	367	568	326	457	219	427	266	406	248	289	234	286	269	321	259	255	268
ACAT1_v3_6-6	ACAT1	1086	412	435	407	351	371	263	313	373	324	219	453	339	315	142	350	402	342	295	531	270	374	451	290	383
ACAT2_v3_6-1	ACAT2	1069	871	704	721	799	778	515	615	749	1132	857	1217	854	1004	1169	1140	1101	1156	819	969	825	946	757	1068	1190
ACAT2_v3_6-2	ACAT2	233	116	185	155	109	131	79	169	233	264	80	160	137	135	54	121	115	234	140	151	152	165	133	137	198
ACAT2_v3_6-3	ACAT2	349	389	263	247	343	264	264	218	278	561	368	391	199	565	469	361	122	235	236	302	272	272	289	281	272
ACAT2_v3_6-4	ACAT2	856	419	575	502	644	907	489	525	745	681	310	566	316	669	510	580	486	675	429	655	570	425	721	433	789
ACAT2_v3_6-5	ACAT2	400	220	267	220	189	145	217	189	249	585	314	337	389	544	604	463	524	332	221	302	268	221	207	255	411
ACAT2_v3_6-6	ACAT2	343	172	230	177	181	184	153	193	281	267	132	129	146	113	50	94	218	243	240	251	271	269	180	259	305
ACBD3_v3_6-1	ACBD3	411	303	465	384	438	542	270	275	518	670	762	443	422	922	1514	826	554	328	246	412	424	466	408	355	416
ACBD3_v3_6-2	ACBD3	1684	1300	1251	1088	1298	1298	1020	1172	1350	1500	1098	1031	872	1179	1757	781	1037	1403	1312	1540	1258	1929	1391	1431	1526
ACBD3_v3_6-3	ACBD3	385	349	327	301	329	276	247	174	244	384	494	349	334	368	674	386	284	529	553	644	562	738	643	724	575
ACBD3_v3_6-4	ACBD3	231	260	185	172	200	218	154	123	168	446	192	237	168	276	203	272	185	293	439	558	315	703	493	327	321
ACBD3_v3_6-5	ACBD3	380	171	87	149	141	213	135	106	205	322	310	254	135	414	741	262	365	282	283	267	263	507	377	244	336
ACBD3_v3_6-6	ACBD3	547	424	436	313	440	483	409	451	427	546	467	441	349	635	774	341	531	443	395	522	455	374	522	437	413
ACBD4_v3_6-1	ACBD4	566	99	84	84	121	120	83	63	86	126	99	48	95	147	72	55	34	96	121	194	144	185	305	147	161
ACBD4_v3_6-2	ACBD4	344	80	148	97	95	91	82	133	53	123	78	213	104	58	151	109	163	85	64	129	103	50	91	154	84
ACBD4_v3_6-3	ACBD4	437	178	179	148	153	178	158	205	216	230	130	167	237	305	118	165	158	114	67	132	106	51	99	115	141
ACBD4_v3_6-4	ACBD4	162	43	146	86	87	133	78	139	137	59	30	59	48	76	24	51	84	27	32	14	36	22	28	46	56
ACBD4_v3_6-5	ACBD4	654	237	197	204	146	170	159	119	192	186	199	258	302	41	154	303	372	212	123	246	181	136	177	140	182
ACBD4_v3_6-6	ACBD4	395	211	261	165	139	101	123	170	210	160	44	126	73	203	29	119	150	231	123	170	217	134	151	293	302
ACBD5_v3_6-1	ACBD5	184	223	242	407	247	216	117	193	380	200	180	220	230	62	95	160	180	231	158	286	210	223	155	212	206
ACBD5_v3_6-2	ACBD5	357	343	358	371	341	201	210	265	512	558	360	338	568	313	384	396	947	332	197	301	280	147	240	334	363
ACBD5_v3_6-3	ACBD5	380	191	128	210	280	334	171	106	236	242	134	161	127	79	95	236	175	136	85	120	130	81	126	153	182
ACBD5_v3_6-4	ACBD5	410	259	219	201	230	204	155	147	287	488	295	398	333	285	393	469	274	271	184	331	247	161	278	337	388
ACBD5_v3_6-5	ACBD5	353	199	153	201	137	99	145	132	187	439	387	352	322	160	154	254	318	311	201	312	276	191	216	335	307
ACBD5_v3_6-6	ACBD5	348	111	258	135	149	89	97	154	139	659	411	438	404	183	479	427	273	192	191	284	219	411	242	242	250
ACBD6_v3_6-1	ACBD6	629	198	213	201	222	233	163	125	325	550	405	214	266	675	908	211	329	189	189	247	166	183	215	133	253
ACBD6_v3_6-2	ACBD6	364	231	244	215	177	230	172	185	387	453	277	381	305	276	331	429	643	222	254	415	206	397	469	222	266
ACBD6_v3_6-3	ACBD6	440	194	255	213	301	295	128	225	234	559	305	294	500	600	534	301	643	247	115	251	218	180	324	191	238
ACBD6_v3_6-4	ACBD6	503	300	312	377	394	287	322	320	389	441	417	482	338	370	629	414	337	388	346	392	265	314	462	223	389
ACBD6_v3_6-5	ACBD6	977	691	781	618	835	834	543	555	847	1252	741	774	547	1045	756	883	626	697	536	892	661	752	933	819	793
ACBD6_v3_6-6	ACBD6	420	178	191	182	136	104	113	97	138	190	220	309	295	38	31	454	488	266	269	484	226	354	433	245	362
ACBD7_v3_6-1	ACBD7	955	778	767	854	780	847	618	710	1006	1115	813	1182	745	753	804	1043	1229	890	552	834	930	555	744	797	800
ACBD7_v3_6-2	ACBD7	1058	818	638	701	664	502	533	452	641	960	658	947	773	648	352	748	829	738	528	797	673	602	613	647	776
ACBD7_v3_6-3	ACBD7	89	0	4	15	2	0	1	6	15	38	11	41	18	85	9	14	2	23	10	8	6	0	6	16	32
ACBD7_v3_6-4	ACBD7	276	111	129	105	118	135	40	111	108	286	94	190	123	147	186	108	111	111	98	153	87	118	85	104	155
ACBD7_v3_6-5	ACBD7	188	74	78	53	63	87	36	61	43	40	73	62	71	3	108	61	129	106	92	70	95	136	83	73	109
ACBD7_v3_6-6	ACBD7	120	80	35	83	94	63	72	36	119	130	157	151	104	151	412	128	143	99	112	119	97	86	117	112	146
ACCS_v3_6-1	ACCS	507	455	413	372	555	336	204	413	407	502	581	385	328	429	743	422	477	453	350	513	359	372	457	380	483
ACCS_v3_6-2	ACCS	838	427	570	470	389	340	411	479	481	628	575	351	461	459	510	298	463	537	462	946	609	600	721	597	562
ACCS_v3_6-3	ACCS	321	222	295	300	285	278	193	194	358	220	167	192	101	338	200	316	187	304	176	329	230	292	330	302	383
ACCS_v3_6-4	ACCS	393	240	309	262	207	224	149	262	316	916	353	415	207	878	401	499	265	421	307	429	300	385	460	392	495
ACCS_v3_6-5	ACCS	463	111	135	139	196	152	89	81	175	159	144	89	71	93	71	143	190	229	154	298	249	224	270	222	252
ACCS_v3_6-6	ACCS	532	227	195	183	261	174	99	213	155	194	203	102	110	171	351	174	118	349	315	359	318	507	253	293	301
ACCSL_v3_6-1	ACCSL	63	13	12	14	11	2	0	4	0	0	4	20	1	0	0	12	0	43	13	40	33	16	34	22	21
ACCSL_v3_6-2	ACCSL	235	48	88	110	51	40	36	48	147	86	70	53	29	50	16	5	42	50	43	53	90	56	41	92	56
ACCSL_v3_6-3	ACCSL	831	574	837	610	680	756	469	487	603	815	592	508	438	524	470	535	802	609	489	741	618	559	606	628	703
ACCSL_v3_6-4	ACCSL	781	426	451	484	389	428	374	345	458	430	307	192	245	176	320	266	292	543	471	530	463	676	453	572	671
ACCSL_v3_6-5	ACCSL	1445	746	1030	760	868	741	515	821	1086	893	668	622	676	1025	831	731	879	862	697	1030	847	843	787	855	903
ACCSL_v3_6-6	ACCSL	123	33	93	43	57	98	21	51	57	83	17	47	37	71	94	31	110	36	63	81	40	55	58	43	21
ACD_v3_6-1	ACD	863	344	477	392	344	400	211	392	404	493	589	448	436	802	1519	407	538	430	295	472	501	370	544	511	449
ACD_v3_6-2	ACD	276	85	75	55	117	166	145	111	95	167	131	251	144	108	161	377	200	53	61	88	71	49	76	60	19
ACD_v3_6-3	ACD	1015	150	173	125	169	71	56	107	116	435	417	541	360	156	365	416	267	115	76	197	127	50	75	75	78
ACD_v3_6-4	ACD	1388	128	61	155	66	61	44	23	79	479	294	633	414	165	181	601	313	216	195	334	322	187	125	188	161
ACD_v3_6-5	ACD	446	222	264	253	239	133	153	122	180	784	267	505	347	1128	506	567	489	183	166	215	161	99	111	121	157
ACD_v3_6-6	ACD	304	76	76	32	76	14	8	13	56	172	91	97	74	101	2	56	72	30	49	46	73	31	31	38	1
ACE_v3_6-1	ACE	126	199	200	152	71	108	137	168	181	150	55	67	69	147	34	10	42	79	71	143	68	249	190	126	67
ACE_v3_6-2	ACE	222	360	217	170	347	326	316	229	207	264	133	114	114	80	85	145	139	265	203	299	181	225	176	186	208
ACE_v3_6-3	ACE	322	142	142	78	100	92	122	143	134	433	152	171	211	682	618	166	224	260	127	258	163	109	285	200	233
ACE_v3_6-4	ACE	758	1129	1150	916	1296	1356	1055	944	1381	674	406	569	425	550	696	570	463	537	493	665	630	538	584	730	521
ACE_v3_6-5	ACE	663	650	728	573	768	580	602	736	836	851	422	580	710	744	357	564	642	568	413	605	625	491	515	707	781
ACE_v3_6-6	ACE	837	427	428	373	537	381	299	282	438	1314	903	602	473	1257	1138	507	793	397	410	580	478	561	496	546	533
ACE2_v3_6-1	ACE2	443	309	429	356	389	406	331	330	468	423	275	229	205	202	364	200	251	572	408	614	469	545	455	693	703
ACE2_v3_6-2	ACE2	650	362	565	453	543	629	343	432	567	443	304	467	378	237	319	294	414	632	369	570	506	503	546	627	708
ACE2_v3_6-3	ACE2	566	264	304	351	223	242	133	288	337	772	312	436	357	685	280	293	474	552	338	551	474	491	580	440	578
ACE2_v3_6-4	ACE2	909	759	874	722	780	634	498	679	858	1174	776	501	569	1235	1043	406	642	903	692	975	905	983	982	960	1231
ACE2_v3_6-5	ACE2	653	527	475	489	523	576	433	405	453	801	545	456	254	644	625	422	396	535	467	512	523	529	418	574	592
ACE2_v3_6-6	ACE2	860	482	503	585	485	579	428	428	650	795	616	568	476	868	731	807	878	603	512	755	752	559	579	729	858
ACER1_v3_6-1	ACER1	318	177	160	146	208	108	100	148	205	397	240	276	226	243	131	254	291	238	199	284	238	184	156	172	241
ACER1_v3_6-2	ACER1	737	384	402	501	403	336	218	292	467	852	690	688	527	691	1216	666	755	743	559	763	795	638	666	745	809
ACER1_v3_6-3	ACER1	280	53	21	27	11	13	16	15	50	36	34	70	31	14	19	18	50	30	22	23	9	32	33	18	46
ACER1_v3_6-4	ACER1	607	240	200	202	233	258	348	226	264	283	442	425	532	201	714	434	795	223	179	361	265	138	263	291	293
ACER1_v3_6-5	ACER1	1162	782	786	865	768	774	530	647	824	1700	1143	1105	896	1821	1821	1272	1362	528	411	759	542	379	526	563	629
ACER1_v3_6-6	ACER1	312	54	16	25	41	4	9	17	19	301	109	216	112	90	129	237	199	205	168	197	154	219	245	154	287
ACER2_v3_6-1	ACER2	365	83	114	70	169	75	58	65	94	109	39	128	134	37	2	144	155	127	126	175	161	89	116	149	132
ACER2_v3_6-2	ACER2	350	132	138	103	136	52	41	59	65	184	116	185	162	160	57	166	280	227	230	319	248	175	192	225	356
ACER2_v3_6-3	ACER2	552	190	205	217	137	127	149	106	127	401	160	258	105	291	305	295	199	155	141	163	135	146	139	161	143
ACER2_v3_6-4	ACER2	702	545	695	440	597	748	420	516	560	779	493	481	286	818	218	560	757	704	576	794	563	731	650	767	818
ACER2_v3_6-5	ACER2	1094	570	568	665	552	547	511	494	752	1246	741	624	578	1135	953	517	613	818	675	887	719	744	889	809	1170
ACER2_v3_6-6	ACER2	375	99	219	140	127	80	33	131	200	192	110	166	123	173	67	154	133	356	216	356	215	280	292	211	446
ACER3_v3_11-1	ACER3	319	261	271	326	211	180	145	169	244	464	358	548	379	347	582	416	682	156	176	250	207	186	216	193	202
ACER3_v3_11-10	ACER3	932	330	318	457	316	303	229	265	617	926	589	750	654	1119	1000	864	627	299	268	312	262	358	217	404	367
ACER3_v3_11-11	ACER3	492	297	337	365	438	334	232	340	472	347	236	318	272	347	197	259	365	338	218	327	251	264	211	295	264
ACER3_v3_11-2	ACER3	390	320	446	426	448	594	366	374	599	218	284	197	328	112	317	215	269	393	260	415	321	236	276	400	381
ACER3_v3_11-3	ACER3	419	138	127	185	179	143	76	94	187	398	297	345	134	228	253	264	156	196	149	250	166	180	191	201	170
ACER3_v3_11-4	ACER3	387	295	346	229	279	209	240	203	272	211	230	343	252	226	137	275	400	187	209	282	164	195	250	156	239
ACER3_v3_11-5	ACER3	283	172	113	212	241	113	93	95	175	254	172	191	200	156	216	166	188	140	119	208	161	207	106	114	185
ACER3_v3_11-6	ACER3	451	92	153	68	137	70	72	81	116	324	175	228	148	305	166	135	152	215	199	305	215	220	280	169	238
ACER3_v3_11-7	ACER3	635	159	160	251	176	215	93	74	177	296	168	188	259	110	337	206	121	252	209	286	232	153	273	214	205
ACER3_v3_11-8	ACER3	397	356	339	452	445	622	305	304	585	328	374	297	159	354	714	198	236	233	264	250	265	314	239	281	267
ACER3_v3_11-9	ACER3	465	227	232	219	173	216	197	236	234	144	110	234	194	127	41	198	184	301	234	292	279	227	385	248	318
ACHE_v3_6-1	ACHE	689	150	207	152	214	142	89	93	204	327	323	337	304	219	391	344	235	235	262	352	277	213	229	197	187
ACHE_v3_6-2	ACHE	587	350	350	535	569	416	220	305	552	392	227	375	320	182	170	501	399	376	256	317	309	369	284	317	390
ACHE_v3_6-3	ACHE	428	125	182	124	181	107	84	170	161	71	60	155	159	61	65	152	94	227	81	178	210	94	140	166	238
ACHE_v3_6-4	ACHE	416	105	136	218	176	123	87	128	227	282	287	324	158	124	143	199	293	233	117	206	193	138	190	167	213
ACHE_v3_6-5	ACHE	504	373	345	342	399	410	259	189	333	462	313	238	305	262	348	255	430	288	232	279	196	266	281	282	264
ACHE_v3_6-6	ACHE	696	151	113	103	99	81	112	50	49	269	136	200	199	186	252	281	246	237	184	228	163	210	193	146	267
ACIN1_v3_6-1	ACIN1	1110	311	401	343	321	252	216	327	363	238	179	256	224	152	144	189	234	392	355	423	347	276	249	359	407
ACIN1_v3_6-2	ACIN1	399	27	67	66	47	7	44	18	76	153	61	36	45	323	81	26	47	24	43	110	71	73	46	49	35
ACIN1_v3_6-3	ACIN1	773	192	238	263	224	150	82	114	257	145	57	137	156	49	37	19	89	263	213	304	343	190	139	201	185
ACIN1_v3_6-4	ACIN1	292	20	36	25	18	3	6	11	16	82	22	65	8	19	7	88	25	86	70	71	62	17	22	46	34
ACIN1_v3_6-5	ACIN1	497	107	102	93	167	48	50	96	105	112	16	102	61	107	29	73	54	180	53	121	135	74	93	178	163
ACIN1_v3_6-6	ACIN1	554	192	168	208	215	106	83	105	129	170	55	192	200	91	44	87	50	380	312	399	295	361	342	263	343
ACKR1_v3_6-1	ACKR1	478	465	427	606	737	570	381	413	778	594	325	586	435	498	553	441	566	411	387	506	440	467	383	469	559
ACKR1_v3_6-2	ACKR1	1372	903	794	928	890	883	783	687	1005	1041	976	1038	931	645	1072	959	1251	929	805	1223	848	861	786	837	1140
ACKR1_v3_6-3	ACKR1	659	380	504	381	328	302	255	297	339	1064	636	631	510	676	1367	524	439	566	370	554	466	314	413	507	628
ACKR1_v3_6-4	ACKR1	304	100	130	163	198	139	65	122	222	125	117	114	93	37	63	79	85	178	127	162	135	126	156	185	212
ACKR1_v3_6-5	ACKR1	664	756	959	645	601	764	849	1002	1207	716	461	609	527	778	892	577	653	485	458	603	476	614	557	507	519
ACKR1_v3_6-6	ACKR1	364	228	214	218	197	278	201	279	323	636	310	443	312	507	454	398	523	228	274	421	255	249	266	266	296
ACKR2_v3_6-1	ACKR2	266	168	175	208	276	255	216	192	383	305	285	302	253	405	408	214	290	250	147	206	205	125	171	227	262
ACKR2_v3_6-2	ACKR2	172	96	75	63	119	62	66	33	93	207	132	91	149	90	135	52	231	106	102	76	67	154	41	91	118
ACKR2_v3_6-3	ACKR2	480	238	259	225	372	149	186	193	208	272	280	232	258	233	167	146	302	229	190	359	235	213	321	264	227
ACKR2_v3_6-4	ACKR2	232	82	110	40	107	123	59	106	50	137	69	53	61	122	131	11	11	53	92	104	97	130	75	87	47
ACKR2_v3_6-5	ACKR2	332	195	168	172	213	229	172	124	137	203	163	142	112	123	176	151	63	194	182	308	235	210	239	189	177
ACKR2_v3_6-6	ACKR2	957	841	795	802	1040	988	498	688	788	1065	631	1109	855	630	547	1391	1238	1116	823	1018	855	1166	971	936	1230
ACKR3_v3_6-1	ACKR3	343	457	566	587	535	293	274	433	545	747	429	544	245	730	881	766	576	544	405	752	595	526	621	723	681
ACKR3_v3_6-2	ACKR3	748	366	413	414	528	432	220	406	455	649	383	577	242	371	269	711	423	470	412	547	522	455	470	501	625
ACKR3_v3_6-3	ACKR3	663	379	445	320	390	429	186	352	329	317	166	475	335	178	143	486	348	541	557	701	559	615	611	493	559
ACKR3_v3_6-4	ACKR3	639	252	277	174	231	229	142	212	157	506	347	381	289	488	725	221	281	414	400	552	352	506	440	342	603
ACKR3_v3_6-5	ACKR3	472	213	390	170	331	289	132	262	209	217	168	207	153	268	198	72	205	412	239	461	278	272	380	384	352
ACKR3_v3_6-6	ACKR3	701	622	598	603	545	672	573	626	701	666	316	451	468	497	452	382	599	560	396	521	542	372	464	544	564
ACKR4_v3_6-1	ACKR4	442	286	315	244	243	218	181	275	325	316	117	174	172	152	141	164	269	195	85	232	204	80	133	175	174
ACKR4_v3_6-2	ACKR4	759	262	275	246	228	281	122	277	173	568	335	370	453	505	308	287	486	315	269	478	217	269	361	233	359
ACKR4_v3_6-3	ACKR4	428	33	79	32	36	15	27	22	17	171	57	153	120	144	145	112	166	60	68	159	105	107	72	56	90
ACKR4_v3_6-4	ACKR4	702	243	319	306	364	479	160	202	338	440	276	281	476	281	303	366	701	253	153	237	179	148	185	174	242
ACKR4_v3_6-5	ACKR4	271	68	46	63	69	36	28	36	82	142	90	219	112	181	9	119	92	204	139	161	119	227	124	183	196
ACKR4_v3_6-6	ACKR4	359	45	131	125	109	43	54	74	89	245	31	50	64	145	37	46	66	133	101	148	90	109	152	88	128
ACLY_v3_6-1	ACLY	459	158	172	172	126	110	98	92	197	227	123	173	122	326	279	302	88	188	87	114	170	49	90	149	165
ACLY_v3_6-2	ACLY	714	127	235	181	150	148	59	154	143	307	229	208	154	213	177	91	152	108	75	116	90	64	49	65	90
ACLY_v3_6-3	ACLY	567	85	147	97	54	55	30	41	56	114	118	69	57	19	43	31	53	49	40	61	59	35	70	18	68
ACLY_v3_6-4	ACLY	458	115	187	145	178	71	26	104	157	422	158	165	149	382	220	100	148	84	61	66	37	27	56	28	55
ACLY_v3_6-5	ACLY	558	45	124	89	82	42	34	34	57	77	58	85	79	31	86	35	88	70	79	114	63	53	70	71	109
ACLY_v3_6-6	ACLY	761	125	188	158	114	52	41	66	126	61	52	55	156	2	52	91	83	103	45	34	73	43	41	52	99
ACMSD_v3_6-1	ACMSD	370	137	158	133	145	111	64	109	155	101	75	179	165	54	46	251	151	220	167	257	207	167	179	221	204
ACMSD_v3_6-2	ACMSD	412	301	258	276	302	203	210	190	239	166	91	193	109	56	78	124	148	230	205	275	221	262	247	291	299
ACMSD_v3_6-3	ACMSD	723	403	563	434	379	295	387	318	423	743	647	779	440	602	718	620	567	340	322	418	359	332	373	365	488
ACMSD_v3_6-4	ACMSD	357	74	165	113	168	81	69	161	120	247	182	107	108	225	313	159	112	216	175	263	219	195	177	188	241
ACMSD_v3_6-5	ACMSD	662	458	544	536	499	546	354	553	607	538	403	286	272	579	433	255	439	370	270	404	385	241	297	328	471
ACMSD_v3_6-6	ACMSD	613	342	577	511	469	496	261	383	644	670	705	357	328	697	866	317	393	464	415	547	451	380	363	503	490
ACO1_v3_6-1	ACO1	240	62	45	101	82	35	50	35	66	147	69	94	66	11	27	72	91	62	56	32	66	50	23	61	40
ACO1_v3_6-2	ACO1	276	64	153	156	99	114	40	179	125	182	94	114	119	170	57	37	167	167	142	194	188	161	191	275	237
ACO1_v3_6-3	ACO1	715	247	239	206	210	267	141	176	216	196	169	240	238	122	151	147	140	361	352	437	358	456	428	413	382
ACO1_v3_6-4	ACO1	227	109	121	126	84	77	39	124	110	235	156	158	49	214	441	142	95	110	125	170	137	119	148	159	197
ACO1_v3_6-5	ACO1	414	75	103	110	83	81	81	110	154	235	136	157	229	119	211	123	240	101	55	84	87	85	88	84	90
ACO1_v3_6-6	ACO1	411	289	250	239	271	210	146	216	281	144	117	140	46	54	102	142	62	236	252	320	176	248	276	152	225
ACO2_v3_6-1	ACO2	458	195	192	195	199	112	119	145	125	317	106	180	104	172	216	119	153	215	152	157	156	72	167	124	195
ACO2_v3_6-2	ACO2	1033	300	349	287	336	191	238	244	195	752	582	304	265	641	869	282	292	475	440	532	457	464	373	478	651
ACO2_v3_6-3	ACO2	524	101	155	238	98	161	99	137	234	359	215	208	197	195	230	72	315	261	161	212	216	178	131	211	209
ACO2_v3_6-4	ACO2	1098	269	398	344	233	106	129	284	276	893	564	550	362	721	922	259	454	526	323	470	472	271	275	424	560
ACO2_v3_6-5	ACO2	223	41	94	67	79	68	19	36	57	237	56	78	64	159	65	27	155	119	60	132	94	49	96	83	158
ACO2_v3_6-6	ACO2	300	97	126	162	64	75	46	58	159	286	157	141	29	324	44	229	42	218	155	258	200	207	167	200	185
IRG1_v3_6-1	ACOD1	1026	653	499	455	636	695	552	382	515	1631	672	1005	1027	2098	1570	1473	1461	931	700	1133	904	894	842	953	1050
IRG1_v3_6-2	ACOD1	496	517	608	478	701	668	526	530	577	168	192	187	129	151	239	121	172	320	275	493	301	331	234	287	319
IRG1_v3_6-3	ACOD1	450	230	253	319	255	283	115	201	328	122	93	220	205	59	75	175	153	265	180	323	284	222	181	355	313
IRG1_v3_6-4	ACOD1	1205	485	549	496	598	382	206	299	474	1338	722	878	596	1265	912	746	952	651	760	839	656	1164	798	746	721
IRG1_v3_6-5	ACOD1	331	245	265	308	298	266	224	242	314	398	172	313	219	233	179	286	363	301	182	266	312	156	244	386	367
IRG1_v3_6-6	ACOD1	156	14	46	19	38	14	3	45	11	38	17	40	47	12	4	41	66	121	119	144	102	118	120	67	66
ACOT1_v3_6-2	ACOT1	603	218	293	309	186	229	171	143	228	411	271	414	192	302	225	300	280	376	288	469	403	278	397	328	367
ACOT1_v3_6-3	ACOT1	354	464	441	411	423	420	267	437	615	667	608	597	405	927	554	474	571	496	373	495	397	434	319	492	554
ACOT1_v3_6-4	ACOT1	909	1010	1096	1103	1261	1400	839	1298	1430	1651	936	777	750	3267	2151	620	1270	1107	705	1226	871	865	1354	1033	1178
ACOT1_v3_6-5	ACOT1	623	211	390	422	232	305	192	418	372	325	354	264	202	275	298	451	227	479	328	535	308	399	307	314	470
ACOT1_v3_6-6	ACOT1	641	538	568	397	403	451	289	400	629	642	528	623	332	373	711	478	880	548	398	579	433	420	542	444	528
ACOT11_v3_6-1	ACOT11	742	385	444	435	502	510	274	190	417	326	280	386	291	267	443	249	388	487	405	467	468	446	414	472	515
ACOT11_v3_6-2	ACOT11	298	59	63	58	52	16	27	51	46	49	17	137	105	12	10	72	179	86	92	284	145	165	293	159	148
ACOT11_v3_6-3	ACOT11	996	469	572	563	584	646	395	407	658	405	201	464	275	222	236	213	290	820	573	769	549	671	650	612	771
ACOT11_v3_6-4	ACOT11	208	67	113	94	113	84	51	65	51	71	34	120	115	14	48	35	54	188	109	267	165	184	259	171	230
ACOT11_v3_6-5	ACOT11	919	416	247	302	369	499	297	288	423	324	217	403	207	205	103	491	389	258	250	341	275	275	286	229	348
ACOT11_v3_6-6	ACOT11	242	111	148	141	137	134	86	111	137	110	27	48	47	24	20	52	49	137	87	166	131	103	189	152	170
ACOT12_v3_6-1	ACOT12	808	492	638	587	723	614	262	638	694	497	239	416	322	302	352	392	381	673	635	703	696	776	661	719	915
ACOT12_v3_6-2	ACOT12	199	132	162	148	189	195	128	199	160	290	148	142	123	752	315	138	76	192	164	176	146	90	170	157	267
ACOT12_v3_6-3	ACOT12	531	407	398	336	398	375	314	412	566	265	263	238	110	341	371	161	165	399	355	606	421	563	548	321	441
ACOT12_v3_6-4	ACOT12	429	312	356	306	294	347	356	283	368	184	162	310	174	132	137	298	200	270	285	365	322	246	284	300	243
ACOT12_v3_6-5	ACOT12	146	81	36	35	70	63	30	17	99	69	166	19	43	3	283	3	19	118	75	121	94	93	99	81	131
ACOT12_v3_6-6	ACOT12	366	164	243	219	280	217	101	186	233	341	110	343	181	272	190	620	239	288	149	264	267	216	160	288	333
ACOT13_v3_5-1	ACOT13	1689	1197	1267	1242	1215	1202	866	984	1208	1494	1492	1120	861	1247	2261	1141	1291	1374	911	1683	1218	1020	1378	1271	1484
ACOT13_v3_5-2	ACOT13	902	552	500	536	559	512	418	419	601	766	554	493	410	758	625	495	585	454	335	433	461	397	407	485	542
ACOT13_v3_5-3	ACOT13	807	300	458	382	377	374	236	355	427	250	242	205	139	152	323	152	316	315	250	393	253	291	365	252	407
ACOT13_v3_5-4	ACOT13	275	104	114	121	98	88	98	82	87	94	51	207	160	48	32	199	314	133	116	193	124	58	159	80	104
ACOT13_v3_5-5	ACOT13	614	331	415	357	262	288	266	221	346	263	197	305	381	137	79	311	610	314	236	295	285	163	269	273	344
ACOT2_v3_6-1	ACOT2	453	150	277	211	283	250	97	248	175	330	141	244	119	231	217	229	208	283	236	414	289	218	278	277	356
ACOT2_v3_6-2	ACOT2	1264	1042	1201	1078	1131	1092	808	948	1215	908	559	842	655	650	519	548	802	1276	1019	1395	1153	1165	1192	1148	1273
ACOT2_v3_6-3	ACOT2	296	260	182	131	212	67	145	171	118	226	149	179	151	102	113	108	150	302	281	477	311	357	398	342	403
ACOT2_v3_6-4	ACOT2	865	392	428	476	528	340	278	365	538	473	225	135	246	323	112	222	259	405	334	561	421	448	403	526	405
ACOT2_v3_6-5	ACOT2	747	498	506	554	522	544	388	488	462	508	355	430	407	407	257	432	409	626	535	653	465	578	624	590	683
ACOT2_v3_6-6	ACOT2	2197	1069	1260	1080	1043	915	782	1014	1343	1197	580	847	724	967	461	785	914	1005	915	1258	939	1047	966	795	1000
ACOT4_v3_6-1	ACOT4	894	635	736	752	638	393	408	641	829	842	730	858	548	604	935	978	927	930	935	1255	868	825	1078	921	987
ACOT4_v3_6-2	ACOT4	753	233	238	220	181	163	147	132	192	511	259	145	157	335	199	73	258	161	125	269	147	141	131	105	108
ACOT4_v3_6-3	ACOT4	329	65	116	60	60	62	55	52	63	105	59	89	74	137	49	61	57	145	84	142	114	108	70	78	213
ACOT4_v3_6-4	ACOT4	479	285	394	367	263	183	173	249	434	701	259	388	323	688	488	268	313	534	456	608	459	456	462	562	596
ACOT4_v3_6-5	ACOT4	213	111	99	114	151	103	95	59	88	402	204	287	130	275	195	181	213	200	121	222	193	115	190	175	229
ACOT4_v3_6-6	ACOT4	261	330	231	182	236	225	156	259	277	102	188	236	191	112	293	193	98	317	210	366	255	295	277	273	363
ACOT6_v3_6-1	ACOT6	394	280	271	217	358	328	285	276	266	473	338	298	254	472	687	398	634	304	235	406	342	369	301	431	347
ACOT6_v3_6-2	ACOT6	509	296	393	307	427	771	309	373	328	195	199	230	182	84	170	265	243	413	304	504	393	425	432	490	595
ACOT6_v3_6-3	ACOT6	698	245	320	314	347	236	170	228	333	480	337	397	197	226	290	466	180	413	360	450	378	434	438	442	452
ACOT6_v3_6-4	ACOT6	574	382	355	374	367	422	270	315	379	314	178	250	220	218	106	366	187	338	206	488	355	262	397	346	293
ACOT6_v3_6-5	ACOT6	888	540	666	602	607	617	422	413	563	632	424	483	396	324	197	476	488	906	674	889	753	830	702	932	786
ACOT6_v3_6-6	ACOT6	863	339	366	357	536	459	258	225	297	656	351	456	313	413	367	192	537	479	382	642	525	453	446	475	402
ACOT7_v3_6-1	ACOT7	537	476	511	397	450	404	378	431	584	402	339	327	514	140	200	399	417	376	337	412	396	372	273	505	501
ACOT7_v3_6-2	ACOT7	152	36	81	29	51	16	30	30	41	75	34	99	161	29	12	192	137	120	83	130	162	128	134	88	118
ACOT7_v3_6-3	ACOT7	243	210	207	172	199	205	156	171	152	223	159	102	160	150	182	95	116	145	127	226	128	164	209	127	155
ACOT7_v3_6-4	ACOT7	541	451	317	324	488	509	357	321	319	296	208	291	237	453	464	194	316	476	320	654	421	522	525	539	548
ACOT7_v3_6-5	ACOT7	878	383	401	319	404	325	266	334	466	475	425	395	302	481	419	464	379	459	404	456	469	511	384	465	515
ACOT7_v3_6-6	ACOT7	634	256	278	194	302	199	74	99	133	165	182	208	136	181	93	92	129	358	274	405	290	264	351	308	281
ACOT8_v3_6-1	ACOT8	650	399	499	481	604	607	387	503	550	553	367	383	431	268	459	329	522	504	409	561	408	472	540	555	582
ACOT8_v3_6-2	ACOT8	315	70	51	74	107	138	65	47	102	210	50	119	123	320	92	95	76	155	89	105	123	79	79	123	155
ACOT8_v3_6-3	ACOT8	102	33	34	23	18	21	11	57	34	24	67	34	60	39	45	91	46	79	57	73	57	63	78	39	48
ACOT8_v3_6-4	ACOT8	394	170	290	382	248	168	148	237	330	149	230	163	210	243	154	253	316	116	160	202	112	236	126	108	87
ACOT8_v3_6-5	ACOT8	353	462	436	520	373	571	376	344	679	529	249	249	180	390	313	339	295	416	310	425	333	377	401	364	396
ACOT8_v3_6-6	ACOT8	284	316	261	230	253	360	230	245	350	186	204	237	268	137	86	178	253	164	120	152	167	187	147	225	145
ACOT9_v3_6-1	ACOT9	292	188	275	305	301	276	144	199	332	442	179	249	225	633	210	518	318	327	278	409	276	377	320	322	358
ACOT9_v3_6-2	ACOT9	290	150	158	166	313	281	91	129	176	268	143	134	158	221	206	90	225	247	229	275	287	282	250	247	329
ACOT9_v3_6-3	ACOT9	213	134	155	118	198	105	74	121	188	105	56	103	67	30	42	49	72	128	80	93	137	123	60	125	65
ACOT9_v3_6-4	ACOT9	253	104	104	85	162	214	119	88	167	53	133	62	61	71	161	39	172	138	93	178	121	110	186	165	161
ACOT9_v3_6-5	ACOT9	795	486	649	510	509	651	409	509	662	1030	564	646	648	494	504	556	730	813	597	966	800	686	849	909	958
ACOT9_v3_6-6	ACOT9	411	116	116	111	110	109	87	68	103	164	162	325	179	139	131	326	194	197	141	225	140	227	223	189	227
ACOX1_v3_6-1	ACOX1	662	379	349	263	407	323	210	275	336	792	661	461	275	419	890	367	393	438	280	546	348	315	439	423	457
ACOX1_v3_6-2	ACOX1	305	153	222	183	260	278	121	190	268	353	113	156	117	433	183	155	144	125	123	192	114	94	120	82	104
ACOX1_v3_6-3	ACOX1	1013	385	510	422	463	316	182	298	393	544	292	644	372	266	405	621	702	566	560	716	445	597	664	531	733
ACOX1_v3_6-4	ACOX1	385	247	256	200	247	185	383	229	274	400	248	288	328	133	371	301	158	289	259	459	365	391	434	276	332
ACOX1_v3_6-5	ACOX1	470	314	509	313	438	636	323	406	460	979	642	573	389	659	931	528	728	222	211	246	187	166	250	256	289
ACOX1_v3_6-6	ACOX1	151	111	153	70	106	92	123	85	109	81	121	80	52	108	69	88	18	174	111	213	118	168	188	133	249
ACOX2_v3_6-1	ACOX2	608	473	603	437	504	504	319	519	527	533	430	414	311	274	583	359	426	578	398	477	485	415	428	545	619
ACOX2_v3_6-2	ACOX2	920	622	735	602	670	647	431	564	721	458	581	774	581	557	891	693	992	699	557	819	635	639	644	646	741
ACOX2_v3_6-3	ACOX2	1014	495	575	541	656	556	441	375	706	592	545	419	376	340	657	376	446	602	516	612	507	610	602	686	590
ACOX2_v3_6-4	ACOX2	871	467	556	401	492	486	349	458	417	683	679	519	281	549	1398	438	451	655	477	628	571	548	602	648	958
ACOX2_v3_6-5	ACOX2	144	40	6	8	3	0	8	7	26	14	28	26	1	15	6	1	0	28	24	15	47	39	6	53	31
ACOX2_v3_6-6	ACOX2	557	224	182	190	230	151	168	161	291	420	425	134	196	522	847	201	198	434	349	562	244	460	439	332	441
ACOX3_v3_6-1	ACOX3	463	247	283	316	255	143	175	224	275	574	349	292	152	527	856	303	243	308	222	331	290	269	293	238	318
ACOX3_v3_6-2	ACOX3	490	214	338	253	333	281	181	309	261	357	177	369	282	407	503	382	265	318	230	285	230	249	248	241	285
ACOX3_v3_6-3	ACOX3	911	684	745	509	738	638	429	611	597	1301	669	711	715	1727	1526	680	756	617	366	543	487	462	416	562	649
ACOX3_v3_6-4	ACOX3	408	386	505	440	437	373	215	391	436	1308	736	670	629	1271	962	435	758	624	360	516	408	473	381	405	538
ACOX3_v3_6-5	ACOX3	407	105	99	178	135	103	52	76	161	294	226	335	171	224	187	221	271	259	208	322	293	414	341	232	308
ACOX3_v3_6-6	ACOX3	377	313	400	300	209	285	255	389	321	426	420	444	287	176	324	297	336	196	186	247	274	179	236	231	245
ACOXL_v3_6-1	ACOXL	444	320	348	265	288	298	168	328	404	95	120	165	122	183	166	168	108	204	191	204	195	218	188	178	176
ACOXL_v3_6-2	ACOXL	712	209	246	236	206	153	150	153	243	456	125	260	148	290	275	184	305	223	159	257	225	120	225	225	243
ACOXL_v3_6-3	ACOXL	510	218	144	108	164	109	123	80	150	119	153	123	147	110	95	122	254	275	233	344	219	249	304	247	275
ACOXL_v3_6-4	ACOXL	246	94	80	119	119	77	68	53	68	146	110	129	110	105	107	246	128	71	55	117	68	41	75	54	71
ACOXL_v3_6-5	ACOXL	433	236	266	256	232	256	216	186	420	281	171	150	84	96	196	117	55	194	164	243	154	136	175	197	250
ACOXL_v3_6-6	ACOXL	778	351	345	278	353	227	275	310	457	531	265	441	302	187	275	493	476	371	345	294	336	268	233	299	452
ACP1_v3_10-1	ACP1	588	485	495	435	473	452	291	409	566	290	249	298	271	231	191	267	247	479	338	387	362	365	248	393	413
ACP1_v3_10-10	ACP1	295	23	45	22	25	18	3	32	40	113	76	153	152	15	36	163	113	89	114	101	121	101	114	119	80
ACP1_v3_10-2	ACP1	530	331	305	252	336	458	289	220	360	216	315	238	271	181	198	444	395	343	287	368	358	335	314	326	567
ACP1_v3_10-3	ACP1	753	434	451	354	331	386	241	353	360	745	555	685	454	510	671	840	830	632	464	641	502	560	504	543	533
ACP1_v3_10-4	ACP1	910	689	714	653	603	623	569	737	844	920	556	536	615	645	802	516	622	354	353	510	374	277	296	332	344
ACP1_v3_10-5	ACP1	203	67	65	41	71	27	41	23	43	15	11	80	41	1	3	84	78	124	138	178	95	153	150	171	166
ACP1_v3_10-6	ACP1	1126	1044	1087	1190	1230	1175	900	923	1372	1806	1111	1474	1061	1343	1931	1327	1445	1144	1018	1228	1135	922	982	1098	1269
ACP1_v3_10-7	ACP1	1324	815	843	681	718	486	553	787	828	953	422	715	562	497	283	679	536	563	533	797	650	737	621	489	582
ACP1_v3_10-8	ACP1	1169	774	825	912	759	758	633	577	1020	1604	699	1207	656	1038	539	1095	1050	1146	890	1236	1146	851	965	900	1155
ACP1_v3_10-9	ACP1	422	546	449	526	439	403	396	474	503	595	504	226	222	350	498	275	388	362	227	389	275	257	320	232	449
ACP2_v3_6-1	ACP2	405	400	431	381	480	442	267	428	621	435	263	235	139	364	344	197	262	380	328	465	412	475	425	326	472
ACP2_v3_6-2	ACP2	839	495	474	460	469	425	357	355	550	316	164	327	153	197	116	255	172	393	316	510	364	340	347	380	397
ACP2_v3_6-3	ACP2	728	445	513	364	504	573	477	488	661	406	202	164	232	227	212	246	179	524	340	546	540	398	437	543	602
ACP2_v3_6-4	ACP2	520	292	326	262	363	212	195	184	314	668	358	250	276	408	174	300	290	403	286	366	287	179	242	381	404
ACP2_v3_6-5	ACP2	1298	535	724	569	607	693	415	573	669	771	497	709	442	718	492	632	695	748	626	866	776	706	749	968	844
ACP2_v3_6-6	ACP2	286	120	111	108	68	77	79	58	137	116	124	126	138	97	125	150	240	158	131	201	208	227	196	204	177
ACPP_v3_6-1	ACP3	689	409	575	455	443	366	280	389	516	469	386	326	402	296	460	379	393	402	250	310	258	333	363	287	315
ACPP_v3_6-2	ACP3	290	192	180	221	227	143	194	115	188	212	107	141	189	83	32	122	119	226	118	199	132	134	164	101	167
ACPP_v3_6-3	ACP3	230	108	106	98	114	144	52	78	120	184	234	192	265	134	186	217	401	200	174	304	323	235	299	191	298
ACPP_v3_6-4	ACP3	1077	538	563	538	575	625	445	526	609	1066	816	602	435	1280	1752	678	540	465	441	704	479	623	672	493	517
ACPP_v3_6-5	ACP3	1013	641	871	830	913	867	504	626	744	1214	673	808	572	1203	903	712	791	726	538	810	645	551	700	661	778
ACPP_v3_6-6	ACP3	365	243	213	192	145	104	160	177	184	197	160	217	112	167	48	159	109	317	287	383	389	257	205	324	429
ACPT_v3_6-1	ACP4	308	144	123	125	146	123	63	55	106	154	121	184	132	41	58	68	135	145	205	241	161	160	207	128	173
ACPT_v3_6-2	ACP4	198	24	35	30	24	13	15	27	9	308	180	99	91	199	184	197	217	122	64	118	82	93	97	84	126
ACPT_v3_6-3	ACP4	1591	1110	1325	1006	1301	1095	797	982	1110	1774	1116	1000	1017	1573	1572	873	1228	1350	1159	1570	1341	1577	1311	1311	1373
ACPT_v3_6-4	ACP4	694	356	390	352	482	623	282	302	305	924	408	481	284	1321	639	571	461	371	321	444	346	308	377	336	501
ACPT_v3_6-5	ACP4	215	125	172	157	194	142	51	119	186	367	268	204	192	185	197	138	290	108	87	68	115	105	73	81	123
ACPT_v3_6-6	ACP4	880	261	326	297	271	207	135	241	323	824	752	598	598	901	1465	772	630	287	342	323	407	372	275	333	410
ACP5_v3_6-1	ACP5	466	145	306	266	227	149	90	201	259	502	285	343	453	352	289	491	515	235	209	214	200	222	165	165	247
ACP5_v3_6-2	ACP5	393	221	278	292	324	256	176	181	268	275	326	204	146	359	641	197	250	268	227	325	292	214	224	362	326
ACP5_v3_6-3	ACP5	727	361	327	356	393	359	189	245	361	848	421	720	625	714	593	619	676	443	413	440	417	418	271	481	434
ACP5_v3_6-4	ACP5	564	251	286	176	251	187	189	176	209	393	263	428	301	155	340	377	342	235	166	252	176	191	271	152	184
ACP5_v3_6-5	ACP5	580	550	568	475	531	468	375	401	479	710	536	665	640	552	917	921	715	467	378	531	464	402	412	479	456
ACP5_v3_6-6	ACP5	561	133	74	102	130	127	116	108	158	97	138	181	208	257	293	169	242	120	118	99	86	105	38	41	59
ACP6_v3_6-1	ACP6	501	325	432	442	598	634	424	527	861	313	239	177	184	325	143	103	140	278	259	399	263	246	243	341	328
ACP6_v3_6-2	ACP6	600	401	359	258	316	292	192	302	279	1103	863	462	375	7704	8310	414	431	325	285	444	342	379	383	466	387
ACP6_v3_6-3	ACP6	662	335	326	408	409	415	261	353	543	560	333	299	272	332	392	312	419	457	297	443	486	290	290	472	445
ACP6_v3_6-4	ACP6	700	136	169	140	132	91	92	93	92	156	42	164	126	18	69	29	106	222	159	237	198	257	180	203	149
ACP6_v3_6-5	ACP6	691	406	465	480	528	451	367	415	606	946	800	484	527	780	710	475	783	682	647	953	575	622	725	590	830
ACP6_v3_6-6	ACP6	343	78	81	33	42	53	54	36	22	51	67	42	39	78	61	37	17	183	92	196	124	177	103	125	236
ACR_v3_6-1	ACR	409	202	206	206	275	219	154	148	265	501	357	327	154	461	416	328	394	279	217	295	153	174	154	178	224
ACR_v3_6-2	ACR	663	108	78	202	158	90	89	76	195	269	253	157	196	321	608	150	221	118	168	244	142	154	150	103	172
ACR_v3_6-3	ACR	491	182	195	164	166	162	89	73	201	142	146	104	133	119	63	52	177	197	86	198	106	115	85	65	112
ACR_v3_6-4	ACR	529	303	344	308	349	267	220	209	329	416	247	445	137	426	437	354	213	278	255	435	227	325	389	237	269
ACR_v3_6-5	ACR	918	519	584	616	656	485	379	477	785	1004	512	434	301	560	593	536	368	465	419	649	431	539	414	439	519
ACR_v3_6-6	ACR	1597	749	1169	1009	1076	976	703	868	1102	1641	1347	962	831	1353	1433	982	806	826	871	1189	702	724	752	722	789
ACRBP_v3_6-1	ACRBP	314	199	304	261	270	166	138	151	201	199	202	186	141	112	207	91	151	277	203	371	280	273	363	354	426
ACRBP_v3_6-2	ACRBP	574	230	188	175	309	323	233	171	165	289	359	188	157	100	327	157	253	316	275	368	259	336	378	219	337
ACRBP_v3_6-3	ACRBP	1081	653	670	630	714	730	476	456	636	641	596	640	487	451	399	531	655	880	732	1004	852	1075	878	902	1036
ACRBP_v3_6-4	ACRBP	182	179	116	165	262	315	202	171	274	53	61	108	123	3	21	100	214	139	151	142	88	151	69	85	148
ACRBP_v3_6-5	ACRBP	532	196	270	303	363	283	175	252	308	290	327	449	368	114	344	469	342	429	412	518	315	616	416	409	481
ACRBP_v3_6-6	ACRBP	536	395	403	417	459	611	367	352	538	379	273	374	195	416	264	371	305	512	489	743	434	554	599	456	538
ACRV1_v3_6-1	ACRV1	617	523	572	510	701	717	426	628	689	1002	578	496	429	1259	1077	415	616	596	516	721	626	752	806	791	630
ACRV1_v3_6-2	ACRV1	146	81	106	79	118	140	53	52	81	504	232	184	212	396	365	216	204	91	126	166	114	93	75	79	75
ACRV1_v3_6-3	ACRV1	309	291	345	395	424	448	195	227	385	560	315	280	227	935	338	194	445	428	310	474	406	469	386	420	443
ACRV1_v3_6-4	ACRV1	310	188	271	179	263	164	135	140	141	374	149	386	267	408	395	427	457	472	278	591	426	354	335	443	629
ACRV1_v3_6-5	ACRV1	545	407	331	335	314	326	299	278	266	372	152	278	308	129	100	330	282	326	265	487	351	347	357	377	338
ACRV1_v3_6-6	ACRV1	196	299	293	205	282	323	218	289	334	251	130	150	118	132	114	90	164	81	105	108	107	161	173	118	83
ACSBG1_v3_6-1	ACSBG1	353	335	289	280	259	215	203	171	370	220	299	169	254	125	366	125	139	328	252	296	295	335	218	292	305
ACSBG1_v3_6-2	ACSBG1	419	343	381	377	411	354	224	312	306	482	258	329	208	330	392	288	366	501	392	523	438	444	456	631	562
ACSBG1_v3_6-3	ACSBG1	197	226	243	232	186	276	222	283	287	308	223	137	73	287	267	44	124	168	120	187	144	139	172	140	199
ACSBG1_v3_6-4	ACSBG1	338	265	234	187	254	227	197	121	143	552	474	301	240	560	871	351	396	305	204	221	267	178	162	306	377
ACSBG1_v3_6-5	ACSBG1	407	330	256	414	312	161	202	155	376	593	355	314	248	284	290	395	322	233	308	380	229	302	249	174	305
ACSBG1_v3_6-6	ACSBG1	431	214	373	232	266	157	226	315	283	251	37	111	139	167	69	139	83	178	168	244	259	328	266	245	293
ACSBG2_v3_6-1	ACSBG2	213	26	31	26	24	47	13	15	24	215	175	277	300	227	121	283	320	196	127	172	167	158	136	171	172
ACSBG2_v3_6-2	ACSBG2	584	509	567	558	572	392	405	449	610	1206	770	1012	725	891	948	1199	1058	496	419	593	424	497	493	559	557
ACSBG2_v3_6-3	ACSBG2	576	169	183	161	220	212	171	133	134	517	332	447	263	420	391	308	460	375	355	403	387	244	201	388	395
ACSBG2_v3_6-4	ACSBG2	158	120	137	51	142	96	69	122	86	262	285	229	120	203	431	207	187	112	105	162	110	143	130	142	172
ACSBG2_v3_6-5	ACSBG2	207	88	49	73	59	80	46	47	94	95	80	143	124	22	60	62	139	92	58	114	84	113	86	158	112
ACSBG2_v3_6-6	ACSBG2	718	517	469	531	661	673	460	351	831	876	600	469	325	546	732	303	261	526	425	706	630	674	507	694	695
ACSF2_v3_6-1	ACSF2	503	479	536	491	519	558	477	438	624	1085	528	398	498	480	391	344	549	420	436	524	505	480	430	449	539
ACSF2_v3_6-2	ACSF2	387	343	358	240	507	419	278	269	326	308	135	306	269	239	239	253	274	229	187	233	225	198	221	208	321
ACSF2_v3_6-3	ACSF2	453	284	250	364	301	312	138	273	362	169	66	107	85	93	28	36	58	252	172	212	198	168	157	170	346
ACSF2_v3_6-4	ACSF2	681	90	126	84	183	189	129	148	150	317	309	326	261	151	134	193	304	287	194	218	189	145	161	198	329
ACSF2_v3_6-5	ACSF2	499	167	294	168	217	124	115	169	239	282	286	202	111	156	120	202	207	238	240	401	223	296	319	293	296
ACSF2_v3_6-6	ACSF2	347	226	181	194	203	272	233	126	303	309	207	176	183	412	79	114	209	203	223	199	208	292	158	250	270
ACSF3_v3_6-1	ACSF3	1781	1560	1721	1577	1529	1585	1248	1498	2211	1651	1043	1448	1046	1418	1120	1184	1101	1539	1364	1996	1625	1316	1473	1653	1780
ACSF3_v3_6-2	ACSF3	461	108	168	209	172	109	29	97	102	239	182	247	138	173	434	309	146	235	210	322	322	406	315	315	243
ACSF3_v3_6-3	ACSF3	560	228	387	371	204	164	193	291	331	643	377	473	164	382	587	340	239	378	290	489	295	379	408	349	370
ACSF3_v3_6-4	ACSF3	718	624	608	718	680	687	396	574	699	567	420	636	620	381	245	573	538	737	664	899	679	691	825	825	951
ACSF3_v3_6-5	ACSF3	627	487	579	586	513	716	427	575	640	415	346	433	412	674	282	566	506	499	378	536	496	419	498	473	590
ACSF3_v3_6-6	ACSF3	401	143	266	267	185	145	88	139	258	425	289	336	187	204	84	382	207	318	320	447	306	469	309	353	355
ACSL1_v3_6-1	ACSL1	1174	418	547	487	560	467	282	322	522	1349	635	904	693	1387	1003	706	757	487	411	610	587	420	544	450	558
ACSL1_v3_6-2	ACSL1	411	220	277	284	204	180	125	106	204	498	279	434	305	236	328	385	505	386	221	415	388	310	229	406	466
ACSL1_v3_6-3	ACSL1	335	424	474	357	302	273	304	363	346	700	311	322	240	242	296	223	434	237	206	270	339	374	212	270	300
ACSL1_v3_6-4	ACSL1	350	289	389	367	231	364	309	375	482	200	174	219	198	170	336	159	258	258	216	300	284	350	261	323	352
ACSL1_v3_6-5	ACSL1	925	1046	1047	994	1255	1418	1000	1123	1143	1317	920	722	692	1058	874	822	758	959	876	1159	929	968	903	1113	1179
ACSL1_v3_6-6	ACSL1	711	371	504	429	442	327	235	327	358	409	300	362	348	164	228	290	586	476	402	620	399	588	480	524	593
ACSL3_v3_6-1	ACSL3	921	437	506	432	576	424	230	504	453	481	394	403	273	359	378	282	426	530	270	362	529	304	235	467	435
ACSL3_v3_6-2	ACSL3	276	62	96	131	119	42	37	67	94	165	98	196	104	103	36	89	72	224	161	191	244	176	81	195	201
ACSL3_v3_6-3	ACSL3	471	152	265	169	199	165	117	127	147	145	61	195	112	58	56	63	106	189	104	124	155	91	72	152	137
ACSL3_v3_6-4	ACSL3	808	209	248	199	221	91	160	176	249	22	26	143	37	2	4	113	58	254	111	197	240	101	63	158	234
ACSL3_v3_6-5	ACSL3	380	167	268	163	160	92	83	146	135	147	87	245	78	85	136	113	206	157	61	119	132	69	90	53	86
ACSL3_v3_6-6	ACSL3	475	230	272	274	280	318	177	240	299	94	67	100	146	34	42	116	150	244	142	233	233	184	101	166	274
ACSL4_v3_6-1	ACSL4	755	668	632	655	609	908	648	605	769	1001	435	452	384	885	338	483	504	664	609	764	640	843	782	495	761
ACSL4_v3_6-2	ACSL4	541	459	411	425	442	465	387	387	510	750	370	434	391	722	428	592	388	395	365	618	358	600	507	456	480
ACSL4_v3_6-3	ACSL4	431	293	248	197	260	228	194	180	206	480	193	157	122	436	637	139	195	156	173	228	149	192	225	182	136
ACSL4_v3_6-4	ACSL4	668	419	483	540	563	660	330	303	611	842	593	778	490	662	515	831	725	699	565	806	529	782	813	598	589
ACSL4_v3_6-5	ACSL4	511	267	284	295	351	404	274	322	238	523	226	288	240	574	356	319	377	367	346	442	298	403	423	346	405
ACSL4_v3_6-6	ACSL4	532	403	394	361	300	390	339	355	371	898	426	508	337	1812	615	561	418	364	380	491	285	435	372	315	316
ACSL5_v3_6-1	ACSL5	134	83	19	82	40	31	22	20	14	152	157	109	146	128	91	48	158	112	179	185	102	144	157	156	137
ACSL5_v3_6-2	ACSL5	295	174	198	250	133	174	180	104	268	202	180	347	282	173	198	305	353	154	144	181	147	169	120	138	206
ACSL5_v3_6-3	ACSL5	399	242	207	221	195	194	180	151	248	303	202	133	102	358	319	113	170	183	170	222	192	157	160	175	240
ACSL5_v3_6-4	ACSL5	423	204	228	222	254	144	215	154	157	514	244	295	210	497	504	284	125	225	240	329	237	291	231	291	248
ACSL5_v3_6-5	ACSL5	538	334	362	489	382	467	229	330	701	90	95	220	197	31	26	179	172	190	181	175	234	119	189	257	201
ACSL5_v3_6-6	ACSL5	453	312	317	265	299	260	198	281	250	326	123	182	165	459	195	139	309	340	241	300	357	235	184	249	300
ACSL6_v3_6-1	ACSL6	378	236	238	203	203	206	146	203	205	255	122	210	101	221	151	73	105	242	186	324	211	255	279	253	320
ACSL6_v3_6-2	ACSL6	243	60	107	99	86	65	14	83	111	116	52	60	48	46	7	36	135	169	169	228	210	173	116	155	153
ACSL6_v3_6-3	ACSL6	351	96	200	162	132	81	28	105	170	172	128	157	200	44	110	92	208	126	71	111	134	70	94	94	184
ACSL6_v3_6-4	ACSL6	422	64	87	45	85	110	47	71	128	208	104	83	220	332	139	35	211	115	35	100	91	62	83	104	179
ACSL6_v3_6-5	ACSL6	947	610	573	548	669	632	415	386	699	1125	762	817	458	1121	1572	927	1001	852	659	916	715	805	896	808	1101
ACSL6_v3_6-6	ACSL6	687	509	447	455	507	508	578	497	703	587	490	274	193	428	771	468	332	484	459	812	486	552	656	510	553
ACSM1_v3_6-1	ACSM1	571	89	166	124	124	69	39	52	71	177	276	275	223	134	131	160	200	140	75	129	100	38	59	67	96
ACSM1_v3_6-2	ACSM1	487	297	397	374	352	266	226	331	353	862	452	408	260	610	577	337	475	283	240	402	293	329	364	324	378
ACSM1_v3_6-3	ACSM1	389	79	116	122	111	97	85	58	139	308	287	205	176	114	237	240	297	237	178	257	209	137	231	233	250
ACSM1_v3_6-4	ACSM1	436	336	219	227	249	267	219	125	265	431	234	379	367	253	140	476	511	265	299	395	301	342	354	254	327
ACSM1_v3_6-5	ACSM1	631	387	540	585	543	271	258	437	626	1088	618	687	575	1073	1162	867	848	565	428	662	493	589	778	628	498
ACSM1_v3_6-6	ACSM1	1201	666	829	787	893	592	498	709	842	1075	647	949	595	1430	1384	869	1131	1031	726	1174	879	759	997	848	1179
ACSM2A_v3_6-1	ACSM2A	131	81	172	76	116	42	37	50	78	169	64	130	65	91	79	122	105	82	174	174	81	178	100	125	78
ACSM2A_v3_6-2	ACSM2A	1233	1014	877	902	888	858	600	749	965	1007	725	1014	920	549	432	1145	1270	1244	800	1573	1104	1037	1212	1094	1595
ACSM2A_v3_6-3	ACSM2A	315	358	413	359	295	457	223	435	453	424	220	117	157	286	312	130	282	163	187	199	247	167	174	214	257
ACSM2A_v3_6-4	ACSM2A	534	269	331	308	330	313	184	264	312	532	334	626	450	483	669	619	627	345	285	534	226	398	547	325	364
ACSM2A_v3_6-5	ACSM2A	292	42	82	84	74	50	22	37	89	147	106	127	143	58	35	56	72	241	221	180	197	250	170	306	246
ACSM2A_v3_6-6	ACSM2A	220	275	213	211	295	265	164	176	281	265	245	286	219	169	124	260	223	112	146	183	214	184	148	240	195
ACSM2B_v3_6-2	ACSM2B	1052	641	747	612	652	699	520	536	594	1015	714	816	503	482	459	882	514	671	545	778	677	813	609	777	637
ACSM2B_v3_6-3	ACSM2B	1600	1398	1720	1385	1472	1439	1073	1383	1625	2797	1711	2193	1674	3095	3525	2346	2275	1859	1404	2192	1856	1652	1892	1976	2091
ACSM2B_v3_6-4	ACSM2B	514	263	246	206	243	209	190	109	190	256	248	219	138	139	190	137	220	283	165	216	151	188	115	140	248
ACSM2B_v3_6-5	ACSM2B	703	575	663	525	578	687	525	502	549	743	400	614	377	332	367	423	494	596	392	499	516	460	406	531	727
ACSM2B_v3_6-6	ACSM2B	540	314	455	469	483	404	227	314	457	506	314	476	392	384	447	464	575	556	457	784	504	622	689	597	608
ACSM3_v3_6-1	ACSM3	254	152	240	108	166	105	101	172	157	146	31	179	129	81	54	78	64	108	125	109	104	129	99	127	91
ACSM3_v3_6-2	ACSM3	626	186	234	238	249	243	128	226	336	430	377	251	308	507	417	216	488	358	239	404	278	319	372	254	329
ACSM3_v3_6-3	ACSM3	471	0	0	0	0	0	0	0	0	8	0	5	0	8	0	0	2	0	1	0	1	0	0	4	0
ACSM3_v3_6-4	ACSM3	531	371	408	439	380	473	330	410	509	362	258	268	185	372	328	266	366	454	310	468	332	413	400	523	485
ACSM3_v3_6-5	ACSM3	215	148	170	86	164	82	109	152	86	350	411	361	177	277	1599	452	179	115	137	160	82	211	86	105	206
ACSM3_v3_6-6	ACSM3	1441	470	452	416	554	504	321	315	579	560	356	335	482	292	172	314	464	558	458	625	611	541	441	682	678
ACSM4_v3_6-1	ACSM4	1069	545	807	526	565	570	413	480	502	1428	606	943	675	1263	589	832	1400	940	624	971	749	730	741	902	872
ACSM4_v3_6-2	ACSM4	743	498	532	517	489	447	425	411	477	745	469	531	391	413	376	576	496	840	532	824	668	774	712	747	892
ACSM4_v3_6-3	ACSM4	819	372	576	474	492	354	232	347	384	873	422	579	585	575	474	647	455	434	395	652	397	451	430	407	459
ACSM4_v3_6-4	ACSM4	421	198	179	186	111	107	145	163	179	173	217	201	246	58	119	346	233	368	256	349	331	204	273	362	376
ACSM4_v3_6-5	ACSM4	261	113	125	69	99	77	75	116	88	275	321	133	216	43	577	147	212	293	144	241	150	130	185	200	260
ACSM4_v3_6-6	ACSM4	382	222	269	202	272	324	175	250	208	235	149	75	101	133	187	114	228	396	255	371	300	371	425	435	335
ACSM5_v3_6-1	ACSM5	603	594	515	553	510	619	570	534	755	773	331	555	482	412	248	601	568	831	655	817	568	743	740	757	915
ACSM5_v3_6-2	ACSM5	679	354	413	325	458	497	163	322	343	557	414	389	434	347	410	388	650	620	487	733	596	662	492	578	788
ACSM5_v3_6-3	ACSM5	623	301	444	352	498	518	341	365	445	472	398	504	512	332	595	536	665	497	474	695	510	563	555	566	490
ACSM5_v3_6-4	ACSM5	544	376	233	380	291	263	288	289	380	337	345	310	484	271	381	323	583	288	348	491	289	253	316	260	384
ACSM5_v3_6-5	ACSM5	1153	1289	1291	1099	1366	1383	1020	981	1178	1288	1007	980	862	972	910	1077	1326	1327	1073	1518	1292	1272	1055	1324	1614
ACSM5_v3_6-6	ACSM5	353	133	146	150	85	117	83	156	161	200	132	188	130	112	202	132	102	235	129	122	172	148	171	100	279
ACSM6_v3_6-1	ACSM6	647	267	386	284	283	191	196	173	253	628	538	541	311	341	495	416	262	617	551	675	648	469	525	558	804
ACSM6_v3_6-2	ACSM6	506	358	374	354	357	364	295	372	391	455	297	304	247	306	164	174	266	375	297	336	363	359	245	353	504
ACSM6_v3_6-3	ACSM6	600	431	466	292	376	524	366	492	351	782	375	442	252	575	501	448	361	335	304	311	372	293	349	476	316
ACSM6_v3_6-4	ACSM6	218	212	141	202	194	249	199	186	215	328	114	135	200	720	79	126	147	162	174	269	195	153	229	252	194
ACSM6_v3_6-5	ACSM6	591	631	706	619	692	873	602	713	948	517	397	356	379	235	295	418	410	415	322	491	431	386	366	453	474
ACSM6_v3_6-6	ACSM6	133	80	135	110	83	113	49	109	80	55	61	44	106	18	2	92	83	80	99	96	63	90	86	75	75
ACSS1_v3_6-1	ACSS1	508	317	321	300	366	219	207	351	284	481	266	208	223	173	194	160	261	370	329	421	386	492	559	482	438
ACSS1_v3_6-2	ACSS1	355	204	250	239	307	269	113	185	357	297	275	338	254	264	349	498	347	229	155	194	233	239	174	228	268
ACSS1_v3_6-3	ACSS1	306	291	281	364	285	313	153	335	472	280	244	362	278	232	195	228	272	249	251	342	281	210	286	319	320
ACSS1_v3_6-4	ACSS1	747	359	297	275	274	347	194	135	255	433	320	423	251	525	231	193	379	172	255	226	215	134	219	247	215
ACSS1_v3_6-5	ACSS1	491	449	472	370	448	567	249	405	516	716	370	508	425	710	468	726	607	586	440	627	578	475	531	676	759
ACSS1_v3_6-6	ACSS1	303	243	136	235	244	249	179	132	199	521	555	429	344	720	965	341	565	318	147	264	246	137	215	252	312
ACSS2_v3_6-1	ACSS2	839	369	471	433	426	313	257	423	311	342	449	371	366	244	337	233	222	617	439	632	484	379	356	605	501
ACSS2_v3_6-2	ACSS2	242	44	86	61	85	39	11	74	158	129	177	174	135	86	292	176	74	30	20	53	44	23	21	31	18
ACSS2_v3_6-3	ACSS2	596	496	651	510	638	784	461	693	765	228	171	274	191	196	210	166	216	464	286	570	525	345	365	465	432
ACSS2_v3_6-4	ACSS2	484	460	379	409	393	512	300	305	663	216	193	290	236	138	168	181	258	318	307	434	366	369	461	377	313
ACSS2_v3_6-5	ACSS2	1705	1101	1506	1139	1352	1062	791	1075	1150	1182	855	1189	1063	1258	1252	1085	1253	1270	942	1415	1254	917	1009	1391	1578
ACSS2_v3_6-6	ACSS2	252	125	179	136	213	88	56	154	61	635	306	262	255	610	363	251	367	318	105	292	255	100	201	282	354
ACSS3_v3_6-1	ACSS3	1350	1231	1235	968	1060	986	958	866	966	1381	902	1267	1170	1028	1013	1294	1438	1433	1189	1427	1241	1519	1293	1341	1740
ACSS3_v3_6-2	ACSS3	448	196	288	315	278	195	134	297	386	330	222	269	115	440	381	165	165	340	272	354	246	360	319	261	403
ACSS3_v3_6-3	ACSS3	242	57	28	48	18	15	27	42	82	139	107	142	79	81	130	190	141	120	114	182	105	86	88	149	209
ACSS3_v3_6-5	ACSS3	153	96	100	108	128	230	163	84	66	141	74	102	56	9	22	210	14	122	136	96	114	118	107	133	103
ACSS3_v3_6-6	ACSS3	227	137	210	146	148	171	110	271	158	82	73	69	70	37	89	50	59	140	68	174	152	83	144	213	146
ACTA1_v3_6-1	ACTA1	252	177	167	158	194	187	148	89	216	281	171	177	142	187	101	161	116	145	86	140	125	118	108	72	186
ACTA1_v3_6-2	ACTA1	301	311	369	222	256	298	257	305	403	135	185	119	203	46	81	220	143	202	181	197	151	211	227	156	208
ACTA1_v3_6-3	ACTA1	407	123	125	154	183	271	88	66	114	225	179	198	155	137	161	271	145	216	120	193	169	182	208	197	229
ACTA1_v3_6-4	ACTA1	409	338	274	266	477	345	234	237	274	271	71	188	190	142	69	142	128	298	276	391	239	246	260	271	390
ACTA1_v3_6-5	ACTA1	512	363	319	312	309	261	255	282	345	414	382	288	451	306	393	227	299	395	354	431	430	533	347	514	550
ACTA1_v3_6-6	ACTA1	776	125	166	151	133	130	87	121	127	506	263	271	150	505	187	220	148	176	150	193	198	115	159	149	173
ACTA2_v3_6-1	ACTA2	607	331	388	323	337	246	209	193	363	531	339	335	236	381	267	302	333	422	334	328	387	337	289	382	430
ACTA2_v3_6-2	ACTA2	289	110	83	54	78	35	33	64	54	201	164	156	139	140	80	199	317	49	47	68	86	68	21	45	95
ACTA2_v3_6-3	ACTA2	890	621	631	555	597	763	454	586	638	344	362	397	416	289	290	591	470	666	412	616	491	567	427	632	707
ACTA2_v3_6-4	ACTA2	533	298	429	374	375	218	272	276	482	256	232	365	264	89	161	267	281	265	230	303	300	247	268	257	246
ACTA2_v3_6-5	ACTA2	341	256	268	198	294	315	263	215	292	86	123	142	92	34	108	111	89	243	170	214	226	272	201	207	284
ACTA2_v3_6-6	ACTA2	309	104	166	174	174	131	49	103	115	218	142	207	82	96	155	129	281	215	166	198	175	138	157	159	305
ACTB_v3_6-1	ACTB	259	0	3	0	7	2	0	0	0	0	5	0	0	0	0	0	0	2	0	21	15	1	0	10	18
ACTB_v3_6-2	ACTB	535	22	20	27	36	8	6	11	11	493	335	303	264	252	212	55	160	27	36	27	39	48	45	11	102
ACTB_v3_6-3	ACTB	500	38	77	47	91	59	37	98	44	81	53	32	66	27	52	21	44	24	55	10	47	72	20	12	44
ACTB_v3_6-4	ACTB	403	1	1	1	11	0	0	0	0	83	47	31	17	48	29	13	16	21	8	59	4	80	68	6	42
ACTB_v3_6-5	ACTB	487	0	1	1	0	0	0	0	0	1	0	0	3	34	1	1	0	10	14	11	13	10	2	12	9
ACTB_v3_6-6	ACTB	362	0	0	0	3	0	1	0	0	0	8	4	17	0	5	12	20	1	5	0	14	0	0	0	0
ACTBL2_v3_6-1	ACTBL2	1061	423	507	347	408	391	356	325	395	643	422	594	594	597	482	564	900	436	362	445	368	387	293	438	419
ACTBL2_v3_6-2	ACTBL2	653	198	275	338	280	173	187	200	294	301	140	225	190	142	80	198	443	384	292	372	474	271	365	391	310
ACTBL2_v3_6-3	ACTBL2	249	99	66	53	56	93	85	61	103	201	101	107	78	135	65	149	89	89	68	108	67	110	69	70	71
ACTBL2_v3_6-4	ACTBL2	442	126	200	131	127	117	104	145	170	441	296	345	186	303	586	357	303	163	127	181	174	150	156	118	161
ACTBL2_v3_6-5	ACTBL2	525	254	340	260	284	347	168	292	342	186	115	140	202	263	132	95	170	253	266	366	294	294	277	354	302
ACTBL2_v3_6-6	ACTBL2	176	109	136	128	153	162	87	149	217	204	196	155	141	82	281	144	154	141	75	130	105	103	158	128	106
ACTC1_v3_6-1	ACTC1	340	118	153	77	116	150	69	108	83	195	147	95	99	149	132	103	243	116	125	139	170	124	97	221	145
ACTC1_v3_6-2	ACTC1	204	36	8	7	6	4	7	4	21	28	44	25	60	8	54	5	58	20	18	16	23	13	13	15	22
ACTC1_v3_6-3	ACTC1	519	179	200	190	232	249	139	160	238	270	145	180	128	82	286	209	240	416	254	421	373	309	327	359	441
ACTC1_v3_6-4	ACTC1	298	227	330	272	214	279	215	292	371	202	90	149	145	29	33	147	295	210	187	226	129	142	136	194	174
ACTC1_v3_6-5	ACTC1	208	131	237	135	108	178	56	217	203	154	75	129	84	122	63	153	153	214	168	258	263	244	286	318	273
ACTC1_v3_6-6	ACTC1	551	289	321	317	404	354	200	263	281	290	309	272	205	157	368	352	291	384	286	360	305	352	446	318	339
ACTG1_v3_6-1	ACTG1	202	11	43	50	20	36	5	30	55	37	67	56	32	1	50	15	2	28	19	13	37	34	5	31	64
ACTG1_v3_6-2	ACTG1	382	68	49	44	54	40	23	23	10	184	92	99	64	116	30	61	50	99	50	73	111	31	64	74	52
ACTG1_v3_6-3	ACTG1	1115	381	504	444	454	463	369	329	443	986	643	502	278	979	695	458	302	399	357	550	290	314	402	314	478
ACTG1_v3_6-4	ACTG1	224	58	25	35	26	26	5	19	46	53	11	25	22	5	2	37	34	38	35	28	24	21	20	25	54
ACTG1_v3_6-5	ACTG1	496	136	234	201	206	93	88	118	156	369	226	238	231	443	708	281	380	252	151	237	208	207	180	199	186
ACTG1_v3_6-6	ACTG1	380	6	37	17	13	18	1	33	29	32	44	21	35	42	21	9	17	45	17	28	38	34	14	37	45
ACTG2_v3_6-1	ACTG2	576	443	502	542	522	614	488	462	547	146	179	166	109	130	181	282	132	149	176	295	168	181	142	199	190
ACTG2_v3_6-2	ACTG2	379	248	166	308	198	186	176	163	327	688	394	333	272	416	418	290	271	399	320	490	330	405	320	417	514
ACTG2_v3_6-3	ACTG2	642	319	307	370	412	300	216	222	215	568	558	354	244	298	533	164	406	262	279	344	307	209	256	249	212
ACTG2_v3_6-4	ACTG2	896	470	519	563	619	718	453	476	847	397	310	371	398	288	227	352	455	572	538	579	544	662	580	534	669
ACTG2_v3_6-5	ACTG2	345	96	142	163	108	89	61	176	167	250	174	290	270	119	114	247	187	179	153	202	160	222	148	141	223
ACTG2_v3_6-6	ACTG2	470	661	594	571	683	759	560	600	841	531	473	484	396	627	929	402	650	398	419	522	401	437	519	374	446
ACTL10_v3_6-1	ACTL10	310	202	204	193	261	247	269	145	213	424	192	142	166	242	203	121	183	190	99	110	156	120	98	207	248
ACTL10_v3_6-2	ACTL10	453	547	620	704	570	641	563	581	871	415	532	548	331	394	263	411	409	534	488	587	435	411	376	583	625
ACTL10_v3_6-3	ACTL10	471	350	440	378	327	256	197	288	379	307	141	289	374	129	108	190	444	344	237	390	300	221	307	294	441
ACTL10_v3_6-4	ACTL10	517	237	360	416	271	235	142	205	421	301	109	335	231	157	91	247	240	275	244	299	269	207	295	288	281
ACTL10_v3_6-5	ACTL10	470	192	254	280	130	139	87	166	164	280	121	255	267	166	165	180	215	358	279	544	299	272	352	342	370
ACTL10_v3_6-6	ACTL10	222	42	58	34	36	20	17	17	32	154	46	79	35	70	37	56	50	152	162	157	148	91	129	179	153
ACTL6A_v3_6-1	ACTL6A	156	0	1	0	1	0	0	0	0	15	7	0	4	0	1	0	12	0	0	2	1	0	0	0	0
ACTL6A_v3_6-2	ACTL6A	251	10	1	9	3	0	0	0	7	12	7	0	0	0	5	0	4	8	7	0	9	0	6	8	15
ACTL6A_v3_6-3	ACTL6A	696	26	33	15	16	11	2	4	19	11	42	38	10	3	7	8	30	20	20	38	26	19	24	38	25
ACTL6A_v3_6-4	ACTL6A	368	24	26	67	52	30	25	27	102	236	131	100	49	98	92	71	83	136	42	93	65	50	42	50	84
ACTL6A_v3_6-5	ACTL6A	451	47	53	58	65	30	24	41	81	23	33	18	23	103	28	1	18	55	61	52	31	41	95	82	41
ACTL6A_v3_6-6	ACTL6A	1261	7	41	28	25	9	4	13	16	52	42	67	16	2	22	24	34	42	38	54	22	34	25	50	24
ACTL6B_v3_6-1	ACTL6B	398	254	295	258	264	158	161	224	222	219	139	286	187	82	94	286	164	200	209	227	155	199	209	164	280
ACTL6B_v3_6-2	ACTL6B	330	340	304	325	318	491	281	358	425	281	217	294	258	182	109	325	336	352	259	253	234	231	203	278	437
ACTL6B_v3_6-3	ACTL6B	277	193	250	254	268	132	142	143	216	163	209	295	215	88	301	188	335	292	233	245	181	205	188	219	383
ACTL6B_v3_6-4	ACTL6B	660	343	321	246	374	331	282	229	288	664	339	455	405	731	559	768	670	595	423	539	545	597	339	496	772
ACTL6B_v3_6-5	ACTL6B	326	155	140	126	130	98	107	162	200	160	111	139	138	113	140	109	118	145	168	177	160	178	163	156	151
ACTL6B_v3_6-6	ACTL6B	489	178	126	191	273	333	175	118	180	432	306	363	292	261	204	173	490	262	247	300	273	272	193	271	297
ACTL7A_v3_6-1	ACTL7A	701	618	822	739	708	704	504	667	732	752	440	534	542	616	715	513	656	840	671	972	714	787	1012	846	972
ACTL7A_v3_6-2	ACTL7A	508	354	269	288	370	254	267	247	384	977	555	367	211	1411	1416	235	247	257	165	239	259	249	201	262	183
ACTL7A_v3_6-3	ACTL7A	491	107	141	147	129	95	63	125	138	306	132	193	125	372	104	186	250	145	109	205	154	108	102	206	181
ACTL7A_v3_6-4	ACTL7A	298	149	190	184	163	170	135	145	133	126	107	129	172	113	83	137	142	157	160	254	103	265	148	158	249
ACTL7A_v3_6-5	ACTL7A	196	140	232	227	150	100	95	208	290	197	262	131	124	171	287	274	170	190	172	233	239	213	191	207	248
ACTL7A_v3_6-6	ACTL7A	381	272	289	301	329	382	190	539	504	387	404	348	220	449	581	277	229	285	280	399	246	377	229	254	360
ACTL7B_v3_6-1	ACTL7B	1124	426	412	412	547	496	500	412	506	744	566	589	578	514	666	553	651	556	403	574	594	393	447	494	555
ACTL7B_v3_6-2	ACTL7B	559	228	189	218	273	214	153	189	252	380	224	281	243	243	134	120	222	206	252	317	197	214	164	260	197
ACTL7B_v3_6-3	ACTL7B	203	30	78	104	97	93	16	27	88	161	106	143	103	25	143	54	147	76	54	105	52	49	89	108	51
ACTL7B_v3_6-4	ACTL7B	348	111	156	85	158	132	68	78	74	252	183	215	248	343	159	213	256	349	260	302	224	334	271	236	359
ACTL7B_v3_6-5	ACTL7B	526	413	455	330	309	279	402	445	439	573	320	293	353	282	615	456	561	400	315	550	426	294	447	464	483
ACTL7B_v3_6-6	ACTL7B	377	205	222	199	177	266	224	103	253	272	241	323	286	105	180	223	244	196	185	295	194	231	223	217	203
ACTL8_v3_6-1	ACTL8	493	173	212	175	191	249	164	218	299	122	93	212	112	119	78	72	39	321	301	455	280	308	321	299	266
ACTL8_v3_6-2	ACTL8	566	316	463	216	322	452	206	348	241	443	178	258	186	445	308	231	255	220	137	241	195	159	210	146	233
ACTL8_v3_6-3	ACTL8	1135	1213	1477	1252	1324	1632	1081	1071	1325	1025	555	1037	710	660	829	836	949	1150	1145	1435	1172	1418	1466	1053	1416
ACTL8_v3_6-4	ACTL8	268	171	164	104	117	59	109	136	109	241	156	63	123	8	59	66	148	163	128	178	135	190	160	231	268
ACTL8_v3_6-5	ACTL8	465	318	425	381	370	528	313	330	568	544	266	364	239	228	254	280	299	406	403	427	394	540	438	321	512
ACTL8_v3_6-6	ACTL8	1984	1186	1467	1191	1232	1107	668	923	1180	1600	929	1293	1070	1212	990	1136	1261	1451	1266	1921	1445	1481	1525	1785	1847
ACTL9_v3_6-1	ACTL9	298	169	228	148	128	95	122	188	188	109	196	183	142	32	92	180	229	173	165	309	167	130	264	148	200
ACTL9_v3_6-2	ACTL9	381	177	257	247	172	190	116	245	300	511	246	465	461	422	142	547	550	161	153	176	161	159	162	199	196
ACTL9_v3_6-3	ACTL9	725	550	637	728	778	938	642	869	969	1268	705	781	457	1023	1089	711	827	457	398	590	390	505	434	431	443
ACTL9_v3_6-4	ACTL9	1075	504	680	487	501	607	330	542	476	847	448	604	398	877	596	543	470	437	336	540	413	472	438	312	459
ACTL9_v3_6-5	ACTL9	443	344	252	284	411	388	313	299	350	397	153	324	254	277	82	155	198	328	293	341	267	284	166	365	325
ACTL9_v3_6-6	ACTL9	391	107	105	136	98	76	79	98	106	222	212	134	156	560	517	194	277	286	197	301	276	239	333	339	323
ACTN1_v3_6-1	ACTN1	1291	703	825	774	819	542	415	515	773	668	550	507	393	558	543	473	465	739	492	694	702	559	539	796	673
ACTN1_v3_6-2	ACTN1	635	493	583	464	554	706	432	385	529	545	311	539	497	416	353	774	871	473	426	599	394	283	425	462	491
ACTN1_v3_6-3	ACTN1	245	83	94	85	80	55	64	61	82	143	70	91	88	34	69	36	88	163	98	152	185	80	82	140	172
ACTN1_v3_6-4	ACTN1	901	307	553	364	545	449	294	378	356	681	310	506	434	513	608	422	548	624	349	487	508	387	347	482	570
ACTN1_v3_6-5	ACTN1	1054	386	480	420	390	337	222	277	373	634	334	551	412	712	615	491	521	673	448	681	548	499	492	494	699
ACTN1_v3_6-6	ACTN1	431	172	164	212	157	155	91	155	195	429	234	159	180	596	367	201	264	244	191	245	252	216	124	247	271
ACTN2_v3_6-1	ACTN2	909	596	530	507	531	605	426	417	565	706	571	442	444	501	721	406	411	651	452	834	617	497	614	743	747
ACTN2_v3_6-2	ACTN2	134	135	167	107	155	233	139	94	187	52	42	28	28	89	77	18	35	143	60	154	146	49	100	130	154
ACTN2_v3_6-3	ACTN2	399	299	260	196	275	282	278	173	232	367	123	181	136	109	109	141	189	274	338	354	234	353	363	260	388
ACTN2_v3_6-4	ACTN2	578	581	671	539	699	674	328	484	596	873	736	714	578	637	926	979	1004	533	446	615	624	611	567	534	577
ACTN2_v3_6-5	ACTN2	245	166	214	197	290	416	206	144	338	197	129	191	142	146	115	63	101	174	188	247	262	172	240	282	201
ACTN2_v3_6-6	ACTN2	497	484	529	483	552	526	378	407	497	817	436	511	398	708	438	560	576	617	560	826	658	549	695	747	824
ACTN3_v3_6-1	ACTN3	451	173	168	173	183	191	140	103	191	161	129	114	183	526	499	150	196	241	217	239	129	277	154	152	184
ACTN3_v3_6-2	ACTN3	518	246	322	250	301	190	148	195	297	307	191	164	205	223	76	153	145	219	256	331	199	197	249	187	229
ACTN3_v3_6-3	ACTN3	300	140	114	200	142	100	106	108	184	174	90	99	146	64	31	108	244	57	8	44	59	15	48	41	26
ACTN3_v3_6-4	ACTN3	547	374	510	460	517	386	216	476	458	271	168	249	159	216	85	179	244	351	252	443	321	287	357	397	408
ACTN3_v3_6-5	ACTN3	374	64	70	61	106	62	79	48	103	47	48	89	69	25	58	50	114	163	144	157	119	113	112	111	129
ACTN3_v3_6-6	ACTN3	194	128	175	133	195	172	138	107	223	79	37	121	12	98	120	101	37	34	72	52	22	43	33	11	12
ACTN4_v3_6-1	ACTN4	488	233	249	300	285	277	161	197	293	563	308	484	395	657	432	566	721	236	145	184	165	93	94	106	218
ACTN4_v3_6-2	ACTN4	233	149	110	122	98	57	116	96	137	128	85	78	63	190	140	132	46	87	88	83	98	74	40	68	129
ACTN4_v3_6-3	ACTN4	781	729	944	812	812	666	573	824	883	1106	876	690	710	926	1411	759	1076	508	433	641	466	303	424	373	522
ACTN4_v3_6-4	ACTN4	572	145	192	180	153	94	58	96	103	316	199	271	199	87	178	240	305	150	71	153	106	64	112	105	151
ACTN4_v3_6-5	ACTN4	628	154	173	184	172	124	89	131	109	662	539	509	371	627	540	479	680	211	139	207	201	89	106	153	159
ACTN4_v3_6-6	ACTN4	140	50	30	29	18	29	13	11	39	39	32	47	41	17	46	24	16	17	32	46	41	64	15	25	43
ACTR10_v3_6-1	ACTR10	311	18	39	10	46	91	40	71	43	24	2	20	18	0	1	0	20	25	20	22	8	30	9	21	8
ACTR10_v3_6-2	ACTR10	992	49	44	27	49	36	12	52	40	166	108	201	87	49	101	87	69	57	31	37	26	36	37	34	51
ACTR10_v3_6-3	ACTR10	463	17	14	29	9	6	7	7	15	41	72	105	111	3	21	35	276	38	33	44	22	32	26	54	30
ACTR10_v3_6-4	ACTR10	682	27	34	31	32	9	1	41	17	103	47	117	53	131	84	34	73	12	14	19	17	18	23	8	28
ACTR10_v3_6-5	ACTR10	211	57	24	21	92	44	50	23	7	238	129	122	34	469	250	111	47	50	24	51	67	41	60	51	70
ACTR10_v3_6-6	ACTR10	956	25	54	32	36	4	6	14	51	261	292	209	272	534	265	234	220	64	28	62	44	12	41	38	66
ACTR1A_v3_6-1	ACTR1A	753	232	309	367	308	280	134	238	248	309	160	361	193	435	149	244	193	89	115	197	88	92	106	71	50
ACTR1A_v3_6-2	ACTR1A	507	204	248	253	198	109	104	219	183	70	86	99	76	4	12	79	83	73	46	50	77	55	11	23	41
ACTR1A_v3_6-3	ACTR1A	810	400	288	257	379	268	255	183	345	385	270	253	95	262	506	164	101	130	95	157	65	105	83	64	103
ACTR1A_v3_6-4	ACTR1A	536	12	48	41	16	63	25	33	42	133	51	67	61	58	60	62	47	10	23	27	6	19	44	12	40
ACTR1A_v3_6-5	ACTR1A	285	10	42	26	25	35	25	5	41	47	40	67	74	1	33	42	61	29	35	41	30	14	22	21	14
ACTR1A_v3_6-6	ACTR1A	675	135	157	86	142	77	81	53	38	145	54	65	119	19	28	48	95	86	51	170	93	79	60	69	26
ACTR1B_v3_6-1	ACTR1B	281	150	204	113	123	88	93	188	174	330	132	266	217	254	203	200	189	147	168	278	190	193	137	198	151
ACTR1B_v3_6-2	ACTR1B	336	187	339	211	195	172	192	313	337	287	214	306	172	192	411	320	283	286	241	335	275	301	418	219	299
ACTR1B_v3_6-3	ACTR1B	275	153	161	150	201	250	169	126	184	125	68	53	90	56	32	116	48	152	145	147	146	177	95	129	204
ACTR1B_v3_6-4	ACTR1B	453	450	556	420	285	309	216	337	307	252	199	202	135	285	316	70	200	281	195	265	245	194	128	244	187
ACTR1B_v3_6-5	ACTR1B	442	247	246	171	241	187	134	183	176	93	67	89	75	36	50	33	70	221	157	225	124	208	226	150	154
ACTR1B_v3_6-6	ACTR1B	446	154	237	223	279	191	129	257	170	219	181	235	283	119	73	153	297	375	307	401	307	236	406	426	477
ACTR2_v3_6-1	ACTR2	592	77	66	71	54	31	19	16	30	40	56	41	33	10	41	48	25	29	51	68	54	42	30	3	13
ACTR2_v3_6-2	ACTR2	492	32	69	85	73	40	13	50	64	34	10	14	32	10	0	0	1	19	2	16	16	17	5	1	5
ACTR2_v3_6-3	ACTR2	657	37	39	36	28	37	2	35	23	64	59	34	32	53	39	32	26	12	13	34	25	24	11	9	3
ACTR2_v3_6-4	ACTR2	860	126	151	141	102	37	65	42	84	227	163	120	117	124	60	69	19	77	83	105	127	46	78	65	23
ACTR2_v3_6-5	ACTR2	958	85	199	140	189	106	63	179	116	368	127	124	231	231	132	191	305	93	37	97	52	32	63	44	33
ACTR2_v3_6-6	ACTR2	729	75	79	79	101	50	29	45	36	38	30	38	28	46	18	2	19	25	33	37	28	29	15	22	10
ACTR3_v3_6-1	ACTR3	516	92	113	96	136	120	61	80	114	108	71	58	73	42	46	33	143	43	44	91	67	27	88	52	49
ACTR3_v3_6-2	ACTR3	623	242	363	261	369	289	142	234	303	186	110	97	122	110	46	46	65	91	76	82	91	60	43	76	55
ACTR3_v3_6-3	ACTR3	388	120	166	105	144	109	33	69	83	72	31	9	5	123	41	2	30	46	31	28	33	26	24	12	29
ACTR3_v3_6-4	ACTR3	226	16	6	21	14	10	0	2	6	90	20	17	27	54	13	1	19	30	13	23	41	43	2	11	46
ACTR3_v3_6-5	ACTR3	656	44	73	63	99	40	40	31	44	33	35	35	22	53	10	10	54	13	17	48	26	27	19	18	9
ACTR3_v3_6-6	ACTR3	541	66	136	115	203	88	49	92	95	92	64	27	36	11	66	6	19	103	72	180	95	55	93	61	54
ACTR3B_v3_6-1	ACTR3B	716	319	371	311	320	203	188	263	307	653	530	644	316	404	726	654	611	491	528	610	439	649	424	466	459
ACTR3B_v3_6-2	ACTR3B	484	255	255	172	256	164	134	156	187	281	272	249	259	190	399	247	280	218	185	220	200	153	142	230	224
ACTR3B_v3_6-3	ACTR3B	470	362	573	514	569	668	234	439	595	678	582	488	417	416	557	518	616	423	391	476	472	437	533	427	568
ACTR3B_v3_6-4	ACTR3B	428	298	302	250	296	290	266	237	254	210	155	404	169	235	201	274	171	170	186	265	250	155	227	226	239
ACTR3B_v3_6-5	ACTR3B	107	75	45	76	40	32	63	37	105	86	57	71	43	50	15	73	42	84	40	41	43	35	50	34	52
ACTR3B_v3_6-6	ACTR3B	540	474	653	484	519	616	377	669	611	629	546	661	389	742	599	500	531	381	342	432	305	495	301	336	542
ACTR3C_v3_6-3	ACTR3C	268	258	356	251	384	379	271	366	251	52	93	130	163	38	70	140	85	227	146	184	162	124	179	169	255
ACTR3C_v3_6-5	ACTR3C	424	290	202	227	294	229	223	220	377	423	176	314	116	388	236	236	211	278	191	215	259	271	224	169	273
ACTR5_v3_6-1	ACTR5	969	34	111	122	44	3	6	22	38	157	112	280	259	147	56	267	151	59	74	78	59	31	23	18	27
ACTR5_v3_6-2	ACTR5	790	99	129	178	108	81	21	84	157	219	153	274	245	160	146	164	254	75	44	41	72	33	37	22	46
ACTR5_v3_6-3	ACTR5	769	377	612	332	519	344	254	482	399	522	649	496	338	428	930	324	480	385	443	516	456	380	388	358	351
ACTR5_v3_6-4	ACTR5	255	2	4	20	7	0	1	2	17	10	7	40	9	16	0	4	11	10	4	9	28	8	0	3	5
ACTR5_v3_6-5	ACTR5	1208	94	145	73	90	25	12	68	37	432	286	363	206	89	152	221	121	133	88	103	91	57	41	63	104
ACTR5_v3_6-6	ACTR5	474	364	344	325	316	260	292	253	412	184	102	308	254	89	56	192	97	244	233	284	223	144	167	118	150
ACTR6_v3_6-1	ACTR6	155	0	0	1	0	0	0	0	0	3	22	20	23	0	1	27	0	6	13	13	11	12	7	1	4
ACTR6_v3_6-2	ACTR6	616	1	7	2	1	0	0	0	6	14	1	26	1	2	0	0	1	1	3	27	7	0	9	0	6
ACTR6_v3_6-3	ACTR6	185	13	9	14	9	2	23	4	2	83	45	28	26	30	107	99	32	24	1	9	2	18	9	32	6
ACTR6_v3_6-4	ACTR6	481	14	122	35	18	45	20	65	52	44	17	66	23	48	1	8	51	15	13	47	16	0	21	27	2
ACTR6_v3_6-5	ACTR6	70	6	0	6	2	0	0	0	1	0	0	0	0	0	0	0	0	15	9	3	23	7	0	2	16
ACTR6_v3_6-6	ACTR6	108	0	0	0	1	0	0	0	0	1	0	2	1	0	0	2	2	0	3	0	0	0	0	0	0
ACTR8_v3_6-1	ACTR8	334	13	25	17	16	0	5	0	6	8	4	8	14	0	0	18	0	27	51	58	27	5	12	4	1
ACTR8_v3_6-2	ACTR8	433	88	96	90	102	66	73	50	234	164	77	140	44	39	16	99	94	177	81	140	113	136	92	88	152
ACTR8_v3_6-3	ACTR8	524	126	220	191	189	134	70	119	126	361	210	92	239	823	376	127	127	218	241	391	241	373	288	190	273
ACTR8_v3_6-4	ACTR8	170	15	1	14	1	1	0	0	0	0	0	0	0	0	0	0	0	21	38	37	18	33	56	15	28
ACTR8_v3_6-5	ACTR8	228	28	41	39	45	13	7	2	22	35	71	131	92	38	1	47	46	74	53	132	77	99	91	46	79
ACTR8_v3_6-6	ACTR8	1153	64	70	92	81	63	71	122	68	66	41	44	3	111	81	25	12	50	57	76	19	27	38	19	5
ACTRT1_v3_6-1	ACTRT1	242	262	165	254	216	271	297	210	306	201	230	202	129	129	262	178	124	179	71	151	152	144	121	133	155
ACTRT1_v3_6-2	ACTRT1	715	559	645	459	485	413	318	539	486	787	333	754	384	766	369	842	667	517	477	560	474	534	461	499	571
ACTRT1_v3_6-3	ACTRT1	336	212	154	168	243	280	264	105	183	169	134	178	167	52	85	61	99	244	224	255	292	323	195	371	250
ACTRT1_v3_6-4	ACTRT1	499	320	284	331	418	272	224	200	351	378	417	301	270	261	612	317	313	331	375	522	393	504	469	482	511
ACTRT1_v3_6-5	ACTRT1	303	74	130	108	118	98	47	68	177	261	313	219	193	285	559	257	210	129	116	149	99	102	118	133	111
ACTRT1_v3_6-6	ACTRT1	270	227	285	274	266	162	136	202	317	176	144	127	149	107	99	163	137	230	120	261	231	197	233	194	235
ACTRT2_v3_6-1	ACTRT2	292	69	97	39	58	47	23	24	33	67	98	141	51	43	21	234	64	108	81	81	103	93	89	72	127
ACTRT2_v3_6-2	ACTRT2	365	157	239	136	252	232	136	170	155	255	148	151	154	207	47	75	114	211	194	305	146	213	140	153	180
ACTRT2_v3_6-3	ACTRT2	626	459	576	490	549	544	337	323	502	944	614	494	422	1253	953	547	576	309	431	473	468	502	331	398	336
ACTRT2_v3_6-4	ACTRT2	284	97	175	186	112	163	105	143	149	162	260	208	105	216	1064	101	30	174	174	211	216	171	197	162	206
ACTRT2_v3_6-5	ACTRT2	621	230	286	270	263	247	168	238	236	350	164	191	213	223	203	46	100	374	313	322	341	251	299	353	538
ACTRT2_v3_6-6	ACTRT2	415	465	462	420	422	454	354	355	479	368	366	260	206	327	579	216	292	342	198	287	261	271	334	255	402
ACTRT3_v3_6-1	ACTRT3	1154	717	788	633	575	590	472	408	618	1461	901	938	691	1847	1359	1171	1064	905	768	1214	879	889	854	942	952
ACTRT3_v3_6-2	ACTRT3	544	232	249	210	249	202	180	251	345	667	347	299	251	929	630	300	480	304	201	258	332	206	220	221	261
ACTRT3_v3_6-3	ACTRT3	401	215	232	247	256	115	111	166	255	338	195	267	155	222	145	274	205	362	293	382	356	414	263	332	389
ACTRT3_v3_6-4	ACTRT3	540	436	442	404	463	460	278	420	449	365	263	260	372	235	478	258	461	371	261	426	367	262	296	378	324
ACTRT3_v3_6-5	ACTRT3	712	695	775	676	869	911	606	690	1003	903	532	764	755	785	609	794	780	602	463	688	567	573	736	581	904
ACTRT3_v3_6-6	ACTRT3	513	394	502	329	340	270	207	337	373	685	407	578	388	468	378	666	738	358	256	425	295	279	368	310	346
ACVR1_v3_6-1	ACVR1	503	774	579	522	828	1683	1131	726	640	518	370	346	265	366	238	252	424	608	1148	1767	693	3528	3641	915	925
ACVR1_v3_6-2	ACVR1	363	648	627	523	731	1483	853	629	809	636	509	316	241	266	601	416	418	562	833	1191	502	3003	2622	617	889
ACVR1_v3_6-3	ACVR1	280	215	253	247	248	422	274	260	370	583	379	232	326	961	952	87	312	186	299	394	151	723	671	220	254
ACVR1_v3_6-4	ACVR1	860	964	1008	900	1299	2270	1148	1026	1370	1255	1116	1025	728	935	1348	1230	1010	915	1283	1959	847	3731	3935	989	1303
ACVR1_v3_6-5	ACVR1	585	440	357	399	574	888	553	376	443	438	253	241	207	463	412	238	226	492	697	845	414	1918	1834	566	729
ACVR1_v3_6-6	ACVR1	571	433	379	319	506	753	526	229	554	587	484	293	273	226	706	428	640	516	1066	1347	429	2916	2960	629	745
ACVR1B_v3_6-1	ACVR1B	394	169	237	244	180	147	118	181	224	184	134	227	91	108	71	166	205	241	153	264	280	162	178	266	196
ACVR1B_v3_6-2	ACVR1B	1105	602	619	611	729	765	440	417	617	803	493	577	528	1006	659	415	585	681	432	684	612	542	595	630	883
ACVR1B_v3_6-3	ACVR1B	622	455	406	542	415	515	400	413	805	561	391	544	375	1082	688	472	564	566	410	602	554	611	520	622	700
ACVR1B_v3_6-4	ACVR1B	443	186	238	160	169	99	69	95	100	168	150	93	110	39	93	58	82	152	104	195	171	178	148	152	181
ACVR1B_v3_6-5	ACVR1B	1178	585	712	623	814	969	537	584	725	696	899	652	470	549	1873	698	602	544	380	655	560	536	516	541	702
ACVR1B_v3_6-6	ACVR1B	734	448	521	494	512	505	283	605	559	347	219	355	392	102	131	272	390	379	258	428	328	233	298	345	370
ACVR1C_v3_6-1	ACVR1C	551	296	383	319	372	390	265	397	552	252	161	132	114	195	90	48	130	182	179	429	208	246	339	188	248
ACVR1C_v3_6-2	ACVR1C	305	191	288	231	223	274	172	239	267	211	201	120	136	202	180	101	144	295	196	266	227	167	100	250	382
ACVR1C_v3_6-3	ACVR1C	331	98	146	152	147	104	80	89	174	211	163	264	153	66	73	162	208	151	103	149	164	254	197	199	180
ACVR1C_v3_6-4	ACVR1C	391	180	131	141	199	268	198	181	128	135	105	209	106	79	211	223	56	293	169	378	260	198	344	303	411
ACVR1C_v3_6-5	ACVR1C	123	70	76	40	58	10	34	53	40	44	50	102	65	170	119	48	25	44	67	189	51	95	146	57	121
ACVR1C_v3_6-6	ACVR1C	772	215	217	214	180	183	168	229	288	675	337	419	337	388	377	339	507	348	307	420	312	439	465	394	471
ACVR2A_v3_6-1	ACVR2A	421	207	232	189	280	322	147	169	166	417	169	348	392	228	176	289	386	321	281	454	272	343	497	275	402
ACVR2A_v3_6-2	ACVR2A	605	191	212	246	309	207	186	173	212	426	363	480	345	449	442	437	477	535	470	758	420	872	758	518	602
ACVR2A_v3_6-3	ACVR2A	375	197	128	115	214	174	100	62	145	498	306	427	314	292	226	598	392	355	303	463	255	374	486	335	362
ACVR2A_v3_6-4	ACVR2A	404	243	314	158	303	413	201	288	186	228	123	262	119	183	115	97	76	357	206	337	270	317	325	344	339
ACVR2A_v3_6-5	ACVR2A	380	49	108	81	62	48	38	63	37	181	160	218	98	403	330	107	126	204	171	209	215	177	157	149	280
ACVR2A_v3_6-6	ACVR2A	531	267	217	229	244	213	147	232	259	252	156	253	78	151	259	84	175	255	274	393	258	308	437	382	432
ACVR2B_v3_6-1	ACVR2B	178	23	29	24	47	41	20	22	41	25	26	113	24	71	32	88	34	45	38	50	35	25	14	45	51
ACVR2B_v3_6-2	ACVR2B	408	247	247	304	278	323	241	218	238	242	274	263	264	409	311	369	307	280	239	365	270	233	274	262	287
ACVR2B_v3_6-3	ACVR2B	192	118	104	49	79	52	129	67	99	71	18	99	43	1	5	35	102	117	75	161	156	50	134	170	256
ACVR2B_v3_6-4	ACVR2B	328	262	225	386	264	230	215	127	347	763	565	601	615	841	605	515	477	508	401	553	413	538	490	466	546
ACVR2B_v3_6-5	ACVR2B	356	160	190	143	174	177	86	260	193	411	217	155	178	415	277	179	111	322	230	351	273	329	298	391	322
ACVR2B_v3_6-6	ACVR2B	278	130	177	73	184	225	89	83	82	251	220	199	182	136	226	202	260	178	112	270	127	167	119	170	176
ACVRL1_v3_6-1	ACVRL1	736	147	117	178	224	297	157	128	165	441	227	180	177	597	626	188	151	160	202	268	221	326	217	221	206
ACVRL1_v3_6-2	ACVRL1	559	424	519	454	346	393	297	461	426	574	349	415	398	802	774	454	557	526	345	702	438	456	528	477	568
ACVRL1_v3_6-3	ACVRL1	159	76	135	95	92	52	72	47	34	90	110	38	51	176	180	45	73	75	35	40	74	43	44	93	51
ACVRL1_v3_6-4	ACVRL1	566	367	498	348	469	506	290	496	371	471	367	481	334	417	357	670	430	434	479	731	589	576	670	605	650
ACVRL1_v3_6-5	ACVRL1	1375	673	716	741	904	864	587	580	958	1312	829	834	855	1193	608	853	1151	1134	954	1550	1145	1258	1258	1120	1272
ACVRL1_v3_6-6	ACVRL1	227	112	139	150	153	103	87	118	156	147	113	147	49	189	177	180	126	160	163	266	165	126	144	167	165
ACY1_v3_6-1	ACY1	150	149	198	141	136	69	115	183	127	102	62	118	74	12	45	148	78	126	63	171	116	75	80	142	120
ACY1_v3_6-2	ACY1	164	76	67	58	99	77	83	113	99	75	12	97	26	55	2	73	4	149	69	105	116	90	73	159	214
ACY1_v3_6-3	ACY1	424	16	62	96	37	59	20	17	119	54	40	31	11	1	20	13	33	20	13	15	6	19	11	11	22
ACY1_v3_6-4	ACY1	620	281	405	436	444	382	238	372	563	338	267	248	176	255	190	54	252	387	323	416	383	407	377	362	433
ACY1_v3_6-5	ACY1	345	170	151	190	129	197	122	139	174	86	80	76	156	61	94	123	171	183	163	224	202	120	181	159	151
ACY1_v3_6-6	ACY1	938	359	401	414	364	328	230	278	358	386	301	393	245	661	368	264	366	413	275	455	349	354	406	404	436
ACY3_v3_6-1	ACY3	452	218	149	194	264	510	233	182	209	100	75	169	142	185	44	171	173	81	65	135	60	115	137	63	73
ACY3_v3_6-2	ACY3	365	29	54	39	36	21	14	14	25	57	58	29	43	25	32	13	88	28	33	48	45	47	67	29	46
ACY3_v3_6-3	ACY3	236	21	52	20	29	27	11	36	47	148	64	121	93	137	27	56	155	74	43	93	66	71	62	56	70
ACY3_v3_6-4	ACY3	527	168	157	119	98	103	177	131	120	110	99	178	110	130	85	55	91	134	196	139	71	194	120	155	142
ACY3_v3_6-5	ACY3	448	223	273	278	343	212	117	150	237	174	151	180	137	370	127	239	194	182	191	253	192	172	245	82	210
ACY3_v3_6-6	ACY3	512	417	484	432	452	478	348	436	518	593	366	464	317	395	397	609	559	308	238	337	209	184	289	172	323
ACYP1_v3_6-1	ACYP1	692	553	588	543	630	434	423	423	725	580	403	543	320	577	449	556	703	580	488	563	531	493	539	573	723
ACYP1_v3_6-2	ACYP1	378	166	119	152	185	172	99	133	171	273	142	252	89	323	280	120	71	118	164	244	190	162	168	102	140
ACYP1_v3_6-3	ACYP1	1662	777	887	718	848	710	678	647	836	947	885	552	586	870	1275	455	764	899	733	937	792	695	778	675	932
ACYP1_v3_6-4	ACYP1	280	131	215	236	232	175	100	149	239	395	388	268	237	365	527	173	363	298	220	378	351	239	389	312	416
ACYP1_v3_6-5	ACYP1	446	186	378	189	304	276	113	230	251	214	67	129	113	73	60	148	141	239	216	270	215	201	143	296	387
ACYP1_v3_6-6	ACYP1	214	95	108	119	100	70	37	97	74	205	93	157	102	19	38	117	47	181	135	254	132	182	231	215	278
ACYP2_v3_5-1	ACYP2	806	537	488	442	364	468	297	426	515	608	660	468	327	602	1092	581	519	504	477	611	426	649	536	510	529
ACYP2_v3_5-2	ACYP2	308	175	153	147	162	196	200	158	144	439	165	208	215	465	419	161	160	140	91	134	74	120	102	120	120
ACYP2_v3_5-3	ACYP2	905	556	582	587	495	401	463	584	710	709	659	740	572	1212	1683	577	837	587	408	670	597	444	506	538	685
ACYP2_v3_5-4	ACYP2	959	770	999	1155	840	717	457	814	1331	949	487	736	813	706	467	845	671	1094	964	1169	986	1045	894	1186	1244
ACYP2_v3_5-5	ACYP2	1433	1133	1487	1169	1370	1610	952	1349	1590	1313	766	1353	1019	1775	1079	1406	1634	1180	1206	1351	1230	1417	1095	1412	1668
ADA_v3_6-1	ADA	1068	335	362	342	314	235	185	299	283	940	473	690	472	273	220	469	449	229	201	299	320	236	169	229	184
ADA_v3_6-2	ADA	1407	985	1072	998	1120	1011	635	958	956	1631	936	998	791	999	977	852	1023	916	704	867	916	720	664	912	987
ADA_v3_6-3	ADA	874	276	423	290	392	248	169	176	216	306	276	264	231	189	101	131	192	348	248	317	367	178	213	367	434
ADA_v3_6-4	ADA	177	28	64	47	95	89	25	62	54	223	250	176	174	179	330	121	174	26	4	23	27	8	8	42	19
ADA_v3_6-5	ADA	876	329	317	366	355	191	194	179	397	257	325	407	342	199	177	175	351	282	176	279	321	153	162	271	234
ADA_v3_6-6	ADA	208	135	180	227	146	172	83	169	274	181	140	167	89	65	120	84	105	136	98	114	121	130	57	120	93
CECR1_v3_6-1	ADA2	729	147	228	153	196	188	105	99	130	313	195	338	200	220	130	262	268	214	180	358	257	197	264	280	280
CECR1_v3_6-2	ADA2	716	517	653	555	563	509	362	379	716	613	495	498	522	724	615	474	765	541	446	647	441	372	481	479	510
CECR1_v3_6-3	ADA2	276	149	106	150	151	237	118	64	128	230	125	105	126	127	185	149	51	90	85	158	108	75	83	98	103
CECR1_v3_6-4	ADA2	359	225	271	286	218	276	175	208	248	227	66	200	243	252	84	192	234	357	401	578	432	510	459	468	339
CECR1_v3_6-5	ADA2	505	351	375	349	583	458	216	308	351	1145	1142	667	567	977	1323	491	440	429	390	540	413	508	379	393	500
CECR1_v3_6-6	ADA2	508	239	284	245	228	269	193	282	242	283	270	287	169	517	334	270	416	334	293	443	315	370	237	324	370
ADAD1_v3_6-1	ADAD1	513	123	149	267	172	155	151	152	224	342	189	299	274	482	128	160	161	338	199	376	254	190	334	359	409
ADAD1_v3_6-2	ADAD1	1609	493	686	496	653	875	431	592	775	709	661	606	507	466	1075	675	676	532	432	741	590	442	601	532	588
ADAD1_v3_6-3	ADAD1	681	418	686	375	626	515	300	469	454	504	294	429	460	261	283	488	585	428	348	497	481	552	278	578	635
ADAD1_v3_6-4	ADAD1	1041	593	633	500	486	568	492	409	395	562	575	710	413	276	287	636	497	756	614	930	707	630	711	780	861
ADAD1_v3_6-5	ADAD1	630	345	450	438	383	553	257	471	513	694	423	477	264	643	430	321	343	473	379	584	518	525	513	472	610
ADAD1_v3_6-6	ADAD1	519	142	135	90	93	52	74	77	87	209	157	229	204	143	166	341	362	269	254	260	283	329	252	255	382
ADAD2_v3_6-1	ADAD2	1407	887	818	759	666	716	633	648	851	1331	1051	868	731	573	920	1140	981	936	705	876	850	770	708	766	1010
ADAD2_v3_6-2	ADAD2	345	56	103	89	98	63	32	50	110	265	182	121	190	95	190	87	146	157	227	226	141	228	176	159	165
ADAD2_v3_6-3	ADAD2	317	144	195	210	232	186	110	82	260	327	150	198	188	100	67	297	282	190	165	270	223	200	230	171	263
ADAD2_v3_6-4	ADAD2	318	100	159	121	73	126	101	86	216	168	356	282	146	32	58	441	221	182	240	205	234	222	113	215	235
ADAD2_v3_6-5	ADAD2	1005	834	955	703	670	639	542	795	1044	1163	752	961	752	943	955	856	796	835	653	1042	832	928	919	957	996
ADAD2_v3_6-6	ADAD2	359	244	218	251	287	278	145	146	224	234	168	292	297	154	92	316	423	283	228	381	259	340	254	311	410
ADAL_v3_7-1	ADAL	728	515	532	460	597	659	476	410	601	391	337	317	132	356	678	352	219	593	314	612	402	327	395	458	616
ADAL_v3_7-2	ADAL	239	44	68	68	82	112	39	86	36	40	64	35	36	61	96	23	50	127	77	142	91	117	91	131	81
ADAL_v3_7-3	ADAL	591	56	86	47	49	36	69	79	74	301	155	90	131	217	174	153	146	77	52	55	67	38	42	118	46
ADAL_v3_7-4	ADAL	636	528	471	512	512	650	499	453	644	682	456	428	396	336	335	367	538	660	498	697	651	534	495	776	585
ADAL_v3_7-5	ADAL	517	323	294	365	281	255	191	182	476	409	195	408	194	150	232	343	372	329	422	461	323	317	385	412	499
ADAL_v3_7-6	ADAL	423	69	99	81	86	83	53	82	46	83	59	111	52	12	46	19	19	179	96	190	117	164	167	154	185
ADAL_v3_7-7	ADAL	368	161	263	222	269	247	88	169	365	164	65	155	86	119	103	114	54	182	171	181	257	232	116	186	164
ADAM10_v3_6-1	ADAM10	536	208	373	343	291	169	164	318	460	386	143	235	291	274	109	222	337	437	386	432	396	287	392	351	567
ADAM10_v3_6-2	ADAM10	171	31	20	17	30	18	22	14	13	21	22	26	44	23	8	13	7	34	7	17	26	10	4	18	27
ADAM10_v3_6-3	ADAM10	196	226	228	261	221	232	191	166	294	247	132	216	205	193	42	236	350	379	305	402	385	321	264	443	443
ADAM10_v3_6-4	ADAM10	240	300	334	292	348	386	267	312	491	61	89	257	103	75	25	312	215	295	209	263	273	303	236	276	251
ADAM10_v3_6-5	ADAM10	197	51	67	66	85	61	55	72	55	103	78	37	47	210	148	5	16	175	102	167	144	69	83	166	137
ADAM10_v3_6-6	ADAM10	703	488	563	544	530	513	360	525	424	661	542	474	424	409	528	436	427	687	504	781	568	564	686	543	736
ADAM11_v3_6-1	ADAM11	527	251	358	388	416	424	262	324	503	379	358	235	241	161	171	169	250	237	208	366	321	336	204	334	267
ADAM11_v3_6-2	ADAM11	656	200	156	257	249	125	97	136	275	658	377	122	137	415	342	183	164	438	293	376	249	273	201	374	447
ADAM11_v3_6-3	ADAM11	466	127	199	101	139	150	48	125	118	119	91	70	68	14	60	17	73	116	82	138	89	162	94	52	118
ADAM11_v3_6-4	ADAM11	204	107	87	119	60	48	38	95	157	209	84	71	19	184	119	55	43	44	51	78	58	75	64	67	80
ADAM11_v3_6-5	ADAM11	524	202	280	211	248	261	140	223	283	198	164	216	157	190	119	169	226	126	96	122	178	213	103	157	191
ADAM11_v3_6-6	ADAM11	313	21	73	67	48	72	35	64	78	173	71	87	174	170	59	248	230	77	65	90	85	40	41	69	103
ADAM12_v3_6-1	ADAM12	1123	666	669	657	776	764	560	451	724	1076	664	879	406	693	949	488	542	896	878	1196	851	1130	1138	868	1076
ADAM12_v3_6-2	ADAM12	620	478	543	419	518	758	394	416	432	539	387	625	502	331	353	526	541	501	381	526	394	419	314	381	518
ADAM12_v3_6-3	ADAM12	195	97	189	245	238	128	74	165	177	284	142	190	121	202	426	149	132	89	89	119	91	85	99	127	143
ADAM12_v3_6-4	ADAM12	545	190	205	240	241	266	224	148	160	388	231	418	313	470	203	377	452	475	327	436	397	281	328	441	448
ADAM12_v3_6-5	ADAM12	414	288	312	320	402	347	142	158	303	653	466	393	376	1121	1026	423	756	434	315	500	403	283	486	386	470
ADAM12_v3_6-6	ADAM12	440	216	149	152	172	165	147	153	148	246	175	187	129	167	187	329	130	157	141	250	164	169	154	235	237
ADAM15_v3_6-1	ADAM15	833	323	531	455	519	391	255	303	471	984	812	613	607	1288	1110	727	766	735	574	792	699	701	630	748	771
ADAM15_v3_6-2	ADAM15	379	180	145	179	174	170	144	172	201	125	144	163	116	71	86	217	178	162	133	258	147	153	229	249	190
ADAM15_v3_6-3	ADAM15	1984	1229	1323	1247	1419	1425	827	887	1670	1949	1622	1837	1362	1655	1843	2030	2173	1412	1018	1575	1299	1380	1202	1226	1521
ADAM15_v3_6-4	ADAM15	506	261	317	280	289	282	218	334	242	231	132	166	237	42	48	201	273	264	257	279	252	306	200	344	344
ADAM15_v3_6-5	ADAM15	498	242	341	224	221	213	203	279	363	239	153	148	109	90	106	78	157	156	110	308	178	149	205	198	201
ADAM15_v3_6-6	ADAM15	333	183	167	296	241	143	111	140	284	124	139	182	92	108	36	172	125	172	122	94	117	183	52	103	98
ADAM17_v3_6-1	ADAM17	383	311	248	199	225	230	223	191	192	445	322	328	354	525	223	258	489	309	191	352	326	219	275	298	409
ADAM17_v3_6-2	ADAM17	485	176	155	169	191	203	166	170	172	421	317	300	120	215	405	184	243	293	203	264	227	385	232	271	306
ADAM17_v3_6-3	ADAM17	553	302	413	341	363	390	193	165	327	216	206	247	401	215	333	302	445	436	440	648	531	653	731	414	542
ADAM17_v3_6-4	ADAM17	156	87	106	79	139	129	41	61	76	78	48	119	143	2	27	72	106	107	93	229	158	96	90	179	115
ADAM17_v3_6-5	ADAM17	577	207	277	271	205	125	123	130	186	260	272	335	168	188	311	165	179	463	415	753	466	578	599	425	489
ADAM17_v3_6-6	ADAM17	463	59	66	56	51	40	65	37	53	122	153	107	176	98	112	127	130	186	152	285	171	163	182	184	135
ADAM18_v3_8-1	ADAM18	980	580	702	572	745	734	580	495	631	765	602	351	337	971	965	314	562	633	429	719	629	496	525	580	740
ADAM18_v3_8-2	ADAM18	409	252	294	212	293	151	123	194	208	448	321	163	143	603	614	158	93	332	238	417	284	172	310	302	331
ADAM18_v3_8-3	ADAM18	261	135	208	171	258	202	59	155	168	577	171	276	243	1337	693	269	258	260	228	325	196	230	284	285	280
ADAM18_v3_8-4	ADAM18	370	83	187	128	220	160	104	136	170	133	181	210	171	150	397	229	72	249	182	263	221	188	253	167	276
ADAM18_v3_8-5	ADAM18	591	367	418	349	354	400	233	437	449	289	275	391	308	221	270	374	320	384	291	388	280	342	324	251	356
ADAM18_v3_8-6	ADAM18	1026	579	727	637	600	635	414	492	708	1370	938	795	599	1303	860	784	825	807	573	790	701	829	557	639	815
ADAM18_v3_8-7	ADAM18	526	337	305	250	319	393	256	286	266	521	297	397	236	481	396	338	198	416	313	438	429	307	512	487	393
ADAM18_v3_8-8	ADAM18	189	44	25	54	57	32	29	12	28	105	69	88	75	46	54	59	57	82	41	98	47	58	149	77	108
ADAM19_v3_6-1	ADAM19	430	342	252	235	329	235	215	142	136	378	281	531	330	349	272	558	427	472	389	444	545	393	394	440	571
ADAM19_v3_6-2	ADAM19	362	180	126	51	95	43	68	85	135	233	268	181	186	144	288	273	261	130	192	295	125	193	204	114	148
ADAM19_v3_6-3	ADAM19	321	48	101	85	168	273	50	50	61	282	201	83	90	195	352	98	215	127	110	111	118	67	86	142	153
ADAM19_v3_6-4	ADAM19	426	145	220	196	196	155	100	135	158	247	181	281	239	63	121	173	443	413	345	454	399	389	321	431	413
ADAM19_v3_6-5	ADAM19	439	355	464	405	579	427	206	342	467	739	358	473	596	509	316	415	640	344	348	459	346	418	512	399	409
ADAM19_v3_6-6	ADAM19	452	158	224	253	268	299	168	178	299	339	282	505	257	211	344	437	335	438	292	437	337	296	314	482	526
ADAM2_v3_6-1	ADAM2	644	174	230	143	227	216	142	164	187	210	92	154	189	124	110	233	204	339	214	365	229	245	227	261	281
ADAM2_v3_6-2	ADAM2	444	337	380	278	309	264	182	275	290	522	276	247	220	193	328	226	343	277	133	209	219	234	111	213	266
ADAM2_v3_6-3	ADAM2	413	496	388	425	456	382	393	232	659	760	514	307	379	1001	362	383	595	368	369	306	301	263	258	344	395
ADAM2_v3_6-4	ADAM2	666	97	111	141	128	152	53	99	239	509	225	350	182	251	250	154	179	273	172	265	193	180	241	219	380
ADAM2_v3_6-5	ADAM2	884	318	487	419	434	300	190	208	371	481	485	687	441	461	413	796	440	484	401	585	447	417	516	500	517
ADAM2_v3_6-6	ADAM2	176	60	31	42	56	31	47	43	62	147	134	83	85	37	63	202	88	52	32	54	41	2	12	17	34
ADAM20_v3_6-1	ADAM20	239	103	107	78	96	175	74	87	102	109	85	80	181	13	100	133	195	149	73	95	57	51	56	86	106
ADAM20_v3_6-2	ADAM20	269	76	92	61	110	83	11	55	85	175	205	292	184	193	447	373	176	107	116	188	111	148	129	170	151
ADAM20_v3_6-3	ADAM20	1489	619	731	639	635	873	588	732	863	909	584	749	472	343	605	704	743	702	502	739	549	674	567	682	839
ADAM20_v3_6-4	ADAM20	810	178	130	207	174	111	103	92	183	686	408	498	446	270	260	460	540	232	256	419	183	259	283	203	215
ADAM20_v3_6-5	ADAM20	551	50	64	47	19	18	13	55	14	235	188	168	140	40	107	135	171	37	30	24	20	8	0	27	17
ADAM20_v3_6-6	ADAM20	330	146	241	203	267	438	81	294	297	437	154	210	134	333	282	178	238	211	169	328	253	163	282	236	270
ADAM21_v3_6-1	ADAM21	468	603	658	543	673	761	383	463	644	512	525	502	378	900	485	447	424	698	369	656	491	489	511	438	612
ADAM21_v3_6-2	ADAM21	372	176	305	290	127	226	244	218	374	206	126	119	127	15	96	152	110	152	133	148	130	100	102	110	123
ADAM21_v3_6-3	ADAM21	243	91	106	133	63	45	41	64	68	161	113	79	165	200	52	219	135	139	112	152	120	117	169	136	137
ADAM21_v3_6-4	ADAM21	365	99	92	58	95	37	50	59	73	124	64	42	91	145	85	46	37	35	33	41	35	14	11	12	32
ADAM21_v3_6-5	ADAM21	400	294	422	299	460	447	214	314	364	252	180	327	269	224	146	320	261	346	346	390	301	338	381	227	315
ADAM21_v3_6-6	ADAM21	501	344	405	376	415	335	271	187	435	1121	593	560	697	805	891	718	706	427	390	503	442	495	342	411	535
ADAM22_v3_6-1	ADAM22	484	365	310	276	367	444	393	349	422	334	206	244	299	90	194	175	257	307	288	351	260	217	237	385	342
ADAM22_v3_6-2	ADAM22	84	34	69	20	58	26	14	57	16	100	96	35	37	6	4	21	3	123	59	87	60	77	76	88	101
ADAM22_v3_6-3	ADAM22	323	139	242	173	183	89	137	155	208	346	209	276	277	379	170	252	267	159	174	295	248	265	310	293	251
ADAM22_v3_6-4	ADAM22	375	394	464	414	457	457	457	348	626	195	127	173	100	152	69	135	87	219	152	249	252	211	206	290	313
ADAM22_v3_6-5	ADAM22	361	219	252	153	191	347	191	224	241	96	181	175	259	65	225	302	166	183	118	187	232	141	186	226	216
ADAM22_v3_6-6	ADAM22	412	135	148	140	194	131	91	93	112	182	115	227	99	80	176	159	157	206	163	286	238	201	237	300	244
ADAM23_v3_6-1	ADAM23	317	239	304	225	307	231	163	271	248	192	199	141	178	108	158	122	154	228	222	214	220	230	242	205	244
ADAM23_v3_6-2	ADAM23	1083	422	477	482	520	809	420	463	611	512	332	433	269	294	296	393	426	457	372	588	446	453	457	469	579
ADAM23_v3_6-3	ADAM23	855	532	419	407	536	462	335	336	432	463	238	448	345	304	150	444	437	540	488	687	502	551	455	612	654
ADAM23_v3_6-4	ADAM23	195	30	69	59	77	86	15	80	44	173	69	119	42	188	102	124	16	144	96	120	179	176	98	144	179
ADAM23_v3_6-5	ADAM23	179	39	73	48	26	23	44	27	64	65	40	59	53	6	11	40	48	82	44	95	64	53	41	54	46
ADAM23_v3_6-6	ADAM23	352	265	241	230	310	308	241	213	274	350	87	175	160	243	189	111	70	348	270	382	423	304	285	423	402
ADAM28_v3_6-1	ADAM28	728	818	816	884	947	785	580	710	1002	914	483	890	533	759	838	1005	691	912	787	1119	849	1091	924	950	1094
ADAM28_v3_6-2	ADAM28	114	74	89	101	49	46	39	42	91	32	39	59	94	2	14	50	87	144	78	114	84	153	149	151	199
ADAM28_v3_6-3	ADAM28	456	315	327	253	378	271	301	192	340	294	227	287	123	99	163	313	245	335	290	386	299	348	458	370	374
ADAM28_v3_6-4	ADAM28	908	676	672	628	634	703	451	579	776	526	344	583	294	230	328	532	426	689	639	811	820	897	665	752	785
ADAM28_v3_6-5	ADAM28	333	130	211	134	139	167	101	109	163	477	207	256	202	232	217	270	294	303	241	310	233	213	231	279	335
ADAM28_v3_6-6	ADAM28	419	392	415	358	379	344	348	418	407	229	151	272	422	158	93	204	580	424	352	542	334	550	601	314	397
ADAM29_v3_6-1	ADAM29	381	191	246	275	303	239	170	167	230	407	195	144	99	296	92	321	114	269	249	388	226	430	362	344	283
ADAM29_v3_6-2	ADAM29	195	227	242	212	172	122	172	232	258	192	56	141	119	210	117	201	125	215	189	226	263	255	185	284	252
ADAM29_v3_6-3	ADAM29	699	338	446	340	413	334	275	414	375	460	204	248	220	347	376	192	442	452	340	575	407	463	317	407	500
ADAM29_v3_6-4	ADAM29	551	824	961	673	615	746	709	798	818	569	462	402	486	361	388	399	334	552	412	581	396	494	476	533	644
ADAM29_v3_6-5	ADAM29	913	634	526	571	632	360	446	432	485	827	702	698	615	474	689	572	906	562	525	820	580	579	679	681	708
ADAM29_v3_6-6	ADAM29	346	296	287	204	313	437	214	324	267	345	219	161	197	119	175	123	344	280	268	348	190	308	203	229	302
ADAM30_v3_6-1	ADAM30	232	40	34	29	18	28	14	8	42	128	100	176	66	42	82	186	171	71	61	62	64	69	28	63	80
ADAM30_v3_6-2	ADAM30	336	167	231	159	189	132	130	156	253	587	135	189	122	797	135	102	107	203	130	292	209	121	160	152	223
ADAM30_v3_6-3	ADAM30	557	183	253	181	170	152	147	220	154	444	300	222	208	213	427	342	230	246	220	353	216	279	327	223	200
ADAM30_v3_6-4	ADAM30	238	30	68	17	49	37	13	60	38	125	81	115	125	82	63	41	115	101	40	102	67	71	77	53	60
ADAM30_v3_6-5	ADAM30	386	174	160	180	109	88	83	104	129	313	108	127	115	60	80	189	122	115	106	138	92	141	150	89	119
ADAM30_v3_6-6	ADAM30	434	96	170	124	158	118	100	141	125	228	128	116	96	50	133	43	106	126	111	129	78	117	79	80	90
ADAM32_v3_6-1	ADAM32	706	304	479	401	312	385	309	358	399	451	338	410	280	265	377	478	427	392	245	322	384	358	271	388	409
ADAM32_v3_6-2	ADAM32	557	447	375	315	369	446	316	312	379	731	360	384	297	694	604	331	286	483	438	623	516	570	538	625	500
ADAM32_v3_6-3	ADAM32	223	147	174	135	176	217	99	118	174	233	199	130	177	176	88	176	239	282	164	268	178	146	322	300	384
ADAM32_v3_6-4	ADAM32	1231	1198	987	1004	1144	1183	1015	859	1170	917	1144	853	611	941	2019	689	761	848	579	796	637	735	693	757	858
ADAM32_v3_6-5	ADAM32	771	170	180	173	393	233	151	181	234	595	580	414	328	495	560	514	372	199	163	335	247	155	208	295	292
ADAM32_v3_6-6	ADAM32	466	353	648	493	465	454	277	605	657	395	232	315	225	190	284	392	394	253	230	367	272	285	333	336	374
ADAM33_v3_6-1	ADAM33	1120	1022	1338	930	1124	1109	799	1070	1380	915	1013	1093	1046	533	926	946	1600	1180	667	1165	1089	963	799	966	1192
ADAM33_v3_6-2	ADAM33	457	158	214	155	288	123	119	159	146	286	175	267	160	473	316	254	171	230	163	230	276	251	163	262	285
ADAM33_v3_6-3	ADAM33	654	595	593	476	735	607	359	437	547	726	433	440	577	296	473	722	610	549	347	547	402	517	370	355	695
ADAM33_v3_6-4	ADAM33	629	309	294	278	331	194	192	144	372	527	419	562	412	384	484	486	550	461	295	428	441	285	309	532	569
ADAM33_v3_6-5	ADAM33	633	88	64	25	51	57	68	45	59	111	55	82	63	95	46	59	72	83	42	74	115	56	73	151	105
ADAM33_v3_6-6	ADAM33	287	165	152	171	269	284	118	175	132	291	74	151	119	217	89	62	130	300	153	319	258	162	190	204	353
ADAM7_v3_6-1	ADAM7	964	735	844	745	726	909	478	689	715	1266	948	804	719	1692	1421	695	768	984	1026	1198	981	1135	851	1136	1287
ADAM7_v3_6-2	ADAM7	293	320	326	244	338	319	200	337	405	442	506	412	345	337	599	363	364	243	238	290	243	363	278	219	336
ADAM7_v3_6-3	ADAM7	535	337	466	350	466	234	252	380	349	518	268	402	333	255	220	422	290	400	290	451	321	278	327	296	357
ADAM7_v3_6-4	ADAM7	508	283	331	344	406	246	239	219	433	759	542	400	375	636	604	306	289	364	322	399	300	229	421	287	386
ADAM7_v3_6-5	ADAM7	293	110	142	79	107	49	69	60	42	222	185	148	147	175	296	101	107	209	114	111	126	176	104	148	161
ADAM7_v3_6-6	ADAM7	298	173	190	216	173	104	203	133	164	258	158	165	149	151	167	149	319	117	153	273	178	142	155	223	215
ADAM8_v3_6-1	ADAM8	356	231	219	200	164	143	135	97	189	509	379	417	177	993	1007	379	281	507	368	463	490	531	419	533	552
ADAM8_v3_6-2	ADAM8	892	350	388	431	418	293	263	313	470	686	434	653	431	460	553	622	462	595	397	632	525	408	531	595	590
ADAM8_v3_6-3	ADAM8	424	388	346	380	401	489	337	260	484	272	113	328	307	442	80	291	376	256	179	268	267	222	279	199	247
ADAM8_v3_6-4	ADAM8	999	774	858	826	840	867	560	701	1044	990	711	828	653	816	728	977	792	846	689	1039	756	907	855	805	877
ADAM8_v3_6-5	ADAM8	488	379	249	392	412	418	294	221	467	584	380	323	320	417	544	291	249	399	257	443	472	365	379	397	446
ADAM8_v3_6-6	ADAM8	553	667	649	597	683	567	576	490	666	991	532	1003	516	627	722	834	1181	763	529	959	799	549	763	745	861
ADAM9_v3_6-1	ADAM9	320	134	141	81	115	137	66	138	80	219	157	164	91	151	177	187	189	152	88	141	134	78	144	161	177
ADAM9_v3_6-2	ADAM9	859	445	591	386	448	635	380	497	487	559	401	467	298	420	357	437	624	456	463	664	423	609	656	512	432
ADAM9_v3_6-3	ADAM9	765	339	567	470	353	298	191	503	552	660	260	283	289	423	245	237	239	483	294	540	446	350	383	506	527
ADAM9_v3_6-4	ADAM9	353	264	267	340	375	423	265	337	405	252	307	315	214	123	502	519	308	490	324	512	414	314	385	408	580
ADAM9_v3_6-5	ADAM9	741	429	469	447	515	475	322	416	649	579	387	394	235	690	1068	427	464	309	323	393	310	410	479	388	351
ADAM9_v3_6-6	ADAM9	723	499	626	512	446	442	352	443	661	486	212	526	245	411	201	353	488	372	359	510	345	264	348	491	435
ADAMDEC1_v3_6-1	ADAMDEC1	379	150	152	277	187	139	83	85	182	161	159	150	71	62	241	93	99	240	144	275	234	231	239	185	307
ADAMDEC1_v3_6-2	ADAMDEC1	401	176	157	174	191	100	63	142	187	367	415	242	311	166	700	178	379	331	281	462	291	240	505	422	369
ADAMDEC1_v3_6-3	ADAMDEC1	259	260	236	155	204	219	183	153	176	499	336	345	256	707	505	484	490	211	208	266	251	272	224	186	215
ADAMDEC1_v3_6-4	ADAMDEC1	293	215	254	160	351	330	106	136	166	369	123	100	97	246	175	29	103	281	223	295	224	233	166	216	216
ADAMDEC1_v3_6-5	ADAMDEC1	614	168	201	206	169	121	126	130	176	437	161	333	228	225	184	236	163	446	268	323	400	264	293	306	418
ADAMDEC1_v3_6-6	ADAMDEC1	567	237	182	195	206	203	180	139	217	297	237	377	337	290	253	436	324	423	284	451	429	429	325	411	517
ADAMTS1_v3_6-1	ADAMTS1	1741	914	1211	940	935	1024	624	683	1096	1621	1251	1038	971	1818	1800	1179	1218	1159	998	1488	1057	1172	1200	1197	1389
ADAMTS1_v3_6-2	ADAMTS1	507	116	145	121	104	85	103	165	122	224	166	211	158	119	186	166	387	227	192	323	202	211	231	204	246
ADAMTS1_v3_6-3	ADAMTS1	551	281	262	194	364	372	191	196	263	345	200	205	120	291	46	172	169	284	142	328	244	180	264	192	330
ADAMTS1_v3_6-4	ADAMTS1	896	673	793	633	873	1010	803	930	711	613	387	617	356	349	367	514	567	719	521	858	649	665	629	771	837
ADAMTS1_v3_6-5	ADAMTS1	1502	905	1013	943	1049	1061	657	1010	1190	1579	920	1002	982	1287	897	1323	1148	792	648	804	780	805	701	752	876
ADAMTS1_v3_6-6	ADAMTS1	614	316	307	233	296	314	240	150	255	634	323	365	219	518	293	259	163	488	364	375	408	322	327	468	557
ADAMTS10_v3_6-1	ADAMTS10	430	144	158	164	196	184	59	139	268	502	210	315	273	642	298	358	292	212	150	306	153	245	311	179	196
ADAMTS10_v3_6-2	ADAMTS10	318	79	94	91	128	86	65	48	97	164	75	141	117	56	124	131	121	109	85	148	96	153	122	123	84
ADAMTS10_v3_6-3	ADAMTS10	606	390	453	317	376	446	329	506	385	317	396	485	400	134	627	431	557	355	258	267	358	363	320	297	395
ADAMTS10_v3_6-4	ADAMTS10	850	486	522	443	554	699	411	432	613	1033	534	590	559	774	801	501	482	346	497	512	354	611	586	396	367
ADAMTS10_v3_6-5	ADAMTS10	513	305	240	278	304	413	220	234	330	529	422	533	396	519	434	569	325	274	227	478	268	279	367	325	278
ADAMTS10_v3_6-6	ADAMTS10	519	478	606	544	608	759	428	674	548	684	446	506	513	418	433	630	892	664	560	846	629	614	656	666	757
ADAMTS12_v3_6-1	ADAMTS12	667	293	170	275	253	206	189	157	198	726	423	496	542	598	471	410	532	500	458	690	422	670	473	499	590
ADAMTS12_v3_6-2	ADAMTS12	781	953	696	714	925	863	590	688	894	952	599	651	607	836	704	778	607	765	585	829	726	771	768	742	775
ADAMTS12_v3_6-3	ADAMTS12	625	194	244	138	108	90	130	266	126	540	298	247	216	869	556	224	197	246	194	397	260	210	225	268	306
ADAMTS12_v3_6-4	ADAMTS12	604	297	288	268	340	346	180	227	259	660	364	305	432	672	445	514	637	324	263	476	357	359	345	294	375
ADAMTS12_v3_6-5	ADAMTS12	227	304	506	343	213	283	230	337	347	359	163	101	92	208	312	106	76	293	279	255	219	375	257	249	355
ADAMTS12_v3_6-6	ADAMTS12	514	190	267	212	321	244	146	248	258	521	329	426	268	342	285	186	265	257	216	310	225	184	150	196	229
ADAMTS13_v3_6-1	ADAMTS13	379	167	173	132	177	81	49	127	132	269	251	132	172	174	290	187	139	301	260	306	271	254	183	361	347
ADAMTS13_v3_6-2	ADAMTS13	476	229	247	348	300	255	152	173	315	548	535	389	470	316	569	393	551	448	370	527	468	392	452	510	462
ADAMTS13_v3_6-3	ADAMTS13	257	306	255	242	320	435	347	272	466	104	86	94	132	180	52	166	91	136	101	119	128	169	169	165	237
ADAMTS13_v3_6-4	ADAMTS13	330	178	320	334	302	290	139	266	326	347	213	276	259	265	311	376	500	323	228	257	274	346	284	301	317
ADAMTS13_v3_6-5	ADAMTS13	386	237	279	257	149	148	159	113	166	384	205	390	276	314	273	366	461	415	307	455	434	367	458	404	434
ADAMTS13_v3_6-6	ADAMTS13	822	471	520	397	502	514	405	449	448	501	617	520	374	553	1155	369	523	523	422	582	379	574	482	401	555
ADAMTS14_v3_6-1	ADAMTS14	214	67	129	100	112	142	52	81	49	63	82	201	171	14	14	179	96	125	52	92	94	85	70	75	136
ADAMTS14_v3_6-2	ADAMTS14	545	612	604	537	647	633	493	434	634	814	408	441	391	1222	382	491	707	629	482	552	531	598	412	479	661
ADAMTS14_v3_6-3	ADAMTS14	484	399	419	471	450	452	239	246	423	450	271	496	385	398	137	539	514	437	348	442	425	300	348	332	363
ADAMTS14_v3_6-4	ADAMTS14	401	257	335	257	225	198	114	326	247	478	251	295	116	327	186	277	195	313	224	352	323	221	250	365	312
ADAMTS14_v3_6-5	ADAMTS14	1610	1013	1185	908	1382	1242	776	1052	1180	1632	1229	1265	1506	1155	1558	1272	1896	1347	1166	1618	1465	1467	1272	1387	1662
ADAMTS14_v3_6-6	ADAMTS14	968	489	539	419	453	483	403	351	517	745	421	389	226	922	400	324	292	587	512	758	611	687	584	646	625
ADAMTS15_v3_6-1	ADAMTS15	369	340	411	402	345	212	283	225	406	219	270	354	254	144	154	208	401	282	219	279	254	229	204	255	388
ADAMTS15_v3_6-2	ADAMTS15	372	83	124	136	134	110	72	77	96	136	42	38	148	24	32	83	194	199	89	218	216	111	138	222	160
ADAMTS15_v3_6-3	ADAMTS15	300	171	233	291	269	243	137	194	374	182	55	148	235	98	33	104	128	241	205	313	171	248	271	248	257
ADAMTS15_v3_6-4	ADAMTS15	462	435	526	553	510	537	425	486	677	421	239	336	343	366	248	127	526	297	256	371	377	264	307	462	460
ADAMTS15_v3_6-5	ADAMTS15	771	592	836	675	865	654	476	539	746	1151	801	663	764	1008	836	367	771	737	580	669	600	753	473	618	799
ADAMTS15_v3_6-6	ADAMTS15	827	944	971	712	933	996	715	619	884	770	585	631	573	743	701	527	667	742	668	1044	808	762	781	784	841
ADAMTS16_v3_6-1	ADAMTS16	401	143	194	182	145	156	143	138	211	536	337	259	229	417	585	441	222	234	237	263	233	267	182	291	256
ADAMTS16_v3_6-2	ADAMTS16	508	227	182	214	144	110	114	141	133	227	262	276	171	122	312	415	256	282	205	315	241	247	329	259	304
ADAMTS16_v3_6-3	ADAMTS16	878	400	429	361	417	438	491	420	489	303	175	261	262	103	382	347	385	525	400	447	511	524	468	385	573
ADAMTS16_v3_6-4	ADAMTS16	280	211	344	254	207	321	159	293	205	286	181	171	169	116	140	99	253	231	165	328	159	202	229	311	257
ADAMTS16_v3_6-5	ADAMTS16	1364	579	560	702	713	581	425	480	723	764	457	707	579	503	341	648	903	825	585	821	811	787	804	831	804
ADAMTS16_v3_6-6	ADAMTS16	385	202	230	148	262	255	173	155	180	215	140	125	85	130	69	140	86	348	436	550	362	475	496	476	451
ADAMTS17_v3_6-1	ADAMTS17	650	181	257	178	188	155	82	103	170	595	298	461	352	476	240	480	543	325	175	247	273	176	196	251	243
ADAMTS17_v3_6-2	ADAMTS17	256	86	130	87	66	67	64	100	115	263	149	143	131	307	213	220	139	109	29	81	55	39	60	69	60
ADAMTS17_v3_6-3	ADAMTS17	1436	900	898	1041	939	1200	827	840	1352	1386	1069	914	899	1194	1250	817	1141	834	649	978	780	838	680	737	935
ADAMTS17_v3_6-4	ADAMTS17	321	166	322	118	233	192	58	220	243	435	188	337	211	213	383	277	387	162	138	171	173	176	118	104	99
ADAMTS17_v3_6-5	ADAMTS17	217	63	81	47	48	40	35	58	82	124	175	163	67	260	297	209	125	88	65	60	93	62	24	76	135
ADAMTS17_v3_6-6	ADAMTS17	396	111	144	138	149	125	54	81	79	405	349	253	217	369	400	382	183	239	161	297	156	184	204	164	273
ADAMTS18_v3_6-1	ADAMTS18	889	465	432	378	486	402	372	522	510	489	468	574	535	367	308	631	692	470	420	596	482	423	400	431	608
ADAMTS18_v3_6-2	ADAMTS18	512	98	163	170	122	112	99	173	149	720	758	401	255	1517	2166	233	379	239	205	338	223	215	281	212	311
ADAMTS18_v3_6-3	ADAMTS18	309	29	22	41	26	24	22	18	12	195	44	124	104	119	60	58	63	88	65	98	69	99	117	72	74
ADAMTS18_v3_6-4	ADAMTS18	377	75	80	66	98	88	45	41	199	221	160	215	162	283	46	94	56	96	101	116	141	110	141	90	163
ADAMTS18_v3_6-5	ADAMTS18	933	345	359	252	363	275	245	273	404	861	427	694	540	616	353	858	617	361	227	316	367	220	227	251	461
ADAMTS18_v3_6-6	ADAMTS18	555	243	180	168	252	265	164	170	221	985	825	693	684	1185	1259	605	951	381	252	337	371	229	247	336	286
ADAMTS19_v3_6-1	ADAMTS19	831	494	659	551	567	515	401	494	644	731	455	585	577	502	479	671	593	704	637	788	820	710	638	706	771
ADAMTS19_v3_6-2	ADAMTS19	699	716	720	635	804	820	752	578	662	804	568	674	428	752	574	520	751	832	697	1017	717	907	792	814	854
ADAMTS19_v3_6-3	ADAMTS19	1194	616	900	735	920	881	466	589	851	1070	576	1041	767	616	427	945	846	1034	906	1205	999	1081	1109	1063	1009
ADAMTS19_v3_6-4	ADAMTS19	454	176	240	158	229	198	158	219	180	527	295	334	217	367	586	372	321	247	284	321	253	379	279	327	402
ADAMTS19_v3_6-5	ADAMTS19	496	300	338	416	362	380	164	215	341	829	450	457	399	635	576	441	563	452	493	508	484	594	418	505	528
ADAMTS19_v3_6-6	ADAMTS19	1166	592	554	560	595	483	452	382	571	617	575	772	498	466	449	723	775	615	448	613	515	499	459	526	783
ADAMTS2_v3_6-1	ADAMTS2	1453	735	774	708	712	592	481	535	761	1198	725	555	685	1358	868	522	549	735	568	954	713	798	724	738	868
ADAMTS2_v3_6-2	ADAMTS2	377	298	480	475	354	413	189	489	662	402	294	220	189	424	498	167	313	422	256	417	360	257	354	477	575
ADAMTS2_v3_6-3	ADAMTS2	688	246	329	321	243	164	199	258	470	314	477	438	317	427	1520	369	306	402	354	553	401	305	400	345	503
ADAMTS2_v3_6-4	ADAMTS2	558	620	720	647	597	847	579	639	925	984	562	528	349	1220	539	399	503	623	376	513	537	340	398	530	583
ADAMTS2_v3_6-5	ADAMTS2	728	557	608	539	465	530	477	566	715	364	275	360	148	328	335	243	203	496	435	537	449	491	483	435	450
ADAMTS2_v3_6-6	ADAMTS2	610	579	876	643	507	760	588	833	1106	653	493	474	357	493	515	495	774	634	547	813	745	650	642	783	797
ADAMTS20_v3_6-1	ADAMTS20	315	231	247	352	245	284	109	222	290	365	195	291	195	194	243	338	236	258	204	314	253	222	177	225	288
ADAMTS20_v3_6-2	ADAMTS20	414	234	231	260	277	225	180	183	379	380	219	259	223	192	147	474	141	336	313	477	386	371	349	359	409
ADAMTS20_v3_6-3	ADAMTS20	609	491	473	434	580	539	300	385	400	571	392	468	381	416	318	573	426	690	587	865	657	824	852	800	662
ADAMTS20_v3_6-4	ADAMTS20	291	159	195	247	220	247	187	129	277	22	64	94	23	43	29	40	86	216	213	303	219	140	245	238	284
ADAMTS20_v3_6-5	ADAMTS20	147	74	48	111	69	56	65	98	135	20	14	14	33	5	8	14	51	78	83	110	113	105	117	109	64
ADAMTS20_v3_6-6	ADAMTS20	319	192	182	164	167	166	86	101	150	83	46	94	117	93	41	59	298	134	74	126	82	100	103	131	64
ADAMTS3_v3_6-1	ADAMTS3	378	64	79	174	178	193	57	137	279	289	125	201	103	113	136	135	172	169	110	259	189	242	216	190	203
ADAMTS3_v3_6-2	ADAMTS3	553	340	432	401	373	372	255	405	540	463	502	493	386	273	599	440	596	444	352	543	410	420	457	380	498
ADAMTS3_v3_6-3	ADAMTS3	218	206	186	139	186	180	126	121	149	108	150	132	80	53	77	154	250	134	83	184	160	147	99	141	150
ADAMTS3_v3_6-4	ADAMTS3	529	463	568	429	551	526	209	325	395	668	336	522	441	498	412	441	688	571	384	530	544	454	294	505	590
ADAMTS3_v3_6-5	ADAMTS3	392	171	353	311	301	314	134	276	294	441	264	501	220	353	317	253	383	391	373	383	345	414	314	415	371
ADAMTS3_v3_6-6	ADAMTS3	765	285	223	244	288	287	230	172	229	521	366	280	269	301	268	226	232	192	245	315	286	220	220	276	305
ADAMTS4_v3_6-1	ADAMTS4	518	230	241	218	213	240	157	145	219	614	320	337	259	720	515	335	370	163	151	323	249	161	247	321	179
ADAMTS4_v3_6-2	ADAMTS4	419	159	80	146	118	122	202	63	253	124	101	110	62	108	82	84	122	175	147	254	161	166	261	193	268
ADAMTS4_v3_6-3	ADAMTS4	1499	615	767	650	809	716	503	769	953	1194	798	990	784	752	753	1001	802	823	617	952	770	858	679	628	997
ADAMTS4_v3_6-4	ADAMTS4	466	106	206	144	191	96	86	114	151	415	303	310	169	314	285	104	175	195	160	214	166	226	188	177	228
ADAMTS4_v3_6-5	ADAMTS4	1171	541	544	589	724	591	434	487	878	876	658	741	562	578	765	543	754	664	425	571	494	470	564	538	682
ADAMTS4_v3_6-6	ADAMTS4	237	246	364	312	344	534	225	335	393	206	61	141	148	119	78	52	283	161	127	130	214	181	116	223	243
ADAMTS5_v3_6-1	ADAMTS5	1196	907	1069	888	915	921	829	864	1110	1610	1000	1012	864	800	643	1060	1118	1143	994	1386	1036	1148	1135	1284	1169
ADAMTS5_v3_6-2	ADAMTS5	332	260	298	297	223	233	187	217	284	388	118	244	235	799	111	208	229	321	293	403	275	262	354	302	312
ADAMTS5_v3_6-3	ADAMTS5	472	354	369	389	327	624	313	541	531	383	239	493	481	203	172	480	626	402	300	309	310	257	351	449	420
ADAMTS5_v3_6-4	ADAMTS5	958	529	747	521	662	657	420	555	586	1061	672	663	519	380	449	628	724	933	616	994	737	803	755	872	895
ADAMTS5_v3_6-5	ADAMTS5	1867	1537	1569	1604	1771	2059	1425	1384	1811	3446	1632	1538	1222	4633	1743	1588	1578	1779	1555	2012	1785	1976	1745	1858	1962
ADAMTS5_v3_6-6	ADAMTS5	466	230	287	189	172	109	116	118	137	299	187	199	177	318	399	193	257	212	184	279	226	247	288	249	206
ADAMTS6_v3_6-1	ADAMTS6	446	455	505	404	466	514	484	476	583	308	280	300	225	184	171	232	381	398	322	509	435	263	381	414	526
ADAMTS6_v3_6-2	ADAMTS6	538	288	275	269	418	383	166	318	271	391	213	101	60	545	337	79	126	274	232	345	327	181	302	246	312
ADAMTS6_v3_6-3	ADAMTS6	300	166	417	182	287	204	115	282	188	90	112	130	95	20	26	89	34	292	179	313	234	178	214	250	259
ADAMTS6_v3_6-4	ADAMTS6	868	409	327	413	450	340	231	263	459	467	305	481	355	350	276	385	644	763	549	768	649	658	602	794	994
ADAMTS6_v3_6-5	ADAMTS6	297	84	107	168	191	152	77	159	233	158	139	139	95	132	208	107	171	128	145	128	130	141	109	111	162
ADAMTS6_v3_6-6	ADAMTS6	89	181	174	123	239	192	125	184	225	66	61	96	83	106	142	97	140	174	131	162	117	197	158	146	151
ADAMTS7_v3_6-1	ADAMTS7	466	305	318	360	264	324	271	279	507	520	434	417	453	201	371	299	516	427	261	371	354	384	262	478	382
ADAMTS7_v3_6-2	ADAMTS7	604	450	509	585	542	513	291	427	651	657	267	511	444	413	290	520	575	592	434	659	687	466	591	521	627
ADAMTS7_v3_6-3	ADAMTS7	992	301	232	223	170	195	156	101	163	207	148	119	148	87	126	76	204	288	137	250	182	231	146	172	217
ADAMTS7_v3_6-4	ADAMTS7	605	479	637	673	581	580	460	568	877	640	404	558	258	832	588	510	404	564	333	530	501	449	475	481	652
ADAMTS7_v3_6-5	ADAMTS7	340	269	374	332	283	242	136	217	352	303	90	205	101	161	18	232	184	416	256	356	255	291	229	365	448
ADAMTS7_v3_6-6	ADAMTS7	662	476	535	480	335	323	363	393	482	411	369	419	257	405	279	233	174	394	286	427	402	319	341	490	483
ADAMTS8_v3_6-1	ADAMTS8	357	178	151	158	202	279	76	116	153	181	154	199	160	80	54	217	190	198	259	425	247	210	293	253	244
ADAMTS8_v3_6-2	ADAMTS8	387	255	224	197	327	392	239	170	240	387	204	283	113	128	125	184	247	296	255	368	196	417	374	316	308
ADAMTS8_v3_6-3	ADAMTS8	314	170	247	237	303	240	141	193	200	421	201	309	205	423	287	209	250	420	252	479	405	332	380	427	401
ADAMTS8_v3_6-4	ADAMTS8	1123	970	980	833	937	1143	681	859	951	1015	706	839	857	1038	844	919	1264	819	733	942	864	730	759	877	997
ADAMTS8_v3_6-5	ADAMTS8	464	160	278	153	282	157	158	195	174	823	486	270	350	1046	819	420	417	239	127	257	190	241	240	236	302
ADAMTS8_v3_6-6	ADAMTS8	572	434	406	400	386	371	341	430	595	277	195	253	202	149	257	190	211	398	301	291	259	286	284	219	323
ADAMTS9_v3_6-1	ADAMTS9	1092	307	534	364	479	437	292	421	387	911	581	765	350	812	795	578	529	848	514	739	650	578	553	674	694
ADAMTS9_v3_6-2	ADAMTS9	711	406	394	310	456	385	278	376	449	636	365	345	307	513	559	295	356	379	246	432	349	391	371	381	444
ADAMTS9_v3_6-3	ADAMTS9	882	513	392	449	459	487	369	387	547	522	290	201	297	461	451	331	269	478	354	310	363	536	309	391	410
ADAMTS9_v3_6-4	ADAMTS9	729	595	566	481	488	675	585	544	560	457	355	390	352	515	595	436	538	478	372	638	475	413	347	530	594
ADAMTS9_v3_6-5	ADAMTS9	424	144	220	177	237	174	111	166	218	155	223	227	105	151	376	210	412	177	115	129	220	92	145	244	166
ADAMTS9_v3_6-6	ADAMTS9	561	378	375	337	411	330	317	275	420	717	412	482	280	830	515	371	325	307	329	393	408	312	345	362	416
ADAMTSL1_v3_6-1	ADAMTSL1	512	587	712	650	613	720	732	584	793	874	447	614	386	840	450	845	833	569	518	719	610	578	514	644	631
ADAMTSL1_v3_6-2	ADAMTSL1	873	817	908	926	705	744	727	652	816	1282	1057	997	863	1739	1635	1246	1265	1152	1046	1211	1031	1297	1170	1166	1300
ADAMTSL1_v3_6-3	ADAMTSL1	385	219	255	216	227	126	81	196	229	180	125	102	119	153	94	31	159	204	176	278	320	172	270	312	305
ADAMTSL1_v3_6-4	ADAMTSL1	476	513	546	409	466	595	431	508	795	307	295	359	420	244	172	252	485	526	419	612	566	493	473	515	541
ADAMTSL1_v3_6-5	ADAMTSL1	1735	1580	1735	1900	1702	1373	1254	1430	1901	1948	1598	1693	1220	2258	2491	1697	1906	1783	1492	2122	1960	1770	1677	1985	2239
ADAMTSL1_v3_6-6	ADAMTSL1	264	103	150	135	201	106	52	122	126	445	249	260	238	249	199	419	328	186	128	134	155	131	87	162	116
ADAMTSL2_v3_6-1	ADAMTSL2	916	581	627	564	579	636	498	487	605	482	342	293	283	448	459	194	281	555	467	647	573	511	390	611	458
ADAMTSL2_v3_6-2	ADAMTSL2	447	275	208	243	259	323	237	244	492	361	317	317	265	290	218	484	351	264	221	316	235	203	192	308	265
ADAMTSL2_v3_6-3	ADAMTSL2	850	821	1160	1095	1046	1024	619	915	1229	1502	818	887	916	1140	797	975	670	703	615	900	681	911	746	753	750
ADAMTSL2_v3_6-4	ADAMTSL2	329	215	273	180	203	253	142	209	183	155	169	275	133	175	160	167	248	293	252	316	360	357	335	315	348
ADAMTSL2_v3_6-5	ADAMTSL2	996	688	786	702	668	737	423	736	864	704	487	600	489	667	364	736	451	661	476	804	589	542	608	545	880
ADAMTSL2_v3_6-6	ADAMTSL2	591	225	238	253	213	247	172	209	232	457	221	298	251	353	214	189	349	329	326	358	406	226	305	322	373
ADAMTSL3_v3_6-1	ADAMTSL3	639	332	419	392	508	366	226	345	344	555	427	421	309	262	193	372	458	626	516	629	563	701	569	705	904
ADAMTSL3_v3_6-2	ADAMTSL3	808	596	771	736	739	771	368	534	775	819	657	618	285	619	1018	636	459	639	651	907	687	985	942	792	687
ADAMTSL3_v3_6-3	ADAMTSL3	601	380	542	552	592	568	292	480	528	387	311	436	205	304	400	326	292	335	278	464	430	300	335	363	387
ADAMTSL3_v3_6-4	ADAMTSL3	282	153	143	126	180	139	121	164	162	228	217	91	70	52	382	70	91	206	156	262	168	141	242	174	266
ADAMTSL3_v3_6-5	ADAMTSL3	848	811	657	712	840	682	633	492	930	595	433	536	388	402	326	618	461	729	608	760	584	670	582	525	727
ADAMTSL3_v3_6-6	ADAMTSL3	538	511	674	503	424	479	309	650	688	295	337	311	337	135	266	188	385	457	374	488	378	374	398	483	424
ADAMTSL4_v3_6-1	ADAMTSL4	212	71	37	125	81	23	23	29	80	95	66	42	12	38	52	17	64	67	101	40	81	56	29	80	79
ADAMTSL4_v3_6-2	ADAMTSL4	505	89	184	138	155	210	138	127	130	314	197	193	113	325	197	186	132	177	158	181	170	134	167	175	198
ADAMTSL4_v3_6-3	ADAMTSL4	438	402	288	142	339	297	252	209	316	340	204	109	177	312	70	152	157	149	109	118	170	51	69	250	157
ADAMTSL4_v3_6-4	ADAMTSL4	231	21	12	46	29	4	10	6	44	66	60	155	51	20	180	155	97	43	29	32	49	7	34	18	67
ADAMTSL4_v3_6-5	ADAMTSL4	714	315	218	208	235	195	105	235	278	617	504	369	202	811	627	288	276	268	311	402	221	276	256	324	336
ADAMTSL4_v3_6-6	ADAMTSL4	139	108	45	78	84	78	142	67	99	287	132	48	79	241	338	66	67	43	30	51	25	24	20	14	48
ADAMTSL5_v3_6-1	ADAMTSL5	155	36	36	35	39	33	35	42	42	65	31	95	59	96	44	134	113	49	18	34	43	28	9	40	43
ADAMTSL5_v3_6-2	ADAMTSL5	540	454	589	467	558	692	406	481	576	565	440	548	479	445	701	598	547	338	293	466	377	270	380	310	409
ADAMTSL5_v3_6-3	ADAMTSL5	310	41	85	90	44	29	35	59	63	183	228	136	160	171	288	138	176	119	125	167	159	108	150	135	144
ADAMTSL5_v3_6-4	ADAMTSL5	422	534	481	460	583	631	477	371	502	735	669	718	675	699	1475	808	1003	573	495	680	553	682	568	798	803
ADAMTSL5_v3_6-5	ADAMTSL5	955	638	555	491	683	557	516	656	518	1079	709	563	606	756	669	496	987	554	510	698	577	448	505	697	608
ADAMTSL5_v3_6-6	ADAMTSL5	283	79	109	79	144	137	36	82	50	210	75	143	98	90	23	128	60	132	131	151	86	127	128	122	203
ADAP1_v3_6-1	ADAP1	458	426	544	456	541	621	383	474	447	486	316	522	348	367	286	299	414	581	510	583	538	460	587	496	700
ADAP1_v3_6-2	ADAP1	143	29	28	11	47	11	4	18	23	9	44	28	58	24	37	21	29	44	32	47	39	63	55	90	18
ADAP1_v3_6-3	ADAP1	863	358	389	377	451	366	198	253	384	689	620	465	467	813	735	363	278	379	325	617	348	296	333	332	456
ADAP1_v3_6-4	ADAP1	492	375	483	468	524	463	332	404	524	711	285	442	199	799	404	314	396	497	361	657	391	340	502	416	548
ADAP1_v3_6-5	ADAP1	337	139	170	156	227	208	90	129	139	204	101	126	56	164	136	75	92	128	85	150	106	138	97	75	93
ADAP1_v3_6-6	ADAP1	258	110	23	49	62	12	26	13	44	339	279	147	145	172	194	120	257	162	134	263	117	126	253	198	178
ADAP2_v3_6-1	ADAP2	498	196	304	259	285	361	252	276	281	57	52	125	104	102	4	61	97	167	200	271	207	220	202	243	243
ADAP2_v3_6-2	ADAP2	463	105	182	82	129	85	82	56	131	549	313	225	178	701	224	271	273	321	185	304	370	171	150	372	440
ADAP2_v3_6-3	ADAP2	354	142	164	174	161	202	102	101	147	307	83	173	92	134	136	146	44	131	167	142	173	118	151	183	164
ADAP2_v3_6-4	ADAP2	446	137	213	212	213	128	80	127	219	348	212	374	283	251	348	394	419	299	181	312	276	249	223	295	278
ADAP2_v3_6-5	ADAP2	510	137	159	228	148	139	143	139	224	284	156	200	244	147	96	192	162	220	199	243	254	165	177	279	279
ADAP2_v3_6-6	ADAP2	447	397	513	332	535	897	279	568	676	296	255	303	431	186	127	407	520	365	286	433	334	271	347	411	460
ADAR_v3_6-1	ADAR	1257	263	275	208	287	268	120	205	137	375	217	118	198	55	259	116	165	415	266	455	485	344	342	487	559
ADAR_v3_6-2	ADAR	252	85	99	86	48	28	33	37	68	87	44	112	75	64	30	123	35	92	87	90	114	100	122	120	66
ADAR_v3_6-3	ADAR	403	277	255	291	363	363	210	222	428	239	154	243	147	149	227	263	191	320	264	316	182	339	266	231	366
ADAR_v3_6-4	ADAR	413	128	188	140	139	77	100	174	119	87	72	86	76	53	82	70	91	183	121	145	172	162	108	184	226
ADAR_v3_6-5	ADAR	1214	629	614	584	681	582	433	514	506	926	493	861	510	666	624	561	617	972	646	923	885	729	770	1027	1048
ADAR_v3_6-6	ADAR	460	154	239	204	262	187	114	220	131	487	234	248	195	497	283	183	155	205	251	247	262	279	273	345	205
ADARB1_v3_6-1	ADARB1	672	574	495	549	577	401	360	563	636	1228	536	671	473	1293	887	812	896	756	466	687	779	588	564	713	687
ADARB1_v3_6-2	ADARB1	608	370	417	274	448	435	355	353	438	545	279	281	227	768	360	223	262	428	346	476	387	466	390	466	378
ADARB1_v3_6-3	ADARB1	183	172	213	168	180	230	74	149	187	95	124	112	82	150	93	15	105	84	111	146	58	47	92	57	51
ADARB1_v3_6-4	ADARB1	1170	686	834	707	902	910	546	752	874	846	656	780	692	712	922	881	909	762	617	728	614	505	420	623	946
ADARB1_v3_6-5	ADARB1	711	364	319	354	329	423	208	288	366	620	462	482	367	495	511	400	551	309	280	337	327	403	329	317	238
ADARB1_v3_6-6	ADARB1	623	186	296	171	234	168	116	140	220	478	243	219	224	483	209	180	202	303	308	386	376	304	293	316	341
ADARB2_v3_6-1	ADARB2	891	667	861	696	876	828	483	543	710	1207	810	805	616	808	650	953	905	530	631	711	600	730	489	596	457
ADARB2_v3_6-2	ADARB2	145	58	121	47	79	37	48	91	33	39	62	41	44	9	11	57	39	68	26	41	70	26	19	36	63
ADARB2_v3_6-3	ADARB2	219	62	76	69	50	15	28	23	84	221	125	126	174	271	183	104	220	64	68	53	63	54	18	76	90
ADARB2_v3_6-4	ADARB2	322	195	276	171	233	232	151	175	225	459	294	336	356	295	336	239	256	258	203	271	214	105	129	186	300
ADARB2_v3_6-5	ADARB2	1206	548	642	544	592	690	454	477	526	739	685	616	661	704	826	535	887	697	442	697	659	507	527	695	755
ADARB2_v3_6-6	ADARB2	1029	348	329	409	439	312	218	164	343	660	431	761	480	406	454	722	525	395	317	381	364	177	189	246	246
ADAT1_v3_6-1	ADAT1	392	94	105	57	87	120	81	86	105	181	127	295	251	160	185	408	303	157	162	162	113	145	102	160	143
ADAT1_v3_6-2	ADAT1	357	51	49	25	65	41	30	33	20	362	116	133	128	252	114	197	271	78	67	147	58	68	53	73	102
ADAT1_v3_6-3	ADAT1	1044	492	535	554	514	486	459	397	490	1102	755	748	657	1148	1108	781	803	498	451	516	435	498	325	443	376
ADAT1_v3_6-4	ADAT1	170	50	44	39	42	99	127	57	64	79	42	51	34	111	6	69	50	38	20	33	30	27	22	19	32
ADAT1_v3_6-5	ADAT1	509	169	162	174	222	227	100	150	134	178	62	145	177	93	81	120	128	181	144	233	231	257	281	165	181
ADAT1_v3_6-6	ADAT1	695	259	284	313	310	256	191	195	360	670	507	490	387	1062	678	417	406	428	269	451	417	342	327	492	513
ADAT2_v3_8-1	ADAT2	385	5	5	14	12	2	1	2	2	51	14	41	22	0	5	1	1	96	55	111	62	71	101	41	63
ADAT2_v3_8-2	ADAT2	501	11	6	28	17	8	1	14	37	57	15	22	14	31	1	11	2	51	34	61	25	3	21	41	36
ADAT2_v3_8-3	ADAT2	935	259	313	226	223	192	226	226	271	542	467	438	259	411	377	386	312	219	206	267	133	234	348	208	286
ADAT2_v3_8-4	ADAT2	469	61	30	31	62	84	30	21	50	33	36	13	16	16	5	0	0	4	24	39	12	7	4	9	2
ADAT2_v3_8-5	ADAT2	188	9	19	8	4	2	1	7	5	8	33	25	2	9	43	14	0	30	18	12	15	3	3	7	1
ADAT2_v3_8-6	ADAT2	152	16	31	26	23	24	15	34	15	105	43	73	47	86	9	30	21	15	35	30	45	43	16	38	25
ADAT2_v3_8-7	ADAT2	357	9	6	7	0	1	1	0	0	27	9	33	0	0	7	2	1	15	12	7	10	1	2	2	14
ADAT2_v3_8-8	ADAT2	325	19	8	11	4	1	0	3	1	85	37	42	1	97	0	1	23	7	5	38	4	0	4	23	0
ADAT3_v3_6-1	ADAT3	788	91	38	76	73	25	28	8	62	207	298	264	209	133	241	145	150	61	67	90	61	26	54	45	50
ADAT3_v3_6-2	ADAT3	256	55	66	39	38	38	16	47	136	101	122	64	21	15	74	31	67	45	53	88	66	82	75	28	21
ADAT3_v3_6-3	ADAT3	899	70	79	83	136	38	41	27	72	272	190	216	137	109	42	102	102	135	182	282	117	266	185	76	114
ADAT3_v3_6-4	ADAT3	269	71	51	52	108	77	61	68	39	76	38	57	41	17	7	26	22	57	53	68	80	81	98	50	57
ADAT3_v3_6-5	ADAT3	696	53	31	77	35	14	64	47	90	298	149	249	170	97	192	258	50	85	70	158	46	42	50	86	62
ADAT3_v3_6-6	ADAT3	182	3	6	4	12	6	5	0	2	22	22	18	23	4	10	7	17	59	55	58	41	70	62	15	91
ADCK1_v3_6-1	ADCK1	536	150	357	221	166	127	84	246	197	363	194	252	140	184	207	147	81	209	154	294	191	197	216	151	173
ADCK1_v3_6-2	ADCK1	220	186	198	116	136	138	113	166	77	147	217	182	103	168	165	130	91	219	129	128	175	148	121	174	205
ADCK1_v3_6-3	ADCK1	178	55	25	20	27	30	48	12	59	209	51	78	59	117	43	90	40	161	158	156	122	198	160	239	193
ADCK1_v3_6-4	ADCK1	528	365	524	272	397	359	204	345	306	341	267	248	250	275	376	547	417	370	403	616	443	574	494	485	413
ADCK1_v3_6-5	ADCK1	399	404	397	332	360	354	231	174	345	463	343	378	269	611	705	332	299	490	492	565	483	667	506	381	507
ADCK1_v3_6-6	ADCK1	763	356	340	322	381	354	223	228	322	613	393	535	312	339	573	292	429	673	572	828	604	669	673	590	712
ADCK2_v3_6-1	ADCK2	549	163	131	164	179	128	167	133	231	166	95	133	97	185	140	176	195	130	139	163	163	138	158	127	132
ADCK2_v3_6-2	ADCK2	566	277	292	350	312	216	265	256	374	417	161	505	335	292	191	264	428	493	412	461	355	452	413	414	541
ADCK2_v3_6-3	ADCK2	958	419	489	494	463	502	224	468	562	901	479	546	576	749	615	582	512	483	437	591	405	333	438	530	623
ADCK2_v3_6-4	ADCK2	243	219	270	204	197	124	180	129	182	411	206	318	238	373	381	393	274	227	211	262	216	286	281	346	273
ADCK2_v3_6-5	ADCK2	423	240	457	303	239	264	135	249	244	250	199	316	247	239	420	185	346	394	357	503	399	489	383	424	498
ADCK2_v3_6-6	ADCK2	429	454	377	344	507	425	279	318	502	304	254	358	245	323	142	165	271	295	256	362	306	218	145	250	262
ADCK5_v3_6-1	ADCK5	575	157	318	272	218	308	197	222	343	597	282	242	311	129	226	313	454	199	156	220	197	188	223	180	267
ADCK5_v3_6-2	ADCK5	600	369	545	486	451	434	199	362	553	609	231	391	373	237	150	440	436	528	456	636	569	447	496	474	565
ADCK5_v3_6-3	ADCK5	260	142	152	148	162	236	85	209	321	202	221	139	77	294	327	138	201	148	155	153	121	185	149	124	211
ADCK5_v3_6-4	ADCK5	1358	410	482	398	553	499	375	373	480	1207	892	668	446	825	1763	593	579	372	382	505	392	363	346	447	594
ADCK5_v3_6-5	ADCK5	1015	320	382	348	298	272	182	490	438	435	399	469	229	580	665	512	296	304	182	338	300	231	250	271	315
ADCK5_v3_6-6	ADCK5	436	302	326	322	515	372	275	218	398	536	463	430	319	310	382	583	471	385	318	298	351	281	199	263	353
ADCY1_v3_6-1	ADCY1	291	253	225	333	301	247	161	144	220	395	299	435	181	121	560	299	367	268	261	333	264	278	283	333	223
ADCY1_v3_6-2	ADCY1	745	619	554	526	491	642	491	535	659	1068	798	715	699	990	1021	838	1074	621	518	781	535	607	674	443	608
ADCY1_v3_6-3	ADCY1	555	272	242	226	250	213	240	142	332	924	267	343	211	981	656	176	255	180	212	317	222	220	252	167	176
ADCY1_v3_6-4	ADCY1	742	184	364	245	258	210	148	246	273	1142	389	320	355	1061	634	266	308	420	329	457	360	319	337	282	449
ADCY1_v3_6-5	ADCY1	311	129	127	133	172	162	89	74	206	256	205	147	103	189	139	264	220	155	94	260	128	177	122	108	172
ADCY1_v3_6-6	ADCY1	883	414	595	649	607	645	339	577	595	1416	1179	697	585	1284	1399	822	610	652	583	640	547	515	551	536	701
ADCY10_v3_6-1	ADCY10	492	216	240	165	284	258	153	157	211	320	190	248	210	150	341	189	189	278	224	415	289	290	375	270	255
ADCY10_v3_6-2	ADCY10	314	272	273	223	254	232	235	254	271	270	391	287	181	469	919	246	247	144	103	157	144	108	101	244	89
ADCY10_v3_6-3	ADCY10	757	333	295	332	385	357	329	326	428	802	650	602	356	641	631	727	471	505	437	505	437	575	517	424	495
ADCY10_v3_6-4	ADCY10	424	205	230	192	206	171	104	199	201	420	268	344	238	215	488	499	452	163	132	169	124	204	157	168	197
ADCY10_v3_6-5	ADCY10	386	135	223	171	157	255	79	155	240	470	194	346	162	406	150	401	224	103	86	173	156	119	141	165	124
ADCY10_v3_6-6	ADCY10	284	164	220	174	163	233	148	180	266	483	288	277	243	467	306	322	190	259	164	272	206	163	195	248	377
ADCY2_v3_6-1	ADCY2	535	184	169	196	260	128	110	107	155	256	214	266	149	130	81	96	235	356	255	464	334	348	402	428	435
ADCY2_v3_6-2	ADCY2	302	336	329	342	507	792	300	332	450	104	51	90	102	10	23	69	53	212	125	250	193	123	217	138	230
ADCY2_v3_6-3	ADCY2	648	298	481	407	407	308	180	416	371	406	199	241	188	56	166	281	279	338	233	350	300	339	184	283	339
ADCY2_v3_6-4	ADCY2	681	253	317	232	337	295	187	213	241	245	183	238	224	131	103	39	220	497	512	555	449	708	315	461	698
ADCY2_v3_6-5	ADCY2	834	1016	1120	961	1021	814	543	768	1188	568	596	485	403	554	499	506	488	974	700	1107	988	690	1050	960	1212
ADCY2_v3_6-6	ADCY2	780	407	579	537	419	417	276	434	590	303	88	293	191	96	112	234	200	504	425	528	375	422	419	417	551
ADCY3_v3_6-1	ADCY3	614	211	227	187	194	212	79	160	150	294	78	325	232	260	99	234	378	252	225	262	343	307	239	414	315
ADCY3_v3_6-2	ADCY3	382	269	338	313	295	435	277	382	472	254	148	132	280	117	282	249	202	405	318	408	273	440	371	312	453
ADCY3_v3_6-3	ADCY3	931	459	467	556	526	539	481	443	723	372	336	391	370	215	356	294	365	514	480	706	411	625	646	425	604
ADCY3_v3_6-4	ADCY3	139	55	69	74	133	121	67	52	131	105	87	95	70	45	59	67	78	103	50	102	57	61	35	35	75
ADCY3_v3_6-5	ADCY3	757	724	716	666	883	986	730	629	1005	636	319	521	344	607	333	396	468	470	401	821	592	477	645	700	520
ADCY3_v3_6-6	ADCY3	871	695	795	798	773	810	677	650	744	1149	940	804	679	967	894	833	826	744	653	1032	592	786	691	846	777
ADCY4_v3_6-1	ADCY4	353	256	195	220	247	316	175	134	251	166	98	102	71	94	50	66	108	258	246	306	231	285	244	259	236
ADCY4_v3_6-2	ADCY4	255	39	96	96	60	50	30	125	123	52	45	51	33	40	289	44	17	58	81	108	52	62	64	65	125
ADCY4_v3_6-3	ADCY4	694	178	117	132	191	276	240	105	242	154	129	165	236	56	65	252	117	314	304	615	354	304	403	347	402
ADCY4_v3_6-4	ADCY4	556	258	230	271	228	182	149	214	306	367	186	373	232	240	128	208	143	214	217	334	232	243	295	202	299
ADCY4_v3_6-5	ADCY4	530	195	173	139	232	168	150	123	115	284	109	144	80	183	72	159	92	161	166	338	223	179	219	260	224
ADCY4_v3_6-6	ADCY4	410	419	656	501	459	532	324	572	627	425	354	377	235	325	356	350	405	427	283	514	380	388	483	417	323
ADCY5_v3_6-1	ADCY5	325	218	300	251	228	351	221	233	205	279	113	152	154	277	150	135	210	204	154	212	162	226	138	149	237
ADCY5_v3_6-2	ADCY5	325	338	323	474	491	384	297	368	610	464	212	162	330	365	171	231	357	267	214	221	185	184	228	181	240
ADCY5_v3_6-3	ADCY5	434	130	141	113	147	170	111	75	97	263	138	188	204	191	185	334	394	202	86	252	184	163	189	173	163
ADCY5_v3_6-4	ADCY5	436	201	302	340	392	375	101	196	303	636	473	278	407	513	406	328	459	230	281	264	217	223	276	221	306
ADCY5_v3_6-5	ADCY5	591	197	272	179	254	274	140	243	138	688	385	378	336	1220	979	489	449	330	212	379	364	294	327	378	364
ADCY5_v3_6-6	ADCY5	489	292	271	251	345	326	194	224	261	415	320	350	264	261	642	372	464	241	170	304	238	177	112	288	284
ADCY6_v3_6-1	ADCY6	255	64	103	130	81	61	66	55	118	227	223	145	163	45	226	87	131	250	239	243	296	291	235	307	269
ADCY6_v3_6-2	ADCY6	977	787	1010	812	715	511	579	726	833	2034	922	1095	913	1891	1198	1416	1163	963	843	1268	1060	1118	1276	1061	1251
ADCY6_v3_6-3	ADCY6	410	87	146	191	138	129	45	88	91	447	209	224	252	474	335	200	272	356	300	375	314	384	319	350	448
ADCY6_v3_6-4	ADCY6	132	33	46	39	55	64	17	10	6	57	17	36	88	0	3	26	132	44	48	35	72	50	33	41	56
ADCY6_v3_6-5	ADCY6	319	107	106	131	193	176	112	59	150	40	41	155	49	52	50	134	58	170	93	162	144	167	159	168	222
ADCY6_v3_6-6	ADCY6	427	185	176	232	140	210	124	109	177	97	74	79	88	61	34	62	158	298	338	349	293	559	299	323	311
ADCY7_v3_6-1	ADCY7	562	209	331	289	318	144	151	203	200	454	203	272	175	213	104	112	123	233	180	313	207	190	152	275	265
ADCY7_v3_6-2	ADCY7	1085	528	559	396	513	456	344	422	480	1108	700	797	624	694	668	862	696	414	427	626	423	389	571	388	518
ADCY7_v3_6-3	ADCY7	866	310	266	193	195	147	271	233	209	500	286	454	237	467	362	298	282	290	326	487	322	272	335	288	394
ADCY7_v3_6-4	ADCY7	406	121	258	213	235	159	116	195	267	562	421	434	276	279	236	388	395	156	144	211	162	156	159	163	176
ADCY7_v3_6-5	ADCY7	740	475	452	427	502	540	514	450	437	624	446	512	482	445	591	566	443	336	296	453	415	372	327	400	381
ADCY7_v3_6-6	ADCY7	640	233	154	152	161	191	154	143	92	577	383	344	401	257	318	394	476	251	167	364	263	249	245	244	286
ADCY8_v3_6-1	ADCY8	780	754	665	535	793	813	578	667	822	1056	786	849	722	856	1120	823	1033	637	600	784	626	746	691	625	668
ADCY8_v3_6-2	ADCY8	661	385	513	357	375	503	291	406	492	369	489	325	351	280	777	351	395	372	344	479	559	371	384	351	406
ADCY8_v3_6-3	ADCY8	696	825	919	658	1053	1039	675	854	972	1022	856	997	867	1098	1040	1338	1228	856	516	799	681	645	574	615	1104
ADCY8_v3_6-4	ADCY8	133	59	88	71	90	100	121	82	60	26	63	95	12	2	33	19	29	20	29	29	47	26	12	40	11
ADCY8_v3_6-5	ADCY8	257	87	98	98	126	149	95	69	174	166	88	140	206	101	113	57	146	109	65	145	113	50	102	56	89
ADCY8_v3_6-6	ADCY8	553	480	434	468	469	576	313	323	494	928	346	498	430	415	258	395	567	425	226	468	548	283	391	529	515
ADCY9_v3_6-1	ADCY9	438	198	285	235	326	226	149	225	311	775	447	473	477	528	719	485	798	456	390	641	481	418	415	501	619
ADCY9_v3_6-2	ADCY9	258	213	333	287	259	187	126	284	332	569	308	308	250	454	267	257	305	382	279	410	319	324	401	390	461
ADCY9_v3_6-3	ADCY9	416	131	211	201	141	73	114	157	206	208	140	197	114	151	65	168	175	196	184	242	180	222	229	196	170
ADCY9_v3_6-4	ADCY9	968	596	607	452	614	655	432	567	590	546	385	789	580	353	331	663	982	630	547	745	657	620	598	678	803
ADCY9_v3_6-5	ADCY9	801	218	252	162	261	176	119	201	208	627	399	609	351	971	885	589	659	291	260	364	231	210	254	283	286
ADCY9_v3_6-6	ADCY9	246	197	256	278	333	279	189	227	469	355	91	376	264	125	118	298	274	283	148	270	211	170	204	194	271
ADCYAP1_v3_6-1	ADCYAP1	859	817	969	866	852	1005	630	780	968	1025	678	626	646	636	584	556	762	1079	846	1149	826	980	1013	919	1037
ADCYAP1_v3_6-2	ADCYAP1	1597	1143	1244	1145	1394	1614	1038	1200	1561	1193	1170	1067	788	1081	1253	586	1094	1416	1168	1613	1325	1196	1538	1390	1668
ADCYAP1_v3_6-3	ADCYAP1	314	287	406	306	290	234	139	188	299	279	252	245	203	103	421	216	217	298	191	238	285	318	193	234	267
ADCYAP1_v3_6-4	ADCYAP1	714	731	654	662	535	548	508	580	792	484	397	470	301	504	472	301	378	434	311	364	300	407	328	305	457
ADCYAP1_v3_6-5	ADCYAP1	526	372	483	476	276	288	296	391	503	319	207	292	357	200	68	231	368	410	272	307	330	242	243	447	421
ADCYAP1_v3_6-6	ADCYAP1	502	276	455	268	274	259	173	350	287	628	443	216	266	416	275	382	196	510	333	477	360	253	388	373	371
ADCYAP1R1_v3_6-1	ADCYAP1R1	556	264	325	293	345	151	228	164	304	775	735	354	413	1116	2605	548	360	355	295	356	270	286	342	318	378
ADCYAP1R1_v3_6-2	ADCYAP1R1	647	478	529	354	356	409	330	550	428	663	454	513	491	503	580	763	551	394	362	491	327	314	488	318	378
ADCYAP1R1_v3_6-3	ADCYAP1R1	462	132	135	145	203	136	77	115	111	427	414	314	269	332	449	272	197	245	180	257	218	250	197	243	278
ADCYAP1R1_v3_6-4	ADCYAP1R1	280	154	166	153	211	127	89	108	143	513	229	257	309	603	229	348	554	129	147	211	138	161	202	116	214
ADCYAP1R1_v3_6-5	ADCYAP1R1	700	533	594	560	502	527	516	518	570	1033	720	643	452	1355	1168	456	716	636	621	674	713	577	618	650	802
ADCYAP1R1_v3_6-6	ADCYAP1R1	239	99	110	105	90	164	65	95	101	204	132	147	143	259	207	209	176	193	167	228	173	195	134	188	278
ADD1_v3_6-1	ADD1	147	190	146	305	253	215	254	124	557	125	72	154	180	75	23	66	107	96	107	190	67	133	65	68	124
ADD1_v3_6-2	ADD1	780	505	478	469	472	561	430	520	404	774	470	388	282	532	542	405	515	596	494	622	545	501	682	513	793
ADD1_v3_6-3	ADD1	1247	879	967	779	1049	1013	687	818	1127	1412	1041	1089	751	3176	3589	775	896	1177	1011	1715	1197	1181	1334	1238	1269
ADD1_v3_6-4	ADD1	526	684	782	701	817	1034	627	929	965	797	347	356	260	1121	392	333	307	420	294	556	433	307	542	511	515
ADD1_v3_6-5	ADD1	978	322	304	256	319	146	121	195	165	764	669	520	444	451	566	385	312	598	710	830	639	808	710	906	764
ADD1_v3_6-6	ADD1	436	351	328	320	499	376	241	253	421	722	439	447	402	499	907	609	753	690	412	554	544	410	522	615	763
ADD2_v3_6-1	ADD2	370	278	260	215	271	328	362	274	261	72	23	151	71	54	20	148	140	258	193	219	187	310	198	198	241
ADD2_v3_6-2	ADD2	694	586	789	546	743	813	522	669	684	749	420	657	413	694	388	565	493	711	609	815	647	584	588	737	803
ADD2_v3_6-3	ADD2	311	196	256	164	237	197	110	159	175	284	96	244	224	314	169	207	199	397	341	530	314	506	418	410	588
ADD2_v3_6-4	ADD2	612	470	462	508	418	338	358	360	516	681	369	539	334	563	458	417	405	463	375	582	469	485	402	400	643
ADD2_v3_6-5	ADD2	959	710	816	558	687	625	451	619	691	766	522	663	817	627	452	604	751	793	566	809	710	842	720	792	932
ADD2_v3_6-6	ADD2	794	420	438	311	428	302	232	323	308	358	245	604	463	236	371	650	611	586	384	547	415	473	372	505	570
ADD3_v3_6-1	ADD3	762	496	420	522	526	489	379	405	521	630	520	544	400	587	623	448	445	667	444	750	626	560	673	697	733
ADD3_v3_6-2	ADD3	731	370	471	491	480	308	252	312	464	715	479	379	358	805	653	334	263	545	454	535	553	634	478	509	637
ADD3_v3_6-3	ADD3	535	403	625	385	421	370	300	471	579	482	491	404	371	263	443	228	237	521	433	584	489	413	525	529	546
ADD3_v3_6-4	ADD3	833	575	551	489	616	563	294	448	578	929	465	460	360	750	988	375	299	613	483	939	608	614	896	728	644
ADD3_v3_6-5	ADD3	596	383	468	463	521	385	351	331	488	548	374	369	343	366	316	404	217	419	361	508	375	401	321	328	400
ADD3_v3_6-6	ADD3	446	318	311	267	358	405	345	296	564	662	229	449	247	498	173	638	365	314	323	519	378	426	395	430	384
ADGB_v3_6-1	ADGB	330	94	87	67	139	133	76	55	77	265	154	125	133	539	135	185	195	195	187	193	133	187	163	210	197
ADGB_v3_6-2	ADGB	515	386	314	300	380	396	350	340	489	551	507	295	253	825	601	339	399	296	235	421	218	335	234	237	330
ADGB_v3_6-3	ADGB	1239	648	763	715	709	552	404	529	870	846	512	794	712	576	547	921	855	718	564	934	643	544	747	640	913
ADGB_v3_6-4	ADGB	293	237	334	246	220	260	175	358	324	652	343	170	160	738	844	205	506	162	194	245	246	192	181	199	253
ADGB_v3_6-5	ADGB	856	427	524	469	520	387	337	410	491	689	356	599	507	421	370	608	749	713	543	713	699	656	574	690	855
ADGB_v3_6-6	ADGB	208	303	318	302	340	332	286	360	640	170	88	95	64	78	51	77	106	150	125	157	168	145	98	243	212
ADGRA1_v3_6-1	ADGRA1	489	556	523	511	651	702	670	575	756	306	189	315	282	65	196	386	345	352	414	454	370	581	408	396	518
ADGRA1_v3_6-2	ADGRA1	270	155	120	170	215	178	117	83	195	232	102	201	187	32	155	140	163	109	127	221	109	200	239	111	166
ADGRA1_v3_6-3	ADGRA1	1407	690	774	623	739	801	413	543	736	1257	683	842	774	859	443	965	739	1060	905	1049	911	1066	787	1137	1181
ADGRA1_v3_6-4	ADGRA1	420	474	418	415	514	446	379	346	596	489	211	428	204	69	245	416	413	378	294	504	340	277	439	378	419
ADGRA1_v3_6-5	ADGRA1	564	277	461	312	353	294	250	425	491	573	541	450	318	401	564	267	491	342	431	309	422	441	274	358	364
ADGRA1_v3_6-6	ADGRA1	325	264	413	342	362	444	300	550	478	363	229	316	276	477	214	267	233	405	293	404	363	357	553	371	401
ADGRA2_v3_6-1	ADGRA2	520	130	115	164	126	73	64	85	89	196	118	184	134	157	55	148	133	284	297	283	237	438	306	290	535
ADGRA2_v3_6-2	ADGRA2	687	487	636	608	665	614	506	411	634	633	479	566	411	260	350	479	617	672	597	650	603	666	576	661	897
ADGRA2_v3_6-3	ADGRA2	501	444	432	418	435	485	324	415	508	346	246	438	255	258	168	417	344	496	331	464	435	497	468	457	616
ADGRA2_v3_6-4	ADGRA2	281	123	101	119	138	158	72	85	150	40	45	26	57	84	47	28	64	152	78	125	84	57	77	115	68
ADGRA2_v3_6-5	ADGRA2	395	382	399	367	486	499	412	396	580	297	181	276	275	423	184	488	490	401	372	405	413	351	419	452	431
ADGRA2_v3_6-6	ADGRA2	1114	639	664	703	692	695	377	682	635	716	347	444	366	662	380	362	308	720	714	1086	852	755	783	843	817
ADGRA3_v3_6-1	ADGRA3	547	66	201	137	135	138	61	94	149	216	128	157	93	158	85	148	164	161	83	162	96	90	114	96	205
ADGRA3_v3_6-2	ADGRA3	1690	737	811	757	836	695	495	642	823	995	615	910	712	639	749	675	689	736	703	875	690	760	782	746	756
ADGRA3_v3_6-3	ADGRA3	167	95	70	57	89	74	57	44	33	128	60	54	42	71	46	187	76	113	64	56	114	81	35	109	64
ADGRA3_v3_6-4	ADGRA3	727	796	838	1086	1100	1232	528	690	1318	519	745	466	458	313	1174	499	593	577	518	642	417	670	579	490	686
ADGRA3_v3_6-5	ADGRA3	450	228	215	243	208	158	108	163	196	190	192	251	221	27	158	197	219	348	302	459	278	368	272	318	458
ADGRA3_v3_6-6	ADGRA3	509	411	503	447	550	501	276	366	554	430	285	341	244	313	584	341	290	455	325	543	309	436	400	414	586
ADGRB1_v3_6-1	ADGRB1	365	145	149	141	105	89	60	49	65	306	197	201	184	563	577	380	193	98	36	132	106	73	110	60	113
ADGRB1_v3_6-2	ADGRB1	383	325	307	282	354	371	313	213	323	139	83	97	112	122	67	89	156	132	157	186	165	141	175	220	171
ADGRB1_v3_6-3	ADGRB1	402	361	555	450	409	355	310	358	471	413	239	311	161	306	207	283	198	589	365	564	398	518	522	411	566
ADGRB1_v3_6-4	ADGRB1	392	121	261	199	185	85	101	130	221	108	159	143	150	89	63	93	136	322	146	273	320	111	132	218	347
ADGRB1_v3_6-5	ADGRB1	735	368	384	481	395	379	254	328	422	992	477	540	389	519	294	645	662	478	383	488	450	534	457	575	499
ADGRB1_v3_6-6	ADGRB1	536	374	403	335	309	258	276	309	271	188	269	205	199	213	495	96	187	211	169	214	173	158	138	225	235
ADGRB2_v3_6-1	ADGRB2	248	100	100	42	104	59	40	54	35	61	65	62	58	40	17	100	42	89	69	108	72	33	49	77	61
ADGRB2_v3_6-2	ADGRB2	110	7	2	24	17	3	0	6	28	0	7	1	4	0	0	0	1	40	23	55	60	41	47	46	43
ADGRB2_v3_6-3	ADGRB2	1084	347	435	497	380	505	215	390	478	214	481	470	331	316	475	321	344	488	488	625	412	404	467	434	486
ADGRB2_v3_6-4	ADGRB2	820	421	578	505	491	314	449	445	593	329	226	397	329	186	156	236	359	486	336	589	322	222	299	326	424
ADGRB2_v3_6-5	ADGRB2	665	217	209	182	237	207	151	77	182	265	184	121	66	396	210	208	165	286	227	354	339	327	325	214	356
ADGRB2_v3_6-6	ADGRB2	355	309	256	279	312	316	247	210	310	204	189	73	219	367	200	91	107	234	313	390	329	327	400	319	344
ADGRB3_v3_6-1	ADGRB3	586	247	180	155	226	170	188	132	124	140	173	149	214	180	136	337	421	328	289	509	297	312	324	308	357
ADGRB3_v3_6-2	ADGRB3	231	49	98	102	86	49	61	152	96	117	123	131	89	172	64	76	116	149	144	158	116	135	73	95	204
ADGRB3_v3_6-3	ADGRB3	769	555	662	466	684	517	403	411	448	557	427	497	347	623	799	445	654	545	293	522	459	347	444	632	590
ADGRB3_v3_6-4	ADGRB3	284	218	165	191	241	340	236	271	268	83	162	211	167	154	329	148	78	125	152	193	141	140	174	139	151
ADGRB3_v3_6-5	ADGRB3	535	510	614	551	545	505	533	605	869	536	350	299	322	329	481	432	404	560	364	632	471	309	455	532	627
ADGRB3_v3_6-6	ADGRB3	322	126	65	106	57	75	98	75	120	97	101	82	165	7	53	49	267	105	159	222	179	274	240	157	178
ADGRD1_v3_6-1	ADGRD1	829	508	560	615	422	384	523	499	582	922	689	683	644	2080	1095	614	1229	596	418	663	525	584	525	636	668
ADGRD1_v3_6-2	ADGRD1	243	145	157	151	150	114	97	106	230	90	94	156	239	58	39	143	204	163	138	207	145	168	217	100	153
ADGRD1_v3_6-3	ADGRD1	912	437	474	495	368	340	270	314	429	818	569	539	380	719	616	450	398	636	430	686	644	550	468	488	521
ADGRD1_v3_6-4	ADGRD1	280	93	68	19	90	26	26	22	25	316	266	113	143	142	313	97	156	166	204	203	144	163	138	211	203
ADGRD1_v3_6-5	ADGRD1	605	411	500	453	503	583	263	409	618	674	334	381	384	1039	739	492	658	382	308	465	479	444	439	558	520
ADGRD1_v3_6-6	ADGRD1	1011	875	971	787	885	1050	757	771	1071	1111	464	816	489	1647	850	959	1065	623	584	853	586	668	525	716	823
ADGRE1_v3_6-1	ADGRE1	143	105	57	53	88	96	143	110	88	180	271	267	86	320	419	164	132	53	60	78	70	44	65	18	83
ADGRE1_v3_6-2	ADGRE1	185	136	156	204	139	135	63	133	281	142	65	101	76	173	61	90	71	74	88	57	71	31	52	91	91
ADGRE1_v3_6-3	ADGRE1	727	255	334	279	288	254	222	222	339	636	409	408	439	295	308	449	503	394	219	433	310	261	365	354	371
ADGRE1_v3_6-4	ADGRE1	364	175	100	131	234	240	161	56	141	383	207	229	146	238	170	209	121	151	148	194	131	142	151	137	157
ADGRE1_v3_6-5	ADGRE1	574	53	21	21	24	11	33	13	12	267	140	312	195	47	90	239	281	49	43	45	44	32	27	30	43
ADGRE1_v3_6-6	ADGRE1	353	169	203	228	235	248	122	136	184	199	97	184	118	206	283	164	184	175	111	214	175	128	117	167	191
ADGRE2_v3_6-1	ADGRE2	207	95	133	131	94	100	82	124	124	260	44	58	69	283	152	113	18	73	99	123	104	69	122	129	112
ADGRE2_v3_6-2	ADGRE2	471	185	184	226	211	175	137	182	357	253	279	186	129	155	278	91	203	256	218	403	259	246	307	313	322
ADGRE2_v3_6-3	ADGRE2	299	182	136	209	175	158	92	76	148	342	136	233	272	137	61	134	290	376	290	469	307	297	497	282	413
ADGRE2_v3_6-4	ADGRE2	477	219	261	153	203	203	166	198	284	387	337	293	207	313	353	257	334	225	171	379	203	257	276	228	241
ADGRE2_v3_6-5	ADGRE2	960	434	423	343	288	367	235	399	288	703	494	417	315	572	713	429	362	347	389	366	439	427	310	423	430
ADGRE2_v3_6-6	ADGRE2	609	298	409	377	386	515	395	342	422	678	627	589	401	1486	1520	724	624	277	191	301	256	177	208	288	237
ADGRE3_v3_6-1	ADGRE3	589	350	456	475	534	702	428	413	587	652	485	535	398	584	844	673	491	455	311	482	357	357	358	387	534
ADGRE3_v3_6-2	ADGRE3	173	37	45	20	28	5	21	38	7	91	122	126	69	262	232	151	166	117	128	158	153	206	177	141	117
ADGRE3_v3_6-3	ADGRE3	230	117	118	108	99	112	64	55	71	120	98	159	196	125	147	63	131	115	107	132	100	25	100	112	139
ADGRE3_v3_6-4	ADGRE3	374	215	146	151	153	103	130	126	108	383	294	302	216	220	407	190	236	319	200	315	175	227	154	227	364
ADGRE3_v3_6-5	ADGRE3	1018	481	576	465	538	549	409	390	618	1209	829	1035	813	1729	1620	1046	1541	495	425	555	519	428	374	490	535
ADGRE3_v3_6-6	ADGRE3	123	45	49	38	56	17	37	69	20	12	30	57	35	30	2	20	66	121	61	84	66	71	91	119	93
ADGRE5_v3_6-1	ADGRE5	253	109	70	93	96	118	89	51	125	318	145	167	192	406	160	185	231	176	157	242	141	166	266	159	168
ADGRE5_v3_6-2	ADGRE5	713	254	323	237	337	229	114	184	190	457	262	446	454	362	266	756	471	367	313	427	349	460	409	371	411
ADGRE5_v3_6-3	ADGRE5	114	79	83	102	118	57	73	64	37	81	72	184	74	60	197	61	100	128	53	130	96	60	85	97	107
ADGRE5_v3_6-4	ADGRE5	480	322	326	391	293	250	191	188	398	508	211	444	333	213	236	420	501	227	166	207	195	245	274	239	263
ADGRE5_v3_6-5	ADGRE5	578	267	193	410	412	329	146	154	431	531	522	586	631	470	877	519	831	387	292	537	379	339	410	314	423
[truncated: 108,589 more rows]
[truncated: 3 more columns]
