# Supplementary material for: CRISPR screens and quantitative proteomics reveal remodeling of the aryl hydrocarbon receptor–driven proteome through PARP7 activity
Source: Proc Natl Acad Sci U S A. 2025 Jun 10;122(24):e2424985122. doi: 10.1073/pnas.2424985122 (PMC12184497; doi:10.1073/pnas.2424985122)
Supplement: Supplementary file 4 — Dataset S03 (CSV) [file pnas.2424985122.sd03.csv]

Gene	H838.day11.lfc	H838.day11.fdr	H838.day11.pvalue	H838.day11.CvP.BF	H838.day18.lfc	H838.day18.fdr	H838.day18.pvalue	H838.day18.CvP.BF	HCC44.day11.lfc	HCC44.day11.fdr	HCC44.day11.pvalue	HCC44.day11.CvP.BF	HCC44.day18.lfc	HCC44.day18.fdr	HCC44.day18.pvalue	HCC44.day18.CvP.BF	SKMES1.day11.lfc	SKMES1.day11.fdr	SKMES1.day11.pvalue	SKMES1.day11.CvP.BF	SKMES1.day18.lfc	SKMES1.day18.fdr	SKMES1.day18.pvalue	SKMES1.day18.CvP.BF
A1BG	-0.07932	1	0.27248	-8.603	0.083401	0.999905	0.23688	-6.162	0.80566	0.029623	0.00010169	-7.984	0.36104	0.838201	0.10782	-9.462	0.045513	1	0.27031	-9.611	0.080226	1	0.51408	-8.795
A1CF	-0.059517	1	0.44733	-10.422	0.12324	1	0.59924	-9.96	-0.18877	1	0.42527	-8.713	0.12085	1	0.71506	-8.038	0.033897	1	0.31625	-10.039	0.18334	1	0.14661	-9.875
A2M	0.078486	1	0.39016	-11.462	0.099436	0.996565	0.22162	-11.061	-0.17392	0.895157	0.1595	-10.963	0.079595	1	0.69679	-10.186	0.093305	1	0.40253	-14.485	0.11284	1	0.25346	-14.768
A2ML1	-0.0064996	0.988228	0.18297	-12.441	-0.1924	0.994537	0.37182	-11.004	0.17761	0.949819	0.18228	-8.717	0.081337	1	0.4364	-8.243	0.053482	1	0.25101	-10.604	0.11767	1	0.12103	-10.964
A3GALT2	-0.12394	1	0.32255	-8.072	-0.428	0.91955	0.074907	-6.861	-0.24413	0.976349	0.30111	-5.333	0.050439	0.903808	0.16603	-1.178	-0.10397	0.990459	0.18937	-10.785	-0.14926	0.990678	0.18395	-9.88
A4GALT	0.056929	0.98901	0.19277	-12.372	0.18137	0.913239	0.062516	-11.742	-0.12843	0.978373	0.30552	-11.288	0.13633	1	0.49689	-11.302	-0.055631	1	0.67844	-11.655	-0.21379	0.994983	0.18928	-10.871
A4GNT	-0.092386	1	0.35612	-12.114	0.040029	1	0.47957	-11.569	-0.051625	1	0.44483	-10.572	-0.035345	1	0.5964	-10.788	-0.065856	1	0.3657	-12.489	0.0037671	1	0.56187	-11.745
AAAS	-0.20412	0.993388	0.20914	-5.635	-0.0032997	1	0.42844	-3.426	-0.3509	0.728871	0.051624	-5.465	-0.23941	1	0.43563	-2.99	-0.012889	0.998323	0.2123	-7.114	-0.35055	0.466814	0.012821	-4.883
AACS	0.068662	0.818682	0.041254	-7.928	-0.0094359	0.868989	0.055194	-8.849	0.17584	0.964351	0.21851	-8.868	-0.25694	0.962166	0.27521	-9.765	0.0096054	1	0.40601	-10.48	-0.031971	1	0.58587	-10.846
AADAC	0.16659	0.971309	0.13505	-9.813	-0.011244	1	0.84804	-10.332	-0.060221	1	0.69377	-8.78	0.44814	0.967795	0.23832	-5.676	-0.029387	1	0.47131	-8.902	-0.089418	1	0.81738	-8.241
AADACL2	0.017781	1	0.6228	-11.06	-0.0979	1	0.26055	-10.928	0.12226	0.760945	0.08009	-10.627	0.53201	0.777087	0.072843	-10.338	-0.072426	1	0.26701	-13.081	-0.14536	0.996847	0.19405	-12.284
AADACL3	-0.04411	1	0.55236	-12.823	-0.17119	0.99274	0.20465	-11.8	-0.10274	1	0.41326	-7.458	-0.062563	1	0.47664	-5.634	0.045912	1	0.29707	-9.306	0.10963	1	0.3816	-9.264
AADACL4	-0.047409	1	0.45672	-8.301	0.11246	1	0.38758	-7.126	-0.10303	0.987987	0.3285	-4.61	0.011236	0.996555	0.37626	-5.448	-0.063407	1	0.51631	-5.183	-0.065215	1	0.46313	-3.76
AADAT	-0.2006	0.952978	0.11255	-6.267	-0.17529	0.993522	0.3558	-6.668	0.056589	1	0.83235	-8.24	0.014811	1	0.6949	-8.998	-0.086438	1	0.32362	-9.316	-0.25905	0.798942	0.065658	-9.493
AAGAB	-0.20653	0.920361	0.083495	-0.754	-0.52856	0.659997	0.009592	0.194	0.11662	1	0.27881	-5.403	0.19009	1	0.33327	-5.241	-0.44523	0.354552	0.0074797	-1.276	-0.40575	0.907717	0.10821	1.998
AAK1	-0.05267	1	0.92382	-11.861	-0.2948	0.984124	0.16214	-10.648	-0.10841	0.768505	0.070937	-7.952	-0.69637	0.708968	0.030376	-7.102	0.11615	1	0.25543	-8.335	0.067321	1	0.36924	-8.225
AAMDC	0.0042757	1	0.50334	-3.462	-0.020428	1	0.78619	-1.548	-0.013344	0.957046	0.25029	-9.036	-0.88819	0.629788	0.017668	-8.753	0.10282	1	0.36307	-7.779	0.22267	1	0.34178	-7.009
AAMP	0.22012	1	0.46638	19.757	0.038457	1	0.5652	17.464	0.44135	1	0.26135	16.828	-0.38692	1	0.52474	11.489	-0.39902	1	0.31959	17.572	-0.22952	1	0.53189	16.164
AANAT	0.041221	1	0.60056	-7.827	-0.40014	0.533174	0.0054327	-7.923	-0.11907	1	0.73163	-8.068	0.0012593	0.999563	0.38204	-6.311	-0.10053	1	0.56243	-4.851	0.067689	1	0.38054	-3.32
AAR2	-0.18203	0.975259	0.14113	-12.914	-0.14142	1	0.40858	-11.947	-0.25658	0.853566	0.11594	-6.762	-0.0067274	0.902888	0.16572	-2.774	-0.28477	0.219577	0.0032584	-14.11	-0.33993	0.27833	0.0047282	-13.197
AARD	0.19674	0.967682	0.13145	-8.278	0.097391	1	0.75151	-7.925	0.0068861	0.967184	0.20601	-10.28	0.48177	0.983507	0.26709	-10.009	-0.12894	0.975712	0.16037	-9.413	-0.074548	1	0.39828	-8.5
AARS1	0.64631	0.986251	0.14887	20.718	-0.07994	1	0.44091	19.034	-0.16824	1	0.39002	14.991	0.40106	1	0.64385	14.365	-0.13878	1	0.7035	20.59	0.25104	1	0.38679	18.794
AARS2	0.079193	1	0.56726	21.565	-0.17329	1	0.57504	20.172	0.010806	1	0.81393	15.961	-0.38433	1	0.59499	19.842	0.34509	0.830469	0.066907	15.33	-0.10536	1	0.30864	17.989
AARSD1	-0.10323	1	0.63911	-0.797	0.0092071	1	0.58186	0.01	0.35879	0.895157	0.15902	-2.411	-0.0015322	1	0.69044	-4.234	0.24231	0.677627	0.039264	5.57	0.17381	1	0.15596	4.283
AASDH	-0.090667	1	0.58398	0.945	-0.24417	0.993522	0.33443	3.057	0.37835	1	0.40443	-0.42	-0.20228	1	0.61163	-1.892	-0.19846	0.991438	0.19035	-0.086	-0.44835	0.759088	0.052558	-0.319
AASDHPPT	0.25951	1	0.44227	24.115	0.69118	0.996565	0.22149	21.656	-0.337	0.793424	0.082984	17.675	-0.63526	0.880636	0.12677	15.27	0.12221	1	0.69762	21.887	-0.54575	0.9978	0.19853	21.038
AASS	-0.060484	1	0.53836	-11.921	-0.01115	1	0.57213	-11.697	-0.21063	1	0.4059	-9.038	-0.017931	1	0.39235	-9.606	0.17309	0.874407	0.075675	-9.613	-0.11268	1	0.5393	-10.904
AATF	0.29763	0.99444	0.18352	9.536	-0.26152	0.9851	0.13178	5.111	-0.19043	0.965686	0.20255	13.424	-0.43922	0.964664	0.28129	8.461	-0.055279	1	0.53135	6.08	-0.020268	1	0.12952	4.738
AATK	-0.051587	1	0.34689	-11.303	0.09436	0.791294	0.025672	-10.314	0.39942	0.368224	0.01189	-7.482	0.47269	0.782314	0.074285	-7.237	0.14607	1	0.13341	-10.245	0.058989	1	0.71985	-10.342
ABAT	0.16577	0.994887	0.20021	-11.668	-0.15273	0.99274	0.24261	-11.527	-0.10343	0.725281	0.047763	-10.665	-0.56751	0.880674	0.13101	-9.367	-0.012546	1	0.66692	-12.719	-0.010065	1	0.58224	-13.086
ABCA1	-0.10131	1	0.54288	-7.169	0.12206	0.96737	0.10915	-4.994	-0.17079	0.996644	0.34941	-3.616	-0.3252	1	0.55908	-5.127	-0.10837	1	0.67318	-8.08	0.19139	1	0.29917	-8.9
ABCA10	0.2099	0.783363	0.023366	-5.847	-0.1244	0.993522	0.36705	-7.977	-0.1594	0.902147	0.16847	-9.031	-0.25432	0.896067	0.15062	-8.058	-0.12227	0.978022	0.16757	-7.667	0.096529	1	0.53562	-7.853
ABCA12	-0.016855	1	0.23021	-10.842	0.17511	0.990962	0.19034	-9.869	0.10907	1	0.36911	-5.376	0.84368	0.819962	0.096581	-4.392	-0.10624	1	0.51014	-12.119	-0.1768	1	0.44015	-11.56
ABCA13	-0.24046	0.670699	0.015699	-11.625	-0.034265	0.9849	0.13041	-10.551	0.52191	0.58503	0.035082	-9.62	0.49689	0.740284	0.061561	-7.975	0.10525	1	0.16798	-12.382	0.039281	1	0.36353	-10.948
ABCA2	0.012683	1	0.5368	-12.563	-0.54925	0.74357	0.014685	-12.331	-0.11296	1	0.7376	-10.151	-0.37847	0.901079	0.16336	-8.907	-0.11319	1	0.23379	-12.265	-0.034273	1	0.71178	-12.12
ABCA3	0.0066733	1	0.55157	-10.02	-0.15046	0.868989	0.035693	-10.532	-0.10397	0.842124	0.10808	-10.2	-0.23918	0.904485	0.16762	-9.288	0.10535	1	0.27533	-9.55	0.2859	0.601194	0.034832	-9.031
ABCA4	0.0032502	1	0.40319	0.256	-0.088149	1	0.33301	-1.246	0.024673	0.941751	0.22387	-3.895	-0.01134	0.967795	0.23994	-0.988	0.14955	1	0.17941	2.606	0.23954	1	0.2155	5.111
ABCA5	-0.035624	1	0.63971	-6.011	0.061212	1	0.70619	-5.216	-0.084082	1	0.87639	-8.792	-0.18934	1	0.64278	-8.164	-0.11983	0.975712	0.15671	-11.067	0.16173	1	0.16462	-10.733
ABCA6	-0.17929	0.852337	0.054557	-11.334	-0.071307	0.993522	0.30751	-12.227	-0.17726	0.827774	0.10082	-9.723	0.23143	1	0.39226	-7.55	0.024358	1	0.37605	-12.434	0.22305	0.941262	0.096993	-12.153
ABCA7	-0.053043	1	0.48534	-9.944	-0.059809	0.990962	0.15609	-9.793	-0.079574	1	0.78719	-10.521	0.17329	1	0.59852	-10.011	0.063353	1	0.33228	-10.459	-0.04303	1	0.48224	-10.156
ABCA8	0.17154	0.817398	0.028175	-9.161	-0.10367	1	0.32246	-11.046	-0.0043186	1	0.58318	-10.014	0.15705	1	0.56737	-9.514	-0.029363	1	0.48168	-11.593	0.0053699	1	0.45458	-12.128
ABCA9	0.0075413	1	0.69947	-9.967	0.013468	1	0.81962	-8.95	-0.13514	0.91012	0.17905	-10.05	-0.14777	0.962217	0.22983	-9.008	-0.18844	0.990459	0.18849	-13.53	-0.24716	1	0.25506	-13.556
ABCB1	-0.064707	0.98901	0.20339	-10.701	0.094608	0.99274	0.23482	-8.66	-0.23734	1	0.44634	-8.978	-0.15318	1	0.52526	-9.654	-0.19189	1	0.22472	-10.735	-0.046286	1	0.68617	-9.432
ABCB10	-0.011292	1	0.33531	-7.101	-0.27641	0.866337	0.034042	-6.417	0.17291	0.973617	0.21238	-4.73	-0.33189	0.979799	0.31042	-4.83	0.062589	0.946245	0.094007	-8.197	0.1215	0.737851	0.046356	-9.933
ABCB11	0.26344	0.916982	0.07936	-7.217	0.16108	1	0.24111	-8.3	0.25756	0.96298	0.19558	-5.562	-0.61772	0.939598	0.21841	-7.269	0.011891	1	0.39373	-5.645	0.26328	1	0.12756	-7.171
ABCB4	0.089564	0.98901	0.19066	-6.983	0.17499	0.9852	0.13462	-1.937	0.06477	0.958435	0.26484	-7.634	0.51058	0.932301	0.21199	-7.112	0.039093	1	0.33589	-11.424	0.30317	0.998247	0.12005	-12.552
ABCB5	0.055352	1	0.70243	-1.847	-0.27646	0.957862	0.12024	-3.09	0.43366	0.715324	0.064201	-6.679	0.66025	0.731492	0.058525	-8.052	-0.0059135	1	0.67845	-0.387	-0.049142	1	0.39763	0
ABCB6	-0.092237	0.975691	0.14556	-10.296	0.043358	1	0.44418	-8.916	-0.0058274	1	0.56793	-7.948	-0.24377	0.864994	0.10775	-9.366	-0.017415	1	0.49449	-11.68	0.13716	1	0.20939	-11.383
ABCB7	0.29609	0.902461	0.05613	15.684	0.1227	1	0.61215	13.214	-0.30855	1	0.54358	11.67	0.05517	1	0.52521	10.12	-0.26895	1	0.27806	13.518	-0.093322	1	0.73161	13.68
ABCB8	-0.094703	1	0.44094	-12.787	-0.24941	0.877326	0.060074	-12.918	0.074142	1	0.61485	-11.185	-0.11223	1	0.42577	-11.23	-0.01198	1	0.34726	-13.949	-0.050468	1	0.55239	-14.43
ABCB9	0.12553	1	0.40487	-9.438	0.075071	0.99274	0.27559	-9.499	-0.019075	1	0.56571	-1.538	0.38594	1	0.61825	-0.763	-0.017296	1	0.22931	-7.762	0.012967	1	0.34208	-8.513
ABCC1	0.21449	0.778051	0.022273	-5.813	0.062191	0.990962	0.17395	-4.952	-0.034794	1	0.54561	-8.966	-0.41905	0.964664	0.27946	-8.428	-0.059484	1	0.39344	-11.611	0.042725	1	0.58948	-10.599
ABCC10	0.076481	0.929915	0.084197	-3.15	-0.16258	0.759623	0.023188	-5.441	-0.69943	0.597481	0.018399	0.123	-1.21	0.798123	0.0588	-0.986	-0.00033635	1	0.63553	-6.99	0.030286	1	0.41135	-8.595
ABCC11	-0.072703	1	0.35205	-3.511	-0.063789	0.995379	0.37325	-4.154	-0.3413	0.722107	0.045682	-10.288	-0.70575	0.890909	0.14121	-9.782	0.030284	1	0.80578	-4.779	-0.0024702	1	0.80295	-6.173
ABCC12	0.11219	0.99444	0.17598	-9.377	-0.099848	1	0.58435	-9.575	-0.092369	0.92054	0.19633	-11.619	0.46838	0.89057	0.1511	-11.835	0.056467	1	0.46745	-11.632	0.15466	1	0.26789	-12.299
ABCC2	0.11462	0.953883	0.11446	-9.142	0.18217	1	0.43705	-9.604	-0.010151	1	0.53411	-10.701	0.44242	0.879699	0.14427	-10.833	-0.048741	1	0.44051	-12.52	-0.18045	0.734684	0.045517	-14.006
ABCC3	-0.085311	0.99444	0.17463	-9.303	0.073829	1	0.681	-9.41	0.48223	0.875866	0.12546	-5.66	0.0069763	1	0.57942	-4.897	-0.018963	1	0.72495	-12.073	0.0083015	1	0.45258	-13.746
ABCC4	0.059408	1	0.50943	-12.294	0.067952	1	0.75743	-12.355	0.033993	0.957342	0.25462	-10.971	-0.26792	0.863886	0.10065	-11.496	-0.11767	0.947804	0.12817	-13.619	-0.15011	1	0.21235	-14.136
ABCC5	-0.20616	0.293144	0.0015095	-9.539	-0.39685	0.533877	0.0054694	-7.816	-0.16584	0.98751	0.32441	-10.949	0.070422	1	0.76121	-10.703	-0.29262	0.004177	7.40E-06	-9.811	-0.2797	0.907717	0.10802	-5.729
ABCC6	0.00548	1	0.45513	10.41	-0.018744	1	0.46799	6.144	-0.053717	1	0.43137	8.739	0.96176	0.99145	0.27508	10.472	-0.099072	1	0.68124	16.8	0.12893	1	0.71822	16.514
ABCC8	0.059492	1	0.4603	-11.867	-0.0079526	1	0.38434	-10.679	-0.17058	1	0.80318	-9.319	-0.2299	0.979914	0.31077	-8.788	-0.14396	0.954735	0.13615	-13.288	-0.024004	1	0.30617	-12.949
ABCC9	-0.25979	1	0.30757	2.524	0.27527	1	0.67524	3.187	0.12587	1	0.51082	-7.713	0.23381	1	0.59128	-6.403	0.038301	1	0.3959	9.482	0.16063	1	0.54181	8.72
ABCD1	-0.07584	1	0.86388	-9.088	-0.039264	1	0.23589	-9.864	-0.0016404	1	0.47675	-6.743	-0.005527	0.951433	0.25409	-5.85	0.081661	1	0.42397	-12.56	0.10541	1	0.25339	-13.419
ABCD2	0.30472	0.893937	0.048191	-7.7	-0.048189	1	0.39997	-8.597	-0.022988	1	0.39566	-8.279	-0.16405	0.94919	0.23412	-9.065	-0.076517	1	0.31969	-8.577	-0.23697	0.908948	0.10911	-10.072
ABCD3	-0.05781	1	0.2376	2.807	-0.17493	0.91955	0.081501	4.642	0.13845	0.965686	0.20016	-5.302	1.0751	0.606316	0.031093	-5.782	-0.13134	1	0.49977	-4.086	-0.013843	1	0.45705	-1.959
ABCD4	-0.249	0.927068	0.08996	-9.374	-0.38822	0.950111	0.1166	-6.777	0.25818	1	0.3169	-7.175	0.26474	0.937335	0.19049	-4.652	-0.099446	1	0.40851	-8.144	-0.45706	0.586971	0.022398	-3.465
ABCE1	-0.042808	1	0.36796	19.656	-0.19523	1	0.6503	16.728	0.0083423	1	0.49304	23.57	-0.46348	1	0.5618	21.151	0.63639	0.927299	0.08739	23.514	0.013627	1	0.43875	22.545
ABCF1	-0.10042	0.949686	0.10917	2.307	-0.11561	0.99274	0.28941	-0.955	-0.10383	1	0.5168	8.424	-0.81324	0.822783	0.069609	6.928	-0.10393	0.996145	0.19734	2.028	-0.28639	1	0.2776	1.697
ABCF2	0.0073752	1	0.47707	-4.793	0.1798	0.990962	0.1633	-4.696	0.22752	0.980442	0.22094	-7.311	0.18076	0.960494	0.22735	-6.763	0.074631	1	0.35732	-1.976	0.089034	1	0.60935	-1.93
ABCF3	-0.0068893	1	0.66849	-7.026	0.19634	0.990962	0.16687	-7.185	-0.049385	1	0.7691	-8.213	-0.08127	1	0.58307	-7.869	0.054778	1	0.2243	-9.411	0.086464	1	0.55623	-8.61
ABCG1	0.056614	1	0.40172	-12.023	0.13116	1	0.31004	-10.039	0.0096073	0.960417	0.26839	-11.084	-0.16728	0.695593	0.027344	-11.559	-0.089118	0.85639	0.072218	-13.638	-0.039684	1	0.6438	-13.167
ABCG2	0.0037939	0.675111	0.015962	-11.598	-0.2785	0.746238	0.015579	-11.541	-0.51447	0.66673	0.030083	-10.397	-1.197	0.4642	0.0052175	-11.043	0.010291	0.996851	0.20099	-10.212	0.073798	1	0.37779	-9.86
ABCG4	-0.037192	1	0.77397	-8.622	0.18404	0.996674	0.2241	-8.416	0.079078	1	0.57826	-9.964	-0.13131	1	0.44876	-10.267	0.075871	0.900945	0.081464	-11.542	0.095995	1	0.33659	-12.027
ABCG5	0.018397	1	0.56347	-11.253	0.27181	0.781793	0.025024	-10.232	-0.3767	0.624561	0.022512	-8.564	-0.12579	0.896067	0.15102	-7.436	0.0036204	1	0.57225	-11.142	-0.10773	1	0.47096	-12.021
ABCG8	0.022505	0.996311	0.20605	-9.842	-0.16587	0.990962	0.16438	-9.485	0.0029568	1	0.44149	-6.105	-0.13882	1	0.58205	-4.926	0.053816	1	0.27507	-9.414	0.1148	1	0.45302	-10.195
ABHD1	0.10273	0.916535	0.074584	-7.946	0.014154	0.9852	0.13405	-8.511	-0.29834	0.887483	0.1452	-9.188	-0.52849	0.81924	0.067397	-10.493	0.12968	1	0.22081	-12.073	0.11412	1	0.32605	-11.443
ABHD10	-0.13794	0.977796	0.15011	-12.321	-0.18169	0.987424	0.19099	-10.609	-0.20069	0.963492	0.27917	-11.053	-0.10399	1	0.30115	-9.399	-0.077254	1	0.42797	-12.029	-0.1366	0.988414	0.17345	-11.185
ABHD11	0.035154	1	0.8937	-8.456	0.023967	1	0.6496	-8.714	-0.55434	0.601218	0.019142	-3.666	-0.60154	0.970904	0.29658	-3.818	-0.0072371	1	0.62899	-1.294	-0.083229	1	0.55111	0.225
ABHD12	-0.037494	1	0.69852	-12.264	0.082745	1	0.60496	-10.539	0.061894	1	0.56253	-10.227	0.44843	0.842135	0.10928	-9.418	-0.24704	0.416015	0.0097763	-14.322	-0.10656	0.971411	0.1583	-14.546
ABHD12B	-0.0020014	1	0.71736	-9.614	0.1603	0.998888	0.22689	-7.777	-0.31489	0.880291	0.13959	-8.446	-0.11281	0.990588	0.35313	-7.55	0.14694	1	0.18762	-10.268	0.067585	1	0.43823	-9.666
ABHD13	0.090858	1	0.4699	-7.316	-0.047044	0.998311	0.3794	-7.03	-0.096005	1	0.79443	-6.735	-0.30354	1	0.40916	-6.239	0.12279	1	0.59077	-8.72	0.064053	1	0.42946	-8.988
ABHD14A	-0.018381	1	0.48053	-10.876	0.28243	0.990962	0.16039	-8.69	-0.14212	1	0.42	-8.313	-0.098723	0.999727	0.38372	-8.502	-0.017883	1	0.64057	-13.209	0.23845	0.547074	0.028989	-13.152
ABHD14B	0.13735	1	0.40613	-3.526	-0.023593	1	0.32433	-4.448	0.2827	0.904645	0.1478	4.363	-0.54474	0.990588	0.35103	-0.671	-0.27726	0.84274	0.068041	-3.898	-0.30962	0.604103	0.024416	-3.141
ABHD15	-0.25686	0.872784	0.062707	-6.315	-0.31006	0.868989	0.054672	-5.385	-0.049342	0.86966	0.12206	-6.046	0.081618	0.977712	0.25813	-6.672	-0.12138	0.888955	0.083919	-12.004	-0.13336	0.903942	0.10636	-12.927
ABHD16A	0.40467	0.669229	0.0098569	-4.335	0.53358	0.376565	0.002836	-2.409	0.21498	1	0.49273	0.884	-0.10221	1	0.4682	1.97	0.020479	1	0.2967	-8.947	0.010586	1	0.67583	-7.528
ABHD16B	-0.084664	0.967704	0.12729	-10.3	0.091969	1	0.61479	-8.201	-0.044546	1	0.48269	-6.951	-0.20056	0.983507	0.26854	-6.734	-0.26535	0.698366	0.038399	-10.619	-0.37606	0.330888	0.0069074	-11.894
ABHD17A	-0.048692	1	0.32317	8.009	0.028838	1	0.28888	6.369	0.062418	1	0.74558	3.616	0.52112	1	0.31952	8.06	-0.0052316	1	0.63335	11.39	-0.69133	0.884106	0.095578	11.053
ABHD17B	0.13084	0.952399	0.11241	-5.991	0.0089805	1	0.61543	-8.078	-0.10235	1	0.73314	-7.704	-0.18672	0.961178	0.27328	-7.323	0.0047322	1	0.78329	-7.394	-0.16198	1	0.3109	-6.833
ABHD17C	0.0048893	0.923282	0.085804	-11.717	0.073501	0.91955	0.082211	-11.312	0.19731	1	0.47205	-8.351	0.15042	1	0.74301	-9.031	0.017991	1	0.37691	-13.482	-0.099499	1	0.2317	-13.639
ABHD18	0.10869	1	0.43417	-8.2	0.10837	1	0.23572	-9.39	-0.15203	0.957046	0.25327	-7.689	-0.40624	0.993821	0.36098	-7.458	-0.19538	0.978022	0.17034	-10.062	-0.12617	0.749397	0.049693	-11.118
ABHD2	-0.21554	0.946406	0.098949	-8.478	-0.085889	0.987424	0.17735	-6.754	0.11473	0.988223	0.33019	-11.047	-0.29552	0.964664	0.28004	-11.042	0.012764	1	0.13799	-7.53	-0.087829	0.798942	0.065461	-7.546
ABHD3	0.18293	0.993486	0.16045	-8.347	-0.011829	1	0.43631	-7.31	-0.10308	1	0.74239	-11.976	-0.062056	0.880636	0.12692	-12.517	0.076432	1	0.75888	-9.307	0.029588	1	0.91768	-10.973
ABHD4	0.086945	1	0.34835	-8.819	0.060451	1	0.73782	-8.358	-0.26062	0.945329	0.22871	-6.557	-0.2195	0.989633	0.33353	-7.22	-0.032152	1	0.74148	-12.954	-0.24163	0.128911	0.001219	-12.783
ABHD5	-0.078786	1	0.51726	-12.35	0.055648	0.781793	0.024984	-11.662	-0.32259	1	0.39077	-6.866	-0.19914	1	0.50798	-6.803	-0.0031764	1	0.55119	-9.9	0.039936	1	0.39339	-10.18
ABHD6	0.31614	0.893937	0.05014	-7.262	0.15291	0.794146	0.026444	-6.746	-0.30993	0.897754	0.162	-8.98	-0.64901	0.890536	0.13793	-8.585	0.21507	0.990802	0.11539	-8.376	0.24627	1	0.19203	-6.908
ABHD8	0.11095	1	0.40222	-3.269	0.16331	0.990962	0.16947	-2.336	-0.0030323	1	0.56275	-6.952	-0.34906	1	0.492	-8.135	-0.0087955	1	0.26881	-1.242	0.021752	1	0.23407	-0.885
ABI1	0.38358	0.59467	0.0072111	-11.064	0.23633	0.990962	0.13857	-10.831	-0.25284	0.984515	0.3154	-11.149	-0.34823	0.870417	0.11147	-11.614	-0.098413	1	0.44176	-13.29	0.127	1	0.445	-13.159
ABI2	0.091861	1	0.25854	-7.103	-0.034967	1	0.46455	-8.166	0.037531	1	0.57924	-7.632	-0.054917	1	0.74129	-7.006	0.096391	1	0.21651	-11.484	-0.035908	1	0.38964	-12.76
ABI3	-0.00021599	1	0.40835	-11.992	0.096036	1	0.26032	-10.301	0.10046	1	0.40993	-10.588	0.215	1	0.38114	-8.067	-0.05202	1	0.62863	-13.421	0.015916	1	0.34686	-13.487
ABI3BP	0.077631	1	0.37188	-12.348	0.13279	1	0.34516	-10.823	0.028651	1	0.58502	-10.38	0.20811	0.951961	0.25574	-11.036	0.027598	1	0.57977	-13.955	0.18456	1	0.13234	-13.883
ABITRAM	-0.096436	0.995542	0.21543	-4.038	0.22844	1	0.56618	-6.591	-0.092701	1	0.48074	-6.555	-0.26457	0.901465	0.15987	-6.551	0.063125	1	0.31461	-5.739	0.12846	1	0.40145	-6.079
ABL1	0.11629	0.985928	0.1756	-11.05	0.17833	1	0.23971	-9.511	-0.014574	0.631726	0.023107	-11.062	-0.24284	1	0.3979	-11.267	0.014515	1	0.88008	-13.981	0.041856	1	0.49556	-14.375
ABL2	0.033896	1	0.38888	-8.837	-0.11767	1	0.70481	-10.269	0.35699	0.633162	0.044658	-9.182	0.36678	0.837399	0.10748	-9.406	-0.15047	1	0.26935	-10.892	-0.12294	1	0.23292	-11.128
ABLIM1	0.15082	1	0.24526	-9.542	0.010109	1	0.73267	-7.961	-0.036982	1	0.36384	-10.68	0.3063	0.89925	0.15648	-8.909	0.16283	0.701375	0.042098	-8.623	-0.17219	0.990222	0.17832	-8.49
ABLIM2	0.069934	1	0.36479	-9.58	-0.10874	0.99274	0.22803	-9.547	0.040595	1	0.48534	-9.719	0.26248	1	0.35733	-9.835	0.0019058	1	0.23953	-9.678	-0.00040513	1	0.7261	-9.541
ABLIM3	0.088373	1	0.61828	-8.903	0.12933	0.993032	0.20479	-7.859	-0.16209	0.963485	0.27775	-7.97	-0.468	0.964664	0.27983	-9.191	-0.029104	1	0.34562	-8.832	-0.15855	1	0.23539	-7.486
ABO	0.13996	0.872923	0.038712	-10.091	-0.056066	0.99274	0.26641	-11.786	-0.30717	0.72838	0.051016	-7.31	-0.13624	0.964664	0.27984	-8.264	0.072842	1	0.28861	-10.738	0.098068	1	0.35226	-11.779
ABR	0.035501	1	0.35524	-22.361	0.14753	0.999905	0.39293	-21.941	0.13701	0.946026	0.17968	-20.753	0.47027	0.750855	0.065526	-19.259	-0.01641	0.949268	0.12952	-24.882	-0.039662	1	0.35988	-26.045
ABRA	-0.15526	0.99936	0.22375	-8.113	0.034243	1	0.53509	-5.186	-0.069504	1	0.35992	-9.136	0.9532	0.648743	0.039045	-7.253	-0.15041	0.980022	0.17556	-10.953	-0.30434	0.655905	0.032505	-12.013
ABRACL	0.1509	0.985788	0.14827	-9.915	-0.021332	1	0.6261	-9.65	-0.2078	1	0.42044	-8.378	-0.30369	0.944602	0.22623	-7.56	-0.046949	1	0.44246	-9.979	-0.41254	0.971411	0.15572	-9.997
ABRAXAS1	0.15943	1	0.44834	-0.672	0.016283	0.968843	0.11455	0.311	-0.4405	0.866102	0.1208	-5.163	-0.81009	0.839057	0.080172	-5.889	-0.29333	0.662382	0.03224	0.056	-0.02996	0.937212	0.12591	2.051
ABRAXAS2	-0.076599	0.985361	0.16969	-12.495	-0.0018022	0.9851	0.13228	-12.016	0.087889	1	0.40485	-9.807	0.11335	0.90466	0.16885	-10.977	0.028069	1	0.24958	-10.287	0.1436	0.720794	0.049629	-10.428
ABT1	1.0478	0.538885	0.0053411	20.873	0.045203	0.816592	0.028941	19.259	0.51173	1	0.2401	20.307	-1.5487	0.927591	0.20579	17.779	-0.2738	1	0.31745	19.609	0.2234	1	0.58884	19.876
ABTB1	0.1144	1	0.28783	-9.245	0.026809	1	0.59112	-8.411	-0.019477	0.969814	0.20958	-9.438	0.50874	0.863739	0.13136	-9.874	0.15928	0.908255	0.082829	-9.796	0.20919	0.867961	0.077567	-11.124
ABTB2	0.097298	1	0.72612	-13.208	0.027569	1	0.67465	-12.495	-0.065316	0.934043	0.1675	-8.869	-0.20094	1	0.59447	-9.628	0.027115	1	0.72274	-13.421	0.11526	1	0.4474	-13.727
AC118549.1	-0.010432	1	0.83963	-1.855	-0.16787	1	0.51151	-3.367	-0.32118	0.962463	0.27455	18.605	-0.17885	1	0.63341	21.647	0.25733	0.378136	0.012228	2.81	0.47658	0.080858	0.0019432	9.907
ACAA1	-0.12829	1	0.37213	-9.624	-0.025963	0.91955	0.082454	-8.199	-0.026519	1	0.30892	-7.716	-0.29352	0.731495	0.058686	-9.137	0.04572	1	0.30413	-12.082	0.031321	1	0.22045	-13.1
ACAA2	-0.33708	0.947611	0.10281	-4.596	-0.16853	0.922484	0.085016	-4.184	-0.079244	1	0.52421	-7.014	-0.52992	0.990408	0.33944	-7.647	-0.028119	1	0.47119	-6.224	-0.099579	1	0.53793	-6.487
ACACA	-0.2236	0.788641	0.034731	-8.445	-0.31782	0.875799	0.059068	-8.802	0.015915	1	0.72064	9.025	-0.52583	0.99606	0.37283	7.829	-0.66848	0.02356	0.00010827	1.649	-0.69505	0.292049	0.0053203	8.822
ACACB	-0.21645	0.781024	0.031967	-9.459	-0.18718	0.993522	0.3119	-8.077	0.23134	0.965686	0.20205	-9.102	-0.050193	1	0.59804	-9.025	-0.081442	1	0.2874	-12.927	-0.026404	1	0.221	-12.981
ACAD10	0.23455	0.871559	0.037562	-5.657	0.45246	0.618736	0.011148	-6.266	-0.010206	0.980442	0.22113	-3.526	-0.031973	0.967795	0.24035	-4.67	-0.060054	1	0.48135	-7.022	-0.22502	1	0.23021	-8.963
ACAD11	0.012212	1	0.45423	-9.864	-0.056622	0.99274	0.29713	-9.406	0.45324	0.62958	0.043936	-7.389	0.51546	0.849162	0.11966	-6.665	-0.1239	0.990459	0.18696	-6.497	-0.028415	1	0.52872	-3.696
ACAD8	0.22323	1	0.37132	-5.227	-0.015444	1	0.53072	-6.77	0.079054	1	0.35962	-8.123	0.23338	1	0.35961	-6.662	-0.0055506	1	0.71309	-9.214	0.13601	1	0.33762	-8.069
ACAD9	0.043185	0.916095	0.070406	16.542	0.028996	1	0.56718	12.821	0.20686	0.643171	0.047007	-1.465	0.37274	0.789301	0.077789	1.701	0.19934	0.485399	0.019674	-3.038	0.40906	0.59965	0.034432	0.716
ACADL	0.22644	0.916982	0.07638	-8.684	0.37987	0.609056	0.010053	-6.602	-0.14568	0.900877	0.16724	-6.831	-0.22781	1	0.60259	-6.843	0.17749	0.8237	0.065586	-10.777	0.33019	0.541939	0.02856	-10.682
ACADM	-0.041383	1	0.47418	-10.546	0.10621	1	0.6543	-10.041	-0.15276	1	0.48454	-7.208	-0.38289	0.951433	0.24998	-8.294	-0.14678	0.640809	0.029131	-12.299	-0.0050422	1	0.36	-12.401
ACADS	0.13329	0.99444	0.19569	-8.066	0.28978	0.965175	0.10492	-8.146	0.5525	0.550399	0.027854	-6.462	0.40802	0.526158	0.020422	-5.598	0.073364	1	0.23699	-11.685	0.13295	1	0.19718	-12.442
ACADSB	-0.069909	1	0.38191	-8.344	-0.23533	0.99274	0.30033	-5.582	0.095709	1	0.71966	-2.488	-0.52082	0.845422	0.083133	-3.123	0.015103	1	0.79829	-8.039	0.13587	1	0.30483	-8.85
ACADVL	-0.041477	1	0.65198	-10.396	-0.057152	0.990681	0.20274	-10.341	-0.22569	0.882073	0.14124	-8.345	0.16987	1	0.66272	-6.881	0.13306	1	0.17481	-9.481	-0.0067563	1	0.43427	-10.812
ACAN	-0.078899	1	0.32543	-4.703	-0.16887	1	0.75581	-5.259	-0.05323	1	0.80604	-6.08	-0.042896	1	0.74346	-5.922	-0.23899	0.850747	0.070267	-2.656	0.099355	0.858937	0.086945	-2.155
ACAP1	0.05689	1	0.3218	-11.154	-0.069848	1	0.45326	-8.949	-0.21335	1	0.37066	-10.946	-0.51402	0.915009	0.18427	-10.646	-0.069623	0.938535	0.11624	-10.357	0.12868	1	0.24989	-10.774
ACAP2	-0.10108	1	0.7954	-10.784	-0.41882	0.781442	0.019954	-10.318	0.29048	0.87488	0.12441	-7.035	0.048023	1	0.72947	-8.874	-0.0054672	1	0.57265	-5.479	-0.23996	0.884106	0.095368	-7.292
ACAP3	0.23371	0.908514	0.06337	-5.653	0.079777	1	0.77287	-2.203	-0.17551	1	0.72035	10.056	-0.90635	0.990408	0.34089	10.658	0.077076	1	0.87449	-2.516	0.15295	1	0.12762	-1.227
ACAT1	-0.035523	1	0.80232	-8.131	0.16599	1	0.41229	-5.773	-0.068076	0.964362	0.2809	-9.258	0.070453	1	0.44956	-9.533	0.0091208	1	0.46211	-9.352	-0.22054	0.862596	0.088504	-9.252
ACAT2	-0.08415	0.970201	0.13574	-12.219	0.057453	1	0.48503	-12.382	-0.069814	1	0.62806	-10.049	0.098006	1	0.6434	-9.531	-0.18392	0.70771	0.041343	-14.151	-0.068955	0.998285	0.20817	-13.732
ACBD3	0.21472	0.766164	0.01811	-11.226	0.3004	0.539397	0.0070617	-11.372	0.26413	0.709118	0.061873	-10.831	0.75846	0.343679	0.0064317	-11.035	0.064187	0.948666	0.095002	-14.531	0.34657	0.01628	0.00027494	-14.465
ACBD4	-0.1227	1	0.29628	-3.084	-0.048638	1	0.60319	-3.616	-0.52803	0.769513	0.071169	-0.958	-0.23698	0.9875	0.32674	-1.055	-0.18597	1	0.22072	3.136	-0.59477	0.739284	0.046866	0.411
ACBD5	-0.051726	0.947611	0.10186	-10.597	-0.26757	0.972624	0.14426	-9.989	-0.064906	1	0.4947	-10.485	-0.83283	0.759077	0.043379	-11.156	-0.15003	0.975712	0.16065	-11.432	-0.50159	0.536334	0.017465	-12.787
ACBD6	0.036536	1	0.76862	-9.385	0.046714	1	0.83036	-8.962	-0.1659	0.964404	0.28106	-10.254	0.31464	0.62995	0.018431	-10.563	0.22917	0.468364	0.018311	-8.883	0.47292	0.072386	0.0016433	-8.849
ACBD7	0.056374	1	0.39857	-4.637	0.053033	1	0.51004	-5.413	-0.2943	0.957342	0.2558	-8.197	0.084585	0.970904	0.29477	-5.341	-0.19408	0.688451	0.036398	-6.67	-0.14552	1	0.57021	-8.014
ACCS	-0.018601	1	0.23608	-9.165	-0.21288	0.99274	0.29154	-9.235	0.53997	0.297927	0.0075385	-3.732	0.43	0.921398	0.17584	-7.234	0.010476	1	0.6209	-12.894	0.17768	0.852654	0.073472	-12.28
ACCSL	-0.16988	0.634414	0.011346	-7.717	-0.10228	0.987424	0.18931	-4.494	0.15132	1	0.29376	0.476	0.076607	1	0.66871	-0.406	-0.028928	1	0.4351	-7.638	0.048953	1	0.67297	-5.363
ACD	0.0024216	1	0.37564	4.554	-0.02671	0.99274	0.27027	4.195	-0.16114	0.957046	0.25078	-6.832	-0.30787	0.969265	0.29075	-5.288	-0.010023	1	0.4016	5.441	0.046212	1	0.59217	10.586
ACE	0.22913	0.871473	0.037252	-10.935	0.005372	0.994082	0.20788	-11.397	0.2275	0.947234	0.18015	-10.358	0.63182	0.844639	0.11173	-7.874	0.050763	1	0.41959	-12.68	0.089584	1	0.17525	-13.556
ACE2	-0.14321	0.968129	0.13101	-12.845	0.11149	0.999905	0.38402	-12.433	0.29455	0.780972	0.08713	-10.045	0.38965	0.973455	0.2488	-9.204	-0.14321	0.605579	0.02431	-14.686	-0.1517	0.984025	0.17011	-14.918
ACER1	0.31009	0.95584	0.11664	1.255	-0.38696	0.93886	0.10233	-1.536	0.034042	1	0.42191	-7.729	-0.4158	0.951433	0.25405	-7.559	0.043517	1	0.41806	-4.613	-0.088588	1	0.47579	-5.924
ACER2	-0.030315	1	0.37969	-5.933	-0.016708	0.987424	0.17694	-3.227	0.061426	1	0.28573	-6.016	-0.26062	1	0.44504	-7.379	0.046719	1	0.68278	-8.991	-0.059479	1	0.47955	-9.357
ACER3	0.031427	1	0.46877	-15.696	-0.12388	1	0.73151	-14.327	-0.27534	0.782876	0.077823	-17.14	0.13119	1	0.75146	-13.948	0.058455	1	0.71858	-14.74	0.19151	0.748825	0.054151	-14.313
ACHE	0.050612	1	0.62739	-3.495	-0.18577	0.981542	0.12732	-2.669	-0.24964	0.933543	0.21263	-6.701	-0.51259	0.990588	0.34924	-6.648	-0.11502	0.856658	0.07253	-5.717	0.11053	1	0.54527	-3.72
ACIN1	-0.22355	0.927239	0.091349	4.779	-0.42224	0.91955	0.078022	6.513	-0.60455	0.761428	0.066931	9.273	-0.11466	1	0.42674	11.722	0.0055101	0.964468	0.14217	0.964	-0.21778	1	0.25456	4.953
ACKR1	0.017403	1	0.29132	-11.96	-0.12121	0.993522	0.32778	-11.946	-0.094765	0.984465	0.31414	-10.088	0.12158	1	0.53035	-9.398	0.083386	1	0.33253	-12.726	-0.089609	1	0.32967	-13.541
ACKR2	0.31934	0.279658	0.00085167	-8.582	0.22164	0.996186	0.2096	-8.147	0.055234	0.948602	0.23245	-7.497	0.20801	0.759077	0.042856	-3.341	0.11596	1	0.45722	-9.606	0.22207	0.859133	0.075924	-9.017
ACKR3	0.021513	1	0.72432	-10.5	-0.045431	0.99274	0.29641	-10.013	-0.02698	0.850428	0.1117	-9.233	0.16283	0.92677	0.20414	-7.902	-0.041344	1	0.40861	-13.561	-0.056825	1	0.53534	-13.815
ACKR4	-0.043255	1	0.44738	-0.622	-0.22998	0.993522	0.3223	1.088	-0.29647	0.924079	0.20041	-4.006	-0.0057207	1	0.64888	-3.826	0.016119	1	0.38	-0.888	0.16832	1	0.27223	-0.006
ACLY	-0.52177	0.449598	0.0034168	2.28	-0.31011	0.99274	0.25089	6.368	0.13995	1	0.38641	7.169	0.33298	1	0.37849	8.054	-0.11406	0.633284	0.027947	12.734	-0.31278	1	0.34389	14.988
ACMSD	-0.16584	0.9725	0.13705	-10.258	-0.22399	0.922484	0.084903	-9.604	0.23686	0.808815	0.098217	-6.454	0.40614	0.998482	0.28755	-7	0.010571	1	0.75012	-10.602	-0.11161	1	0.45644	-11.219
ACO1	-0.16903	0.993269	0.20883	-5.125	-0.3708	0.930179	0.090865	-5.526	0.024795	1	0.62123	-3.309	-0.037702	1	0.62543	-1.877	0.0050895	1	0.40051	-4.485	-0.036391	1	0.38434	-4.501
ACO2	-0.46161	0.362834	0.0021296	-4.163	-0.16177	0.971702	0.13601	-0.633	0.52919	0.300979	0.0076657	-1.172	0.49891	0.848842	0.11563	-2.573	-0.23637	0.975712	0.16254	-7.001	-0.26153	0.759088	0.052581	-5.994
ACOD1	0.0090185	0.99444	0.17482	-7.81	-0.088151	0.990962	0.17683	-7.329	-0.19181	0.941751	0.22367	-6.853	-0.11379	0.969479	0.29176	-6.764	0.089821	1	0.26843	-12.684	0.018935	0.831938	0.07785	-11.474
ACOT1	0.014231	0.650492	0.012506	-10.336	-0.27299	0.868989	0.039414	-9.038	0.13625	1	0.40358	-7.841	-0.092205	0.872409	0.13742	-8.434	-0.058827	1	0.77591	-11.323	0.13228	1	0.38277	-10.745
ACOT11	-0.085814	1	0.22414	-5.865	0.25692	0.990962	0.18885	-4.515	-0.48738	0.426129	0.00453	-3.416	-0.77299	0.863886	0.10065	-0.847	-0.022951	1	0.45791	-8.411	0.12941	1	0.23823	-9.46
ACOT12	0.038572	1	0.24222	-10.11	-0.15393	0.99274	0.27984	-11.49	0.050458	0.960417	0.26945	-5.919	0.49416	0.537527	0.021984	-3.1	-0.0082055	1	0.32446	-14.125	0.020147	1	0.25213	-13.649
ACOT13	-0.18653	0.988228	0.18226	-8.642	0.10971	1	0.28695	-7.284	0.28829	0.595963	0.01828	-5.654	0.10554	0.604029	0.012006	-7.023	-0.059832	1	0.3093	-6.394	-0.023678	1	0.51437	-5.433
ACOT2	-0.034233	1	0.27471	-10.988	-0.19399	0.993522	0.35582	-10.819	-0.11272	1	0.45785	-5.522	-0.17192	1	0.78903	-5.377	0.12135	1	0.16814	-11.368	0.11365	1	0.26647	-11.431
ACOT4	-0.15008	0.994163	0.21216	-7.924	-0.071859	0.868989	0.038884	-5.614	0.016481	1	0.33222	-6.141	0.60048	0.834109	0.10407	-5.001	0.018861	1	0.36537	-8.89	-0.067572	1	0.44329	-8.313
ACOT6	0.06976	1	0.25811	-10.437	0.32864	0.773907	0.024576	-9.377	0.049755	1	0.70837	-7.241	-0.52108	0.935219	0.21551	-7.595	-0.057866	1	0.81114	-12.702	0.064603	1	0.47529	-12.194
ACOT7	0.15464	0.971371	0.13662	-8.507	0.093661	1	0.31413	-6.341	-0.2478	0.957342	0.25914	-7.365	0.24938	0.862524	0.096229	-5.794	-0.011141	1	0.63382	-11.825	0.17122	1	0.2205	-11.098
ACOT8	-0.02252	0.947662	0.1039	-7.602	0.099414	0.99274	0.27656	-9.788	-0.17591	1	0.66598	-8.984	-0.30867	1	0.55623	-8.803	-0.062081	1	0.34307	-9.095	0.10464	1	0.30256	-7.33
ACOT9	0.1656	0.998511	0.21318	-8.585	0.22046	1	0.3061	-9.097	0.018178	1	0.49459	-7.363	-0.13477	1	0.57262	-7.562	-0.046216	1	0.47593	-11.469	0.075263	1	0.64012	-11.503
ACOX1	0.030099	1	0.47165	-10.908	0.13904	1	0.28511	-10.521	0.4399	0.90484	0.14889	-9.226	0.56969	0.954058	0.21292	-8.352	0.12335	1	0.39694	-9.497	0.13683	1	0.32937	-9.834
ACOX2	0.053545	1	0.3346	-4.146	-0.12423	1	0.43409	-6.858	0.43434	0.743521	0.072933	-2.167	0.76886	0.676473	0.045283	-2.35	-0.078903	0.950949	0.13008	-9.73	-0.11397	1	0.29609	-10.653
ACOX3	-0.18542	0.988228	0.1791	-11.099	-0.27076	0.95369	0.11856	-10.391	0.080087	1	0.33891	-10.71	0.7514	0.610549	0.032543	-10.507	-0.14898	0.975712	0.16186	-12.214	0.065863	1	0.38517	-11.488
ACOXL	0.068302	1	0.33789	-5.474	-0.11457	0.997455	0.37656	-5.277	-0.17477	1	0.70611	-1.922	-0.25339	0.976686	0.30593	-3.767	0.091268	1	0.45427	-3.218	-0.095572	1	0.33355	-2.834
ACP1	0.033317	1	0.82617	-13.11	-0.048692	1	0.43205	-13.198	-0.096542	1	0.32309	-14.725	-0.42269	0.622382	0.01537	-15.2	-0.0462	1	0.6637	-17.468	-0.01962	1	0.56047	-16.851
ACP2	0.11047	1	0.33975	-9.934	-0.013884	1	0.57685	-9.698	0.077124	1	0.27634	-4.671	-0.031552	1	0.77991	-5.403	-0.076063	1	0.38422	-11.722	-0.08007	0.980771	0.16764	-12.026
ACP3	0.016552	1	0.5885	-11.064	0.11225	1	0.61514	-10.348	-0.0638	1	0.38004	-9.57	-0.131	1	0.35223	-8.12	-0.15098	1	0.3198	-11.11	0.32836	0.926765	0.092923	-9.669
ACP4	0.027133	1	0.38065	-5.766	-0.081501	1	0.2712	-3.932	0.3188	0.625598	0.042876	-10	0.29318	0.807465	0.087183	-9.649	-0.028229	1	0.41406	-8.682	0.015755	1	0.40168	-8.089
ACP5	0.12569	1	0.22705	-6.76	0.12359	1	0.39929	-7.111	-0.36976	0.423695	0.0044807	-9.29	-0.019568	1	0.65176	-9.552	-0.018001	1	0.93464	-5.99	0.030911	1	0.43048	-3.46
ACP6	0.061166	1	0.72803	-4.923	-0.10067	1	0.60539	-4.272	0.35106	0.783791	0.089079	-1.556	0.65045	0.287642	0.0047246	0.717	-0.017941	1	0.25426	-8.654	-0.086355	1	0.36948	-9.074
ACR	-0.0084571	1	0.40571	-7.114	0.021341	1	0.62325	-6.554	0.40108	0.631857	0.044376	-4.796	0.51574	0.739884	0.061316	-5.054	0.31576	0.225427	0.0058416	-3.224	0.25053	0.487185	0.024183	-1.328
ACRBP	0.091432	0.84556	0.033272	-10.57	0.33185	0.702354	0.018436	-9.925	-0.055375	0.899345	0.16469	-8.153	-0.1874	0.979468	0.30823	-7.972	0.22659	0.942991	0.092285	-12.827	0.28652	0.639791	0.038711	-12.695
ACRV1	0.14101	1	0.35132	-12.957	0.2579	0.990962	0.14611	-11.057	0.3422	0.839088	0.10912	-11.175	0.46288	0.91895	0.17291	-10.871	0.036407	1	0.5982	-12.849	0.22239	0.740999	0.05299	-12.179
ACSBG1	-0.0139	1	0.67393	-13.203	-0.051489	1	0.3131	-11.624	0.32721	0.845948	0.11142	-8.684	0.58131	0.955455	0.21678	-7.033	-0.095246	1	0.24285	-12.96	0.05955	0.96312	0.14798	-13.321
ACSBG2	0.22707	0.980565	0.14285	-4.103	0.11441	1	0.31913	-4.642	-0.035142	0.987987	0.32749	-10.99	-0.052226	1	0.41814	-9.489	-0.04957	1	0.6654	-12.351	-0.059585	1	0.25024	-13.851
ACSF2	0.10639	0.998511	0.21489	-7.661	0.22598	0.990962	0.15752	-9.029	0.095237	1	0.2872	-5.573	-0.028971	1	0.73749	-3.805	-0.044427	1	0.464	-8.69	-0.092683	1	0.28289	-10.288
ACSF3	-0.30586	0.59114	0.008858	-11.987	-0.30691	0.91955	0.079758	-9.478	-0.12403	0.957342	0.2587	-9.89	0.034904	0.984938	0.31878	-9.738	0.084108	1	0.26997	-13.487	0.13361	1	0.15984	-13.521
ACSL1	-0.15704	0.955421	0.11738	-12.15	-0.024682	1	0.59269	-9.819	-0.1031	1	0.29774	-10.82	0.062255	1	0.50756	-10.503	-0.1083	1	0.26259	-12.789	0.068441	1	0.35448	-12.877
ACSL3	-0.17314	1	0.27203	-6.976	-0.43212	0.868989	0.042349	-5.052	-0.77565	0.590659	0.017836	0.185	-0.47085	0.9875	0.32303	1.969	-0.66488	0.002025	2.47E-06	-6.138	-0.51446	0.151706	0.0016548	-1.04
ACSL4	0.066732	1	0.63108	-12.237	0.32186	0.453613	0.0045467	-11.781	0.26192	0.936558	0.17044	-9.085	0.40878	0.788022	0.076341	-10	0.28166	0.28872	0.0081053	-11.337	0.53331	0.004693	6.50E-05	-11.318
ACSL5	0.056613	1	0.37934	-10.59	0.18996	1	0.44573	-7.05	0.025925	0.623053	0.022389	-6.995	0.38897	0.998728	0.28831	-6.921	0.067866	1	0.23231	-9.563	-0.13507	1	0.4713	-9.776
ACSL6	0.11693	1	0.37993	-6.421	-0.10457	0.947923	0.11486	-7.493	0.15761	1	0.24127	-4.405	0.58595	0.728944	0.05824	-4.11	0.0092363	0.983904	0.18114	-8.31	0.04557	1	0.39047	-9.129
ACSM1	-0.24034	0.924944	0.087252	-7.669	-0.1429	0.926738	0.088196	-5.505	0.018296	1	0.42726	-10.036	0.026619	0.9875	0.28737	-9.724	-0.023784	1	0.68899	-9.031	0.066974	1	0.27221	-8.41
ACSM2A	-0.13417	1	0.31024	-10.754	-0.14737	1	0.40924	-9.236	-0.28833	0.756058	0.064383	-10.239	-0.38419	0.717736	0.032145	-8.796	-0.035616	0.694174	0.041154	-12.702	-0.15069	1	0.23727	-13.914
ACSM2B	-0.036504	1	0.50602	-9.978	0.29733	0.901412	0.053076	-8.487	-0.054256	1	0.63189	-7.847	-0.26078	1	0.39533	-7.762	-0.090426	0.998783	0.21263	-10.11	-0.026847	1	0.43666	-9.724
ACSM3	-0.079614	1	0.37526	-2.968	-0.11818	0.993522	0.36391	-4.211	0.21347	1	0.45162	-1.694	0.33643	1	0.35928	-0.632	0.018866	1	0.47754	-2.094	-0.0081106	1	0.42748	-3.32
ACSM4	-0.12373	1	0.25356	-9.801	0.018244	1	0.3491	-8.944	0.06947	1	0.41474	-8.273	-0.12176	1	0.41471	-9.952	-0.18523	0.369413	0.0079896	-13.638	-0.033827	1	0.45149	-13.6
ACSM5	0.11308	1	0.38926	-11.041	0.10194	1	0.42644	-11.444	-0.21799	0.960417	0.26919	-10.679	-0.34517	0.747427	0.03953	-10.047	0.016765	1	0.23018	-13.151	-0.016343	1	0.73226	-12.943
ACSM6	0.016964	1	0.43327	-12.513	0.067942	1	0.58491	-11.398	0.11084	1	0.54718	-10.383	0.24769	1	0.52685	-8.964	-0.079218	1	0.47869	-12.853	-0.14087	1	0.21231	-13.276
ACSS1	0.14595	0.980441	0.14185	-11.3	-0.18148	0.99274	0.22047	-10.222	-0.078246	1	0.61672	-10.119	-0.13293	1	0.66694	-9.368	-0.094253	0.972595	0.14769	-11.012	-0.209	0.971411	0.15657	-11.678
ACSS2	-0.041525	1	0.65106	-10.486	-0.13923	0.977279	0.15089	-10.701	-0.29362	0.921473	0.19759	-9.013	0.28232	1	0.31521	-6.066	-0.13362	0.826799	0.064732	-9.234	-0.29965	0.268825	0.0043762	-8.308
ACSS3	0.02987	1	0.42212	-6.897	-0.49093	0.868989	0.047271	-7.933	-0.064959	0.977651	0.30411	-5.646	-0.36522	0.981421	0.31158	-5.677	0.030808	1	0.64845	-10.05	0.048057	1	0.26404	-11.493
ACTA1	0.13428	0.980441	0.14242	-7.579	0.16966	0.998888	0.22644	-6.371	-0.10533	1	0.55515	-7.311	-0.11256	1	0.68326	-5.2	-0.11633	1	0.52573	-8.005	-0.019589	1	0.72998	-7.732
ACTA2	0.0091389	1	0.43998	-9.105	-0.10001	1	0.60312	-7.848	-0.12364	0.992592	0.33939	-7.342	-0.72425	0.837706	0.076115	-7.671	-0.23665	0.915849	0.099638	-8.806	-0.22873	0.952179	0.14241	-8.447
ACTB	0.29589	1	0.38619	22.184	-0.44326	1	0.45608	19.583	0.11056	1	0.52175	17.81	1.1834	0.973993	0.2504	19.908	0.018528	1	0.48546	23.238	-0.038616	1	0.18713	21.745
ACTBL2	-0.059892	1	0.45841	-6.06	-0.17659	1	0.46589	-7.105	-0.011964	1	0.51806	-6.299	0.064386	1	0.45102	-7.338	-0.083513	1	0.28485	-6.528	0.1664	1	0.36291	-4.786
ACTC1	0.086184	0.968544	0.13161	-3.541	-0.037471	1	0.43848	-4.046	-0.028615	1	0.791	-2.942	-0.22851	0.974502	0.30223	-5.743	-0.16691	1	0.54911	-6.529	-0.19582	1	0.45464	-6.513
ACTG1	-0.24023	0.920361	0.081429	7.12	-0.63224	0.93886	0.10728	7.098	0.17135	1	0.24146	7.303	1.0186	0.858403	0.12714	8.459	-0.5417	0.597411	0.023328	7.071	-0.41316	1	0.39655	7.176
ACTG2	-0.020505	1	0.53997	-11.309	0.057613	0.993522	0.31718	-10.883	0.017181	1	0.24624	-7.603	0.12131	1	0.31453	-7.952	0.11375	1	0.35412	-8.542	0.19213	1	0.21374	-8.29
ACTL10	-0.22796	0.56627	0.0077796	-9.426	-0.24866	0.99274	0.25884	-7.055	-0.38547	0.618742	0.021994	-8.037	-0.2345	1	0.44724	-6.228	0.044418	1	0.24345	-12.197	-0.35818	0.714685	0.042026	-12.899
ACTL6A	-0.055752	1	0.67371	20.522	-0.90792	0.74357	0.014625	17.312	0.24245	1	0.43416	21.71	-0.40227	1	0.49315	20.161	0.26317	1	0.53738	20.055	-0.3453	1	0.6559	19.135
ACTL6B	0.11625	0.993486	0.16009	-8.95	0.0067451	1	0.24338	-9.305	-0.35422	0.934397	0.21347	-10.269	-0.38541	0.954403	0.2608	-9.51	0.025383	1	0.4967	-11.082	-0.18354	0.910966	0.10956	-11.637
ACTL7A	-0.21964	0.946798	0.099518	-10.48	-0.29171	0.533174	0.0052589	-10.194	0.22079	0.799136	0.094172	-8.836	0.21028	0.807465	0.087581	-8.718	0.026505	1	0.22091	-9.179	0.16186	1	0.22797	-10.547
ACTL7B	0.060826	1	0.36509	-6.806	0.20408	0.994942	0.20865	-5.307	-0.11966	1	0.60326	-10.078	-0.040267	1	0.87246	-7.784	0.12817	1	0.39968	-7.877	-0.090817	1	0.65782	-8.307
ACTL8	-0.064672	1	0.38742	-10.79	0.019243	1	0.35709	-11.061	-0.029805	0.927565	0.20734	-6.816	-0.136	1	0.72168	-4.507	0.078269	1	0.19747	-11.127	0.23411	1	0.18213	-11.389
ACTL9	-0.19083	0.998357	0.21869	-10.049	-0.10395	0.993522	0.30961	-10.037	-0.067926	1	0.39557	-9.201	0.29173	0.915009	0.18584	-9.05	0.057305	1	0.44786	-9.215	0.11474	1	0.22448	-9.465
ACTN1	-0.091446	1	0.78117	-8.516	-0.016603	1	0.41767	-6.634	-0.15947	0.984515	0.31853	-6.58	0.27625	0.939701	0.21878	-5.874	-0.25767	0.416857	0.0099605	-11.627	-0.30036	0.228353	0.0034514	-10.698
ACTN2	0.13717	0.993549	0.16846	-12.735	0.42076	0.715719	0.019223	-12.225	0.21814	1	0.24918	-7.067	0.34787	1	0.4455	-5.21	-0.038605	1	0.36476	-14.123	-0.11833	1	0.27474	-14.732
ACTN3	0.027323	1	0.79293	-7.068	-0.036707	1	0.41882	-7.077	-0.28204	1	0.55229	-1.687	-0.19861	1	0.48576	-2.67	0.20842	0.869938	0.073916	0.59	0.17963	1	0.28786	3.74
ACTN4	-0.086401	1	0.50592	-4.567	-0.065594	1	0.64256	-2.533	0.039879	1	0.5417	-6.761	0.24411	1	0.62844	-6.252	-0.18007	1	0.30473	-0.565	-0.42694	0.809578	0.070816	1.325
ACTR10	0.14816	0.893937	0.043353	22.111	-0.62746	0.987424	0.17979	17.559	-0.37347	0.942509	0.22572	9.846	0.42537	0.996978	0.32207	9.195	-0.064764	1	0.67241	19.157	-0.053748	1	0.78346	18.878
ACTR1A	-0.2972	0.765935	0.028966	4.311	0.30082	1	0.24542	6.004	-0.3148	1	0.48756	7.697	-0.65152	0.992197	0.35571	8.352	0.33952	0.750857	0.050985	16.74	0.41752	1	0.18812	20.498
ACTR1B	-0.1179	0.920361	0.079821	-11.001	-0.20625	0.949755	0.11581	-11.017	-0.22466	1	0.57356	-4.419	-0.059487	1	0.71741	-2.843	0.023554	1	0.67199	-10.546	-0.014572	1	0.14409	-9.41
ACTR2	-0.22575	1	0.23295	14.599	-0.28126	0.999905	0.39263	16.019	0.13477	1	0.66124	20.015	0.87055	1	0.29877	19.366	0.03417	1	0.67428	21.858	1.0637	0.136295	0.0038187	22.769
ACTR3	0.088264	1	0.92963	7.145	0.03429	1	0.90123	8.355	0.49536	1	0.27116	19.328	1.0914	0.996323	0.28311	19.351	0.0024896	1	0.62181	16.407	0.41044	1	0.2215	19.393
ACTR3B	-0.048029	1	0.51779	-10.859	-0.13688	1	0.5143	-10.203	0.016747	1	0.39413	-10.609	-0.049843	1	0.86227	-9.845	0.0040021	1	0.51186	-10.504	0.095889	1	0.612	-9.65
ACTR3C	0.28802	0.993486	0.15799	-3.821	0.036946	1	0.45267	-4.32	-0.48482	0.901856	0.16819	-3.041	-0.2403	1	0.43776	-2.199	-0.32378	0.865955	0.07527	-4.262	0.027965	1	0.34916	-3.571
ACTR5	-0.36916	0.896731	0.0715	6.943	-1.2404	0.112277	0.00015215	7.98	-1.0045	0.470722	0.0060365	0.663	-0.42229	0.959093	0.27099	5.072	-0.045346	1	0.25336	11.133	0.2591	1	0.51807	14.474
ACTR6	-0.60161	0.884585	0.06774	21.795	-0.61369	0.987424	0.17922	19.925	-0.80198	0.820912	0.09766	20.044	-0.18745	1	0.54974	17.143	0.55796	1	0.29112	19.764	-0.3388	1	0.58495	20.91
ACTR8	-0.1294	1	0.70174	13.598	-0.11901	1	0.60435	12.929	0.13829	1	0.47141	11.702	-1.1877	0.89057	0.15275	13.631	0.6671	0.149928	0.0034037	9.13	0.99607	0.080207	0.0019108	11.144
ACTRT1	0.088625	1	0.28826	-10.903	-0.11211	0.953411	0.10027	-10.476	0.075246	1	0.57488	-10.234	0.13597	1	0.56114	-7.897	-0.055403	1	0.24326	-11.871	0.062043	1	0.74809	-11.691
ACTRT2	-0.044186	1	0.25007	-8.354	0.22824	0.993032	0.20482	-6.31	0.20614	1	0.42073	-6.465	0.96191	0.571625	0.025889	-1.719	-0.09796	1	0.28421	-9.77	0.12451	1	0.36736	-8.802
ACTRT3	0.048582	1	0.69584	-11.614	-0.22744	0.931031	0.09317	-11.267	-0.0096459	1	0.46084	-10.458	-0.02991	1	0.41201	-10.901	-0.083931	1	0.24922	-13.287	0.028083	1	0.88342	-11.922
ACVR1	0.3662	0.025062	2.22E-05	-13.157	0.91224	0.000354	2.74E-07	-13.056	0.40139	0.110436	0.0011263	-9.728	0.098125	0.906715	0.163	-10.125	0.95743	6.20E-05	2.74E-07	-14.125	2.0031	3.70E-05	2.74E-07	-14.997
ACVR1B	-0.076414	1	0.53461	-11.016	-0.10406	0.990962	0.16532	-8.871	-0.12864	1	0.39742	-6.302	0.39049	0.837215	0.10551	-5.014	-0.18009	0.685262	0.035943	-9.072	-0.14411	1	0.30172	-8.921
ACVR1C	-0.066549	1	0.52899	-6.987	-0.30205	0.98948	0.20091	-8.118	-0.13203	0.98751	0.32394	-6.062	0.38965	1	0.42714	-2.86	0.0079781	0.693324	0.041039	-7.456	0.32632	0.771019	0.057355	-10.66
ACVR2A	0.23062	0.908514	0.066433	-4.609	0.35661	0.925733	0.078572	-3.551	-0.22126	0.962041	0.27338	-7.799	0.37889	1	0.38837	-4.584	0.27999	0.369863	0.011817	-12.316	0.27683	0.480895	0.023645	-13.414
ACVR2B	0.2045	1	0.40554	-5.699	0.33117	0.990962	0.18977	-6.572	-0.19231	0.934718	0.21463	-8.003	-0.047036	1	0.55146	-7.686	0.061205	1	0.78682	-9.687	-0.064975	1	0.21083	-10.626
ACVRL1	-0.046374	1	0.46017	-9.064	0.064822	1	0.33198	-7.401	0.13398	1	0.36972	-5.714	0.49682	0.898876	0.15781	-7.471	0.14041	0.934184	0.089268	-9.976	0.12591	1	0.24994	-9.928
ACY1	-0.17903	0.975691	0.14542	-6.312	-0.29457	0.993522	0.33658	-7.057	-0.30149	1	0.39277	0.78	-0.64897	1	0.54584	1.659	-0.093321	1	0.46399	-5.099	0.042085	1	0.27061	-4.809
ACY3	-0.021128	1	0.46	-0.173	0.021212	0.951431	0.096509	-0.038	-0.26091	1	0.44645	-0.7	-0.40318	1	0.58035	-1.287	0.17637	1	0.17148	5.337	0.48568	1	0.12881	6.026
ACYP1	-0.062809	1	0.62703	-10.139	-0.1739	0.99274	0.22195	-9.584	-0.0054005	1	0.49372	-6.576	0.28682	0.934003	0.18683	-5.185	0.025448	1	0.52368	-10.671	-0.052254	0.972991	0.15931	-10.458
ACYP2	-0.055075	0.817228	0.040202	-9.841	-0.12064	0.746836	0.016737	-10.057	-0.15773	0.74471	0.0607	-9.022	0.67813	0.808808	0.089443	-8.732	0.050646	1	0.49221	-8.947	-0.11851	0.988414	0.17417	-9.366
ADA	-0.020004	1	0.48977	-6.648	-0.17316	0.99274	0.25832	-5.129	0.055468	1	0.59937	-7.875	-0.031484	1	0.65935	-4.516	-0.31901	0.098855	0.00087579	-1.674	-0.39986	0.376416	0.0086913	-0.441
ADA2	-0.12435	1	0.43827	-9.067	0.16566	1	0.25889	-7.322	-0.028947	1	0.25558	-8.352	0.27324	1	0.35498	-8.294	0.13383	0.577173	0.027836	-9.348	-0.030341	1	0.59184	-9.566
ADAD1	-0.020653	1	0.28873	-6.509	-0.041422	1	0.31329	-6.035	-0.28855	0.913339	0.18758	-8.049	-0.33318	0.686957	0.026089	-7.293	-0.090054	1	0.81282	-10.249	-0.032324	1	0.27617	-11.14
ADAD2	-0.094711	1	0.38728	-8.979	-0.052478	0.99274	0.25557	-8.208	0.091751	1	0.38624	-10.355	-0.98876	0.419725	0.0037604	-10.06	0.069813	1	0.29799	-11.815	0.0029556	1	0.50101	-11.996
ADAL	-0.10004	1	0.77507	-4.375	0.19727	1	0.47917	-5.649	0.1874	1	0.43686	1.092	0.43189	0.966088	0.23626	2.037	-0.1631	0.940562	0.11901	-7.244	-0.19764	0.96892	0.15132	-7.041
ADAM10	-0.02427	1	0.26321	-6.554	0.040119	0.917928	0.073542	-6.918	-0.41371	0.850114	0.11132	-5.37	-0.15843	0.863147	0.13015	0.655	-0.20768	0.940562	0.12095	-10.2	-0.33659	0.740691	0.047329	-9.556
ADAM11	-0.13853	1	0.39427	-4.442	-0.2325	0.98948	0.20096	-5.676	0.36524	0.600159	0.03879	1.238	-0.21881	1	0.33736	-0.009	-0.034233	1	0.54505	0.345	0.019729	1	0.26496	-1.055
ADAM12	0.11425	1	0.39076	-10.004	0.32232	0.746404	0.021764	-8.693	0.16494	0.957342	0.25903	-9.747	0.23904	0.870328	0.1364	-9.882	0.089268	1	0.49655	-10.917	-0.2437	1	0.30968	-12.905
ADAM15	-0.10548	1	0.4909	-10.746	-0.052856	0.993522	0.35013	-10.955	-0.14515	1	0.7013	-5.709	-0.60779	0.871511	0.11857	-6.676	-0.019768	1	0.35176	-7.606	-0.011463	1	0.70954	-8.279
ADAM17	0.047642	1	0.36792	-5.302	0.42461	0.739451	0.020962	-3.055	-0.19101	0.808112	0.088324	-7.787	-0.086057	1	0.69256	-5.979	0.15112	1	0.1784	-11.81	0.26786	0.820344	0.066102	-11.392
ADAM18	0.074767	1	0.66181	-11.748	-0.013502	1	0.37741	-10.488	0.12646	0.619397	0.041492	-10.847	0.8145	0.36586	0.0077682	-8.764	-0.046812	1	0.27223	-15.38	0.083149	1	0.4384	-15.29
ADAM19	0.16513	0.908514	0.06563	-6.26	0.069048	0.843356	0.032396	-4.503	-0.40184	0.677683	0.033357	-8.796	-0.35981	0.871511	0.11761	-10.632	-0.082308	0.995204	0.12213	-10.494	-0.13168	0.977603	0.163	-10.995
ADAM2	0.077091	1	0.30225	-3.362	-0.080996	1	0.72221	-4.959	0.31892	1	0.27526	-7.104	-0.26086	0.94919	0.23348	-7.28	-0.07138	1	0.24618	-5.954	-0.30458	0.841008	0.080325	-4.515
ADAM20	-0.0052069	1	0.69932	0.31	-0.11882	1	0.63322	-0.897	-0.021497	1	0.44867	-7.437	-0.70244	0.81924	0.068149	-7.814	0.00075042	1	0.18173	0.169	-0.082468	1	0.41942	-1.103
ADAM21	0.036714	0.781024	0.032089	-9.353	0.021582	1	0.6425	-7.67	0.074494	1	0.49255	-6.465	-0.081034	1	0.47075	-5.958	0.011743	1	0.47564	-6.06	0.057961	1	0.47177	-4.706
ADAM22	0.078993	1	0.55379	-10.023	0.2366	0.990962	0.16603	-9.568	-0.30457	0.887483	0.1463	-7.679	-0.3841	1	0.51038	-3.923	-0.16428	1	0.27155	-11.668	-0.20878	1	0.24885	-13.281
ADAM23	0.035981	1	0.33149	-7.613	0.085309	1	0.25572	-7.678	-0.00055009	1	0.6531	-5.237	-0.20302	1	0.40764	-2.753	-0.083349	1	0.22393	-10.43	-0.042774	1	0.62541	-9.56
ADAM28	0.038372	1	0.48404	-12.55	-0.042013	1	0.73843	-11.37	-0.27507	0.811987	0.090325	-10.058	-0.88128	0.612923	0.012353	-10.243	0.048946	1	0.64968	-14.477	0.17341	0.844567	0.07113	-14.653
ADAM29	-0.050289	1	0.2777	-12.529	0.060582	1	0.65617	-11.821	0.076563	1	0.4174	-7.568	-0.061877	1	0.73612	-9.669	0.11763	0.943762	0.093396	-13.009	-0.00629	1	0.56018	-13.795
ADAM30	-0.14087	1	0.63717	-0.363	-0.18045	1	0.51829	-0.985	0.44252	0.827883	0.10393	-4.513	0.092003	1	0.33169	-3.176	0.083579	1	0.38416	-0.622	0.4647	0.991655	0.11732	1.972
ADAM32	0.17972	0.664772	0.014356	-9.643	0.17231	0.966772	0.13008	-10.26	0.26982	0.946026	0.17921	-9.678	-0.073274	0.967795	0.2383	-9.871	-0.037481	0.998323	0.20503	-9.733	-0.098371	1	0.33409	-11.084
ADAM33	0.31737	0.714485	0.012072	-4.592	0.010404	1	0.4426	-5.48	-0.13872	1	0.45871	-5.492	-0.021538	0.91996	0.19246	-4.943	-0.3576	0.05045	0.00030728	-8.876	-0.3482	0.591428	0.022765	-10.081
ADAM7	0.012843	1	0.70288	-11.625	-0.015595	0.999905	0.38726	-9.08	0.16956	1	0.43938	-10.645	0.76466	0.862167	0.12917	-9.377	0.10738	1	0.24835	-12.195	0.047992	1	0.63329	-12.327
ADAM8	0.056193	1	0.35471	-12.029	0.22448	0.996503	0.21887	-10.965	-0.1342	0.91012	0.17954	-11.229	-0.10256	1	0.33662	-10.74	-0.21484	0.26401	0.0045171	-13.767	-0.014012	1	0.49364	-13.157
ADAM9	-0.0094705	0.922505	0.0843	-10.805	-0.11435	0.866337	0.032575	-11.277	0.20775	1	0.4395	-6.975	-0.24639	1	0.47057	-8.167	0.021696	1	0.20833	-8.813	-0.31845	0.714098	0.040782	-10.5
ADAMDEC1	0.21793	0.99444	0.1804	-7.829	0.14834	1	0.26251	-5.739	0.24148	0.96261	0.19212	-6.944	0.54235	0.934003	0.18686	-4.651	-0.11508	0.937329	0.1141	-13.782	0.065647	1	0.67221	-12.891
ADAMTS1	0.084645	1	0.22612	-7.787	0.19735	0.925733	0.075645	-7.965	0.14407	0.969481	0.20839	-6.712	-0.060648	1	0.42726	-7.143	-0.082501	0.996851	0.19905	-10.103	0.0054764	1	0.34169	-10.182
ADAMTS10	0.11689	1	0.60927	-8.201	0.17859	1	0.46074	-9.119	-0.17072	0.957046	0.25343	-10.333	-0.087099	1	0.49854	-9.907	0.19097	1	0.17848	-7.232	0.40905	0.660768	0.041051	-7.215
ADAMTS12	0.16719	0.871905	0.062279	-7.557	-0.073469	1	0.41484	-7.744	0.086813	1	0.31681	-9.102	0.38658	0.819962	0.096424	-7.859	0.093086	1	0.52792	-10.635	0.21798	0.904311	0.086082	-10.279
ADAMTS13	-0.018951	0.977796	0.1496	-11.282	0.082503	1	0.27879	-9.343	-0.067711	1	0.47869	-9.623	-0.07551	1	0.64081	-9.395	-0.12855	1	0.28884	-12.794	0.055486	1	0.43862	-13.887
ADAMTS14	-0.015048	1	0.47824	-11.879	0.24499	0.951431	0.097321	-10.339	0.0030019	0.772972	0.07339	-9.299	-0.0010146	0.890536	0.13752	-9.313	-0.15461	0.893963	0.088458	-13.167	0.014528	1	0.70098	-12.564
ADAMTS15	-0.19242	0.96804	0.12911	-11.934	-0.015685	1	0.45468	-10.66	-0.41704	0.852023	0.11511	-9.125	-0.38634	0.9924	0.35601	-8.58	-0.11017	1	0.35961	-13.338	-0.206	0.930536	0.1213	-13.58
ADAMTS16	-0.0019082	1	0.38528	-8.281	0.033522	1	0.46846	-7.848	0.062206	1	0.49053	-5.506	-0.44751	0.975341	0.3043	-7.547	0.025632	0.915849	0.101	-11.599	0.16843	1	0.13716	-11.752
ADAMTS17	-0.12164	1	0.63559	-6.004	-0.25365	0.99274	0.25767	-4.74	0.21743	1	0.26492	-10.231	0.42829	0.91283	0.16814	-11.007	-0.31956	0.922246	0.10537	-6.231	-0.097276	1	0.47495	-3.205
ADAMTS18	0.25689	0.97547	0.13844	2.208	-0.17842	0.99274	0.26404	-0.848	-0.2389	0.904645	0.14784	-9.32	0.66003	0.74615	0.06263	-5.347	-0.060023	0.842614	0.067948	-4.306	-0.021285	1	0.40033	-3.413
ADAMTS19	-0.0049347	1	0.57722	-11.261	0.10189	1	0.24359	-10.536	-0.094289	0.945329	0.22867	-10.9	-0.098402	0.947581	0.23054	-11.119	0.067294	1	0.40815	-12.736	0.090245	1	0.43124	-13.741
ADAMTS2	-0.25569	0.472539	0.0043543	-11.984	-0.21984	0.690932	0.011731	-11.858	0.26845	0.887455	0.13371	-8.331	1.0116	0.476737	0.015143	-7.378	-0.020591	0.975712	0.15484	-12.642	-0.10032	0.849986	0.083032	-12.599
ADAMTS20	-0.032567	1	0.60488	-12.017	-0.0217	0.999905	0.39342	-11.524	-0.26035	1	0.53322	-2.87	-0.78165	0.529415	0.0075352	-5.554	0.027996	1	0.79221	-11.829	0.13804	1	0.49837	-11.171
ADAMTS3	-0.016487	1	0.32923	-9.548	-0.033514	0.99274	0.25057	-10.127	0.036834	1	0.64178	-8.541	-0.20723	1	0.62759	-8.716	-0.011648	1	0.3547	-10.54	-0.0094512	1	0.52791	-10.908
ADAMTS4	0.0083871	1	0.52469	-6.512	0.0031492	1	0.38647	-7.669	0.08071	1	0.59917	-7.08	0.030236	1	0.40325	-5.911	-0.015943	0.996145	0.19698	-6.916	0.0074719	1	0.66432	-8.45
ADAMTS5	-0.095572	1	0.43738	-12.682	0.05169	1	0.36634	-10.791	0.13992	0.81658	0.094895	-10.257	0.095516	0.816364	0.064637	-10.436	0.0096403	1	0.536	-13.388	0.096988	1	0.43566	-13.537
ADAMTS6	0.14426	0.965244	0.12899	-10.765	-0.15263	0.993522	0.3548	-11.623	-0.19092	0.842285	0.11043	-4.275	-0.25914	0.990588	0.34512	-4.419	-0.075441	1	0.67332	-12.392	-0.11619	1	0.21569	-12.078
ADAMTS7	-0.24949	0.730986	0.023395	-10.372	-0.19648	0.991332	0.20306	-9.243	0.013918	1	0.70792	-5.915	-0.36871	1	0.39696	-5.808	-0.30008	0.134405	0.0013917	-10.642	-0.18286	0.967673	0.15029	-10.697
ADAMTS8	0.086484	1	0.29649	-10.683	0.14188	1	0.25406	-10.117	-0.11434	1	0.36574	-9.372	-0.037233	1	0.52203	-9.04	-0.075505	1	0.24642	-11.596	0.10141	1	0.45229	-11.905
ADAMTS9	0.13402	1	0.26575	-9.178	0.048569	1	0.55313	-10.044	0.24511	0.913122	0.15401	-6.546	0.61645	0.788022	0.076148	-7.755	-0.22109	0.527248	0.017888	-10.03	-0.086347	0.96892	0.15272	-9.799
ADAMTSL1	-0.083871	0.993388	0.20913	-12.768	-0.12135	0.987424	0.18455	-12.128	0.10158	1	0.48153	-9.67	0.059753	0.990408	0.34142	-9.256	-0.10236	0.918726	0.10272	-14.115	-0.087494	1	0.48216	-13.805
ADAMTSL2	-0.085473	1	0.32196	-11.149	-0.024267	0.994537	0.37192	-11.374	-0.010967	1	0.78315	-8.479	-0.017363	1	0.74133	-7.707	-0.031792	1	0.74606	-12.479	-0.10501	1	0.43901	-12.374
ADAMTSL3	-0.041621	1	0.24165	-12.486	-0.072139	0.971557	0.13503	-12.468	0.053762	0.962809	0.19399	-7.835	-0.095266	1	0.46882	-7.418	0.038871	1	0.62853	-13.798	-0.039577	1	0.27073	-13.671
ADAMTSL4	0.15507	0.827525	0.029188	-1.354	-0.15942	0.987424	0.18322	-2.459	0.67526	0.268929	0.0060886	-0.624	0.54256	0.853554	0.12299	-2.966	0.0014694	1	0.26613	1.745	-0.49557	0.755486	0.051605	0.538
ADAMTSL5	0.18343	1	0.22048	-5.539	0.13849	1	0.34761	-5.644	-0.15927	0.958461	0.26518	-9.525	0.03528	1	0.71549	-9.31	0.038461	1	0.6535	-7.596	-0.17297	0.994983	0.19183	-8.171
ADAP1	0.14136	0.960057	0.11979	-2.902	-0.010394	1	0.68746	-3.063	0.29461	0.839088	0.10917	-6.668	0.57594	1	0.34151	-4.514	0.051876	1	0.20452	-7.064	0.084638	1	0.68853	-7.446
ADAP2	-0.16893	1	0.27213	-7.309	0.069254	1	0.51576	-5.7	-0.42078	0.793136	0.081147	-6.007	-0.43995	0.951433	0.24199	-4.391	-0.056881	0.975016	0.15209	-9.105	-0.2605	0.590461	0.022625	-10.517
ADAR	0.041627	1	0.24364	-5.036	-0.041588	1	0.65709	-3.178	-0.23204	1	0.52093	-1.225	-0.00023505	1	0.69286	-0.263	-0.24366	0.679438	0.035383	-7.475	-0.073854	0.851349	0.083645	-8.337
ADARB1	0.070385	1	0.51083	-10.342	-0.013019	0.999905	0.39104	-10.18	0.20584	1	0.26414	-8.465	0.65001	0.829576	0.10031	-6.7	-0.024684	0.754023	0.049558	-9.469	0.10648	0.849986	0.082732	-7.868
ADARB2	-0.024747	1	0.8522	-8.574	0.18147	1	0.26148	-6.069	-0.10542	1	0.56719	-8.896	-0.063261	0.99606	0.37298	-9.043	-0.078117	0.844668	0.068846	-7.152	-0.58682	0.544205	0.018381	-4.8
ADAT1	0.19602	1	0.57926	1.853	0.31433	0.907159	0.056388	-0.547	0.15353	0.947692	0.23155	-5.631	-0.15439	1	0.48278	-6.99	-0.065519	1	0.43762	-0.252	-0.0014025	1	0.36348	0.371
ADAT2	-0.22758	1	0.48353	24.887	-0.22689	0.99274	0.24244	21.586	0.46671	1	0.25146	23.495	0.89147	0.967795	0.23904	23.709	0.1951	0.837965	0.068482	23.208	-0.095364	1	0.31224	23.367
ADAT3	0.42478	1	0.24843	16.808	-0.024808	0.997954	0.37908	12.561	-0.072271	1	0.55083	7.51	-0.23161	1	0.64633	10.834	0.30721	0.942991	0.092232	12.246	0.72232	0.361464	0.015191	14.721
ADCK1	0.099449	0.878951	0.065909	-7.105	0.21572	0.99274	0.27347	-7.074	0.14613	1	0.57455	-7.879	0.51822	0.934003	0.18602	-6.021	0.10759	1	0.17878	-12.522	0.31557	0.644832	0.039454	-11.771
ADCK2	-0.11695	0.949686	0.10999	-9.855	-0.066425	1	0.59605	-10.29	-0.24242	0.92316	0.19883	-8.187	0.18314	1	0.654	-8.105	0.063975	1	0.74534	-9.881	0.034618	1	0.43753	-9.798
ADCK5	-0.079862	0.973028	0.13818	-8.718	-0.16504	0.876222	0.059592	-9.923	0.25384	0.965673	0.19864	-7.232	0.050631	0.915009	0.18552	-8.845	-0.071455	1	0.35625	-5.726	-0.03589	1	0.5554	-6.435
ADCY1	0.040226	0.975691	0.14742	-9.523	0.098739	1	0.47032	-9.382	0.69842	0.280177	0.0066346	-9.367	0.54073	0.571625	0.025837	-9.173	0.13641	1	0.14548	-9.837	0.2224	1	0.16378	-8.176
ADCY10	0.059804	1	0.49633	-9.221	0.010275	1	0.79339	-9.958	0.18605	1	0.37834	-10.491	0.28105	1	0.4483	-10.359	-0.042943	1	0.87521	-7.423	0.081322	1	0.19373	-8.093
ADCY2	0.068085	0.988228	0.18219	-10.161	-0.1161	0.868989	0.040929	-8.89	-0.20094	0.976475	0.3021	-3.031	-0.78875	0.920474	0.19414	-0.538	-0.082593	1	0.3643	-11.827	-0.027082	1	0.82212	-11.826
ADCY3	-0.013943	1	0.51519	-10.567	0.15532	1	0.28201	-10.586	-0.24457	0.957896	0.26221	-9.1	-0.13018	1	0.82613	-7.849	0.10468	0.906972	0.082662	-11.419	0.032273	1	0.42146	-10.947
ADCY4	0.14444	0.888404	0.068307	-4.535	0.11375	0.913239	0.062618	-6.329	0.061596	1	0.47683	0.018	-0.022689	1	0.47419	1.022	0.28391	0.505088	0.021087	-5.464	0.17588	1	0.31086	-7.844
ADCY5	0.047721	1	0.66584	-9.023	0.23706	0.990962	0.19325	-7.69	0.044399	1	0.61178	-9.965	0.23197	1	0.38607	-10.923	-0.056453	1	0.42261	-9.355	0.10358	1	0.22127	-9.278
ADCY6	-0.26699	0.737514	0.023885	-6.804	0.23751	0.990962	0.14561	-0.485	-0.05777	1	0.40258	-5.704	-0.28714	1	0.41696	-5.532	-0.08781	1	0.31141	-11.801	0.013849	1	0.30962	-11.709
ADCY7	0.1735	0.94413	0.10335	-5.253	0.10477	0.990962	0.16846	-4.981	0.071703	1	0.72306	-8.78	-0.031671	1	0.59389	-6.761	0.11562	1	0.15933	-3.784	0.040529	1	0.60069	-4.456
ADCY8	0.11852	0.916982	0.076417	-11.467	0.1691	1	0.42985	-11.822	-0.12888	1	0.46284	-9.845	-0.030751	1	0.72844	-6.929	-0.21286	0.797606	0.057029	-9.659	-0.061419	0.937751	0.12833	-6.901
ADCY9	0.013951	0.98901	0.19636	-9.039	-0.32993	0.746836	0.016948	-9.562	-0.11598	0.669441	0.031482	-9.991	-0.29469	0.890909	0.1398	-10.582	0.032281	1	0.6831	-10.533	-0.11483	1	0.70993	-10.624
ADCYAP1	-0.1847	0.942884	0.097566	-13.52	-0.16712	0.99274	0.21544	-13.011	0.075283	1	0.33834	-10.145	0.3124	1	0.31167	-8.828	-0.1233	0.917261	0.10168	-13.514	0.074796	0.988414	0.17448	-13.237
ADCYAP1R1	-0.013873	1	0.63093	-9.203	0.034418	1	0.67074	-7.775	0.17301	1	0.25644	-11.131	0.5481	0.837215	0.10602	-10.948	0.069507	1	0.3863	-10.758	-0.0090518	1	0.58697	-11.459
ADD1	0.12532	0.994887	0.20259	-10.69	-0.013715	1	0.70544	-9.859	0.25491	0.689072	0.057038	-9.953	0.4373	0.775632	0.072008	-8.719	0.049357	0.79699	0.060595	-13.326	0.03464	1	0.39157	-14.211
ADD2	0.073212	1	0.49653	-12.136	-0.014266	1	0.45357	-11.463	-0.57972	0.458941	0.0057361	-9.237	-0.1008	0.951433	0.24825	-9.629	-0.055818	1	0.59747	-13.544	-0.0056865	1	0.62691	-13.576
ADD3	0.057773	1	0.3208	-12.543	-0.022004	1	0.46636	-12.192	0.10323	1	0.38101	-10.154	0.57506	0.844639	0.11273	-7.348	0.044034	1	0.44816	-14.032	0.14945	1	0.17085	-13.873
ADGB	0.018811	0.99444	0.18116	-9.296	-0.21451	0.862148	0.03194	-9.442	0.3974	0.811816	0.099245	-8.171	0.20912	0.932301	0.21163	-9.852	0.084111	1	0.38902	-11.296	-0.089255	1	0.37766	-12.35
ADGRA1	0.15717	0.960057	0.11844	-12.127	0.070183	0.993522	0.32424	-11.783	-0.21	1	0.36484	-10.93	-0.48471	0.812499	0.063772	-10.303	0.050437	1	0.26293	-12.252	0.22334	1	0.12848	-12.976
ADGRA2	0.033277	1	0.60704	-9.216	0.060111	1	0.66463	-8.557	-0.25919	1	0.37901	-4.063	-0.50669	0.890909	0.13951	-4.306	-0.047194	1	0.5811	-11.683	-0.00075648	1	0.74387	-11.909
ADGRA3	0.010842	1	0.30921	-8.222	-0.082724	1	0.63823	-5.992	0.11398	1	0.41288	-5.387	-0.11574	1	0.53839	-7.125	0.1367	0.953912	0.097881	-8.507	-0.084023	1	0.4802	-8.57
ADGRB1	-0.16517	0.899463	0.072141	-11.175	0.017857	1	0.47324	-7.812	0.051753	1	0.75962	-6.068	-0.091032	1	0.31629	-5.28	-0.114	0.872981	0.078551	-7.152	-0.050968	0.911679	0.10987	-7.654
ADGRB2	0.043841	1	0.23935	-2.779	0.072409	1	0.49372	-2.13	-0.013028	1	0.47853	4.15	-0.12227	1	0.56306	3.406	0.12194	1	0.26049	-6.562	0.12086	1	0.4635	-4.399
ADGRB3	0.15298	0.994887	0.20352	-6.961	0.18857	0.993522	0.29214	-8.009	-0.25124	0.967894	0.28547	-7.429	0.17828	0.89925	0.15703	-8.074	0.24476	0.984155	0.1098	-9.901	-0.10519	0.808199	0.070194	-10.837
ADGRD1	-0.033316	0.99444	0.17936	-8.378	-0.03009	1	0.80291	-7.347	0.044257	0.949039	0.23316	-10.221	0.69178	0.531745	0.02103	-9.819	0.01624	1	0.24595	-12.116	-0.092385	1	0.46969	-11.975
ADGRE1	0.3761	0.893937	0.047088	-2.255	0.43646	0.916445	0.065823	-2.928	-0.039059	1	0.67309	-8.653	0.44128	1	0.32524	-7.795	-0.002585	1	0.68804	-0.788	-0.079595	1	0.55688	-0.498
ADGRE2	-0.032999	1	0.5523	-8.851	-0.10949	1	0.55515	-9.16	0.38269	0.584266	0.034145	-6.462	0.69371	0.848842	0.11869	-6.625	0.15699	1	0.18692	-7.496	-0.035373	1	0.46052	-8.815
ADGRE3	0.031346	1	0.73851	-5.223	0.18273	1	0.24563	-3.997	-0.067893	1	0.4794	-9.822	0.49759	0.732771	0.059641	-8.642	-0.02055	1	0.7816	-11.446	-0.20434	0.920396	0.11626	-11.823
ADGRE5	0.13528	1	0.33407	-8.496	0.078371	1	0.56209	-7.383	-0.53626	0.246216	0.00093166	-11.394	-0.42972	0.662903	0.022352	-11.517	-0.034249	1	0.62256	-8.587	0.21291	1	0.13437	-9.526
ADGRF1	-0.12701	1	0.38702	-10.256	-0.10315	0.993522	0.31285	-9.862	-0.18122	0.958461	0.2651	-9.695	0.28935	0.99606	0.37513	-7.349	0.0062888	0.998323	0.21232	-13.496	0.11686	1	0.27301	-13.951
ADGRF2	0.015204	1	0.25525	-12.291	-0.015558	1	0.23433	-11.698	0.13528	1	0.67321	-7.323	-0.086847	0.891358	0.14597	-7.956	-0.1243	0.925125	0.10704	-13.386	0.11283	1	0.24131	-13.654
ADGRF3	-0.040878	1	0.41542	-9.508	0.0052768	1	0.27441	-7.793	-0.40412	0.613424	0.021035	-9.84	-0.23775	1	0.53093	-8.313	-0.042164	1	0.74846	-11.188	-0.016154	1	0.75462	-11.786
ADGRF4	-0.18546	1	0.30054	-5.066	-0.21806	0.99274	0.2482	-4.5	-0.32	0.915103	0.19046	-5.046	-0.22408	0.893435	0.14725	-4.839	-0.16841	1	0.27165	-4.533	0.090474	1	0.83584	-4.763
ADGRF5	-0.076161	1	0.29733	-10.859	-0.26041	0.869492	0.057399	-11.868	-0.04725	1	0.57519	-10.178	-0.60877	0.701669	0.028516	-10.105	0.052793	1	0.79639	-14.028	-0.10018	0.971411	0.15707	-14.817
ADGRG1	0.12716	0.99808	0.20791	-3.012	0.21116	1	0.24599	-2.218	-0.23207	0.525651	0.0087917	-10.442	-0.51166	0.870804	0.11354	-8.244	0.17151	0.915041	0.097691	-3.99	0.10407	1	0.44636	-3.175
ADGRG2	-0.097013	1	0.57087	-3.646	-0.19925	0.987424	0.17724	-1.579	-0.22609	1	0.56527	-6.908	-0.34699	0.909377	0.17139	-6.058	0.099666	1	0.16253	-11.101	0.30784	0.599651	0.034545	-11.434
ADGRG3	0.031098	1	0.27507	-8.12	0.052322	1	0.82871	-8.767	-0.25201	0.739672	0.05756	-10.502	0.40826	0.940838	0.19728	-9.493	-0.11554	1	0.45159	-4.597	-0.087724	1	0.48206	-4.811
ADGRG4	0.063324	1	0.32861	-12.397	0.075028	1	0.33426	-11.879	0.24292	0.980442	0.21985	-8.675	-0.060728	1	0.52701	-7.313	-0.059206	1	0.32936	-14.011	-0.10773	1	0.38406	-14.671
ADGRG5	-0.073824	1	0.25396	-11.928	-0.013137	1	0.55776	-12.543	-0.069457	0.42087	0.0044275	-9.538	-0.39205	0.864359	0.10084	-10.014	-0.10941	1	0.34376	-12.3	-0.031096	1	0.53541	-13.254
ADGRG6	0.11251	1	0.44216	-10.364	0.17774	0.998888	0.22996	-10.442	0.03109	1	0.44315	-5.573	0.68019	0.880076	0.14458	-6.857	0.18797	1	0.13051	-10.767	0.13438	1	0.29926	-11.521
ADGRG7	-0.21527	0.893183	0.069338	-13.238	-0.27277	0.658763	0.0093755	-12.414	-0.13435	0.98751	0.3239	-11.419	0.25225	0.939042	0.2178	-11.246	-0.091347	1	0.391	-12.134	0.28394	0.731923	0.051591	-10.865
ADGRL1	0.066325	1	0.45018	-8.146	-0.22455	0.993032	0.20412	-8.05	-0.076319	1	0.36153	-11.075	0.05135	0.954403	0.24097	-10.812	-0.0429	1	0.24332	-8.642	0.017131	1	0.55036	-7.648
ADGRL2	0.045958	1	0.5925	-3.544	0.28841	0.996503	0.21858	-1.469	-0.52586	0.67772	0.033552	-6.776	0.052639	0.728944	0.058092	-4.273	-0.20912	1	0.22941	-6.703	-0.13148	1	0.28574	-4.472
ADGRL3	0.052884	1	0.40661	-9.789	0.05856	1	0.38012	-11.563	-0.17962	0.958416	0.26287	-6.907	-0.1388	1	0.42678	-4.778	-0.11113	1	0.4188	-13.695	-0.0367	0.996847	0.19348	-14.088
ADGRL4	-0.029466	1	0.51767	-8.994	0.26128	0.96737	0.11243	-8.136	-0.35728	0.755119	0.063839	-9.892	-0.31784	0.910585	0.17629	-9.098	0.033355	0.915849	0.1003	-12.511	-0.12261	0.9978	0.20577	-13.011
ADGRV1	-0.18472	1	0.31991	-5.521	-0.24518	0.981282	0.15753	-5.102	-0.62833	0.222106	0.00063563	-6.823	-0.048797	1	0.32415	-5.752	0.071963	1	0.26937	-9.402	0.07122	1	0.4011	-9.643
ADH1A	0.2257	1	0.22362	-5.747	0.28206	1	0.2387	-6.354	-0.054974	1	0.45281	-8.318	-0.1804	1	0.46379	-8.015	0.19364	1	0.20586	-7.66	0.20544	1	0.24885	-7.231
ADH1B	-0.032541	1	0.67547	-9.937	0.20764	0.897074	0.048677	-9.117	-0.053342	1	0.53893	-6.751	0.37408	1	0.4305	-5.392	-0.047022	1	0.52993	-11.224	0.18209	1	0.18958	-10.806
ADH1C	-0.026382	0.854597	0.057298	-8.387	0.16882	1	0.45312	-7.384	0.12643	0.863139	0.11964	-5.201	-0.23811	0.966088	0.23611	-4.761	-0.074914	1	0.53912	-7.134	-0.019007	1	0.83533	-7.872
ADH4	0.0038523	0.916982	0.078692	-10.403	-0.053018	1	0.36593	-9.023	0.20266	1	0.2746	-8.289	-0.34328	0.944602	0.22662	-8.623	-0.011524	1	0.3478	-12.806	-0.073912	1	0.60449	-13.06
ADH5	-0.10153	1	0.70871	-3.967	-0.14219	0.93886	0.10233	-2.872	-0.030511	1	0.26607	-0.748	0.45887	1	0.33354	0.012	0.051188	1	0.72274	-2.028	-0.24364	0.9978	0.20289	-3.521
ADH6	-0.24094	0.817228	0.040181	-3.125	-0.17807	1	0.37611	-3.601	-0.4044	0.882968	0.14257	-3.927	-0.39873	0.97077	0.29315	-2.655	0.12138	1	0.24262	-4.871	0.00021441	1	0.2765	-7.691
ADH7	0.00052585	1	0.58874	-8.551	0.14487	1	0.32115	-7.877	-0.066351	0.841226	0.10764	-9.566	-0.18164	1	0.57895	-9.262	0.15924	1	0.18512	-8.741	0.040763	1	0.40163	-10.977
ADHFE1	-0.01601	1	0.44253	-6.555	-0.087537	0.99274	0.29452	-6.964	-0.33905	0.811108	0.089401	0.194	-1.2056	0.622382	0.016364	-3.889	-0.074592	1	0.57074	-4.218	-0.15924	1	0.35435	-5.848
ADI1	-0.064466	1	0.28606	-7.326	-0.13225	0.983994	0.16053	-5.409	-0.59888	0.614122	0.021316	-6.317	-0.044346	1	0.62513	-6.19	0.055567	1	0.72963	-3.655	-0.14025	1	0.22211	-3.489
ADIG	-0.092214	0.996311	0.20602	-8.284	-0.02776	1	0.44654	-6.876	-0.25049	0.996107	0.3489	-7.257	-0.55697	0.927591	0.20584	-8.25	-0.052531	1	0.31952	-6.016	-0.1713	1	0.22457	-5.505
ADIPOQ	0.18632	0.95584	0.11681	-10.212	0.087614	0.996186	0.21184	-10.108	0.14052	0.742448	0.07272	-7.539	0.98052	0.606316	0.030957	-4.972	0.10015	1	0.3059	-4.646	-0.029952	1	0.37238	-5.5
ADIPOR1	0.13504	1	0.38148	-5.759	0.17347	0.996503	0.21622	-6.53	0.26014	0.943471	0.17625	-5.732	-0.0072945	1	0.66823	-4.77	-0.060812	1	0.26677	-5.275	0.36531	0.59364	0.033777	-3.705
ADIPOR2	-0.10151	1	0.2314	-10.519	0.026822	1	0.52506	-8.134	-0.29786	0.833781	0.10253	-7.591	0.21007	1	0.67847	-4.139	-0.28745	0.815004	0.061663	-11.738	-0.16234	1	0.33059	-10.624
ADIRF	0.15086	1	0.32241	0.995	0.29261	0.990962	0.16821	1.022	-0.012842	0.955949	0.24344	-5.094	-0.12447	1	0.56672	-3.058	-0.14824	1	0.43581	6.695	-0.26625	0.9978	0.2058	5.533
ADK	-0.050962	0.967704	0.12687	-14.73	-0.28186	0.868989	0.046337	-15.68	-0.10133	0.872591	0.12917	-12.331	-0.1004	1	0.45394	-10.677	-0.057875	1	0.28271	-12.747	-0.13123	1	0.33901	-12.076
ADM	-0.05322	1	0.63888	-8.154	-0.012156	0.993522	0.31613	-7.496	0.28415	0.852032	0.11497	-8.541	0.15752	1	0.31799	-8.765	-0.0083194	1	0.23135	-12.146	0.13833	1	0.14984	-12.151
ADM2	-0.074073	1	0.39142	-7.208	-0.056665	1	0.46005	-7.475	0.23365	0.696838	0.058838	-6.65	0.65668	0.676411	0.045106	-5.591	0.067092	1	0.52156	-5.636	-0.17158	1	0.44604	-5.376
ADM5	-0.014163	1	0.67172	-9.017	-0.075424	0.993522	0.31849	-8.835	-0.013414	1	0.71323	-7.556	0.10641	1	0.66985	-8.109	0.065688	1	0.505	-10.151	0.12383	1	0.40607	-9.218
ADNP	-0.16369	0.97803	0.15265	-9.4	0.019802	1	0.64192	-6.638	-0.62894	0.417282	0.0043667	-8.191	-0.88999	0.839344	0.080775	-6.667	-0.31786	0.165054	0.0020106	-6.163	-0.37751	0.675956	0.035125	-5.411
ADNP2	-0.061415	1	0.4734	-8.142	0.1936	0.996674	0.22333	-7.019	-0.49596	0.332353	0.0023816	-11.297	-0.34526	0.678316	0.024637	-10.825	0.11555	0.751828	0.051524	-12.437	0.038023	1	0.3221	-13.362
ADO	-0.0015826	1	0.50601	-5.164	0.14068	0.990962	0.18047	-4.805	-0.39146	0.703629	0.038958	-11.303	-0.12603	1	0.39667	-10.751	0.10341	1	0.56984	-8.914	-0.14212	0.948104	0.13586	-10.775
ADORA1	0.13616	1	0.37335	-6.389	0.14182	1	0.59096	-6.817	-0.012288	0.964351	0.28012	-9.453	-0.289	0.954403	0.26075	-8.658	0.011429	1	0.34735	-8.932	-0.081666	1	0.23826	-9.396
ADORA2A	0.10598	0.977579	0.13906	-12.167	0.027085	1	0.43445	-11.84	0.14762	1	0.43866	-4.624	-0.13803	1	0.5246	-4.008	-0.083394	0.982296	0.17775	-12.974	-0.070485	1	0.30304	-12.897
ADORA2B	0.11435	1	0.3093	-5.596	0.17823	0.951431	0.097841	-5.647	-0.086709	0.987987	0.32723	-10.276	0.78734	0.710941	0.052589	-8.377	-0.092178	1	0.26709	-10.192	-0.2089	1	0.34606	-10.443
ADORA3	-0.16795	0.98901	0.19351	-7.531	-0.056204	1	0.73105	-5.571	0.11717	1	0.53007	-0.089	0.36708	1	0.31931	-2.292	-0.10582	0.990459	0.18727	-7.103	-0.060605	1	0.43863	-6.516
ADPGK	-0.30928	0.457528	0.003669	-9.241	-0.40306	0.662438	0.0098382	-8.336	-0.15324	1	0.3898	-7.269	-0.38507	0.951433	0.24039	-8.855	-0.02046	1	0.54502	-10.057	0.082959	1	0.42436	-9.09
ADPRH	-0.29919	0.827557	0.044377	-9.12	-0.10704	0.99274	0.21001	-8.254	0.0076122	1	0.47384	-11.107	-0.40894	0.951433	0.2427	-11.458	0.024653	0.925125	0.10667	-8.794	-0.043718	1	0.53701	-9.198
ADPRHL1	0.165	0.994887	0.1989	-7.513	0.20279	0.990962	0.19223	-7.275	-0.1188	1	0.50461	-8.196	-0.12078	1	0.44147	-8.016	-0.047963	1	0.39995	-8.487	-0.19408	0.951322	0.13963	-10.126
ADPRM	-0.052938	0.95659	0.11828	-10.615	-0.25799	0.803456	0.021795	-10.609	-0.26381	0.725281	0.0471	-10.999	-0.82141	0.317925	0.0015138	-10.848	-0.21047	0.632276	0.027868	-13.904	-0.071178	1	0.31242	-13.216
ADPRS	-0.10472	1	0.7394	-7.181	0.10184	0.99274	0.24507	-6.024	-0.37989	0.890084	0.15206	-7.8	-0.085024	0.958053	0.26814	-5.449	-0.036421	1	0.45531	-10.428	0.047186	1	0.58821	-10.504
ADRA1A	0.02237	1	0.53246	-8.466	0.016954	1	0.67118	-9.333	0.12954	1	0.44372	-10.324	0.40077	0.948137	0.20484	-9.925	0.01203	1	0.5164	-13.171	-0.067824	1	0.60175	-13.614
ADRA1B	-0.093123	1	0.69333	-13.211	0.17631	1	0.44188	-12.339	0.29525	0.894339	0.13792	-10.984	0.16708	1	0.50155	-11.651	-0.059978	1	0.23126	-11.824	-0.10366	1	0.39378	-13.211
ADRA1D	-0.13655	1	0.37638	-12.147	0.11962	1	0.39088	-10.425	0.1923	0.976347	0.21439	-9.898	0.36616	0.776312	0.072512	-10.099	-0.2362	0.117656	0.001088	-12.005	-0.27386	0.425242	0.010949	-13.015
ADRA2A	0.09005	0.979302	0.13983	-10.826	-0.13375	0.993522	0.31042	-10.295	-0.13191	1	0.51356	-9.475	-0.0090446	1	0.61294	-9.471	0.051309	1	0.34903	-9.946	-0.08521	1	0.31715	-10.337
ADRA2B	-0.098148	1	0.49851	-9.734	-0.053471	1	0.83207	-8.561	-0.28584	0.930264	0.2097	-6.31	0.16372	1	0.55762	-5.719	0.13546	1	0.22903	-9.428	-0.031177	1	0.26517	-9.89
ADRA2C	-0.11709	0.985391	0.17079	-10.997	-0.2048	0.972614	0.13853	-10.535	0.19765	1	0.26525	-6.775	0.34843	0.973993	0.25156	-8.256	0.018562	1	0.5463	-10.863	0.014892	1	0.7956	-11.039
ADRB1	0.18808	0.768748	0.019289	-13.029	0.18192	0.907159	0.056222	-12.143	-0.033472	1	0.78476	-9.566	-0.088629	1	0.62825	-8.502	0.19784	0.579953	0.028155	-12.35	0.20015	0.818508	0.065622	-12.891
ADRB2	0.19309	0.992221	0.15432	-7.568	-0.095192	0.96737	0.10991	-5.274	0.094205	1	0.67776	-8.568	0.34644	0.967795	0.24362	-8.687	-0.0048352	1	0.66215	-12.054	0.14082	1	0.37983	-12.86
ADRB3	-0.15517	0.788641	0.034084	-10.032	-0.13424	0.999905	0.39219	-8.878	0.13853	0.974605	0.21326	-7.699	0.49196	0.607469	0.032222	-8.82	-0.035485	0.996851	0.20128	-10.158	-0.072247	1	0.32749	-10.776
ADRM1	-0.37417	0.665931	0.015154	-2.422	-0.41851	0.9423	0.11267	1.311	0.64587	0.355111	0.010952	2.845	1.1284	0.513737	0.01883	3.326	-0.33396	0.308751	0.0058126	2.139	-0.27569	0.619708	0.027863	3.53
ADSL	-0.88985	0.839328	0.049447	23.624	-0.17441	1	0.77962	21.419	1.0756	0.217209	0.0037571	22.722	-0.056516	1	0.60624	20.34	-0.73747	0.953952	0.13304	24.084	-1.0025	1	0.22308	23.034
ADSS1	-0.080172	1	0.28129	-9.519	-0.010533	0.99274	0.28609	-9.476	-0.0042757	0.811987	0.089947	-9.985	0.091912	0.871511	0.11746	-11.384	0.067341	0.842919	0.069278	-7.916	0.23632	0.853913	0.07413	-5.903
ADSS2	0.2933	1	0.32775	20.606	-0.58255	0.985771	0.16679	15.175	1.1105	0.116806	0.0012288	21.83	0.4474	1	0.50683	16.53	-0.75431	0.947498	0.12504	22.973	-0.88076	0.901802	0.10501	21.983
ADTRP	0.080888	1	0.62629	-12.642	-0.12007	0.99274	0.26682	-12.717	0.045464	0.976349	0.30038	-8.978	0.6986	0.875086	0.14145	-5.742	0.079174	1	0.59829	-13.08	-0.022069	1	0.70643	-13.756
AEBP1	0.097018	1	0.31265	-7.115	-0.13024	1	0.43589	-7.065	0.64817	0.120487	0.0013132	-5.171	0.42594	0.849162	0.11982	-7.309	-0.10414	1	0.27947	-9.82	-0.041295	1	0.37081	-11.515
AEBP2	0.2313	0.881521	0.039968	-10.948	0.25545	0.919673	0.066428	-10.714	0.048251	1	0.60569	-8.069	0.004535	1	0.82246	-8.081	0.32296	0.331079	0.010211	-10.015	0.47101	0.064205	0.0013972	-6.831
AEN	-0.13152	1	0.2452	-4.863	-0.1336	0.993522	0.36228	-4.914	0.16282	1	0.69637	-3.871	-0.33107	0.972195	0.29827	-4.124	-0.055222	1	0.75805	-2.704	-0.22299	1	0.26581	-3.982
AFAP1	0.086731	1	0.40304	-12.056	0.0094622	1	0.38285	-12.054	-0.27756	0.812497	0.090737	-9.726	-0.29128	0.470507	0.0055228	-9.273	-0.046899	1	0.39611	-13.948	0.17225	1	0.22668	-14.382
AFAP1L1	0.0033257	1	0.44525	-6.586	0.0040334	1	0.7264	-6.518	-0.045696	0.900877	0.1669	-5.446	-0.37895	0.870804	0.11293	-6.673	0.0047767	1	0.50924	-9.555	-0.17622	1	0.2456	-9.153
AFAP1L2	-0.032065	1	0.556	-12.663	0.045289	1	0.36054	-11.929	-0.054685	1	0.74457	-10.652	-0.067461	1	0.5892	-9.884	0.046382	1	0.44831	-13.951	0.12396	1	0.17697	-14.478
AFDN	-0.10096	1	0.5783	-10.987	-0.0997	0.937751	0.099565	-9.816	-0.16193	0.957342	0.25649	-8.406	0.057483	1	0.44438	-8.94	0.012329	1	0.28008	-12.08	-0.15413	0.994983	0.19106	-12.885
AFF1	0.15756	0.986743	0.14998	-7.986	0.13247	0.990962	0.17065	-10.309	-0.18621	0.927565	0.20778	-10.182	-0.41435	0.910585	0.17515	-11.088	-0.10834	0.975016	0.15037	-13.171	-0.15891	1	0.28917	-13.655
AFF2	-0.12948	0.979243	0.15526	-10.559	-0.23527	0.987424	0.18385	-9.997	-0.020651	1	0.59848	-10.907	0.58613	0.82951	0.099639	-10.019	0.020825	1	0.34581	-12.089	0.21879	1	0.19846	-12.461
AFF3	-0.05909	1	0.51822	-11.41	-0.01991	1	0.55909	-11.042	-0.14758	0.873963	0.13176	-5.148	-0.051214	1	0.51207	-5.702	0.041033	1	0.47156	-9.924	0.14856	1	0.45265	-9.456
AFF4	-0.071841	0.99936	0.22131	-9.856	0.069959	1	0.35818	-8.816	-0.092723	0.746588	0.061634	-8.418	-0.22543	0.994011	0.36126	-8.467	0.18997	0.706157	0.043059	-13.76	0.26527	0.246571	0.0089972	-13.415
AFG1L	0.17464	1	0.30108	-8.152	-0.065889	0.993522	0.34079	-7.367	0.044681	0.951657	0.23727	-11.032	-0.029976	0.936164	0.18886	-10.581	-0.040265	1	0.28924	-11.138	-0.057221	1	0.49462	-10.392
AFG3L2	0.53127	0.871559	0.037687	21.008	-0.025977	0.609056	0.010026	20.134	0.46518	0.887884	0.13416	13.323	-0.11825	1	0.6029	12.94	0.31743	1	0.13443	14.905	0.15505	1	0.35112	17.755
AFM	0.063694	1	0.27871	-4.642	-0.24051	0.972614	0.13931	-6.137	-0.019167	1	0.71669	-6.436	0.15227	1	0.40341	-7.126	0.067883	1	0.5809	-6.84	0.090115	1	0.34658	-7.838
AFMID	0.19393	0.965033	0.12346	-9.448	0.085136	1	0.45799	-9.717	0.34765	0.58503	0.035891	-8.363	0.80835	0.763751	0.069309	-7.535	0.22056	0.751828	0.051817	-8.392	-0.061396	1	0.40527	-10.737
AFP	-0.09657	1	0.36236	-10.035	-0.1589	0.99274	0.28518	-10.335	0.20321	1	0.28346	-9.354	0.23965	1	0.369	-10.048	0.085869	1	0.27655	-10.528	0.053256	1	0.64822	-12.386
AFTPH	0.092442	1	0.24095	-12.814	0.019395	1	0.32847	-12.446	0.097345	1	0.7716	-8.648	-0.18298	1	0.56733	-8.161	0.048928	1	0.52883	-14.031	0.20174	1	0.16151	-14.661
AGA	0.054099	1	0.46247	-11.971	0.048728	1	0.32426	-9.545	0.020846	1	0.37107	-10.388	-0.39912	0.9875	0.3253	-9.543	-0.039345	0.905742	0.082361	-14.011	-0.047617	1	0.31054	-14.546
AGAP1	-0.026989	1	0.39631	-4.718	-0.11362	1	0.46968	-4.492	-0.16529	0.97398	0.29378	-9.798	0.63752	0.857952	0.12633	-9.214	-0.071545	1	0.26709	-10.637	0.0068663	1	0.35505	-9.902
AGAP2	0.10502	0.908514	0.066205	-2.367	0.17316	1	0.40577	-3.188	0.1181	0.960417	0.2688	-7.37	-0.19921	0.827196	0.071494	-9.782	-0.032105	1	0.471	-8.237	0.045893	0.90739	0.10762	-8.484
AGAP3	0.017322	1	0.33	-35.335	0.10943	0.996674	0.22294	-32.01	0.002058	1	0.48418	-32.624	-0.015581	1	0.38742	-32.629	0.03671	0.975712	0.15713	-41.027	0.10178	0.640172	0.038956	-40.09
AGAP4	0.14499	1	0.62131	3.116	-0.10807	0.993522	0.33013	2.734	-0.15462	1	0.47348	0.753	0.46564	0.941502	0.19809	1.412	0.023133	0.992567	0.11781	4.196	0.15825	1	0.17309	4.448
AGAP5	0.02657	1	0.29311	7.538	0.32954	0.993522	0.21131	6.066	0.43774	0.717828	0.06532	10.861	1.3332	0.160567	0.0012513	8.875	-0.082117	1	0.72332	8.251	0.036639	0.937212	0.12608	6.902
AGAP6	0.053264	0.988214	0.15086	6.078	0.23756	1	0.40418	4.746	0.1497	1	0.46362	7.609	0.63259	0.955455	0.21629	9.803	0.20992	1	0.34805	8.752	0.46197	0.950518	0.099592	8.573
AGAP9	-0.06358	1	0.46944	7.1	-0.29051	0.978471	0.15177	6.599	0.19987	1	0.39294	10.941	-0.025168	1	0.61821	4.564	-0.0099175	1	0.52509	6.996	-0.0074157	1	0.46338	6.133
AGBL1	0.031037	1	0.36964	-12.817	0.032766	1	0.73767	-12.503	0.34933	0.645044	0.047385	-6.623	0.22075	1	0.54537	-5.909	0.076299	1	0.45325	-11.823	-0.07675	1	0.91569	-12.357
AGBL2	-0.0034767	1	0.55814	-9.964	0.11698	1	0.49834	-7.441	0.18102	1	0.37238	-1.435	1.0387	0.603343	0.030217	-0.033	0.010763	1	0.62066	-11.922	-0.20524	1	0.23286	-12.888
AGBL3	0.038229	1	0.32784	-9.552	0.15801	1	0.34273	-7.365	0.38938	0.639136	0.046322	-5.207	0.84772	0.717035	0.054164	-5.44	-0.16455	0.941953	0.123	-11.739	0.060582	1	0.67644	-11.44
AGBL4	0.0069495	1	0.46955	-10.084	0.056626	1	0.73912	-8.628	0.26621	0.714842	0.064091	-2.261	0.088449	0.57782	0.010258	-1.894	-0.10286	1	0.22242	-9.166	-0.087865	1	0.3909	-10.077
AGBL5	-0.01063	1	0.22815	-9.165	-0.026276	1	0.48684	-5.969	0.079829	0.613324	0.020663	-8.936	-0.058963	0.863081	0.12941	-8.208	-0.016187	1	0.5186	-12.127	-0.16051	0.9978	0.19896	-12.622
AGER	0.081825	1	0.6981	-8.94	0.27932	0.864806	0.037729	-5.516	0.096156	1	0.69923	-6.087	0.47306	0.866792	0.13452	-5.118	-0.20611	0.964468	0.14234	-12.531	0.16533	1	0.32717	-11.738
AGFG1	-0.078389	1	0.68067	-9.201	-0.24221	0.983914	0.16033	-9.113	0.016546	0.824508	0.10238	-7.043	-0.14543	0.347525	0.0068286	-8.556	0.16052	0.566949	0.026558	-12.434	0.44004	0.034189	0.00066637	-11.891
AGFG2	0.086235	1	0.32859	-4.582	0.25585	0.852131	0.034269	-5.719	0.21411	0.922004	0.15994	-7.936	0.55965	0.832802	0.10342	-6.79	-0.066514	1	0.32	-7.4	-0.026343	1	0.78776	-8.071
AGGF1	0.099949	1	0.3297	-9.214	0.037078	1	0.30936	-10.431	0.092512	0.725002	0.068	-8.897	0.078436	0.951433	0.25089	-8.195	0.30978	0.154014	0.0035391	-10.74	0.27052	0.079058	0.0018681	-10.914
AGK	-0.40618	0.589128	0.0083805	-4.264	-0.23208	0.803456	0.021706	-0.757	0.016027	0.965686	0.20096	-4.362	0.25219	0.920103	0.17535	-3.177	-0.060887	1	0.72783	-0.137	-0.046072	1	0.42114	3.473
AGL	-0.13619	1	0.68522	-6.384	0.0058614	1	0.86683	-4.424	-0.23526	0.993674	0.3422	-6.579	-0.72794	0.727745	0.036305	-8.371	-0.034069	1	0.33779	-2.09	-0.28924	0.950223	0.13895	-1.664
AGMAT	-0.18924	0.853347	0.055614	-10.808	-0.013078	1	0.54388	-8.105	-0.19192	1	0.44851	-5.009	-0.42319	0.931711	0.21038	-2.679	0.1908	0.990144	0.11429	-4.995	0.017578	1	0.80261	-4.645
AGMO	0.25733	0.908514	0.06405	0.749	0.048014	1	0.85408	0.451	0.060459	0.750892	0.075878	-8.691	0.21372	0.957521	0.22113	-9.387	-0.32389	0.890591	0.084769	-8.467	-0.15269	1	0.52394	-7.048
AGO1	-0.028745	1	0.45036	-6.001	-0.13983	1	0.66283	-4.666	0.27635	0.870427	0.12232	-7.753	-0.014377	0.99606	0.37396	-8.95	-0.018036	1	0.65148	-10.359	-0.016247	1	0.84929	-10.061
AGO2	0.15713	0.265161	0.00070475	-5.722	0.69739	0.032316	6.44E-05	-7.452	0.15442	1	0.33257	-0.731	-0.08549	0.951433	0.25254	-0.177	0.60717	6.20E-05	2.74E-07	-9.501	0.99521	3.70E-05	2.74E-07	-9.828
AGO3	0.19141	0.916535	0.073967	0.816	0.1627	0.990962	0.1489	0.946	-0.55984	0.780492	0.077053	-1.969	-0.1834	1	0.53597	-2.954	0.096486	0.999558	0.1258	-4.106	-0.077591	1	0.55252	-5.45
AGO4	-0.14073	0.831788	0.045596	0.397	-0.14112	0.99274	0.24687	1.574	-0.48251	0.771519	0.072475	1.754	-1.4146	0.798123	0.058063	1.371	-0.013023	1	0.35744	-10.054	-0.15723	1	0.24242	-10.776
AGPAT1	-0.029198	0.94413	0.10586	-7.338	-0.23668	1	0.48197	-8.572	-0.062665	1	0.63259	-5.003	0.097678	1	0.44145	-3.133	0.14366	1	0.15221	-8.498	0.063322	1	0.31922	-7.746
AGPAT2	-0.0044155	1	0.47566	-4.396	-0.1353	0.99274	0.2057	-4.068	0.093395	1	0.46866	-5.06	0.33238	1	0.33635	-4.695	-0.11501	1	0.30552	-6.075	-0.32427	0.751318	0.050687	-5.257
AGPAT3	0.25176	0.908514	0.06334	-7.062	0.20013	0.981542	0.12684	-6.832	-0.10939	1	0.58874	-8.954	-0.042864	0.900111	0.16239	-8.921	-0.15191	0.627697	0.027549	-6.38	0.182	1	0.23017	-5.64
AGPAT4	0.21267	0.885261	0.040445	-5.092	0.21907	0.907159	0.055735	-5.367	-0.33547	0.514176	0.0081383	-6.053	-0.29608	0.911748	0.17844	-6.407	-0.28469	0.608944	0.02519	-7.294	-0.26128	0.937751	0.12842	-8.341
AGPAT5	-0.051116	0.839328	0.049158	-9.647	-0.15544	0.993522	0.36661	-9.511	-0.13157	1	0.74595	-9.403	-0.66854	0.864359	0.10334	-8.448	0.013745	0.66389	0.032965	-12.724	-0.006579	0.91485	0.11154	-13.511
AGPS	0.1579	1	0.26363	-5.902	0.17971	0.990962	0.15	-7.456	0.13449	1	0.83995	-3.128	-0.29916	0.9875	0.32824	-4.222	-0.10348	1	0.28399	-9.372	0.10667	1	0.43328	-7.531
AGR2	-0.19365	0.920361	0.079743	-9.42	-0.10737	0.974159	0.14625	-9.009	0.18309	1	0.43448	-10.044	0.25403	1	0.30393	-9.643	0.0253	1	0.55929	-6.733	0.061024	1	0.90845	-5.836
AGR3	0.032892	1	0.57006	-1.384	0.12983	1	0.5439	-3.854	0.22459	0.996621	0.23694	-2.492	0.75658	0.690647	0.047914	-3.054	-0.065262	1	0.50039	-11.024	-0.0084671	1	0.80054	-11.977
AGRN	-0.078941	1	0.65579	-9.333	0.029348	1	0.45553	-7.272	-0.45082	0.872591	0.12909	-5.906	-0.28405	1	0.60905	-1.59	-0.09843	1	0.671	-7.356	-0.12599	1	0.37121	-6.395
AGRP	-0.15569	1	0.36152	6.183	-0.151	1	0.79759	3.087	-0.20325	0.851544	0.11454	-4.351	-0.20406	0.852984	0.091692	-3.709	0.054736	1	0.59879	7.676	0.20613	1	0.33953	7.522
AGT	-0.098817	1	0.44448	-10.134	0.113	1	0.45516	-8.722	0.16812	0.639136	0.046302	-9.881	0.12849	1	0.49266	-11.229	0.031555	1	0.45313	-11.596	-0.12081	1	0.45011	-12.833
AGTPBP1	-0.079054	1	0.58446	-4.738	-0.15341	0.99274	0.24602	-2.842	-0.24892	0.840151	0.10682	-8.402	-0.16068	0.900787	0.15894	-5.842	0.1467	1	0.20055	-11.523	0.13259	1	0.66013	-12.573
AGTR1	0.0083788	1	0.30418	-10.411	0.27363	0.835867	0.030471	-8.625	0.1533	1	0.26708	-10.703	0.35819	1	0.31281	-10.225	-0.11871	1	0.39889	-10.782	-0.037509	1	0.24132	-10.627
AGTR2	-0.020349	1	0.33553	-13.136	-0.016513	0.990962	0.1654	-12.484	-0.0055925	1	0.79446	-11.175	0.040979	1	0.55636	-10.673	-0.024451	0.943762	0.093188	-12.974	-0.13566	0.9978	0.20761	-13.804
AGTRAP	-0.1863	0.872784	0.062925	-11.717	-0.14233	0.972614	0.13854	-9.445	-0.1736	0.744611	0.059858	-6.219	-0.36201	1	0.57673	-8.604	-0.0052704	1	0.27374	-9.131	-0.10276	1	0.29401	-6.776
AGXT	0.061182	1	0.43668	-11.973	-0.03935	1	0.59734	-10.803	0.067351	1	0.38334	-5.334	0.32111	0.837706	0.078121	-4.757	0.040465	0.982301	0.17786	-13.622	-0.04364	1	0.45338	-13.926
AGXT2	-0.11685	0.988553	0.18567	-7.996	-0.084199	1	0.4536	-9.847	0.18382	0.965686	0.2043	-11.248	0.17215	1	0.42593	-11.093	-0.041387	1	0.749	-11.555	0.044036	1	0.74641	-12.051
AHCTF1	0.42443	0.916535	0.071398	11.407	0.056526	1	0.50555	10.133	-0.27855	0.996669	0.34967	1.261	-0.39876	0.965145	0.28411	0.367	0.54378	0.636861	0.034542	9.007	-0.16134	1	0.53244	7.918
AHCY	0.16946	1	0.49351	21.43	-0.59776	0.868989	0.050627	16.338	0.21083	0.920983	0.15961	19.937	0.048477	0.896244	0.15536	13.071	-0.83229	0.892492	0.085642	19.827	-0.56556	1	0.37706	19.062
AHCYL1	-0.23827	0.949142	0.10551	-7.971	-0.34461	0.746836	0.016408	-4.254	-0.34946	1	0.54533	7.405	-0.44364	0.993816	0.35786	6.315	-0.57947	0.0716	0.00053918	-1.214	-0.98617	0.012502	4.03E-05	-0.955
AHCYL2	0.28442	0.843741	0.031768	-5.17	-0.040732	1	0.40318	-7.739	-0.038923	0.843268	0.10883	-5.553	-0.33388	0.981458	0.31186	-4.629	0.15435	1	0.18112	-3.734	0.047366	1	0.32087	-4.488
AHDC1	-0.077691	0.975691	0.14186	-9.853	-0.24666	0.866337	0.034302	-6.793	-0.040242	0.853566	0.11586	-5.367	-0.20327	1	0.61135	-4.53	-0.23575	0.691943	0.037202	-3.478	-0.59929	0.055168	0.00038184	-4.514
AHI1	0.17283	0.854597	0.056382	-7.146	0.29651	0.746836	0.017193	-8.071	-0.17683	0.739672	0.058549	-6.658	-0.22383	0.909106	0.17109	-7.339	-0.03552	1	0.5904	-8.452	-0.0002814	1	0.58418	-8.798
AHNAK	-0.018663	1	0.50886	-8.628	0.039454	1	0.43341	-5.244	-0.13704	1	0.77451	-7.069	-0.001271	1	0.48863	-7.995	0.10716	1	0.18254	-13.027	-0.093256	1	0.36294	-13.384
AHNAK2	0.11317	1	0.38084	-10.782	0.20919	0.9852	0.13401	-10.364	-0.17469	0.701469	0.038276	-7.137	-0.71356	0.575467	0.0095279	-6.787	-0.05106	1	0.3972	-8.883	0.18179	1	0.14704	-8.062
AHR	0.39589	0.446792	0.0032129	-6.492	0.86796	0.008515	1.18E-05	-5.027	2.2832	0.000354	2.74E-07	-9.186	4.7073	0.00045	2.74E-07	-9.442	1.5383	6.20E-05	2.74E-07	-11.581	2.6748	3.70E-05	2.74E-07	-12.484
AHRR	0.19436	0.968238	0.13411	-6.225	0.3618	0.810164	0.028529	-7.218	0.072971	0.92054	0.19687	-2.196	0.10869	1	0.67343	-1.967	0.069798	1	0.33565	-9.336	0.070459	1	0.36722	-9.9
AHSA1	-0.076816	1	0.2928	-7.547	0.23708	0.993638	0.20761	-6.098	0.55896	0.496782	0.021922	-6.975	1.4654	0.089422	0.00039114	-3.311	0.43356	0.047983	0.00075189	-5.877	0.45653	0.17396	0.0052633	-4.362
AHSG	-0.15265	0.878951	0.065621	-13.556	-0.10453	0.993522	0.3253	-12.844	0.030811	1	0.59581	-11.072	0.13783	1	0.41721	-10.964	-0.0063008	1	0.7513	-14.432	-0.15226	1	0.29361	-14.62
AHSP	0.04308	1	0.55335	-10.739	0.046401	0.854679	0.0357	-10.145	-0.57868	0.587443	0.017097	-9.337	-0.4896	0.974352	0.3013	-10.144	-0.030946	1	0.86473	-11.844	-0.10457	1	0.86503	-11.729
AICDA	0.013623	1	0.31804	-11.221	0.15977	0.990962	0.13875	-10.765	0.51936	0.359925	0.011279	-10.744	0.38484	0.842135	0.10943	-11.373	0.098221	1	0.29251	-13.793	0.04247	1	0.67335	-14.503
AIDA	-0.035767	1	0.36389	-0.303	0.11552	1	0.45553	-0.803	-0.011065	1	0.45574	-1.073	-0.010788	1	0.57054	-0.348	0.099768	1	0.49304	-1.541	0.18858	1	0.16197	-0.847
AIF1	0.063426	1	0.41139	-8.336	0.09267	1	0.25919	-6.955	-0.58635	0.923917	0.19956	-3.848	-0.83539	0.951433	0.25245	-4.865	0.007937	1	0.5355	-9.708	-0.027349	1	0.63115	-11.255
AIF1L	0.21897	0.872923	0.039265	-11.385	0.11893	1	0.24237	-9.734	0.20911	0.973617	0.21165	-14.538	-0.16315	0.911748	0.1781	-14.76	-0.078092	1	0.34771	-14.433	0.076855	1	0.41895	-13.442
AIFM1	0.040094	1	0.53573	17.266	0.36593	0.996186	0.21212	16.131	0.41032	1	0.28952	13.681	1.5363	0.749941	0.064139	18.431	0.1626	1	0.68286	21.734	-0.97315	0.894479	0.099968	21.404
AIFM2	0.19794	0.993486	0.16061	-8.159	0.18316	0.91955	0.077037	-8.402	0.28447	0.980442	0.21981	1.619	-0.36274	1	0.3621	-0.153	-0.31691	0.548107	0.019666	3.321	-0.53364	0.749397	0.049019	6.349
AIFM3	0.11638	1	0.86199	-1.993	-0.018512	0.990962	0.1908	-1.368	0.10745	1	0.26052	-0.722	0.87717	0.824753	0.098545	-1.681	0.003315	1	0.49222	-5.395	0.19512	1	0.20294	-7.435
AIG1	0.08502	1	0.6531	-11.972	-0.065385	1	0.8652	-10.165	-0.11684	0.960222	0.26811	-11.276	-0.18882	0.910585	0.17222	-11.554	0.031997	1	0.46235	-13.658	-0.13937	1	0.39606	-13.934
AIM2	-0.15505	1	0.3488	-3.699	0.050129	1	0.53202	-0.188	-0.39167	0.653577	0.027321	-7.675	-0.77929	0.823261	0.069741	-7.987	0.091906	1	0.45335	3.982	-0.31526	0.894479	0.10024	2.911
AIMP1	0.026675	1	0.84659	-10.951	-0.247	0.99274	0.26495	-8.925	0.12771	1	0.49351	-13.504	0.13833	0.998728	0.28922	-13.565	-0.15313	0.997458	0.20296	-13.759	-0.33365	0.669385	0.034167	-13.99
AIMP2	0.16334	0.916535	0.071236	-7.136	-0.030532	1	0.36844	-7.393	0.40885	0.884296	0.13208	-7.161	0.65675	0.509855	0.018259	-6.198	-0.13601	1	0.42213	-12.184	-0.060401	1	0.37732	-11.724
AIP	0.1478	0.98901	0.19203	-4.282	0.24578	0.925733	0.071952	-0.263	1.4399	0.000354	2.74E-07	-11.294	3.5264	0.00045	2.74E-07	-11.474	0.66715	0.00055	3.02E-06	3.376	1.3254	3.70E-05	2.74E-07	6.132
AIPL1	0.059751	1	0.23176	-8.335	0.046012	1	0.72142	-9.905	-0.30098	0.739672	0.058144	-4.195	-0.37449	0.834448	0.074656	-3.731	0.02972	1	0.7445	-6.62	0.026054	1	0.46944	-7.58
AIRE	0.17893	0.993641	0.17104	-11.529	0.18396	0.993032	0.20504	-11.945	0.19129	0.986365	0.22626	-8.748	0.031003	0.880508	0.12661	-8.744	0.056587	1	0.27313	-10.394	-0.057511	1	0.39202	-10.213
AJAP1	0.042526	1	0.53266	-11.188	0.20375	0.895744	0.046449	-10.1	-0.045136	1	0.36246	-7.064	0.088458	1	0.41723	-5.206	-0.11701	1	0.3604	-11.087	0.10959	1	0.33569	-9.881
AJM1	0.16693	0.994887	0.19987	-6.479	0.22602	1	0.23291	-5.422	0.13383	1	0.57771	-3.381	0.21854	1	0.5145	-1.569	-0.083222	1	0.25992	-5.58	-0.17308	1	0.31628	-5.618
AJUBA	-0.06816	0.985928	0.17609	-21.179	-0.03078	1	0.51624	-18.545	-0.10683	1	0.39611	-9.113	0.09202	1	0.41394	-8.64	0.19095	0.142503	0.0031641	-25.527	0.20322	0.325737	0.013185	-26.813
AK1	-0.049862	1	0.25947	-4.588	0.0079183	0.993522	0.36397	-4.516	-0.25602	0.872591	0.1292	-2.088	-0.61289	0.617449	0.01272	-0.978	0.17001	0.796266	0.056421	-1.406	-0.26011	0.96892	0.15229	-1.313
AK2	-0.08162	1	0.34601	-5.539	-0.27554	0.981454	0.15845	-5.957	-0.094237	1	0.41683	-3.427	0.15058	1	0.76124	-1.523	0.20415	0.79699	0.060334	-6.675	0.046762	1	0.60686	-6.353
AK3	0.061444	1	0.65136	-4.728	0.071027	1	0.30322	-7.123	-0.098418	1	0.33303	-3.3	0.48486	0.949797	0.20659	-4.467	0.099885	0.32724	0.0065412	-1.457	-0.03761	1	0.34038	-2.807
AK4	0.090985	1	0.69179	11.732	-0.15904	0.993522	0.2854	12.826	0.090448	1	0.59397	8.243	0.050996	1	0.55167	4.854	-0.43077	0.777677	0.052974	10.978	0.49047	0.73802	0.052634	11.792
AK5	-0.04659	1	0.24141	-9.929	0.074445	0.990962	0.19381	-8.192	-0.23345	0.834933	0.10347	-5.159	-0.17102	0.913654	0.18067	-5.913	0.082223	1	0.60255	-8.984	-0.050769	1	0.53151	-9.733
AK6	-0.28401	1	0.41103	16.664	-0.92217	0.990962	0.19084	14.504	-0.00072749	1	0.85371	16.41	0.73594	1	0.30398	13.404	0.31947	1	0.55835	19.915	0.78541	1	0.3831	18.788
AK7	0.1207	1	0.24555	-6.538	0.14832	1	0.68363	-8.093	0.049577	1	0.40425	-7.487	0.1132	1	0.43948	-5.368	0.089174	1	0.42497	-10.481	0.0037656	1	0.14071	-11.337
AK8	0.0024543	1	0.38548	-6.353	0.043702	0.99274	0.2269	-5.084	0.077125	1	0.58392	-7.838	-0.046589	0.9875	0.32964	-9.136	0.0031666	1	0.79763	-10.716	0.094315	1	0.42417	-10.044
AK9	0.098005	1	0.26179	-10.854	0.2078	0.9852	0.13335	-10.144	-0.13836	1	0.37865	-10.867	-0.32445	0.852117	0.08994	-10.22	0.097582	1	0.27962	-13.671	-0.01194	1	0.31136	-14.225
AKAIN1	0.024418	1	0.58147	-2.607	0.12047	1	0.49831	-2.627	-0.32529	0.876656	0.1365	-3.292	-0.88694	0.6865	0.025809	-3.027	0.022963	1	0.47169	-2.544	-0.20348	1	0.36529	-3.152
AKAP1	-0.23282	0.788641	0.034619	-9.858	-0.1024	0.99274	0.21201	-10.501	0.34541	0.697477	0.059457	-7.992	0.44011	0.925471	0.18047	-6.463	-0.022575	1	0.30335	-7.564	0.18505	1	0.21102	-7.661
AKAP10	-0.14574	1	0.4095	-1.304	-0.41203	0.91955	0.083653	-2.128	-0.1172	0.984465	0.31404	-5.311	-0.39504	0.871059	0.11512	-6.167	-0.065221	1	0.7003	2.451	-0.11409	1	0.35501	1.853
AKAP11	-0.15587	0.977001	0.14831	-9.35	-0.35867	0.91955	0.082207	-9.519	0.092974	1	0.79457	-5.82	-0.059046	1	0.78425	-6.109	-0.0061914	0.985605	0.18278	-10.895	-0.092048	0.920292	0.11542	-12.571
AKAP12	0.058421	1	0.45802	-12.315	-0.093189	1	0.41512	-11.305	0.080561	0.957046	0.25146	-10.419	-0.34004	0.910585	0.17268	-10.249	0.032403	1	0.40473	-10.266	-0.10194	1	0.21385	-11.348
AKAP13	0.017762	0.827633	0.044705	-12	-0.049226	0.993522	0.32041	-11.646	-0.31499	0.725281	0.049883	-9.72	-0.31823	0.994206	0.36138	-8.447	-0.30069	0.047608	0.00027932	-10.786	-0.43717	0.608717	0.025785	-7.742
AKAP14	-0.00011545	1	0.68506	-12.362	-0.17871	0.999905	0.38694	-12.168	-0.25295	0.941751	0.22365	-7.228	-0.30549	1	0.54617	-8.42	0.1155	1	0.23017	-9.077	0.067967	1	0.44815	-9.548
AKAP17A	0.099296	1	0.30234	-10.8	0.024628	0.990962	0.18631	-9.565	0.030573	1	0.84291	-6.063	0.13053	1	0.5631	-4.91	-0.04923	1	0.85852	-14.646	0.04344	1	0.68339	-14.313
AKAP2	-0.071377	1	0.67433	-4.08	-0.041845	1	0.52801	-2.685	-0.048725	0.776868	0.075178	-7.798	-0.078482	0.764091	0.045212	-8.636	0.18204	0.898278	0.081074	-8.042	0.22829	1	0.13132	-9.947
AKAP3	0.071641	1	0.63316	-7.893	0.015435	0.990962	0.15652	-8.728	-0.25964	0.918113	0.19293	-9.487	-0.11216	1	0.62196	-9.194	-0.023694	1	0.44725	-9.816	-0.073063	1	0.43021	-11.739
AKAP4	0.12514	0.993486	0.163	-8.69	-0.12397	0.99274	0.21834	-6.637	0.14351	1	0.31378	-2.317	0.17568	1	0.45661	-4.289	0.041991	1	0.53885	-11.77	-0.093008	1	0.46437	-13.265
AKAP5	-0.015662	1	0.63715	-10.769	-0.15317	1	0.41215	-10.846	-0.16355	1	0.46924	-8.114	-0.076063	1	0.7136	-6.627	0.17632	0.992567	0.11765	-11.674	0.1934	1	0.20841	-10.574
AKAP6	0.01613	1	0.29244	-13.196	0.091329	1	0.25021	-11.652	-0.080406	0.993674	0.3433	-8.718	-0.15998	1	0.64779	-8.139	0.018543	1	0.32984	-13.99	-0.026295	0.860304	0.087687	-14.413
AKAP7	-0.23221	1	0.54558	-16.592	-0.153	0.993522	0.3663	-15.814	0.04323	1	0.64985	-16.177	0.14886	1	0.37897	-11.774	-0.10707	1	0.29419	-24.908	-0.099026	1	0.40657	-24.86
AKAP8	0.1886	0.993486	0.16195	-7.342	-0.16649	1	0.67666	-7.341	0.059914	1	0.46111	-10.149	-0.017585	1	0.66558	-10.712	-0.088059	1	0.48072	-9.729	-0.022912	1	0.42705	-8.73
AKAP8L	-0.050754	1	0.33123	-5.703	-0.12984	1	0.44614	-3.478	-0.28902	0.876656	0.13571	-6.782	-0.25653	0.965145	0.28276	-6.307	-0.10613	0.688451	0.036774	-8.754	-0.024484	1	0.40934	-7.54
AKAP9	0.0038477	1	0.78104	-8.842	0.035115	1	0.44041	-5.645	0.0018481	1	0.67474	-10.285	0.17418	1	0.47984	-10.379	0.099288	1	0.37105	-11.595	0.16431	0.902972	0.085297	-12.567
AKIP1	-0.12455	1	0.28165	-2.989	-0.0019558	1	0.64671	-1.784	0.17568	0.469522	0.019263	-2.984	0.82772	0.892417	0.15375	-1.941	0.10408	1	0.39602	0.415	-0.0093966	1	0.62836	0.172
AKIRIN1	-0.15052	1	0.45538	-1.542	-0.24669	0.985771	0.16723	-2.219	0.28781	0.725281	0.048194	-0.462	-0.58686	0.942128	0.2217	1.174	-0.63033	0.00678	1.73E-05	-2.124	-0.4683	0.638666	0.029988	0.435
AKIRIN2	0.28604	1	0.37679	10.464	0.24917	0.996186	0.21022	7.015	-0.47169	0.84603	0.10988	7.466	-1.4074	0.382965	0.002363	2.755	0.28142	1	0.17276	15.499	-0.034014	1	0.50427	13.062
AKNA	-0.15858	0.988228	0.18465	-10.863	-0.042235	1	0.71768	-9.332	-0.40534	0.871974	0.12751	-9.797	-0.52023	0.871511	0.11624	-10.39	0.088027	1	0.31366	-12.803	-0.070079	1	0.38975	-13.387
AKNAD1	-0.1435	0.476803	0.0046109	-7.207	0.081886	0.533024	0.0047485	-5.73	-0.28925	0.871974	0.12675	-3.81	-0.47934	0.848365	0.084834	-3.68	0.12741	1	0.35107	-1.619	-0.22555	1	0.25244	-0.418
AKR1A1	-0.38982	0.109056	0.0002001	-5.865	-0.11167	0.993522	0.32745	-4.582	0.04113	1	0.46961	-7.254	-0.27244	0.896067	0.15048	-9.065	0.012509	1	0.15633	-11.59	-0.10689	0.798942	0.065989	-12.288
AKR1B1	-0.2705	0.867978	0.060598	-9.72	-0.024083	1	0.56412	-8.18	0.052093	1	0.47587	-8.206	0.29412	1	0.29511	-7.513	-0.098716	0.975712	0.15553	-9.838	-0.41879	0.641931	0.03071	-9.804
AKR1B10	-0.25479	0.940052	0.096434	1.014	0.0035297	1	0.53065	2.686	0.25601	0.995586	0.23549	-1.987	0.39993	1	0.56755	3.33	-0.20306	1	0.49919	4.343	-0.16767	1	0.45937	5.3
AKR1B15	0.17166	0.965244	0.12696	-6.061	0.3584	0.925733	0.074506	-5.483	-0.058908	0.957046	0.25247	-5.408	-0.1019	1	0.86704	-4.167	-0.0098335	1	0.25619	-5.108	-0.094236	1	0.26171	-4.804
AKR1C1	-0.27634	0.664772	0.013846	-5.294	-0.34339	0.885448	0.062366	-4.187	-0.062382	1	0.38858	-5.626	-0.26403	1	0.41406	-5.397	-0.15831	0.96862	0.14537	-5.149	-0.010949	1	0.13384	-4.749
AKR1C2	-0.12476	0.99936	0.22135	-13.779	0.16417	1	0.43271	-11.17	0.077072	0.922935	0.19843	-13.193	-0.14646	0.999269	0.38093	-13.081	-0.089824	1	0.29488	-14.146	-0.18687	0.71428	0.041516	-12.787
AKR1C3	-0.15103	1	0.46223	-8.979	-0.072317	1	0.42282	-8.809	-0.25547	0.927565	0.20858	-10.897	0.16225	1	0.48948	-8.75	-0.13539	0.975016	0.15009	-9.667	-0.081945	1	0.2777	-8.364
AKR1C4	-0.011102	1	0.79184	-3.388	0.081029	1	0.75131	-1.553	-0.15312	1	0.45076	-8.073	-0.13686	0.991756	0.27675	-8.011	-0.12643	1	0.24933	-3.206	-0.17173	1	0.53983	-1.17
AKR1D1	0.24198	0.932608	0.089566	-4.244	0.48922	0.546727	0.0077525	-3.148	0.047993	1	0.78133	-9.988	0.40209	1	0.30811	-8.742	0.09475	1	0.45849	-7.433	-0.14077	1	0.42292	-6.588
AKR1E2	0.25467	0.949686	0.10908	-6.694	0.092018	0.993032	0.20159	-5.122	-0.68162	0.597065	0.018347	-8.237	-0.52983	0.915009	0.1842	-7.369	-0.083301	1	0.16509	-6.802	0.245	1	0.23137	-4.627
AKR7A2	-0.22505	0.949142	0.10656	-8.431	-0.21554	0.99274	0.28876	-7.637	-0.36192	0.915005	0.18987	-2.732	-0.42648	0.9875	0.32364	-2.165	-0.18589	0.625151	0.026983	-6.945	-0.067452	1	0.30899	-6.694
AKR7A3	-0.081382	0.922642	0.08478	-7.102	0.059588	1	0.64459	-5.925	-0.12388	0.508387	0.0078252	-6.13	-0.31105	0.918145	0.19122	-6.661	-0.073419	1	0.57897	-5.548	-0.056028	1	0.47227	-4.843
AKT1	0.13263	0.595346	0.0074052	-4.864	0.16572	1	0.30667	-2.586	-0.17715	0.900326	0.16604	-3.683	-0.14782	0.959711	0.22612	-3.129	-0.088618	1	0.37273	-5.114	-0.31115	1	0.21931	-6.073
AKT1S1	-0.17031	0.786597	0.024189	-1.45	-0.18713	0.987424	0.17581	-3.851	0.32788	0.569761	0.030934	-3.442	0.53286	0.921595	0.17787	-3.668	-0.16591	0.991438	0.19239	-4.42	0.19679	1	0.61749	-0.581
AKT2	0.10234	0.960057	0.12007	-7.471	0.40884	0.874235	0.040086	-6.307	0.2452	0.968634	0.20752	-7.214	0.92469	0.78631	0.07502	-7.287	-0.25816	0.947804	0.12615	-8.662	-0.14666	1	0.23976	-7.987
AKT3	-0.039374	1	0.88164	-10.181	-0.20236	0.966772	0.13009	-11.198	-0.44025	0.769513	0.071164	-5.381	-0.75275	0.880674	0.12878	-2.009	-0.1115	1	0.39581	-9.458	-0.08978	1	0.21488	-7.961
AKTIP	-0.14422	1	0.58178	7.385	-0.50843	0.895245	0.066577	7.656	0.15319	1	0.56174	-0.307	-0.37126	0.990588	0.35204	-3.283	-0.014806	1	0.78409	4.099	-0.22096	1	0.39741	3.393
ALAD	0.57128	0.968238	0.13334	21.686	-0.080284	0.737215	0.02078	20.668	0.51629	0.782263	0.087712	3.051	1.2411	0.774304	0.071296	6.224	0.084575	1	0.61087	-10.32	0.11337	1	0.41849	-11.547
ALAS1	0.042832	0.993641	0.17169	6.361	0.16183	1	0.24933	4.093	-0.19731	0.931322	0.21044	-8.364	0.26117	0.936677	0.19006	-7.692	-0.18305	0.261183	0.0044365	-11.696	-0.33888	0.03797	0.00021025	-12.731
ALAS2	-0.051543	0.960057	0.11816	-8.601	0.18376	0.990962	0.18096	-7.376	-0.012105	1	0.65457	-8.104	-0.030083	1	0.40687	-7.526	-0.09785	1	0.32271	-12.059	-0.14133	1	0.43331	-12.315
ALB	-0.10764	1	0.3353	-7.806	-0.024507	0.868989	0.036763	-6.421	-0.088855	1	0.59991	-8.558	0.31167	0.993787	0.28134	-6.417	-0.20959	0.799425	0.057544	-12.457	0.033277	0.993705	0.18874	-12.53
ALCAM	-0.05193	1	0.55129	-6.387	0.35426	0.907159	0.055692	-4.518	0.079435	1	0.51349	-6.369	0.36515	1	0.32935	-4.293	0.16076	1	0.38189	-6.008	0.26108	0.73646	0.052163	-3.847
ALDH16A1	0.023519	1	0.62273	-9.428	-0.16554	1	0.46372	-8.965	0.44386	0.29513	0.0074344	-8.379	0.71345	0.531745	0.020836	-9.125	0.050147	1	0.40775	-7.323	0.18112	0.991655	0.11633	-6.81
ALDH18A1	-0.091206	0.983979	0.1651	-12.794	0.02715	1	0.60368	-12.586	0.75512	0.282099	0.0068412	-6.943	0.48994	0.973322	0.24847	-7.303	0.37079	0.423079	0.015368	15.448	0.70224	0.145919	0.0041388	19.149
ALDH1A1	0.047961	1	0.39597	-12.081	-0.23167	0.784717	0.020234	-11.745	-0.055374	1	0.49887	-10.468	-0.066803	1	0.75819	-10.449	-0.012268	1	0.63428	-11.819	-0.083925	1	0.44529	-12.812
ALDH1A2	-0.19057	0.944991	0.098685	-9.626	0.28568	0.990962	0.19371	-9.068	0.2347	1	0.41262	-9.372	-0.4016	0.916092	0.18837	-10.418	-0.1023	1	0.17416	-10.719	-0.0053185	1	0.44999	-9.839
ALDH1A3	-0.031781	1	0.52615	-6.116	0.01459	1	0.50267	-6.93	0.0058798	0.957046	0.25127	-5.393	-0.17293	1	0.56938	-3.62	0.026561	1	0.91501	-4.507	0.093937	1	0.62023	-5.256
ALDH1B1	-0.071969	1	0.32186	-12.902	-0.0020661	1	0.4865	-11.379	0.1083	0.97897	0.30695	-9.569	0.15344	0.81924	0.065493	-9.138	0.037377	1	0.39147	-13.668	-0.1554	1	0.41721	-13.481
ALDH1L1	-0.13314	0.872784	0.063114	-12.401	0.0007387	1	0.48028	-11.494	-0.16095	0.833997	0.10265	-10.627	-0.48237	0.786829	0.054226	-10.644	0.098747	1	0.84431	-10.811	0.084533	1	0.16748	-9.776
ALDH1L2	-0.023231	1	0.60999	-10.511	-0.034035	0.993522	0.31492	-9.42	-0.043952	1	0.47118	-7.542	0.18852	1	0.54909	-6.457	0.028959	1	0.64552	-10.996	0.12262	1	0.31628	-12.107
ALDH2	0.11251	1	0.42777	-8.188	-0.0974	1	0.62133	-8.255	-0.028409	0.977923	0.30468	-10.527	-0.75166	0.853846	0.092748	-11.03	0.0043374	1	0.45742	-13.088	0.16196	1	0.21262	-12.75
ALDH3A1	-0.084312	0.988228	0.17947	-6.363	0.16821	0.990962	0.17094	-3.458	0.060656	1	0.76331	-5.005	-0.2484	1	0.49217	-2.927	0.22634	0.788285	0.058036	-3.194	0.25027	1	0.21065	-3.217
ALDH3A2	-0.045655	1	0.88673	-9.187	-0.1356	0.994284	0.33919	-8.859	-0.14562	1	0.48058	-5.211	-0.47666	0.947581	0.22991	-6.774	0.069191	1	0.72246	-7.446	0.095571	1	0.43942	-7.592
ALDH3B1	0.072692	0.981001	0.14416	-7.434	0.30587	0.990962	0.16855	-6.563	-0.42312	0.706456	0.039271	-8.077	-0.98637	0.622382	0.015031	-7.98	0.40865	0.004033	3.37E-05	-1.636	0.073174	1	0.39693	-5.774
ALDH3B2	0.04957	1	0.34758	-1.318	-0.012104	1	0.41027	-1.83	-0.096675	0.990051	0.33452	-2.312	0.65319	0.853554	0.12415	-1.18	0.13855	0.450879	0.017007	1.216	0.27651	0.76482	0.056366	1.203
ALDH4A1	0.13082	0.99299	0.20766	-3.522	0.31065	0.987424	0.17303	-2.801	-0.11272	1	0.63961	-7.925	0.13505	1	0.47455	-5.179	0.019152	1	0.38624	-5.004	-0.298	0.86697	0.090009	-6.829
ALDH5A1	0.17205	0.967682	0.13175	-10.67	0.017284	1	0.76053	-8.047	-0.11204	0.887483	0.14444	-7.834	0.086574	1	0.49898	-6.254	0.012318	1	0.33837	-11.497	0.04152	1	0.49988	-11.827
ALDH6A1	0.0027241	1	0.2662	-10.901	0.11781	0.923336	0.068363	-9.039	-0.021712	1	0.31601	-3.478	-0.24613	1	0.47387	-6.161	0.10136	1	0.38423	-9.335	-0.15249	1	0.44113	-10.327
ALDH7A1	0.14202	0.94413	0.10764	-8.149	0.18267	0.990962	0.1909	-9.829	0.2786	0.899016	0.1447	-6.456	1.1299	0.495626	0.017035	-4.278	-0.0046286	1	0.58109	-10.467	0.088205	1	0.48879	-10.138
ALDH8A1	-0.18858	0.955421	0.11735	-11.924	0.15115	1	0.34358	-12.528	0.093148	1	0.34929	-7.154	0.63636	0.796314	0.081036	-7.485	0.058894	1	0.37325	-8.984	0.015772	1	0.47945	-11.113
ALDH9A1	0.17817	0.916535	0.073646	5.331	-0.09974	1	0.23894	3.831	-0.083432	1	0.64379	-0.861	-0.34724	1	0.62638	-0.731	-0.13765	1	0.31521	3.827	-0.24835	1	0.40657	1.589
ALDOA	-0.52635	0.766164	0.017468	19.971	-1.0357	0.907159	0.057279	17.267	-1.0049	0.927565	0.2076	25.095	0.15016	1	0.54243	20.716	-0.019301	1	0.15947	22.791	-1.2509	0.629594	0.028753	21.504
ALDOB	0.051322	1	0.7128	-6.551	-0.19837	0.993522	0.33181	-7.263	-0.16459	0.766531	0.070007	-7.654	-0.49999	0.889108	0.13651	-9.295	0.11004	0.951578	0.13077	-8.065	-0.12867	1	0.4444	-9.014
ALDOC	-0.29483	0.70753	0.02156	-3.178	-0.44098	0.868989	0.04899	-3.356	0.02261	1	0.48424	-0.391	0.43291	1	0.44668	-1.882	-0.16529	1	0.28723	-6.896	-0.20443	1	0.23024	-8.31
ALG1	-0.068096	1	0.79294	19.27	0.22761	0.996186	0.2098	16.397	-0.27595	1	0.4547	18.182	-0.36248	0.816641	0.093561	17.329	0.0018171	1	0.51616	20.936	0.27857	1	0.33929	18.983
ALG10	0.031424	1	0.40598	4.683	0.026759	1	0.61819	4.866	0.50878	0.96298	0.19515	-1.957	0.65431	1	0.34639	-1.184	0.05837	1	0.45416	5.757	0.42933	1	0.12188	6.678
ALG10B	-0.44144	0.95325	0.11389	10.945	-0.98068	0.748836	0.017541	9.729	-0.053924	1	0.81258	5.734	-0.59976	0.993816	0.3605	4.483	0.08674	1	0.74206	9.944	-0.046521	1	0.52035	9.234
ALG11	-1.6072	0.664772	0.013438	17.664	-0.32604	1	0.40552	16.076	-0.074938	1	0.46996	8.044	0.25244	1	0.52755	8.077	0.30864	1	0.22811	17.133	-0.65773	0.83407	0.078465	13.326
ALG12	0.32579	0.750645	0.014493	-3.87	0.55888	0.539397	0.0070973	-1.242	-0.16751	0.998482	0.35699	-9.239	-0.476	0.910585	0.17513	-9.576	0.23446	0.870182	0.074381	-7.487	0.60108	0.158066	0.0045774	1.263
ALG13	-0.067095	1	0.31303	12.264	0.12041	0.806907	0.027436	10.144	-0.21032	0.770801	0.071908	5.663	-0.51221	0.672018	0.023441	3.628	-0.10704	1	0.56159	10.91	-0.034444	1	0.75895	9.062
ALG14	-0.19954	0.955423	0.11771	20.587	-0.42116	0.993522	0.3607	19.458	-0.49993	1	0.39266	21.398	0.1515	0.950954	0.20939	20.131	-0.16639	1	0.32369	20.672	-0.099877	1	0.57915	19.14
ALG1L	-0.058109	0.817398	0.028446	7.194	0.70282	0.515939	0.0058889	7.487	0.015007	1	0.51615	4.791	0.64707	1	0.32447	8.176	0.0021768	1	0.58632	12.402	0.13395	1	0.18149	12.293
ALG1L2	0.052947	1	0.60173	2.756	-0.18628	1	0.55912	1.67	0.1046	1	0.5054	-1.526	-0.18274	0.974502	0.30226	-1.427	-0.034613	1	0.28887	8.211	0.027675	1	0.73855	8.09
ALG2	-0.022159	0.988228	0.18356	15.121	-0.34665	1	0.41803	12.841	-0.62302	0.950743	0.23604	13.584	-1.475	0.744249	0.038302	8.551	-0.82027	0.747018	0.048761	20.924	-0.015834	1	0.62467	18.991
ALG3	-0.18733	0.895678	0.071091	-9.274	-0.28327	0.910495	0.071194	-5.794	-0.037263	1	0.59284	-9.458	-0.12946	1	0.64159	-8.614	0.011284	1	0.56605	-6.005	-0.05422	1	0.43415	1.499
ALG5	-0.40117	0.788641	0.03404	4.355	-0.34377	0.984306	0.16395	7.006	-0.42769	0.899345	0.16465	2.507	0.096925	1	0.42799	5.731	0.27191	1	0.28289	15.319	-0.76034	0.96892	0.15296	16.885
ALG6	-0.42308	0.975691	0.14168	2.317	-0.14195	1	0.61978	9.796	-0.65304	0.766001	0.069539	5.29	-0.7479	0.995226	0.36652	10.717	-0.15439	1	0.59303	17.77	0.12338	1	0.71017	22.419
ALG8	-0.44298	0.95325	0.11281	3.753	-0.039551	1	0.4367	7.084	-0.024046	1	0.26676	3.186	0.26864	1	0.70326	3.19	0.40882	0.951858	0.096365	17.786	-0.11411	1	0.69818	17.618
ALG9	-0.15991	0.98901	0.19772	3.878	0.1413	1	0.39307	7.533	-0.059352	1	0.75854	-4.815	0.054943	1	0.74352	-2.917	0.22231	0.87863	0.076722	-1.563	0.39585	0.560783	0.030556	6.675
ALK	0.14904	0.910844	0.068113	-4.081	0.20028	0.864806	0.03764	-2.969	-0.057931	1	0.38493	-10.907	-0.42804	0.951433	0.24775	-10.766	0.11559	1	0.13759	-10.997	0.14133	0.184914	0.0058279	-10.677
ALKAL1	-0.046961	1	0.23592	-0.819	-0.84788	0.534057	0.0056383	-1.365	-0.37082	0.903412	0.17055	-1.628	0.27794	0.89925	0.15639	-1.154	0.084607	1	0.43803	-2.435	0.056978	1	0.54748	-2.431
ALKAL2	-0.063275	1	0.52407	-9.367	-0.03735	1	0.49974	-8.69	-0.0099686	1	0.43444	-10.143	-0.21873	1	0.52181	-9.959	-0.021393	1	0.49881	-12.264	-0.028523	1	0.1308	-12.194
ALKBH1	0.13305	0.93993	0.10006	-9.092	0.24749	0.996186	0.21083	-6.737	-0.12714	1	0.39823	-8.82	-0.45859	0.764091	0.047172	-8.229	-0.021013	1	0.89523	-10.42	0.075692	1	0.45806	-9.269
ALKBH2	0.055719	1	0.50498	-0.673	-0.083859	1	0.65295	-2.22	0.22004	0.968634	0.20738	-1.443	0.51657	0.91895	0.1722	-1.818	-0.034766	1	0.46287	1.355	-0.16192	0.994983	0.19119	0.163
ALKBH3	-0.040254	1	0.27193	-12.368	-0.0715	1	0.66924	-11.845	0.4418	0.825799	0.10321	-3.701	0.87293	0.46892	0.014279	-4.973	0.035486	1	0.7695	-10.868	-0.057893	1	0.62928	-11.353
ALKBH4	-0.068726	1	0.60114	-10.235	-0.10664	0.987826	0.19441	-10.591	-0.21058	1	0.44228	-9.513	-0.35128	0.978671	0.30729	-9.259	0.0051149	1	0.2142	-12.156	-0.02005	1	0.51463	-12.562
ALKBH5	-0.050175	1	0.43475	-4.13	-0.00523	1	0.54377	-3.661	-0.067509	1	0.55604	-4.371	-0.18064	1	0.61605	-3.223	0.015917	1	0.17293	0.669	0.20299	1	0.6264	1.455
ALKBH6	-0.088365	1	0.40739	-9.366	-0.12531	0.868989	0.057121	-8.38	0.25197	0.446262	0.017188	-10.549	0.51326	0.38266	0.0088131	-11.029	0.011987	1	0.23617	-6.072	-0.15293	1	0.2152	-5.949
ALKBH7	-0.027175	0.999137	0.21919	-10.198	0.057112	1	0.40143	-8.769	-0.12218	0.953959	0.18502	-9.242	0.39149	0.918036	0.1902	-9.6	0.012089	1	0.35434	-9.109	-0.12302	1	0.20957	-11.932
ALKBH8	-0.12681	0.983979	0.1643	-5.453	0.040768	1	0.57238	-3.119	0.0023135	1	0.70466	-3.307	-0.17442	0.82951	0.099864	-4.676	-0.091285	1	0.79082	-4.938	-0.15124	1	0.32305	-4.286
ALLC	0.06957	0.99444	0.19789	-7.762	0.25332	0.702354	0.018004	-8.077	-0.20529	0.916704	0.19194	-10.373	0.21288	0.864994	0.1057	-9.834	-0.034742	1	0.82407	-13.008	0.040865	1	0.45418	-13.221
ALMS1	-0.28622	0.697803	0.018514	-12.087	-0.16873	0.979172	0.15561	-11.508	-0.065367	1	0.8045	-10.661	-0.07438	1	0.59556	-9.528	-0.076344	0.781233	0.053683	-14.589	-0.1696	0.224392	0.0033423	-14.798
ALOX12	0.14236	0.993486	0.16015	-13.168	0.18556	0.990962	0.18657	-11.918	0.19741	0.327747	0.0021459	-11.447	-0.30484	0.117822	3.65E-05	-11.682	-0.058468	0.983904	0.17923	-14.331	-0.044061	1	0.55199	-13.934
ALOX12B	0.043566	0.999384	0.22467	-12.241	0.069965	1	0.50395	-11.751	-0.081852	1	0.37444	-10.013	-0.45277	0.852117	0.090163	-9.07	-0.049821	1	0.62152	-10.833	-0.12918	1	0.37826	-12.22
ALOX15	0.16333	0.993486	0.16053	-6.913	0.094127	1	0.33365	-7.047	0.19698	1	0.25698	-4.943	0.14572	1	0.43465	-5.086	-0.16288	1	0.31102	-6.654	-0.002959	0.977743	0.16492	-6.611
ALOX15B	0.057912	1	0.49226	-11.108	-0.10861	0.968545	0.13222	-10.298	-0.13853	1	0.56154	-11.197	0.040467	1	0.58116	-11.08	-0.084761	1	0.38045	-12.474	0.01885	1	0.827	-12.655
ALOX5	0.052354	1	0.83518	-10.631	-0.021488	0.998458	0.37989	-9.707	-0.16537	1	0.69301	-4.835	-0.42593	0.871511	0.11885	-6.655	-0.096495	1	0.42412	-11.371	0.0026106	1	0.85444	-10.679
ALOX5AP	-0.12943	1	0.24966	-10.484	-0.22649	0.970224	0.13427	-10.564	0.085471	1	0.28253	-9.485	0.577	0.808808	0.08818	-8.481	-0.092985	1	0.2312	-9.489	-0.046361	1	0.61863	-9.007
ALOXE3	-0.16352	1	0.28584	-8.226	-0.40769	0.868989	0.037217	-6.51	-0.071455	1	0.79315	-6.578	0.14701	1	0.57625	-4.034	-0.14626	0.947804	0.12739	-12.284	-0.12608	1	0.40356	-12.298
ALPG	0.028881	1	0.38182	-12.229	0.096835	0.996503	0.21577	-11.184	0.41253	0.551049	0.028047	-6.225	1.0096	0.544985	0.022571	-4.734	-0.056727	1	0.42268	-10.726	-0.069783	1	0.80486	-10.154
ALPI	0.037274	1	0.64349	-11.509	0.012151	0.99274	0.28049	-11.186	0.019281	1	0.44019	-9.46	-0.054414	0.891615	0.14629	-9.894	-0.031485	1	0.64998	-12.27	-0.076382	1	0.4433	-12.013
ALPK1	-0.1501	1	0.26391	-12.173	-0.19178	0.987424	0.19134	-11.415	0.02851	1	0.3962	-9.673	0.27363	1	0.42195	-7.524	0.18464	0.589064	0.028997	-13.675	-0.11875	1	0.24464	-14.731
ALPK2	0.13071	0.94413	0.10727	-10.76	-0.0036336	1	0.66068	-12.327	-0.028057	1	0.44424	-10.805	-0.12376	0.915009	0.18518	-10.649	0.0059266	1	0.64009	-12.731	0.16437	1	0.22312	-13.368
ALPK3	0.086927	1	0.27345	-11.631	0.044021	0.99274	0.27091	-11.506	-0.032515	0.976065	0.29629	-8.82	0.12503	1	0.51744	-8.192	0.10026	0.890458	0.079283	-12.06	0.08488	1	0.41543	-11.83
ALPL	-0.058596	1	0.53367	-5.479	-0.17154	0.99274	0.21054	-4.097	0.11493	1	0.47363	-5.487	0.2146	1	0.50887	-3.29	-0.039535	1	0.64126	-6.768	-0.13515	1	0.43492	-6.625
ALPP	-0.21518	0.988553	0.18687	-8.701	0.09595	1	0.51821	-7.536	-0.092475	1	0.66139	-7.035	-0.10099	1	0.56158	-7.049	0.023897	1	0.28864	-9.365	0.11776	1	0.44496	-9.15
ALS2	0.023528	1	0.46198	-9.658	-0.0034858	0.987424	0.18307	-9.169	-0.035225	1	0.51229	-7.43	-0.043484	1	0.66978	-7.799	0.070062	0.706157	0.04339	-10.281	0.15468	1	0.20619	-10.537
ALS2CL	-0.025641	1	0.27535	-5.475	-0.036077	0.93886	0.11087	-2.139	-0.072672	1	0.5244	-5.39	-0.32558	0.995367	0.37048	-10.453	0.11979	1	0.22142	-3.451	0.17041	1	0.2169	-3.324
ALX1	0.21676	0.885261	0.040687	-10.529	-0.023379	1	0.44497	-10.861	-0.13433	1	0.53966	-9.162	-0.098432	1	0.46602	-8.879	0.066547	1	0.51663	-12.146	0.032958	1	0.34443	-13.187
ALX3	0.077327	1	0.32085	-5.245	-0.071996	0.999905	0.38609	-5.042	-0.15301	1	0.6482	0.303	0.056028	1	0.49109	0.085	-0.14056	1	0.42015	-3.66	0.12204	1	0.54801	-2.094
ALX4	-0.011126	1	0.82944	-11.395	-0.1857	0.97056	0.13446	-11.675	0.1316	0.916473	0.15643	-8.213	-0.0099706	0.779652	0.073169	-8.161	-0.059754	1	0.56911	-11.928	0.084908	1	0.46785	-12.401
ALYREF	0.092347	1	0.28886	16.465	0.35912	1	0.44293	10.945	-0.20747	1	0.41447	24.755	-0.94145	0.947301	0.22938	19.358	0.43132	0.49436	0.020256	15.656	0.97377	0.50501	0.025502	15.48
AMACR	-0.18895	0.978185	0.15301	-10.222	-0.16581	0.852558	0.027457	-9.312	-0.35407	0.753047	0.063209	-10.97	-0.089015	1	0.55898	-10.89	0.0030238	1	0.76152	-10.845	-0.17095	0.987517	0.17266	-11.514
AMBN	0.31117	0.528926	0.0050374	-3.045	0.053161	1	0.51896	-2.993	-0.13143	1	0.37115	-8.427	-0.49699	0.983275	0.31537	-8.282	-0.083884	0.867698	0.076335	-10.915	-0.15955	0.948104	0.13697	-12.83
AMBP	-0.040436	1	0.48408	-9.007	-0.18682	0.972614	0.14309	-11.494	0.040101	1	0.57268	-8.584	0.42756	1	0.31892	-9.086	0.05083	1	0.25571	-6.853	-0.042746	0.937751	0.1278	-6.778
AMBRA1	0.16831	0.992221	0.15475	-5.736	0.28696	0.996186	0.21294	-2.329	0.19754	0.96298	0.196	-5.639	0.71064	0.853554	0.12383	-3.05	-0.071204	1	0.28416	-8.564	0.24831	0.96591	0.10472	-3.378
AMD1	0.32878	0.78505	0.023785	13.986	0.81032	0.897074	0.048685	13.641	0.28513	0.824713	0.1029	7.184	0.18875	0.819373	0.095543	8.394	0.33271	0.661092	0.037213	2.831	0.61063	0.104696	0.0027304	7.392
AMDHD1	0.004015	1	0.52334	0.729	-0.13687	1	0.49543	-0.095	0.083748	1	0.46057	-3.785	-0.055142	0.957821	0.26781	-5.72	0.098308	1	0.33322	0.163	0.11004	1	0.38246	-1.875
AMDHD2	-0.07878	1	0.66091	-9.426	0.15683	1	0.45652	-7.811	-0.06452	1	0.36049	-9.934	-0.49569	0.871511	0.12079	-10.61	0.17741	1	0.19502	-7.875	0.1391	1	0.5025	-10.136
AMELX	-0.088492	1	0.36367	-8.801	-0.32481	0.932473	0.095111	-10.08	-0.1539	0.993674	0.34353	-4.31	-0.44705	0.981458	0.31239	-6.218	0.39493	0.116706	0.0023845	-8.623	0.19537	1	0.22743	-8.361
AMELY	0.14838	1	0.33458	-5.187	0.28278	0.9852	0.13481	-3.821	-0.17536	0.563255	0.013525	-7.003	-0.43268	0.958053	0.26945	-6.231	0.081507	1	0.31467	-4.004	0.15968	1	0.47501	-5.642
AMER1	0.036511	1	0.65482	-8.265	0.042406	1	0.36188	-9.416	0.30753	0.859585	0.11789	-8.238	0.29047	1	0.3854	-8.062	-0.075419	1	0.56096	-12.422	-0.1237	1	0.24571	-12.932
AMER2	-0.25351	0.685176	0.017081	-10.516	-0.22995	0.987424	0.17662	-10.312	-0.17981	0.81658	0.094369	-8.885	-0.26636	0.908697	0.17081	-7.957	-0.19365	0.634718	0.02847	-13.003	-0.075244	1	0.22753	-12.496
AMER3	-0.1435	1	0.33653	-10.663	-0.33602	0.74357	0.015316	-11.27	-0.041314	0.825304	0.099862	-6.178	0.255	0.865925	0.12536	-7.908	0.10179	1	0.2651	-8.132	0.20039	1	0.28344	-10.185
AMFR	0.0522	1	0.48093	-8.142	-0.27024	0.975984	0.15037	-9.706	0.0070119	1	0.68149	-7.485	-0.14272	0.94018	0.19473	-6.803	-0.072558	1	0.51525	-9.667	-0.30343	0.536334	0.017581	-11.317
AMH	0.13507	0.99444	0.18198	-7.919	-0.12531	0.993522	0.33471	-8.801	0.064231	1	0.46564	-8.061	0.068003	1	0.60918	-7.458	0.044587	1	0.76925	-11.278	0.13039	1	0.50706	-11.874
AMHR2	-0.08234	1	0.57006	-7.83	0.030353	1	0.68529	-6.344	0.23356	1	0.42747	-5.045	-0.16679	0.837215	0.10564	-5.855	0.16216	1	0.37627	-6.128	0.10421	1	0.56241	-5.909
AMIGO1	-0.14621	0.949686	0.10731	-5.626	0.081283	1	0.43437	-2.996	-0.045849	1	0.45522	-2.549	-0.15296	1	0.7326	-4.271	-0.093849	1	0.13219	1.133	0.0042933	1	0.93127	0.262
AMIGO2	0.22059	0.939942	0.10081	-9.358	0.084516	0.990962	0.16324	-9.052	0.095652	0.992738	0.23229	-9.571	-0.52193	0.848365	0.084801	-10.724	0.07653	1	0.71333	-13.661	0.032035	1	0.58421	-14.15
AMIGO3	-0.066993	1	0.57405	-9.161	-0.11365	0.987424	0.16996	-9.575	0.24611	0.945449	0.17814	-6.204	0.40425	0.990539	0.27436	-5.609	-0.17517	0.893963	0.088586	-7.946	-0.042915	1	0.3553	-6.709
AMMECR1	0.15882	0.993641	0.17205	-11.751	0.1149	0.981656	0.129	-11.58	0.032755	0.987987	0.32702	-11.465	0.17833	0.89925	0.15989	-11.565	0.11842	1	0.20066	-15.754	0.13188	0.779532	0.059469	-16.489
AMMECR1L	-0.28214	0.949686	0.10843	-1.678	0.015261	1	0.51436	0.6	-0.15989	0.841372	0.10775	-0.17	-0.31943	0.89925	0.15329	-1.382	-0.073588	1	0.82957	-3.06	-0.053323	1	0.57639	-1.639
AMN	0.043491	0.963973	0.12177	-9.781	0.12886	1	0.32078	-8.861	-0.042098	1	0.59429	-7.623	0.32358	0.890909	0.13845	-8.54	0.07411	1	0.35283	-5.793	0.16202	1	0.23889	-5.567
AMN1	0.29632	1	0.31692	8.593	0.186	0.9852	0.1336	5.263	0.15749	0.773059	0.08478	-6.709	0.82996	0.808808	0.088014	-6.789	0.12248	1	0.32846	7.333	-0.24625	1	0.23448	5.551
AMOT	-0.0069696	1	0.72257	-11.596	0.14364	1	0.46984	-9.289	0.295	1	0.26699	-8.558	0.24499	1	0.63337	-9.776	0.024526	0.79699	0.06038	-11.214	-0.022084	1	0.18772	-11.273
AMOTL1	0.065413	1	0.71199	-1.397	-0.11236	1	0.37671	-0.854	-0.26417	0.976224	0.29786	-3.998	-0.99036	0.880674	0.12963	-3.287	0.05922	1	0.26604	-1.882	-0.11637	1	0.64285	-3.812
AMOTL2	0.17148	0.965033	0.12261	-12.691	0.36526	0.646712	0.013573	-11.699	0.94314	0.00442	6.85E-06	-10.767	1.5342	0.01326	2.00E-05	-11.54	0.57484	6.20E-05	2.74E-07	-14.865	1.0684	3.70E-05	2.74E-07	-15.093
AMPD1	-0.12238	1	0.6726	-5.444	-0.055653	1	0.76354	-4.314	-0.22527	0.888277	0.14921	-4.83	0.1981	1	0.29223	-4.499	0.023287	1	0.5216	-7.952	-0.13532	0.951839	0.14221	-8.21
AMPD2	-0.089653	0.99936	0.22368	-2.361	0.24649	1	0.5088	1.693	-0.34808	0.850428	0.1145	-2.396	-0.022499	1	0.41596	1.582	-0.16515	1	0.31353	2.014	-0.14053	1	0.42	4.164
AMPD3	-0.20043	0.745517	0.024714	-10.966	0.28369	0.975438	0.12062	-8.312	0.17502	0.987555	0.22837	-8.093	0.289	0.94018	0.19537	-8.037	-0.10464	1	0.38875	-12.365	0.17973	1	0.21274	-11.634
AMPH	-0.04037	0.985928	0.17486	-9.741	-0.16722	0.99274	0.24283	-8.778	0.43986	0.348706	0.010522	-9.109	0.84678	0.652772	0.039468	-9.975	-0.063466	1	0.25531	-12.414	0.062213	1	0.84488	-12.001
AMT	0.033466	1	0.35661	-8.308	-0.26639	0.99274	0.2064	-8.689	-0.30557	0.732365	0.054134	-9.799	-0.61579	0.764091	0.044758	-9.222	-0.053183	1	0.72324	-8.803	0.060025	1	0.71781	-10.007
AMTN	0.079502	1	0.35142	-7.381	0.20942	1	0.25509	-7.347	0.26127	0.799856	0.094906	-7.787	0.4815	0.973993	0.25457	-5.281	0.28074	0.199859	0.0050352	-11.044	0.23903	0.779532	0.059434	-11.127
AMY2A	0.4714	0.937323	0.097625	1.831	1.1242	0.882493	0.04301	2.032	-2.4846	0.739672	0.057649	2.238	-2.2298	0.786829	0.052306	1.222	-0.46342	1	0.37503	1.606	-0.30187	1	0.42015	1.828
AMY2B	-0.053112	1	0.71902	5.647	-0.5313	0.99274	0.27546	6.78	-0.09775	1	0.76288	6.191	0.26261	1	0.49568	6.576	-0.20243	1	0.54004	5.476	-0.7068	0.697192	0.038324	5.1
AMZ1	-0.089726	0.985391	0.17137	-11.728	-0.23607	0.981454	0.15867	-11.386	0.49213	0.217209	0.0037774	-8.772	0.80471	0.253277	0.0034534	-9.094	0.064891	1	0.46891	-12.307	0.054764	1	0.32143	-12.261
AMZ2	0.33629	0.901228	0.052052	-5.351	0.35524	0.840658	0.03161	-5.668	-0.35849	0.49625	0.0072014	-9.192	0.13398	1	0.75019	-4.6	-0.037625	1	0.19957	-7.144	-0.19161	0.476672	0.013277	-6.983
ANAPC1	-0.054802	1	0.32796	15.183	0.22746	1	0.40166	15.827	-0.14219	1	0.3544	19.572	-0.76044	1	0.48911	16.889	-0.11123	1	0.2861	20.347	0.1774	1	0.3661	19.189
ANAPC10	-0.027178	1	0.68686	23.344	-0.64487	0.987424	0.17758	19.626	-0.027017	1	0.4296	22.326	-0.52992	1	0.45288	15.394	-0.56245	0.815004	0.061482	22.254	-0.0064673	1	0.36332	21.194
ANAPC11	-0.10588	1	0.41856	24.51	-0.25439	1	0.39651	22.59	0.06101	1	0.83703	23.255	-1.6183	0.769193	0.047778	19.644	0.27038	1	0.26978	26.261	-0.12234	1	0.55483	24.359
ANAPC13	0.20649	0.993549	0.16601	-5.193	0.14126	1	0.36666	-5.363	-0.12346	0.984515	0.31434	-5.442	0.26845	1	0.38523	-5.392	0.46086	0.394248	0.013207	-0.57	0.43376	0.505758	0.025596	0.136
ANAPC15	-0.16631	0.952978	0.11244	-9.186	-0.37301	0.74357	0.014718	-10.02	-0.32225	0.915382	0.19088	5.195	-0.22838	0.957521	0.22416	4.423	0.2477	0.080287	0.001486	-10.657	0.45743	0.068972	0.0015238	-9.634
ANAPC16	-0.048001	1	0.62111	-12.88	0.0054774	1	0.33306	-11.848	0.14142	1	0.37792	-10.498	0.23255	1	0.49584	-9.175	0.30438	0.067746	0.0011746	-11.318	0.67316	0.001318	1.45E-05	-12.036
ANAPC2	-0.024923	0.93993	0.1002	13.648	-0.21767	0.993522	0.326	7.898	0.30157	0.93933	0.1719	7.807	-0.37578	0.94919	0.23325	4.249	0.10582	1	0.42254	17.688	0.37104	1	0.16431	17.599
ANAPC4	0.62932	0.893937	0.047052	19.592	0.61534	0.933027	0.086605	17.625	0.070843	1	0.73457	21.176	-0.98574	0.973007	0.2993	16.721	0.24225	1	0.27369	19.036	0.32412	1	0.15156	18.372
ANAPC5	-0.15152	1	0.27619	10.022	-0.367	0.99274	0.21874	8.569	0.032911	1	0.71687	3.184	-0.43126	0.932536	0.21236	2.006	0.34571	1	0.15399	16.369	0.12787	0.991655	0.11579	14.259
ANAPC7	-0.19776	0.922505	0.084322	-11.296	-0.28982	0.985771	0.16694	-9.219	-0.21055	1	0.40617	-9.59	-0.66665	0.924319	0.1993	-9.754	-0.34444	0.12095	0.0011318	-8.79	-0.29434	0.60696	0.024838	-7.817
ANG	-0.0072239	1	0.38591	-7.997	-0.028575	1	0.79997	-6.759	-0.060022	0.984515	0.31868	-0.514	-0.35726	0.994974	0.36188	-0.529	0.23549	0.556133	0.025505	-10.697	0.39942	0.455335	0.021506	-10.854
ANGEL1	0.020712	0.949142	0.10674	-7.747	0.046649	1	0.40397	-6.078	0.045722	1	0.60447	-6.258	0.12575	1	0.70379	-0.659	-0.10641	0.975016	0.15183	-10.737	0.27372	0.869423	0.078133	-10.08
ANGEL2	-0.15359	0.870558	0.061285	-9.762	-0.47805	0.533174	0.0053779	-10.435	0.035346	1	0.6841	-6.095	0.38323	1	0.33725	-4.369	-0.096494	1	0.29204	-5.422	0.052358	1	0.76891	-5.07
ANGPT1	-0.10193	0.975691	0.14593	-12.358	-0.11446	1	0.57648	-10.58	-0.21399	0.96239	0.27447	-11.19	-0.26602	0.996994	0.37827	-11.669	-0.0079439	1	0.3638	-12.941	0.070294	1	0.1607	-12.962
ANGPT2	0.11897	0.851352	0.054165	-11.303	0.18242	0.909701	0.061228	-11.116	-0.34121	0.873963	0.13134	-11.325	-0.69282	0.470507	0.0054894	-11.127	0.018849	1	0.56237	-12.882	-0.18173	0.994983	0.19139	-13.237
ANGPT4	-0.080932	1	0.31971	-12.429	0.22861	0.871366	0.039391	-11.229	-0.066848	1	0.59189	-10.991	-0.073485	0.675348	0.023931	-10.288	-0.091723	1	0.38522	-12.105	0.01309	1	0.67238	-12.701
ANGPTL1	0.0074108	1	0.40479	-8.096	-0.054674	1	0.40498	-7.267	-0.34017	0.885946	0.14348	-10.882	-0.34625	0.890536	0.13802	-11.252	0.11072	1	0.14543	-11.926	0.31134	0.455474	0.021614	-13.379
ANGPTL2	0.10801	0.908514	0.063601	-10.571	0.13928	0.808237	0.028153	-10.476	-0.46062	0.726872	0.050775	-6.89	-0.39585	0.890909	0.14033	-3.478	0.019562	1	0.53175	-11.916	-0.010808	1	0.53815	-12.265
ANGPTL3	0.023955	1	0.50301	-11.349	-0.039962	1	0.63706	-10.597	-0.58915	0.700464	0.037154	-8.016	-0.14261	1	0.76778	-6.688	0.017999	1	0.4505	-8.759	0.012239	1	0.45057	-9.651
ANGPTL4	0.19423	0.916982	0.07597	-7.246	-0.0024582	0.993522	0.21065	-7.403	-0.27159	0.914027	0.18875	-9.665	-0.11739	1	0.51738	-9.128	0.023363	1	0.84865	-8.992	0.069073	1	0.39681	-8.861
ANGPTL5	-0.18617	1	0.45886	-8.417	-0.3058	0.868989	0.04329	-8.518	-0.37621	0.67772	0.033575	-5.648	-0.67516	0.852117	0.08913	-6.601	-0.032954	0.813111	0.060511	-7.458	-0.2627	1	0.22688	-7.551
ANGPTL6	0.042343	1	0.28752	-10.35	-0.024854	0.96737	0.10843	-9.372	0.042063	1	0.48963	-10.718	0.49692	0.837215	0.10567	-10.907	0.065829	1	0.22135	-10.471	0.36903	0.438978	0.020157	-9.91
ANGPTL7	0.0037148	0.929915	0.08422	-9.357	0.098515	0.990962	0.15682	-4.28	-0.17943	1	0.41501	-10.157	0.10953	0.970904	0.29481	-10.072	0.047482	1	0.23212	-9.764	0.031667	1	0.35568	-9.346
ANGPTL8	0.14451	1	0.33821	-0.678	0.29404	0.907159	0.056115	1.54	0.075265	1	0.58733	-8.866	0.14729	1	0.29615	-9.264	-0.068381	1	0.38375	5.092	-0.18073	1	0.37643	4.12
ANHX	-0.087458	1	0.62135	-10.142	0.13102	1	0.47036	-8.631	-0.0090378	1	0.37041	-10.031	-0.1627	0.96286	0.2759	-8.392	-0.0090498	1	0.45966	-8.709	-0.11027	1	0.38459	-9.72
ANK1	-0.014827	1	0.85635	-16.192	-0.056203	1	0.76005	-17.511	-0.17804	0.927565	0.20691	-9.454	-0.063044	1	0.37587	-6.561	0.0087989	1	0.86297	-18.541	0.10308	1	0.49563	-19.466
ANK2	0.030735	1	0.72222	-12.176	-0.0026978	1	0.65395	-11.767	-0.0078295	1	0.54263	-7.598	0.34232	1	0.49648	-7.294	-0.016261	1	0.38483	-12	0.046834	1	0.57119	-11.463
ANK3	-0.017507	1	0.56177	-10.179	-0.20155	0.987424	0.19153	-10.289	0.1845	1	0.56053	-5.34	0.038869	1	0.50715	-7.556	-0.14624	0.844439	0.068531	-7.772	-0.058322	1	0.21278	-6.905
ANKAR	0.09674	0.994887	0.20089	-8.964	-0.061873	1	0.83258	-9.652	-0.14444	1	0.39488	-8.826	0.04213	1	0.41283	-7.522	-0.0073706	1	0.57724	-9.509	0.12378	1	0.34688	-8.133
ANKDD1A	-0.071036	1	0.25471	-10.088	0.0011938	1	0.54278	-9.077	0.20963	1	0.29658	-4.564	0.25013	1	0.56651	-2.124	-0.014803	1	0.74939	-12.402	-0.029622	1	0.68543	-12.594
ANKDD1B	-0.11082	1	0.32238	-10.961	-0.0038376	0.994537	0.37202	-9.156	-0.071771	1	0.52948	-8.183	-0.070956	1	0.41615	-7.804	-0.0256	1	0.40569	-13	-0.027138	1	0.41383	-14.071
ANKEF1	-0.10917	1	0.29956	-12.336	-0.18566	0.99274	0.28234	-11.948	0.017815	0.908377	0.17493	-8.646	0.18516	1	0.68016	-9.153	-0.20743	0.438317	0.011189	-13.372	-0.1549	0.731049	0.044284	-13.143
ANKFN1	-0.12722	0.982449	0.16062	-10.727	-0.027037	1	0.60504	-8.786	0.04933	0.936558	0.17043	-7.925	0.44303	0.678316	0.024458	-6.868	0.018843	1	0.4568	-11.456	-0.034598	1	0.49435	-12.547
ANKFY1	-0.11955	1	0.34101	-12.158	-0.27952	0.985771	0.16662	-12.443	-0.35995	0.833781	0.10235	-9.797	0.25805	0.835223	0.074874	-3.027	-0.074714	1	0.23632	-13.772	-0.2111	0.990678	0.18114	-12.357
ANKH	-0.039449	1	0.39403	-9.756	0.34437	1	0.2392	-7.508	-0.15376	0.984885	0.3195	2.413	0.43018	0.990408	0.34107	3.116	0.0026432	1	0.75282	-13.283	-0.14185	1	0.28479	-12.719
ANKHD1	0.097611	1	0.43572	-11.09	0.061496	1	0.30172	-10.86	0.1124	1	0.44679	-4.587	0.16947	0.997071	0.28401	-5.144	0.20489	0.55822	0.025809	-12.353	0.365	0.224967	0.0078103	-13.321
ANKIB1	0.0072115	1	0.31459	-5.507	0.23118	0.923336	0.068085	-5.161	0.00081548	1	0.51413	-2.177	0.1842	1	0.6349	-3.283	0.21989	0.957512	0.13216	-1.937	-0.13405	1	0.2227	-0.621
ANKK1	-0.11025	1	0.4105	-13.564	-0.11237	1	0.40451	-13.044	-0.44195	0.722107	0.045624	-10.792	-0.79898	0.759077	0.043494	-11.127	0.0097247	1	0.67268	-13.736	0.081937	1	0.44863	-13.108
ANKLE1	0.13467	1	0.48391	-0.824	0.11691	1	0.27858	-0.401	-0.047791	1	0.38794	-7.937	0.10778	1	0.47147	-8.596	-0.067885	1	0.26534	-3.887	-0.025668	1	0.80967	-4.473
ANKLE2	0.16559	1	0.39223	13.875	0.26271	1	0.26657	12.775	-0.056604	0.874973	0.13374	15.29	-1.1065	0.681789	0.02504	9.917	-0.44506	0.975712	0.15663	13.393	-0.38951	1	0.36254	13.338
ANKMY1	-0.094272	1	0.70559	-10.036	-0.12112	0.993522	0.35544	-10.667	0.045671	1	0.38815	-7.412	0.089226	1	0.47809	-7.245	-0.0041328	1	0.36184	-6.614	0.12245	1	0.27172	-5.447
ANKMY2	0.17108	0.893937	0.045618	-3.985	0.28977	0.990962	0.19266	-3.063	0.19042	1	0.27988	-10.634	0.74505	0.658737	0.04039	-10.869	0.067996	1	0.45464	-8.677	0.11123	1	0.32609	-8.792
ANKRA2	0.078539	1	0.28504	-7.143	0.21212	0.993032	0.20685	-7.175	0.11334	0.954496	0.1855	-2.097	0.16467	0.995226	0.36364	-3.818	-0.17882	1	0.38081	-5.629	-0.43606	0.77714	0.058307	-6.261
ANKRD1	-0.022551	1	0.49535	-7.263	0.14643	1	0.4776	-2.804	-0.28592	0.836282	0.10492	-7.773	-0.30905	0.990588	0.35189	-6.475	-0.026905	1	0.22935	-3.952	-0.10116	1	0.47341	-3.443
ANKRD10	0.12536	0.94413	0.10483	-8.108	0.058466	1	0.53527	-8.513	0.0091157	1	0.57616	-8.582	0.39159	0.954862	0.2144	-7.557	0.023527	1	0.25685	-11.813	0.037515	1	0.32112	-12.064
ANKRD11	-0.37041	0.59114	0.0085132	-7.619	-0.47111	0.852558	0.026769	-7.564	-0.79696	0.450745	0.0054318	-1.756	-1.0503	0.764091	0.045842	5.634	0.17669	1	0.28567	-9.907	0.49247	0.184914	0.0058362	-10.721
ANKRD12	-0.018488	1	0.22442	-8.525	-0.27135	0.99274	0.23	-8.894	-0.22047	1	0.56459	-6.893	-1.0348	0.793759	0.056037	-8.8	-0.061745	1	0.57394	-11.825	-0.0035086	1	0.62083	-11.518
ANKRD13A	-0.29225	0.955421	0.1167	-8.7	-0.40759	0.987424	0.18114	-8.468	-0.0059437	1	0.73978	-10.671	0.076949	1	0.71157	-10.856	0.11904	1	0.18521	-10.383	-0.15679	0.981214	0.16859	-11.268
ANKRD13B	-0.13993	0.947611	0.10269	-9.017	-0.038895	0.933519	0.096586	-8.413	0.15307	0.991018	0.33619	-6.294	-0.1252	0.831618	0.073511	-7.568	-0.30924	0.513777	0.016385	-9.423	-0.42668	0.201031	0.0027272	-9.444
ANKRD13C	-0.27138	0.664772	0.014143	-10.02	-0.15664	0.993522	0.30472	-8.045	-0.010731	1	0.79688	-7.574	-0.23769	0.9875	0.32873	-8.736	0.049884	1	0.505	-11.835	-0.20454	0.733153	0.044805	-13.338
ANKRD13D	-0.099174	1	0.37419	-11.148	-0.23135	0.868989	0.043339	-11.834	-0.023769	0.974388	0.29454	-5.925	0.036551	1	0.46347	-5.437	0.040784	1	0.33341	-6.116	0.094993	1	0.23821	-4.768
ANKRD16	-0.16698	0.971164	0.13442	-10.001	-0.16502	0.99274	0.2736	-9.445	0.29124	0.95799	0.26236	-10.48	-0.011979	1	0.4786	-10.947	-0.024372	1	0.88329	-9.275	-0.0047078	1	0.72198	-8.021
ANKRD17	0.010621	0.965244	0.12421	11.026	0.3709	0.395168	0.0031074	13.018	-0.05317	1	0.61656	-1.768	-0.082271	1	0.60719	-1.702	-0.064118	1	0.57315	16.567	0.062972	0.920396	0.11613	14.633
ANKRD18A	0.099668	1	0.22515	-4.332	0.045552	1	0.60405	-3.132	0.08227	0.834933	0.10365	-5.61	-0.0010651	0.993816	0.35819	-6.094	0.093557	1	0.2239	-5.664	0.043138	1	0.65747	-7.712
ANKRD18B	-0.24808	0.973442	0.14005	2.237	-0.20994	0.987424	0.17181	1.624	0.20492	0.797535	0.093085	-0.476	0.16199	1	0.48522	-0.62	0.087162	1	0.23894	2.2	-0.026131	1	0.40339	0.403
ANKRD2	0.12016	0.985391	0.17073	-11.066	-0.055592	1	0.47461	-11.663	0.061244	1	0.56052	-8.79	-0.4414	0.944452	0.2249	-9.138	-0.17778	0.954735	0.13578	-9.894	0.081044	1	0.53343	-8.873
ANKRD20A1	-0.22213	1	0.22688	0.103	0.0698	1	0.43084	0.002	-0.12998	0.990191	0.33492	-1.901	0.32742	0.997942	0.28528	-1.965	-0.15433	1	0.23294	-1.103	0.080274	1	0.39444	-0.739
ANKRD20A4P	-0.39806	0.982449	0.16065	2.731	0.017591	1	0.48992	3.294	0.080543	1	0.42215	0.398	0.18143	1	0.41885	0.855	-0.12251	1	0.38932	3.643	0.032563	1	0.47972	3.729
ANKRD22	-0.0031725	1	0.276	-12.565	0.060632	1	0.50537	-12.241	0.38338	0.583599	0.034008	-4.319	-0.15272	1	0.50024	-7.478	-0.097602	1	0.61768	-11.693	0.020887	1	0.38098	-11.377
ANKRD23	0.0022981	1	0.33021	-8.349	0.21136	0.990962	0.18928	-8.961	0.10413	0.953985	0.2401	-4.714	-0.038202	1	0.40997	-4.604	0.156	1	0.15916	-10.696	0.11823	1	0.29713	-12.043
ANKRD24	0.353	0.392975	0.002219	-4.597	0.30059	0.854679	0.03588	-6.715	-0.46227	0.58894	0.01725	-10.735	-0.28516	0.902888	0.16457	-10.559	0.12163	1	0.38418	-6.106	-0.072816	1	0.72279	-6.621
ANKRD26	-0.095795	1	0.23915	-8.209	-0.049084	1	0.60442	-7.907	0.034158	0.9842	0.31378	-9.221	0.40883	0.885269	0.14631	-9.704	0.076116	0.976482	0.10754	-8.847	0.02854	1	0.43181	-9.038
ANKRD27	0.098729	0.916535	0.0715	-9.634	-0.18622	0.991564	0.20322	-9.67	0.49465	0.330787	0.0090527	-8.957	1.0337	0.05587	0.00019488	-9.138	0.13049	1	0.17065	-10.373	-0.031551	1	0.44695	-9.709
ANKRD28	-0.075612	1	0.60331	-0.587	0.085995	1	0.79881	0.299	-0.013803	1	0.38996	-9.179	0.057557	1	0.3949	-7.65	0.17538	0.773139	0.055612	-4.466	0.20762	1	0.34005	-8.221
ANKRD29	-0.20661	1	0.23517	-10.628	-0.45741	0.856255	0.030446	-10.14	-0.32058	0.755119	0.063875	-9.051	-0.10793	1	0.48518	-8.263	-0.0076112	1	0.27012	-5.874	-0.00024527	1	0.37678	-6.767
ANKRD30A	0.085737	1	0.67929	-5.166	0.030572	0.999905	0.39436	-5.008	-0.63172	0.67772	0.033521	-8.655	-0.065132	0.904607	0.16839	-8.779	-0.076124	1	0.44851	-6.041	-0.21216	1	0.42355	-6.183
ANKRD30B	0.090797	0.923158	0.085262	-6.19	0.021771	1	0.60607	-2.87	-0.091912	1	0.75778	-3.44	-0.36979	0.864994	0.10734	-2.03	-0.0008852	1	0.56169	-9.394	0.24504	1	0.24377	-9.68
ANKRD31	-0.070858	1	0.23103	-4.906	0.29937	0.978264	0.12193	-5.167	-0.29542	0.951785	0.23755	-1.428	-0.55629	0.89925	0.15443	-4.065	-0.19193	0.965658	0.14373	-10.381	-0.14363	1	0.26639	-11.902
ANKRD33	-0.078212	1	0.32899	-6.68	0.081084	0.979812	0.15668	-7.435	0.20106	1	0.58801	-0.863	0.37193	1	0.44673	-3.831	0.10898	1	0.31751	-5.781	0.2398	0.975903	0.10896	-6.967
ANKRD33B	0.081183	1	0.37096	-4.952	-0.15732	1	0.62554	-7.622	0.0061906	0.958416	0.26412	2.352	-0.0053929	1	0.78579	3.527	-0.11016	1	0.46338	-6.081	-0.025598	1	0.56436	-7.392
ANKRD34A	0.19828	0.828206	0.02942	-9.724	0.10241	0.990962	0.1436	-9.263	0.09884	0.795703	0.092599	-8.148	0.6217	0.753432	0.066245	-9.012	0.040867	1	0.31136	-13.532	0.018273	1	0.67671	-13.322
ANKRD34B	-0.076415	1	0.51905	-6.565	0.18611	0.996503	0.21773	-5.185	0.16593	0.997687	0.35312	-6.903	0.19434	0.94018	0.19548	-6.932	-0.16006	0.668339	0.033443	-11.353	-0.30129	0.977603	0.16191	-11.842
ANKRD34C	-0.13346	0.927239	0.091877	-12.194	0.125	0.993522	0.32173	-10.732	0.071509	1	0.34083	-3.677	0.052744	1	0.48155	-6.767	-0.11115	1	0.23106	-10.851	-0.10601	1	0.4233	-9.585
ANKRD35	-0.12153	1	0.24687	-11.876	-0.095636	1	0.42336	-12.441	0.072561	1	0.31024	-6.59	0.49172	0.95606	0.21898	-6.405	0.0057027	1	0.69727	-11.533	-0.10948	1	0.29773	-12.593
ANKRD36B	-0.37753	0.947567	0.10026	-5.782	-0.42495	0.99274	0.20698	-2.239	-0.053991	1	0.60156	-3.927	-0.064894	1	0.51395	-1.29	-0.033438	1	0.2159	-6.116	0.10505	1	0.24108	-4.759
ANKRD37	0.011077	1	0.48881	-13.089	0.0028986	1	0.56387	-12.73	-0.22556	0.873963	0.13123	-6.87	0.12012	0.806167	0.06191	-6.534	0.035287	1	0.43869	-12.969	0.049933	1	0.52559	-12.852
ANKRD39	-0.0043506	1	0.51434	-7.225	0.023643	1	0.49928	-7.603	0.15324	0.889558	0.13481	-1.366	-0.40474	0.921398	0.1765	-4.114	0.06173	1	0.2209	-10.435	0.071684	1	0.77525	-11.215
ANKRD40	0.058253	1	0.4715	-8.962	0.088196	1	0.50547	-8.752	0.26689	0.895753	0.13986	-5.266	0.34914	0.487219	0.016191	-3.738	0.031825	1	0.54125	-5.632	-0.083697	1	0.61796	-5.281
ANKRD42	0.068037	1	0.37927	-10.199	0.030234	1	0.54436	-9.851	-0.4062	0.553812	0.012473	-10.529	-0.72308	0.804894	0.060984	-10.441	0.060954	1	0.55175	-11.66	-0.07706	1	0.40357	-11.799
ANKRD44	-0.0018277	0.98901	0.19715	-5.768	0.059633	1	0.5075	-2.45	-0.104	0.739092	0.056206	-5.273	-0.056078	0.945712	0.22736	-5.919	0.00039515	1	0.62976	-5.151	0.23242	1	0.29788	-4.546
ANKRD45	0.16396	1	0.33243	-7.558	0.19931	1	0.36673	-4.535	0.11275	1	0.36211	-9.287	-0.18805	1	0.43527	-9.204	-0.045269	1	0.48991	-3.094	-0.16635	1	0.51394	-4.493
ANKRD46	-0.16143	1	0.22761	-8.654	-0.17539	0.99274	0.22943	-9.519	0.022732	1	0.38176	-7.517	-0.40952	0.964156	0.27793	-8.309	0.0085736	1	0.83022	-12.024	-0.12926	0.981329	0.16866	-11.45
ANKRD49	0.3762	0.916535	0.07251	8.694	-0.19721	0.993522	0.33201	13.427	1.5176	0.031814	0.00011868	8.231	2.1402	0.509855	0.018265	16.059	0.42892	0.513981	0.021773	9.449	0.10074	1	0.54414	17.771
ANKRD50	0.074004	1	0.37628	-10.681	-0.12651	1	0.38786	-10.775	0.37722	0.165883	0.0021761	-8.483	1.6091	0.123462	0.00067675	-5.722	0.013861	1	0.22543	-11.139	0.27838	0.37291	0.015941	-9.275
ANKRD52	0.46015	0.063495	8.09E-05	-8.145	0.82116	0.000354	2.74E-07	-9.065	0.84861	0.522684	0.024859	4.971	0.13872	1	0.65961	1.935	0.53299	0.000495	2.47E-06	-10.855	1.0941	3.70E-05	2.74E-07	-12.35
ANKRD53	-0.0048324	1	0.32612	-5.535	0.069017	1	0.37258	-6.076	0.088387	1	0.69557	-3.897	0.078641	1	0.68533	-4.409	-0.22535	0.047608	0.00028151	-9.906	-0.04539	1	0.79917	-9.999
ANKRD54	0.27009	0.583373	0.0067188	-5.17	0.5167	0.558205	0.0082844	-4.572	0.27037	0.949816	0.1822	-8.799	0.39519	0.931396	0.1831	-9.121	0.35841	0.546678	0.024489	-8.631	0.18569	1	0.31457	-8.192
ANKRD55	0.015986	0.949142	0.10635	-10.908	-0.066717	1	0.27919	-10.905	0.044708	1	0.51239	-7.882	-0.28952	0.990408	0.33618	-8.679	-0.077407	1	0.37048	-11.341	-0.073368	0.981967	0.169	-11.391
ANKRD6	0.0087965	1	0.50625	-8.773	0.10628	0.99274	0.24788	-7.999	-0.080609	0.915005	0.18918	-10.627	0.22451	0.904485	0.16771	-9.645	-0.051055	0.998323	0.20466	-12.797	-0.1274	1	0.28887	-13.2
ANKRD60	-0.055104	1	0.39434	-3.78	-0.045835	1	0.50379	-0.893	-0.79584	0.553812	0.012511	0.723	-0.88039	0.910585	0.17633	3.719	0.068845	1	0.6774	-3.81	-0.070495	1	0.73118	-2.848
ANKRD61	-0.081744	1	0.26472	-12.321	-0.090349	0.993522	0.31229	-10.934	-0.0087863	0.993674	0.34166	-11.382	-0.00096165	0.951433	0.23077	-11.355	0.017399	1	0.40442	-13.959	-0.036206	1	0.44629	-14.201
ANKRD62	0.15253	0.941858	0.10203	-10.616	-0.0287	0.984306	0.16379	-10.22	-0.065099	0.963387	0.27752	-9.485	-0.11814	0.966646	0.28732	-8.966	-0.14588	0.953952	0.13259	-9.706	-0.30596	0.569111	0.020382	-11.917
ANKRD63	-0.19333	0.690653	0.01776	-8.09	-0.017119	0.990962	0.1472	-5.738	0.30872	0.825799	0.10319	-2.741	0.92118	0.842135	0.10938	-0.878	-0.22712	0.796266	0.056438	-4.343	-0.36547	0.944117	0.13217	-3.096
ANKRD65	-0.06507	1	0.3186	-7.371	-0.19519	0.99274	0.22751	-6.769	0.14338	0.957342	0.25737	-4.985	0.73469	0.884657	0.14601	-3.016	-0.013103	0.954735	0.13533	-2.346	-0.11844	1	0.33868	-1.824
ANKRD66	-0.13325	1	0.30676	-8.52	-0.2297	0.984007	0.16066	-7.152	0.027838	1	0.49259	-6.889	0.018867	1	0.49574	-5.865	-0.0013473	1	0.43367	-9.568	0.08263	0.689609	0.037334	-10.439
ANKRD7	-0.086607	0.98901	0.19153	-6.274	-0.10894	0.99274	0.21478	-3.511	-0.21063	0.957342	0.25581	-9.378	-0.053711	1	0.44347	-7.017	0.081751	1	0.17838	-7.249	-0.068532	1	0.76306	-7.89
ANKRD9	-0.11457	1	0.35225	-12.31	-0.10654	0.99274	0.27019	-11.68	-0.24758	0.976065	0.29691	-8.741	0.31677	0.995367	0.32566	-8.786	0.15194	0.711446	0.045087	-9.467	0.23894	0.950518	0.099449	-9.813
ANKS1A	0.18451	0.911385	0.069141	-11.619	0.15337	0.990962	0.19087	-11.219	-0.12238	1	0.51155	-10.828	0.044754	0.981264	0.26268	-9.304	-0.01793	1	0.36022	-14.234	0.0011013	1	0.38527	-13.899
ANKS1B	0.022731	1	0.30005	-32.312	-0.033109	1	0.26999	-32.183	-0.076488	1	0.68695	-27.273	-0.081552	0.9842	0.31713	-28.158	0.088655	1	0.16237	-40.694	0.14688	0.932908	0.095413	-40.658
ANKS3	0.088009	1	0.39917	-10.39	-0.00077445	1	0.74781	-10.027	0.14399	1	0.29039	-9.678	0.18312	1	0.42318	-9.788	0.09102	0.404288	0.013879	-12.161	0.34585	0.216689	0.0073909	-11.212
ANKS4B	-0.04494	1	0.24529	-11.164	-0.078672	1	0.42486	-11.172	-0.081929	0.876656	0.13518	-10.78	0.13462	0.916514	0.18926	-10.346	-0.091371	1	0.55954	-10.469	0.046385	1	0.26476	-10.087
ANKS6	-0.011793	1	0.22542	-11.255	0.12193	1	0.50592	-11.804	-0.28098	0.92054	0.19702	-8.558	-0.29185	0.951433	0.24824	-8.817	-0.031498	1	0.287	-11.724	0.11902	1	0.29458	-11.933
ANKUB1	-0.065318	1	0.35269	-12.195	0.15709	1	0.44272	-11.426	0.19565	1	0.40147	-9.842	0.51103	0.85382	0.12457	-9.139	-0.10021	1	0.39032	-9.507	0.084282	1	0.76128	-8.508
ANKZF1	0.081984	0.93993	0.099965	-9.21	-0.05501	1	0.26157	-8.245	-0.18265	0.924371	0.20086	-7.286	-0.57395	0.662903	0.02235	-8.038	-0.040461	1	0.55309	-10.436	-0.1092	1	0.45946	-10.652
ANLN	0.12671	1	0.22342	2.676	-0.11474	1	0.65071	2.447	0.3633	0.997687	0.27935	11.076	0.12624	1	0.42603	9.04	-0.11501	1	0.53977	6.31	0.0047944	1	0.59094	6.599
ANO1	-0.10208	1	0.57487	-3.912	-0.29533	0.993522	0.34496	-2.744	-0.33148	0.444778	0.00507	-10.607	-0.86143	0.623495	0.016621	-10.874	0.16164	1	0.1638	-3.013	0.267	1	0.16407	-2.936
ANO10	-0.098394	0.99444	0.17451	-11.629	-0.37899	0.987424	0.17802	-11.936	0.14572	1	0.42196	-9.378	-0.17242	1	0.60248	-9.065	0.043973	1	0.71012	-9.278	-0.048489	1	0.4267	-11.346
ANO2	-0.057063	1	0.34	-13.49	-0.11995	0.99274	0.26707	-12.96	0.16881	0.91012	0.16981	-11.121	0.22916	1	0.32445	-10.581	0.0049966	1	0.77212	-14.033	0.078943	1	0.56785	-14.525
ANO3	0.16134	0.993549	0.16578	-10.582	0.019931	0.995195	0.37288	-8.612	0.34083	0.598865	0.038608	-6.255	0.15519	0.889942	0.14977	-8.196	-0.15645	0.978705	0.17144	-13.223	-0.073131	1	0.41255	-13.492
ANO4	0.024067	1	0.84844	-4.593	0.057415	1	0.68666	-3.732	-0.15095	0.918113	0.19307	-5.114	-0.77805	0.924127	0.19828	-6.747	-0.081868	1	0.62682	-8.944	-0.045936	1	0.12984	-8.617
ANO5	0.057998	1	0.62447	-13.006	0.03669	0.990962	0.15886	-12.902	0.10606	1	0.40235	-8.735	0.16156	1	0.44343	-8.122	-0.11279	1	0.30397	-13.069	-0.16745	1	0.41591	-12.998
ANO6	0.013558	1	0.57453	-11.032	0.12837	1	0.49748	-9.104	-0.087081	1	0.6001	-9.204	-0.47105	0.92677	0.20392	-9.529	-0.0076116	1	0.59952	-12.029	0.054985	1	0.47836	-13.793
ANO7	0.083035	1	0.41496	-12.678	0.0092506	1	0.26187	-12.02	-0.1312	0.985183	0.31985	-8.207	-0.08096	0.72122	0.033319	-7.707	0.010304	1	0.3456	-13.52	-0.0071436	0.897072	0.10167	-13.39
ANO8	0.17699	1	0.50195	-0.041	0.016909	1	0.50952	1.595	-0.19637	0.761428	0.066975	-8.913	0.13974	0.889108	0.13676	-4.722	0.071651	1	0.32693	2.911	-0.12075	0.914677	0.11118	0.654
ANO9	0.075583	0.998511	0.21453	-6.609	-0.17355	0.993522	0.32565	-7.319	-0.073518	1	0.57231	-9.373	-0.34023	0.944317	0.22337	-7.474	0.098672	1	0.48033	-8.407	0.17039	1	0.20853	-7.613
ANOS1	0.11035	0.994887	0.20118	-9.816	-0.057874	1	0.58478	-9.518	0.027559	1	0.57942	-8.807	-0.06383	1	0.45299	-8.861	-0.073541	0.991412	0.19014	-12.568	-0.03878	0.9978	0.19723	-13.704
ANP32A	0.108	1	0.52287	-11.037	-0.23188	0.979172	0.1553	-10.45	0.24638	0.920711	0.15927	-6.75	0.28923	1	0.55765	-7.479	0.077535	1	0.79651	-11.463	-0.0069662	1	0.55697	-12.081
ANP32B	0.21872	1	0.49582	1.064	0.28515	1	0.31719	-0.802	0.35694	0.798617	0.093521	-3.615	0.74415	0.917971	0.17133	-1.609	-0.034834	0.915849	0.1007	-5.078	-0.13611	1	0.4422	-5.94
ANP32D	-0.25479	0.878951	0.066637	-5.691	-0.076803	1	0.57436	-1.6	0.12305	1	0.78883	-3.195	-1.8665	0.853846	0.092966	-4.74	-0.00018796	1	0.45466	-6.117	0.030016	1	0.78164	-5.728
ANP32E	0.1945	0.932608	0.087719	9.855	0.13279	0.938717	0.090293	6.621	0.55389	0.069189	0.00048269	7.505	0.55525	0.073914	0.00029466	6.185	0.15866	1	0.19283	8.716	-0.083268	1	0.67137	5.14
ANPEP	-0.080873	1	0.42535	-6.376	0.080127	0.99274	0.2364	-5.951	0.27992	0.838763	0.1083	-8.185	-0.16159	1	0.74544	-8.82	0.00091427	1	0.74623	-3.126	-0.046532	0.990661	0.17937	-4.402
ANTKMT	-0.093051	1	0.32687	-9.392	0.076079	1	0.57988	-9.713	-0.10334	0.793136	0.081596	-10.822	-0.14695	1	0.59514	-9.639	0.07154	1	0.37543	-12.507	-0.088109	1	0.48923	-13.371
ANTXR1	0.043903	0.927239	0.091584	-8.538	-0.02158	1	0.45669	-8	0.091433	1	0.50253	-7.295	0.070589	0.949797	0.20728	-7.336	0.02953	1	0.88486	-11.16	0.17119	1	0.18836	-10.802
ANTXR2	-0.01157	1	0.52162	-11.137	0.054169	0.987424	0.17581	-11.531	0.011129	1	0.59107	-10.819	-0.25955	1	0.40268	-10.532	-0.0038688	1	0.31387	-13.293	0.14247	1	0.18075	-12.969
ANTXRL	-0.051973	1	0.47209	-5.719	0.1115	1	0.50846	-4.583	-0.42485	0.924371	0.20149	-5.526	-0.22916	1	0.59231	-5.687	-0.14234	0.991438	0.19092	-8.019	-0.19941	0.9978	0.19784	-7.344
ANXA1	-0.018294	1	0.73558	-7.608	0.010246	1	0.59932	-5.624	0.19724	1	0.27724	-8.56	0.19727	1	0.51816	-6.29	0.11137	1	0.36328	-10.051	0.15785	0.674247	0.042822	-10.492
ANXA10	0.065927	1	0.30961	-4.178	-0.11424	1	0.51472	-4.792	-0.054863	1	0.38216	-7.859	-0.067893	1	0.43137	-7.579	0.030184	1	0.89578	-7.378	-0.10628	1	0.73025	-9.14
ANXA11	0.0048097	1	0.69595	-9.389	-0.1162	1	0.6618	-8.656	0.04196	0.887483	0.14837	-8.681	-0.6865	0.702541	0.028994	-9.573	-0.14135	1	0.42721	-10.885	-0.016463	1	0.32931	-9.639
ANXA13	-0.18956	0.95325	0.1128	-7.011	0.046886	0.999905	0.39329	-5.32	-0.39438	0.77101	0.072185	-6.605	-1.2835	0.206908	0.00049475	-6.592	-0.10481	1	0.72278	-10.904	0.10802	1	0.28478	-10.334
ANXA2	-0.064409	1	0.24994	-10.826	-0.074535	1	0.69202	-10.208	0.41398	0.790122	0.090771	-6.071	0.61191	0.957521	0.22194	-4.823	-0.020542	1	0.43116	-9.139	0.16031	1	0.33148	-6.451
ANXA2R	0.0079893	1	0.54578	3.11	-0.30167	0.993522	0.33888	1.166	0.035263	1	0.48731	-3.363	0.40403	1	0.32428	-2.046	-0.30696	0.761143	0.050851	2.017	-0.1303	1	0.89476	2.322
ANXA3	-0.0066888	1	0.71149	-8.412	0.077414	0.983881	0.15992	-9.305	0.12249	1	0.40586	-10.213	-0.20912	1	0.33412	-10.246	0.064513	1	0.52501	-12.111	-0.0045194	1	0.56498	-13.012
ANXA4	-0.22105	1	0.24225	-10.336	-0.19801	0.987424	0.18651	-9.194	-0.13782	1	0.46252	-5.569	-0.38028	1	0.53904	-5.985	0.011071	1	0.60073	-9.074	-0.106	1	0.32092	-9.947
ANXA5	-0.048859	1	0.44081	-10.111	0.0023151	0.907611	0.070315	-9.557	0.0015147	1	0.69199	-10.296	-0.13809	1	0.69577	-10.254	0.01148	1	0.426	-11.176	0.014107	1	0.40427	-11.837
ANXA6	0.058986	1	0.6112	-9.191	-0.038427	0.993522	0.35097	-8.421	-0.091993	0.688182	0.056759	-8.657	0.43365	0.91895	0.17232	-10.32	0.024828	1	0.60428	-12.254	-0.17077	0.968976	0.15416	-12.768
ANXA7	-0.078187	0.929836	0.083104	-1.384	0.095158	1	0.2384	1.359	-0.11875	0.993674	0.34089	-7.949	-0.43127	0.954403	0.26048	-9.184	0.013045	1	0.48464	-9.598	-0.058475	0.936543	0.12431	-9.85
ANXA8	0.062036	1	0.36104	-3.28	0.12874	1	0.37351	-3.217	-0.077831	0.97343	0.2927	-3.71	-0.22382	0.951433	0.24284	-3.648	-0.059082	1	0.2522	-4.962	-0.047911	1	0.42029	-4.997
ANXA8L1	0.65552	0.99444	0.19324	4.074	0.16937	1	0.62931	3.834	-0.62735	0.873963	0.13189	-0.89	-0.53996	1	0.51132	-1.876	-0.0049831	1	0.20135	1.497	0.99132	0.240947	0.0086935	1.281
ANXA9	0.082692	1	0.30162	-5.652	-0.083599	0.993522	0.32178	-5.689	0.44668	0.687169	0.056527	-7.697	0.49572	0.800794	0.083451	-9.584	0.066709	0.965652	0.10218	-7.542	0.10297	1	0.40826	-7.627
AOAH	-0.023415	1	0.60006	-7.447	-0.027732	1	0.67625	-7.062	0.27139	0.884564	0.13234	-8.758	0.7529	0.848842	0.11697	-8.265	0.14802	0.996851	0.1671	-9.418	0.29333	0.59288	0.033485	-7.553
AOC1	0.11083	1	0.25234	-8.603	0.25567	0.987424	0.18458	-6.796	-0.047867	1	0.6847	-9.264	0.25515	1	0.65722	-8.37	0.01154	1	0.26856	-12.878	0.10139	1	0.41619	-12.688
AOC2	0.13864	1	0.25892	-4.194	-0.13694	1	0.70561	-5.3	0.52161	0.449523	0.017622	-3.735	0.588	0.947332	0.20387	-5.186	0.026485	1	0.67671	-7.395	-0.084752	1	0.49686	-7.806
AOC3	-0.056509	0.950474	0.11179	-14.552	0.065295	1	0.49675	-15.65	-0.066393	1	0.48196	-13.936	-0.059621	1	0.56492	-13.533	0.046322	1	0.5477	-18.264	0.11731	0.974105	0.10707	-18.173
AOPEP	0.0016346	1	0.39297	-4.261	-0.034319	1	0.41358	-4.819	0.19142	1	0.42067	-7.949	0.13294	1	0.40195	-5.792	0.24058	0.326884	0.010064	-8.049	0.54392	0.176635	0.0054771	-9.382
AOX1	-0.034398	1	0.25213	-8.197	-0.083312	0.990962	0.18985	-7.735	0.011372	1	0.53578	-4.984	0.29734	1	0.3045	-5.349	-0.091237	1	0.398	-5.008	-0.050301	1	0.88877	-4.758
AP1AR	0.0098973	1	0.80919	4.803	0.047956	1	0.59693	6.911	-0.41631	0.92054	0.19574	-7.782	-0.76996	0.890909	0.1394	-4.768	-0.069357	1	0.32159	-1.551	-0.24202	1	0.23766	-0.562
AP1B1	0.12993	0.728362	0.022972	-8.419	0.28237	0.996186	0.21198	-6.125	0.50658	0.059012	0.00036921	-8.353	0.54422	0.509855	0.01826	-7.07	0.11051	0.432286	0.015989	-10.125	0.23741	0.600257	0.034699	-8.535
AP1G1	0.031958	1	0.57142	-12.734	0.28183	0.876226	0.040878	-12.961	-0.11817	0.900326	0.16587	-4.195	-0.24325	0.990588	0.3507	-6.421	0.30275	0.017855	0.0002086	-13.026	0.66	0.001939	2.33E-05	-13.871
AP1G2	0.22318	0.916982	0.076726	-7.402	0.079354	0.996503	0.21603	-6.809	-0.23801	0.876656	0.13543	-2.636	-0.38423	0.97257	0.29854	-2.497	0.10408	1	0.28553	-8.828	-0.042145	1	0.90575	-8.569
AP1M1	0.032213	0.916982	0.07591	-6.647	0.37634	0.934048	0.088544	-5.836	-0.35135	0.855423	0.11689	-7.291	0.24331	1	0.62395	-1.958	-0.21643	0.527248	0.01778	-0.706	-0.33034	0.972875	0.15914	2.261
AP1M2	-0.11292	1	0.42968	1.74	0.085782	1	0.62988	-1.116	0.036984	1	0.63569	-4.118	-0.16356	1	0.68381	-3.438	-0.082052	1	0.58795	-0.282	0.21232	1	0.24355	2.152
AP1S1	-0.17012	0.982552	0.16095	-10.358	-0.072168	1	0.39805	-10.291	0.081573	1	0.7446	-6.121	0.38764	0.941502	0.19784	-5.253	0.054279	1	0.48008	-11.397	0.21532	0.870523	0.078376	-11.997
AP1S2	0.14271	1	0.63113	-0.399	-0.20038	1	0.45907	-1.751	0.47063	0.980442	0.21996	-2.08	0.024918	1	0.57857	-3.024	0.12312	1	0.58261	-1.319	-0.1497	0.937751	0.12781	-5.374
AP1S3	0.032102	0.976307	0.14792	-9.798	0.05116	0.99274	0.25624	-9.566	-0.25265	1	0.43228	-8.696	-0.087761	1	0.55991	-6.948	-0.14125	0.953952	0.13343	-9.312	-0.15598	1	0.23905	-8.517
AP2A1	-0.69535	0.066078	8.42E-05	-5.415	-1.2478	0.007151	3.56E-06	1.195	0.10016	1	0.5784	-9.127	0.054341	1	0.47986	-9.444	-0.45187	0.006846	1.78E-05	-8.78	-1.201	0.000261	2.74E-07	-3.993
AP2A2	-0.10826	0.946798	0.099402	-10.102	-0.25611	0.987424	0.17637	-7.282	0.02598	1	0.76536	-10.909	-0.32373	1	0.39039	-9.791	-0.25081	0.336326	0.0068904	-12.743	-0.74709	0.006636	1.73E-05	-10.222
AP2B1	-0.52682	0.356106	0.0020704	3.32	-0.81457	0.856255	0.029079	3.869	-0.19643	1	0.45688	2.895	-1.8649	0.575467	0.0096085	-2.633	-0.41469	0.32724	0.0065236	-0.696	-0.39979	0.775771	0.058118	3.504
AP2M1	0.42991	0.097677	0.00014062	21.158	0.49037	0.234653	0.0013644	18.194	0.28816	1	0.55414	14.973	0.33768	1	0.58258	14.414	0.68451	0.142503	0.0031635	20.769	-0.12702	1	0.18113	19.733
AP2S1	-0.14541	1	0.31918	23.075	-0.21026	0.999905	0.39012	18.518	-0.043602	1	0.52502	15.383	0.39522	1	0.55451	18.432	0.18259	1	0.43226	24.786	0.73202	0.645964	0.039774	25.349
AP3B1	0.037336	0.936488	0.097194	-9.727	0.11253	0.990962	0.14096	-7.362	-0.1982	1	0.39366	-6.824	-0.36504	0.893435	0.14781	-6.888	0.33214	0.171409	0.0041432	-9.783	0.46709	0.169377	0.0050357	-8.14
AP3B2	-0.18704	0.946406	0.099043	-8.792	-0.24979	0.91955	0.083299	-7.527	0.028672	0.4671	0.019061	-6.303	0.3163	0.487219	0.016211	-8.604	0.013498	1	0.32482	-7.814	-0.23084	0.938739	0.12886	-8.836
AP3D1	0.053273	1	0.5792	-10.892	-0.16204	0.99274	0.2921	-10.357	-0.054988	1	0.72576	-7.573	0.034275	1	0.30582	-6.635	0.25125	0.912164	0.083893	-4.112	0.25348	1	0.21465	-3.412
AP3M1	0.099525	0.975691	0.14666	-8.329	0.075304	1	0.64764	-6.802	0.22821	1	0.40357	-3.564	0.2767	0.909305	0.16381	-2.825	-0.0038766	1	0.56777	-7.049	0.096864	1	0.70689	-5.905
AP3M2	0.015342	0.98901	0.20217	0.214	-0.098094	1	0.37462	2.314	-0.28232	0.984515	0.31583	-4.039	0.3273	1	0.3652	-1.555	-0.050627	1	0.2597	-2.906	0.0205	1	0.44287	-3.627
AP3S1	0.22914	1	0.26424	-0.186	0.25622	1	0.64441	0.573	-0.22129	0.957342	0.26172	0.504	-0.71104	0.931711	0.21035	0.5	-0.11868	1	0.33743	-3.493	-0.011243	1	0.37535	-3.06
AP3S2	0.17032	0.932608	0.089153	-0.451	-0.30671	0.901648	0.053725	-2.514	0.16075	1	0.30565	-5.578	1.1346	0.76354	0.068867	-5.04	-0.15124	1	0.40521	-3.048	-0.080441	1	0.39005	-3.084
AP4B1	-0.097977	0.842698	0.050807	-0.324	-0.39625	0.890532	0.06509	-0.022	0.2567	0.837568	0.10781	2.75	0.20629	1	0.64249	0.26	-0.066246	1	0.29897	1.316	0.072244	1	0.30203	1.822
AP4E1	0.048186	1	0.46516	-8.812	0.023656	1	0.25097	-6.363	0.24577	1	0.26587	-6.702	0.25248	1	0.33175	-3.43	-0.058928	1	0.32168	-8.683	-0.24451	0.408113	0.01013	-8.288
AP4M1	0.056962	1	0.46945	-9.382	-0.0082213	1	0.46114	-7.547	-0.087742	1	0.43975	-7.128	0.045293	1	0.52389	-7.705	0.058271	1	0.47531	-8.611	0.15258	1	0.25787	-8.247
AP4S1	0.41164	0.901228	0.053905	-7.772	-0.17598	0.99274	0.22848	-6.956	-0.56918	0.945329	0.22915	-7.005	-0.8771	0.800593	0.059301	-6.836	-0.079516	1	0.37034	-9.735	-0.27127	0.918418	0.11407	-10.947
AP5B1	0.076652	1	0.83364	-3.381	0.085017	0.998888	0.23094	-3.785	-0.39455	0.597481	0.018426	-3.873	-0.24166	1	0.60005	-5.041	0.32714	0.281495	0.0077533	2.773	0.10836	0.905446	0.10679	-2.449
AP5M1	0.10021	1	0.58173	-6.491	0.017571	0.99274	0.2614	-8.397	0.098859	1	0.38277	-6.495	0.024371	1	0.48593	-6.864	0.005765	1	0.53614	-8.573	0.0034819	1	0.52677	-8.043
AP5S1	0.016598	1	0.58442	-10.914	0.12966	1	0.4225	-10.348	-0.30189	0.590659	0.017785	-10.456	-0.57279	0.808692	0.062819	-10.775	-0.13798	0.566519	0.020869	-11.518	-0.28972	0.240566	0.003743	-11.308
AP5Z1	0.054242	0.965033	0.12297	-5.942	0.071869	1	0.43053	-4.216	0.43341	0.589105	0.036923	-8.953	0.34098	1	0.38495	-9.21	0.18875	0.523941	0.022484	-5.831	0.19407	0.975373	0.10877	-6.725
APAF1	0.12629	1	0.42399	-7.872	-0.028233	1	0.43224	-7.41	-0.2888	0.896746	0.16117	-9.792	-0.49416	0.825579	0.071053	-10.007	-0.051574	1	0.42498	-11.774	0.0012152	1	0.34854	-12.34
APBA1	0.12197	1	0.25743	-8.847	0.043776	0.987424	0.17405	-7.277	-0.048296	1	0.3887	-8.239	-0.31135	0.996298	0.37596	-7.785	0.048669	1	0.62286	-11.99	-0.014249	1	0.67434	-11.677
APBA2	-0.069018	1	0.39143	-3.731	0.081489	0.99274	0.2464	-2.062	0.33372	0.969518	0.20914	0.037	-0.092618	1	0.39074	-3.32	-0.11386	1	0.29074	-10.824	-0.1882	0.928751	0.1191	-11.294
APBA3	0.024054	1	0.76314	-12.733	-0.018494	0.998888	0.22998	-12.104	-0.11062	0.984515	0.31573	-11.44	0.32925	0.964448	0.23176	-11.43	0.0009134	1	0.2418	-13.356	-0.078905	1	0.31581	-13.57
APBB1	-0.0094535	1	0.53817	-8.693	-0.069968	1	0.51733	-7.646	0.050544	1	0.43861	-7.276	0.21977	1	0.30847	-7.43	0.027683	1	0.23817	-5.916	0.12736	1	0.3991	-6.465
APBB1IP	-0.17008	0.775813	0.030972	-12.595	-0.15652	0.993522	0.31234	-12.371	0.036429	1	0.50336	-9.737	-0.19549	1	0.50011	-10.116	-0.12335	0.980022	0.17479	-12.281	-0.026991	0.705743	0.039976	-12.961
APBB2	-0.10957	1	0.54341	-15.32	-0.23495	0.959176	0.12149	-13.953	-0.053375	1	0.55321	-4.651	-0.010639	0.966646	0.28744	-3.478	-0.067813	1	0.71591	-20.104	0.029704	1	0.54792	-18.167
APBB3	0.00043788	1	0.39522	-8.93	-0.067752	1	0.54615	-8.018	0.018252	1	0.45638	-10.686	-0.556	0.871059	0.11582	-10.16	0.094128	1	0.41016	-8.866	-0.046293	1	0.57109	-10.439
APC	-0.18388	0.985244	0.16782	-5.851	0.033006	0.98948	0.20079	-6.47	-0.086124	0.994909	0.34718	-8.528	0.59407	0.816813	0.09438	-8.55	0.64768	6.20E-05	2.74E-07	-12.116	0.93195	3.70E-05	2.74E-07	-13.356
APC2	0.13415	0.994887	0.20285	-11.7	0.1097	0.96737	0.10966	-11.24	0.30301	0.928317	0.16307	-8.598	0.11897	1	0.60968	-9.035	0.29368	0.481056	0.01934	-12.299	0.14668	1	0.21655	-10.686
APCDD1	-0.10399	0.942779	0.097097	-11.918	-0.19898	0.993522	0.35791	-10.457	-0.43915	0.543624	0.010925	-10.423	0.10972	0.990588	0.3523	-8.962	-0.17345	0.843049	0.068294	-14.181	-0.23497	0.812164	0.071401	-14.171
APCDD1L	-0.017808	1	0.38222	-10.425	0.039093	1	0.63172	-9.569	-0.31313	0.973437	0.29325	1.869	-0.55115	0.853846	0.092622	6.16	-0.068531	1	0.8087	-6.214	-0.31481	0.731624	0.044521	-7.737
APCS	-0.23626	0.925088	0.08836	-6.397	-0.51086	0.856255	0.029485	-7.71	-0.12568	0.993674	0.34272	-9.054	-0.14048	1	0.51753	-8.954	-0.10473	0.813956	0.060682	-7.051	-0.081256	0.918418	0.11317	-8.336
APEH	0.016949	1	0.34913	-10.423	-0.064999	1	0.42783	-7.46	-0.060706	0.962041	0.27383	-4.473	-0.71794	0.89925	0.16072	-3.264	-0.001357	1	0.37466	-10.094	-0.13365	1	0.53747	-9.431
APEX1	0.091713	1	0.46382	-1.641	-0.0052253	1	0.4776	4.852	-0.083214	1	0.52798	-5.73	-0.41616	0.718641	0.032946	-7.85	0.029138	1	0.71681	-4.866	-0.019545	1	0.53387	0.303
APEX2	0.07783	1	0.27304	-6.985	-0.067059	1	0.54405	-7.479	0.23787	0.972036	0.28972	-4.758	-0.359	0.910585	0.17678	-5.881	-0.018503	0.992495	0.19432	-5.96	-0.019209	1	0.4737	-5.782
APH1A	-0.060209	0.949142	0.10571	-10.587	0.13971	1	0.23952	-10.718	0.40057	0.872166	0.12348	-6.943	0.99003	0.531745	0.021054	-7.503	-0.052957	1	0.32746	-8.51	-0.13393	1	0.35519	-8.816
APH1B	-0.20205	0.920361	0.079412	-7.322	-0.37493	0.868989	0.038132	-6.373	0.27443	0.928317	0.16268	-5.934	0.24685	0.888981	0.14916	-6.968	0.079875	1	0.45986	-12.523	0.13749	1	0.44016	-12.474
API5	-0.40486	0.56627	0.0076755	0.251	0.07791	1	0.63916	1.68	0.46677	0.669787	0.051423	1.635	0.12196	1	0.51827	0.018	-0.099646	1	0.4443	6.637	0.13947	1	0.36235	9.774
APIP	-0.25805	1	0.2511	-5.061	-0.28762	0.93886	0.10491	-6.149	-0.0060387	1	0.85134	-4.47	0.069996	1	0.74484	-1.417	0.031087	1	0.60568	-0.135	-0.37682	1	0.21723	-1.051
APLF	-0.10213	0.979243	0.15466	-10.521	-0.54134	0.781442	0.019955	-11.833	-0.22292	0.960417	0.26991	-8.258	-0.50778	0.96368	0.27737	-7.195	0.2669	0.555502	0.025127	-8.748	0.284	0.418485	0.018792	-9.265
APLN	-0.13743	0.98901	0.2003	-3.771	0.0094907	1	0.59878	-4.114	-0.23267	0.957046	0.25171	-6.322	-0.55308	0.946592	0.22805	-7.05	-0.25237	0.459497	0.012949	-5.392	-0.23558	0.967173	0.14991	-3.479
APLNR	0.12753	0.993486	0.15918	-11.463	-0.017839	1	0.64956	-9.217	-0.41307	0.81658	0.093764	-8.563	-0.60321	0.422414	0.0040504	-8.092	0.010207	1	0.55135	-12.961	-0.15652	0.858863	0.086527	-14.249
APLP1	0.17653	0.766164	0.017148	-10.068	0.18023	0.939236	0.090449	-7.758	0.46052	0.050995	0.00029082	-5.524	0.79377	0.038394	9.40E-05	-6.645	0.047221	0.641436	0.034949	-9.507	-0.016281	0.875273	0.092761	-9.144
APLP2	-0.093704	1	0.25534	-9.968	-0.060486	1	0.50814	-9.022	-0.045183	1	0.6536	-9.741	0.435	0.980255	0.26144	-8.265	0.10497	1	0.17543	-9.768	0.16478	1	0.17986	-9.399
APMAP	0.076159	1	0.32534	-9.239	0.16975	0.993032	0.20093	-8.881	-0.39611	0.681669	0.034855	-8.511	-0.34561	0.89925	0.15809	-9.398	-0.2553	0.086601	0.00072887	-13.648	-0.11179	0.755486	0.051436	-13.798
APOA1	-0.089977	1	0.68224	-10.487	0.22743	1	0.2674	-7.625	-0.070582	1	0.40742	-9.44	0.25016	1	0.29424	-4.614	0.13352	1	0.24279	-12.486	0.20887	1	0.14689	-13.247
APOA2	0.37422	0.636055	0.0083805	-7.707	0.16609	0.993032	0.20643	-8.513	0.29258	0.874872	0.12435	-9.703	0.28942	0.960801	0.22831	-10.079	0.063421	1	0.43301	-8.463	-0.024033	1	0.5327	-8.969
APOA4	-0.0011271	1	0.45926	-11.314	-0.16741	0.985771	0.16602	-11.17	-0.36416	0.613424	0.021126	-11.161	-0.52125	0.759077	0.043097	-9.256	0.047629	0.815004	0.061251	-11.707	0.039619	1	0.88508	-11.876
APOA5	-0.12334	0.949686	0.10988	-0.818	-0.11409	0.975703	0.1491	-1.578	-0.3177	0.979118	0.30852	-3.639	-0.30521	0.968781	0.2903	-2.966	-0.021291	1	0.48782	-5.807	0.1142	1	0.40323	-5.592
APOB	-0.19638	0.892896	0.069155	-11.341	-0.085309	0.74357	0.015246	-10.426	-0.067496	0.544808	0.011151	-8.002	-0.15993	1	0.5521	-9.305	0.044846	1	0.52515	-11.565	0.088187	1	0.21364	-10.33
APOBEC1	0.087811	1	0.26421	-11.247	0.12834	0.96737	0.11125	-11.253	-0.042406	0.925055	0.16122	-8.761	-0.50117	0.910585	0.17544	-8.71	0.10988	1	0.33008	-11.987	0.23313	0.985832	0.11228	-11.812
APOBEC2	0.035332	1	0.26543	-5.916	-0.017801	0.993522	0.33583	-2.554	-0.39339	0.866102	0.12137	-6.72	-0.24573	0.979135	0.30764	-5.089	-0.02125	1	0.32637	-10.056	0.16355	1	0.31096	-9.088
APOBEC3A	0.046595	1	0.57932	-2.797	-0.31876	0.93886	0.11018	-3.071	0.35122	0.324453	0.0085746	-2.931	0.43438	0.590703	0.027931	-4.725	-0.13026	0.978022	0.16715	-3.28	0.12236	1	0.4841	-3.808
APOBEC3B	0.14832	0.636458	0.011489	-11.584	-0.082183	0.993522	0.30804	-12.332	-0.067807	1	0.41501	-10.289	0.23125	0.951433	0.25512	-10.511	0.10705	1	0.38532	-11.559	-0.21995	0.874964	0.092677	-11.52
APOBEC3C	0.099074	1	0.36102	-11.272	0.062403	0.99274	0.26481	-10.412	0.53018	0.521034	0.024694	-7.232	0.62273	0.876295	0.14232	-7.586	0.21563	0.763281	0.053314	-11.878	-0.06425	1	0.52653	-12.529
APOBEC3D	0.15741	0.99177	0.15355	-7.705	-0.099172	1	0.671	-6.895	0.51877	0.717828	0.065029	-7.86	0.76319	0.472543	0.014704	-6.599	-0.095452	1	0.2484	-12.28	-0.08225	1	0.47408	-12.502
APOBEC3F	0.072219	1	0.50057	-4.241	0.29439	1	0.25611	-2.29	0.14779	1	0.40242	-6.776	0.56219	0.966088	0.23534	-6.521	0.15324	1	0.2058	-6.553	-0.14429	1	0.38291	-7.908
APOBEC3G	0.12246	0.981001	0.1432	-8.707	0.19621	1	0.487	-8.541	0.37744	0.58503	0.036203	-8.212	0.48302	0.945675	0.20195	-6.606	-0.056738	1	0.39902	-11.667	-0.22971	0.761474	0.054343	-13.37
APOBEC3H	-0.18421	0.983979	0.16326	-10.757	-0.10584	0.972614	0.1388	-11.52	0.48459	0.331762	0.0092763	-10.712	0.88034	0.156014	0.0011564	-10.507	0.08556	1	0.33404	-13.597	0.12677	1	0.32363	-13.934
APOBEC4	-0.036647	1	0.3213	-6.464	-0.10038	0.99274	0.20427	-7.724	-0.068407	1	0.35156	-10.451	0.25199	1	0.49872	-9.284	0.0035709	1	0.82118	-6.811	0.033473	1	0.34465	-7.793
APOBR	0.19011	0.817398	0.027751	-7.376	0.14522	1	0.66289	-8.07	-0.14219	1	0.50233	-10.205	-0.46599	0.961569	0.27386	-9.611	-0.044731	1	0.22037	-8.812	0.050776	1	0.62444	-8.695
APOC1	0.16266	0.99444	0.19367	-8.629	-0.079075	1	0.4237	-7.231	0.13911	1	0.51281	-8.74	0.45198	0.962105	0.22975	-4.497	0.25581	0.989273	0.11144	-11.153	0.28937	1	0.15738	-11.539
APOC2	-0.002143	1	0.22859	-5.893	0.020377	1	0.43828	-4.943	0.24004	0.720469	0.066687	-9.191	0.64075	0.720548	0.055853	-7.51	0.092995	1	0.26555	-9.895	0.34262	0.975373	0.10874	-8.517
APOC3	-0.056354	1	0.63547	-5.369	0.0069388	1	0.71175	-5.231	-0.2049	0.958416	0.26423	-4.783	0.034174	1	0.45772	-4.403	-0.11833	0.991438	0.19183	-6.064	-0.14859	1	0.3946	-6.821
APOC4	0.22309	0.916535	0.071486	-5.702	0.3449	0.882493	0.042604	-4.684	0.3897	0.58503	0.035433	-7.253	0.62098	0.94018	0.19436	-3.963	0.028288	1	0.58455	-3.07	0.27611	1	0.29074	-3.589
APOD	0.020931	1	0.43448	-4.772	-0.17463	1	0.74401	-3.825	-0.39347	0.841226	0.1072	-6.801	-0.98129	0.864994	0.10823	-7.141	0.027023	1	0.55411	0.38	-0.19906	0.984554	0.17095	1.028
APOE	0.060645	1	0.37621	-3.567	-0.2878	0.99274	0.23075	-5.144	0.22315	0.976635	0.21466	-6.793	0.22879	1	0.35863	-7.645	0.18288	0.712349	0.045991	-10.046	0.18441	0.782053	0.059801	-10.066
APOF	-0.019017	1	0.59153	-8.558	0.075104	1	0.46793	-7.902	0.4782	0.069576	0.00049694	-6.596	0.52561	0.848842	0.11592	-8.828	-0.11298	0.990459	0.18922	-11.895	-0.22381	0.745953	0.047827	-10.931
APOH	-0.076463	1	0.4396	-5.361	-0.11208	1	0.52775	-5.101	-0.16508	1	0.59762	-6.313	0.22988	0.962344	0.23004	-4.295	0.03362	1	0.31926	-9.482	-0.13961	1	0.2386	-10.969
APOL1	0.00070145	1	0.32471	-9.244	0.10944	1	0.26464	-7.927	0.23479	1	0.286	-7.02	0.48227	0.858275	0.12663	-3.173	0.13836	1	0.23782	-10.317	0.12949	1	0.41786	-9.745
APOL2	0.11984	1	0.41461	-7.981	-0.091883	1	0.39668	-8.323	0.24402	0.945449	0.1779	-7.913	0.81794	0.701963	0.050637	-7.048	0.1717	1	0.17842	-4.638	0.033444	1	0.92723	-3.006
APOL3	0.089914	1	0.28072	-7.697	0.24582	1	0.42535	-5.541	0.35288	0.338968	0.0095904	-7.209	0.9609	0.474014	0.014855	-3.838	0.085282	1	0.4294	-10.9	0.26699	0.872384	0.078688	-10.585
APOL4	0.070414	0.965244	0.12746	-9.086	-0.026067	0.99274	0.23528	-9.791	0.64493	0.182892	0.0025417	-9.424	1.0047	0.119772	0.00063838	-8.106	0.10383	1	0.28964	-11.555	-0.10787	1	0.50459	-12.802
APOL5	0.22551	0.952399	0.11356	-5.643	0.38418	0.951431	0.097337	-5.74	-0.020923	1	0.64316	-9.765	0.31622	0.998005	0.28579	-9.993	0.13869	1	0.1298	-9.654	0.43101	0.680081	0.04396	-8.463
APOL6	-0.05674	1	0.32469	-12.154	-0.24299	0.868989	0.053422	-11.837	0.3632	0.962725	0.19326	-8.931	0.48428	0.899768	0.16133	-6.8	0.099886	1	0.13457	-10.114	-0.0068056	1	0.67258	-11.657
APOLD1	0.021552	0.922495	0.084169	-8.801	-0.13471	0.868989	0.038509	-9.063	0.19631	0.738044	0.071152	-4.695	0.39867	0.955455	0.21682	-5.079	0.039133	1	0.46409	-11.405	0.30432	0.580764	0.032222	-9.702
APOM	0.27162	0.420301	0.002816	-11.88	0.29957	0.661918	0.014405	-11.592	-0.0012208	1	0.43563	-8.274	0.070668	0.606316	0.031323	-8.813	-0.13297	0.915849	0.1011	-12.199	-0.14788	0.820647	0.073111	-12.106
APOO	0.06581	0.947706	0.10402	-6.548	0.069119	0.88841	0.064377	-4.278	-0.090037	1	0.84069	-6.331	0.10266	1	0.66051	-6.614	0.12142	1	0.15682	-10.431	0.19221	1	0.18546	-10.124
APOOL	-0.12183	0.98901	0.18986	-5.18	-0.11258	0.931031	0.093281	-7.645	-0.058048	1	0.53159	-6.134	-0.10676	0.984938	0.31926	-3.343	-0.0079219	1	0.79125	-10.49	0.50059	0.599651	0.03454	-7.983
APP	0.15069	0.99444	0.18763	-8.47	0.14382	1	0.37653	-9.119	-0.029499	1	0.46081	-6.886	0.10866	1	0.52217	-6.244	-0.035311	1	0.37618	-10.133	-0.063205	1	0.3908	-11.173
APPBP2	-0.053231	1	0.46588	-7.988	-0.21254	1	0.47048	-7.076	-0.090713	0.873484	0.12389	-8.555	-0.40157	0.959676	0.27141	-9.125	-0.17126	0.975016	0.15355	-10.876	-0.16326	1	0.33975	-11.743
APPL1	0.050128	1	0.46557	-5.661	0.38964	0.990962	0.18741	-3.237	0.17627	0.988223	0.27253	-8.335	-0.045773	0.941363	0.2204	-8.831	0.053045	1	0.28608	-7.591	-0.0012813	0.946818	0.098372	-7.595
APPL2	0.0092498	1	0.22923	-5.559	0.1809	0.990962	0.17346	-6.684	-0.14101	1	0.55535	-5.26	-0.16262	0.938267	0.217	-6.86	-0.034012	0.980022	0.17469	-7.903	0.079649	1	0.25999	-7.348
APRT	0.24054	0.941735	0.10116	-3.085	0.17818	0.990962	0.16238	-2.079	-0.11582	1	0.46644	-3.526	0.09634	0.999727	0.3838	-2.143	-0.0092139	1	0.78507	-8.031	-0.36485	0.749397	0.048556	-8.681
APTX	-0.13731	1	0.62607	3.877	-0.21722	1	0.61255	6.016	-0.65933	0.725281	0.048041	-9.593	-1.0462	0.89925	0.15541	-7.496	-0.11815	0.996851	0.20138	2.053	-0.23523	1	0.29778	2.708
AQP1	-0.056029	1	0.6199	-0.502	-0.019181	1	0.6849	-2.023	0.49586	0.629013	0.043671	-7.323	1.1685	0.564548	0.025051	-6.054	-0.11121	0.980022	0.17383	-0.842	-0.0041044	1	0.53351	1.569
AQP10	-0.19144	1	0.42325	-5.079	-0.080476	1	0.44389	-4.261	0.14195	0.987058	0.32189	-6.445	0.27738	1	0.29941	-5.861	-0.12239	1	0.74665	-6.959	0.15389	1	0.6086	-5.149
AQP11	-0.038232	1	0.22302	-10.897	0.017906	1	0.26945	-10.09	-0.14803	0.952573	0.23905	-8.75	-0.16643	0.89925	0.15902	-7.373	0.14286	0.751828	0.051665	-9.823	0.29076	0.639791	0.038855	-10.407
AQP12A	0.024258	1	0.29073	-4.055	0.33948	0.913461	0.063081	-1.983	-0.14071	0.999357	0.35905	-3.912	0.049742	0.958053	0.26885	-0.721	0.10652	1	0.39531	-2.533	0.097222	1	0.51872	-1.795
AQP12B	0.029244	0.926487	0.089034	-8.044	0.085761	1	0.37434	-7.351	0.16801	0.98377	0.22381	-6.719	0.54664	0.834109	0.10369	-5.978	0.022632	0.976813	0.16439	-8.985	0.050245	1	0.6495	-8.364
AQP2	0.00045914	1	0.48526	-11.813	0.082593	1	0.74994	-11.062	0.027485	1	0.34568	-9.592	-0.29764	1	0.58624	-8.203	-0.10721	0.917261	0.10181	-11.285	0.019699	0.928751	0.11967	-12.701
AQP3	-0.074261	0.878951	0.065211	-13.409	-0.075287	0.930846	0.09189	-12.782	0.047595	1	0.29321	-9.914	-0.14005	1	0.70601	-9.877	-0.079421	1	0.40386	-12.987	-0.045564	1	0.48512	-12.154
AQP4	0.049208	1	0.40492	-5.291	0.097888	1	0.42139	-4.101	-0.66018	0.49625	0.0071142	-9.516	-1.1155	0.299047	0.0011197	-8.595	-0.019042	1	0.14122	-7.158	-0.12627	1	0.36223	-7.874
AQP5	-0.10378	1	0.26811	-5.387	-0.029438	0.620551	0.012101	-4.578	-0.34825	0.650738	0.026699	-8.555	-0.50069	0.854395	0.12529	-8.718	-0.021629	1	0.68884	-8.192	-0.013166	1	0.67689	-10.337
AQP6	0.025323	1	0.55297	-7.004	0.017992	1	0.73496	-6.764	-0.18035	0.966548	0.28436	-9.612	0.0061944	0.979468	0.30856	-8.32	-0.048816	1	0.69182	-12.387	0.020992	1	0.33654	-12.445
AQP7	-0.028864	1	0.32387	2.281	0.040933	0.990962	0.16323	1.507	-0.28843	1	0.43545	-0.536	-0.74441	0.837706	0.079235	0.319	-0.0053381	1	0.30088	6.156	-0.033267	1	0.50534	6.531
AQP8	0.050672	1	0.44713	-8.03	-0.15753	0.99274	0.28695	-7.006	0.021386	1	0.3981	-8.757	-0.043136	1	0.43304	-9.215	0.018164	1	0.2679	-8.673	-0.06501	1	0.35905	-8.75
AQP9	-0.23478	0.670699	0.015646	-12.611	-0.45599	0.856255	0.028651	-11.959	0.050989	1	0.45314	-10.847	-0.409	0.850776	0.086932	-11.223	0.022632	1	0.25244	-14.662	0.062462	1	0.71935	-14.825
AQR	0.20745	0.97547	0.13841	22.856	-1.1322	0.947586	0.11476	18.781	-0.12911	0.957046	0.25106	22.59	-0.14656	1	0.48699	20.664	-0.60499	1	0.28693	19.323	0.34645	1	0.49114	18.068
AR	0.12352	1	0.39876	-8.587	-0.21108	0.99274	0.25059	-7.874	-0.059819	0.990051	0.33455	-8.525	0.14905	1	0.39623	-9.058	-0.018334	1	0.26295	-10.631	-0.01137	1	0.50118	-11.585
ARAF	-0.094553	1	0.27836	-13.518	-0.3824	0.876479	0.059846	-12.921	0.024564	1	0.52877	-8.043	-0.14611	1	0.46164	-8.725	-0.027034	1	0.27614	-13.108	0.034267	1	0.5997	-13.66
ARAP1	-0.045492	1	0.45058	-9.436	-0.38427	0.809537	0.022813	-9.612	-0.27915	0.819018	0.095569	-7.875	-0.50733	0.879234	0.1438	-7.171	0.059156	1	0.42677	-4.934	-0.22716	1	0.37771	-6.712
ARAP2	-0.11183	1	0.45905	-9.716	-0.040617	0.897938	0.067353	-8.284	-0.039876	1	0.53895	-6.838	0.75619	0.848842	0.11757	-5.485	0.09256	0.761237	0.052939	-12.12	-0.043429	1	0.8259	-13.082
ARAP3	-0.12222	1	0.22674	-9.527	-0.059006	1	0.65626	-8.934	0.29342	0.855883	0.1165	-6.998	0.18145	0.952425	0.21036	-6.765	-0.093366	1	0.25797	-12.054	-0.027168	0.911783	0.11011	-12.445
ARC	-0.037307	1	0.77616	-9.864	0.17352	1	0.28248	-8.958	-0.5794	0.746319	0.06157	-4.318	-1.6862	0.720354	0.033064	-5.787	0.2564	0.419415	0.014992	-3.903	-0.1668	1	0.48947	-6.954
ARCN1	0.01106	1	0.57431	2.276	0.14889	1	0.2471	-2.279	-0.080461	1	0.42653	1.899	-0.20178	1	0.57154	1.288	-0.02865	1	0.44837	4.316	0.32714	1	0.13661	3.923
AREG	-0.14949	0.977796	0.14973	-5.336	-0.32227	0.937751	0.10055	-5.111	0.0050464	0.93933	0.17181	-6.044	0.31431	1	0.41644	-7.365	0.099886	1	0.17666	-10.225	0.08762	1	0.54646	-11.756
AREL1	-0.29095	0.788641	0.03445	-4.926	-0.3112	0.959436	0.12248	-3.159	-0.12188	1	0.6033	-3.843	-0.22926	1	0.62504	-3.896	0.15953	1	0.28223	-8.839	-0.14552	1	0.29893	-9.071
ARF1	-0.058143	1	0.3981	-6.562	-0.39473	0.98948	0.19829	-4.886	0.25022	0.95482	0.1862	-9.136	0.17829	0.99606	0.37407	-9.823	0.61853	0.007959	7.92E-05	-4.563	0.59287	0.131661	0.0035868	-2.561
ARF3	0.13943	0.908514	0.059749	0.01	0.34019	0.978264	0.12214	1.947	0.12671	1	0.30899	-5.913	0.16924	1	0.67356	-5.381	-0.168	0.937329	0.11383	-10.331	-0.16847	1	0.2613	-11.394
ARF4	0.26347	0.936488	0.096594	19.455	1.3832	0.42284	0.0037604	16.478	0.31889	1	0.35464	19.281	0.21204	1	0.44992	18.859	0.064585	1	0.41652	23.082	-0.13381	1	0.4296	21.222
ARF5	-0.056876	1	0.54968	-7.663	0.081247	1	0.66049	-5.188	-0.20922	1	0.39073	-8.477	0.086059	1	0.42505	-7.393	0.020552	1	0.3371	-11.268	0.094223	1	0.1597	-10.706
ARF6	0.036936	1	0.45878	5.363	-0.82023	0.856255	0.030374	4.55	-0.08637	0.912536	0.18138	-10.918	0.23209	0.979394	0.25925	-10.172	-0.077052	0.922246	0.10553	-8.29	-0.72198	0.016385	6.44E-05	-9.08
ARFGAP1	-0.10029	1	0.31566	-9.914	-0.30167	0.99274	0.21571	-9.421	0.0081877	1	0.75501	2.56	-0.46214	0.911907	0.17889	3.69	-0.11349	0.991872	0.19371	-9.842	-0.23721	0.951839	0.14132	-8.929
ARFGAP2	0.029044	1	0.61149	-12.273	-0.010844	1	0.53575	-11.101	-0.062345	1	0.63212	-3.487	-0.098442	1	0.63629	-5.852	0.19181	0.961898	0.10093	-9.09	0.39472	0.814144	0.064598	-10.465
ARFGAP3	4.16E-05	0.960057	0.11865	-10.323	0.089328	0.993522	0.21271	-7.964	0.012278	1	0.6246	-7.629	0.029539	1	0.56628	-7.409	0.010332	1	0.79137	-10.227	0.075316	1	0.75632	-10.613
ARFGEF1	0.032105	1	0.58377	-10.946	-0.059057	0.99274	0.28914	-10.931	0.25204	1	0.31213	-3.45	0.35932	1	0.39001	-2.193	0.039916	1	0.33887	-11.72	-0.0042248	1	0.58391	-11.606
ARFGEF2	-0.22191	1	0.33323	-6.196	0.012347	1	0.41661	-4.543	-0.23769	0.927565	0.20683	-8.056	-0.32443	0.990408	0.34191	-6.899	-0.19784	0.783822	0.054081	-6.516	-0.14397	1	0.4028	-4.774
ARFGEF3	0.019626	0.893937	0.042368	-11.661	0.026082	1	0.67921	-11.139	0.029724	0.933642	0.16707	-10.025	0.21003	0.998184	0.28645	-9.514	0.023123	1	0.3185	-12.909	-0.067042	1	0.25802	-13.453
ARFIP1	-0.15089	1	0.52267	-13.915	-0.084627	1	0.50792	-14.389	-0.07737	1	0.34042	-10.054	0.42502	0.858403	0.12677	-10.15	0.049705	1	0.36518	-14.89	-0.064494	1	0.64009	-15.327
ARFIP2	-0.073022	1	0.30761	-7.236	-0.20901	0.929932	0.089827	-7.48	0.3767	0.558063	0.029045	-9.991	0.31782	0.942117	0.19918	-9.544	0.12993	0.793726	0.05971	-10.144	0.12418	0.897425	0.1037	-10.071
ARFRP1	0.081979	0.994887	0.20291	40.603	-0.017478	0.951431	0.097223	33.418	-0.54717	0.623053	0.022359	43.45	-0.89209	0.890909	0.14506	45.055	0.26393	1	0.3691	44.565	-0.058123	1	0.30217	42.528
ARG1	-0.04539	0.998511	0.21174	-9.639	-0.10562	0.987424	0.18402	-9.958	-0.40874	0.637403	0.024528	-11.121	-0.50493	0.896067	0.15099	-10.956	-0.008368	1	0.62222	-13.377	-0.00081079	1	0.3636	-13.455
ARG2	-0.15301	1	0.25017	-12.732	0.068883	1	0.87715	-11.987	-0.44504	0.608778	0.020056	-10.256	-0.69796	0.436272	0.0046797	-10.128	0.13631	0.652932	0.035937	-12.162	0.18352	1	0.24677	-12.015
ARGFX	-0.0079371	1	0.55491	-6.401	0.038461	1	0.53667	-4.849	0.50336	0.615738	0.040678	-4.557	-0.26738	0.699357	0.050029	-8.485	-0.10703	1	0.76307	-10.582	-0.32088	0.989214	0.17681	-13.318
ARGLU1	-0.050768	0.98901	0.20116	9.44	-0.29736	0.990962	0.16842	8.601	0.34023	0.884683	0.13245	1.834	0.40256	1	0.48312	1.946	-0.10837	1	0.23532	12.135	-0.10527	1	0.27188	12.312
ARHGAP1	0.039993	1	0.49003	-3.291	0.11007	1	0.6177	-1.578	-0.038764	1	0.68832	-6.546	0.18908	1	0.52072	-6.511	0.022933	1	0.90023	3.714	-0.006085	1	0.55753	4.15
ARHGAP10	0.028763	1	0.67681	-10.257	0.10511	1	0.36777	-10.366	-0.24621	0.956242	0.24818	-8.785	-0.45017	1	0.39994	-8.551	0.27008	0.457479	0.017453	-11.017	0.28036	0.869343	0.078077	-12.22
ARHGAP11A	-0.06972	1	0.81427	-7.863	-0.39362	0.971702	0.1363	-6.972	-0.029554	1	0.64723	16.899	0.16669	0.631598	0.036095	17.761	-0.026781	1	0.257	-12.978	-0.043246	1	0.46367	-12.336
ARHGAP12	-0.048941	1	0.49026	-9.533	0.13357	1	0.54111	-7.015	0.10921	0.988223	0.30488	-9.06	0.55464	0.912455	0.16677	-7.397	-0.13119	0.998323	0.20659	-11.255	-0.39468	0.569111	0.020349	-11.921
ARHGAP15	-0.020802	0.98588	0.17376	-11.232	0.094314	0.99274	0.20663	-9.512	0.064226	1	0.56589	-8.321	-0.36785	0.990588	0.35254	-7.327	-0.011334	1	0.40483	-9.36	0.17261	1	0.3067	-10.215
ARHGAP17	0.050576	0.993549	0.16606	-10.771	0.022771	0.990962	0.14401	-11.247	-0.048371	0.972036	0.28977	-10.739	-0.039283	0.864359	0.10382	-10.359	0.54544	6.20E-05	2.74E-07	-11.796	1.0184	3.70E-05	2.74E-07	-12.263
ARHGAP18	-0.027795	1	0.51983	-11.223	0.19518	1	0.39734	-8.885	-0.040325	1	0.44489	-10.951	0.091094	0.89057	0.15127	-11.186	0.15494	0.956063	0.099206	-13.484	0.15217	1	0.32627	-13.646
ARHGAP19	-0.19775	0.80769	0.037951	-10.879	0.058321	1	0.38075	-9.1	0.096677	1	0.3562	-0.834	0.052818	1	0.32875	-1.223	-0.16897	0.965726	0.14427	-11.129	-0.16674	1	0.28598	-11.254
ARHGAP20	0.12752	0.99444	0.17929	-13.393	0.074443	1	0.48683	-12.864	-0.37146	0.720677	0.044894	-11.603	-0.12115	1	0.6756	-10.957	0.057642	1	0.25434	-14.827	-0.25308	0.915404	0.1118	-15.055
ARHGAP21	0.12555	1	0.31273	-3.361	0.020321	1	0.58971	-3.464	-0.21453	0.90233	0.16883	-7.595	-0.31218	1	0.59043	-4.913	0.26382	0.711446	0.045214	-5.44	0.33122	0.449227	0.020963	-7.254
ARHGAP22	0.25159	0.830244	0.029881	-13.188	0.1339	0.80795	0.022521	-12.605	-0.046854	1	0.7288	-10.153	-0.27445	1	0.38962	-10.695	-0.020323	1	0.49728	-13.853	-0.010427	1	0.3789	-14.517
ARHGAP23	-0.031667	1	0.56703	-9.915	-0.035297	0.998458	0.38007	-9.492	-0.078194	1	0.34111	-8.274	0.08671	1	0.65348	-7.554	-0.067184	0.851092	0.070594	-12.873	-0.02232	0.863065	0.088617	-12.899
ARHGAP24	0.16381	0.965033	0.12301	-11.264	0.10256	0.993032	0.20037	-11.966	0.11707	1	0.46157	-10.12	0.52132	0.659305	0.040634	-9.298	0.0018967	1	0.51757	-11.215	0.047251	0.892416	0.098708	-11.55
ARHGAP25	0.14233	1	0.27685	-8.527	0.092073	1	0.69648	-7.767	0.023272	1	0.29792	-4.906	-0.17699	1	0.45274	-6.034	0.052853	1	0.5826	-9.242	-0.017356	1	0.34091	-10.091
ARHGAP26	0.096639	0.851352	0.054035	-5.27	-0.18428	0.993522	0.30493	-5.732	0.58363	0.477958	0.020337	0.79	0.30473	1	0.44811	-2.157	0.19597	1	0.35382	-0.833	0.26824	1	0.28636	0.883
ARHGAP27	-0.12771	1	0.32872	-14.022	-0.068266	1	0.53011	-16.034	0.079437	1	0.6235	-8.27	-0.0011352	1	0.71417	-2.701	-0.017971	1	0.92276	-16.392	0.1094	1	0.13381	-20.591
ARHGAP28	-0.020875	1	0.26612	-12.729	0.0082603	1	0.28533	-11.362	0.03414	1	0.70389	-10.442	0.28805	1	0.32104	-10.215	0.036705	1	0.67012	-13.274	0.032609	1	0.71861	-13.884
ARHGAP29	-0.0067234	1	0.44748	-4.263	-0.22868	0.99274	0.25352	-4.52	0.17542	0.934126	0.21324	-1.311	0.0015407	1	0.66157	-3.324	-0.018001	1	0.80793	-2.879	0.2059	1	0.18747	-2.226
ARHGAP30	-0.0021713	1	0.32224	-8.997	-0.016398	0.990962	0.15439	-9.637	0.057072	1	0.62637	-6.746	-0.091835	1	0.63812	-7.79	-0.06164	1	0.52251	-8.544	0.073347	0.993688	0.17505	-10.66
ARHGAP31	-0.1814	0.897204	0.071601	-11.426	-0.013397	0.88841	0.063964	-11.584	0.14438	1	0.34986	-9.692	0.50609	0.792197	0.079259	-9.243	0.034102	1	0.31181	-14.49	0.058144	1	0.4247	-14.854
ARHGAP32	-0.0068856	1	0.9307	-12.334	0.061058	1	0.63166	-11.912	0.23064	0.717828	0.065539	-8.393	0.14328	1	0.47163	-8.2	-0.074401	1	0.36939	-12.972	0.0055995	1	0.41547	-11.181
ARHGAP33	0.13479	0.99444	0.19699	-7.276	0.39557	0.855575	0.036527	-5.748	0.46986	0.538774	0.026341	-9.419	0.66765	0.254571	0.0034956	-6.157	-0.027918	1	0.49478	-9.099	0.18794	1	0.25493	-7.067
ARHGAP35	-0.090155	1	0.23666	-12.384	-0.032719	1	0.70629	-11.398	0.3152	0.582461	0.033705	-9.849	0.72909	0.571226	0.025777	-9.658	0.088152	1	0.37097	-12.447	0.24158	0.288059	0.011117	-11.133
ARHGAP36	0.050536	1	0.47692	-13.56	-0.083397	0.99274	0.252	-13.238	0.26023	0.176985	0.0024008	-10.622	0.36656	0.950905	0.20868	-10.864	-0.078849	1	0.23425	-14.44	-0.11483	0.968976	0.15415	-14.846
ARHGAP39	0.0074064	0.970385	0.13634	-4.278	-0.013905	0.993522	0.35811	-4.782	-0.26407	1	0.36783	-5.885	-0.19551	0.776428	0.072652	-5.245	-0.090821	1	0.35306	-6.913	0.03099	1	0.68686	-6.908
ARHGAP4	0.052048	1	0.67343	-12.066	0.064704	1	0.71294	-10.947	0.43846	0.477958	0.02031	-7.934	0.78448	0.848842	0.11546	-5.515	0.10272	1	0.23111	-13.581	0.041156	1	0.57819	-14.045
ARHGAP40	0.041201	0.818658	0.041104	-9.772	0.14539	0.895744	0.046479	-8.293	-0.18992	0.635516	0.024282	-6.533	-0.57287	0.863886	0.099238	-6.264	-0.19516	0.815004	0.062587	-8.935	-0.10235	1	0.63281	-8.644
ARHGAP42	-0.16583	1	0.40922	-6.336	-0.13622	1	0.90675	-6.341	-0.35365	0.897725	0.16163	-8.355	-1.431	0.580091	0.010438	-7.049	0.014361	1	0.75209	-16.059	0.21399	1	0.1686	-17.167
ARHGAP44	-0.049369	1	0.58672	-4.085	-0.018961	1	0.61263	-3.384	-0.0047136	1	0.71053	-5.917	0.0058293	0.96368	0.27725	-6.229	-0.067781	1	0.52912	-6.876	-0.12594	1	0.14524	-7.296
ARHGAP45	0.14162	0.880688	0.067121	-8.951	0.027986	1	0.26572	-8.644	0.17746	1	0.37666	-10.117	0.19706	1	0.51429	-9.647	0.056744	1	0.31502	-11.769	0.066756	1	0.21276	-12.446
ARHGAP5	0.18946	0.993486	0.15788	-9.376	0.10835	0.996503	0.2157	-8.082	-0.031479	0.633367	0.023923	-7.127	-0.35128	0.924319	0.19939	-6.12	-0.021054	1	0.64896	-10.291	-0.22197	0.990222	0.17838	-10.705
ARHGAP6	-0.026667	1	0.59734	-11.952	-0.041519	0.993522	0.31927	-10.925	0.12212	1	0.56717	-9.383	-0.18016	0.976686	0.30527	-8.425	-0.0072449	1	0.47104	-13.196	0.095826	1	0.33739	-13.576
ARHGAP8	-0.064145	1	0.47818	-9.285	-0.10716	1	0.60928	-8.488	0.49709	0.561501	0.030029	-4.067	1.5255	0.247457	0.0029611	-0.704	0.040272	1	0.59177	-7.968	0.095244	1	0.42129	-6.917
ARHGAP9	0.07983	1	0.28438	-6.552	-0.058342	1	0.50504	-7.102	0.2112	0.99296	0.23239	0.498	-0.2641	0.963884	0.27773	-1.772	-0.086871	1	0.45254	-3.819	-0.0013128	1	0.21313	-4.224
ARHGDIA	0.32444	0.760399	0.016269	-7.934	0.37446	0.909701	0.060877	-2.876	-0.27322	0.920427	0.19406	-11.312	-0.45156	0.834231	0.074042	-11.155	0.64917	6.20E-05	2.74E-07	-7.814	1.1228	3.70E-05	2.74E-07	-5.747
ARHGDIB	0.24826	0.817398	0.028222	-9.245	0.25647	0.909701	0.058914	-8.434	0.041629	1	0.37436	-9.249	0.2024	1	0.60342	-8.337	-0.016147	1	0.24134	-11.902	-0.035679	1	0.37155	-12.081
ARHGDIG	0.27049	0.768748	0.02069	-11.508	0.37898	0.773907	0.024597	-10.143	0.056675	1	0.64137	-10.503	0.49158	0.904849	0.16905	-10.176	0.085077	1	0.30858	-9.429	0.082314	1	0.53701	-9.091
ARHGEF1	0.19059	0.893937	0.050008	-9.681	-0.12135	1	0.58104	-9.012	0.60795	0.01443	3.76E-05	-8.948	1.8161	0.010116	1.29E-05	-6.916	-0.47959	0.121073	0.0011505	-9.031	-0.52813	0.163093	0.0019185	-6.674
ARHGEF10	0.19098	0.993549	0.16637	-10.544	0.048176	1	0.46733	-9.446	-0.026364	0.957342	0.25929	-7.464	0.072846	1	0.55327	-9.205	0.18918	0.79699	0.060372	-11.398	-0.211	1	0.32232	-13.133
ARHGEF10L	-0.30857	0.743741	0.024272	-9.2	-0.36538	0.978658	0.15268	-6.693	-0.78406	0.550483	0.012035	-5.956	-0.88648	0.890909	0.14449	-2.768	0.22229	0.772694	0.055406	-10.273	-0.028542	1	0.44704	-11.067
ARHGEF11	-0.26191	0.825174	0.043644	-7.433	-0.21839	0.931031	0.094278	-5.379	-0.018549	1	0.41866	-9.991	-0.42047	0.871511	0.11659	-9.709	-0.12583	1	0.25511	-4.679	-0.2882	0.8271	0.076609	-7.259
ARHGEF12	-0.041411	1	0.49049	-11.721	-0.04226	0.99274	0.2255	-10.836	-0.18157	1	0.36363	-11.073	-0.010327	0.551427	0.023497	-10.505	-0.086846	0.915849	0.10044	-12.946	-0.44674	0.022552	0.00010005	-12.889
ARHGEF15	0.054881	1	0.50151	-5.813	0.0167	0.868989	0.050474	-5.623	0.056912	1	0.68667	-8.616	-0.16399	0.985382	0.31982	-8.966	-0.17299	0.892608	0.086421	-11.281	-0.24243	0.49565	0.01513	-11.29
ARHGEF16	0.085008	1	0.27228	-5.169	0.40281	0.51689	0.0062371	-4.725	-0.5022	0.567437	0.013895	-2.2	-0.38728	0.928154	0.20806	-2.589	-0.063438	1	0.30116	-8.694	-0.055723	1	0.43138	-8.187
ARHGEF17	-0.17835	0.975691	0.14481	-9.243	-0.18345	0.994284	0.36805	-8.407	-0.0036879	1	0.95135	-8.063	-0.1886	1	0.4783	-8.849	-0.014211	1	0.88989	-10.964	-0.027257	1	0.61823	-11.536
ARHGEF18	0.034881	1	0.77037	-6.623	0.089113	1	0.24025	-6.914	-0.3478	0.650738	0.026275	-10.728	-0.051268	1	0.54756	-10.734	0.02189	1	0.2832	-6.746	-0.13346	1	0.6644	-6.95
ARHGEF19	-0.12643	1	0.26809	-13.113	0.013549	0.99274	0.2972	-11.99	-0.12129	1	0.44416	-8.542	-0.52084	0.962916	0.27644	-7.949	-0.025068	1	0.53441	-8.012	-0.020315	1	0.5488	-6.338
ARHGEF2	0.11365	1	0.52684	-2.691	0.25775	0.934048	0.088541	-3.354	-0.22542	0.927565	0.20835	-8.778	0.25641	1	0.4213	-7.583	0.33397	0.077796	0.0014043	-5.842	0.96171	0.000345	3.02E-06	-4.446
ARHGEF25	-0.37364	0.589128	0.0083355	-7.615	-0.10479	0.987424	0.17262	-6.131	0.25678	1	0.3082	-0.238	0.79188	0.674934	0.044502	1.172	-0.097087	1	0.38606	-3.416	-0.053104	1	0.47773	-3.507
ARHGEF26	-0.26568	0.634414	0.011333	-10.752	-0.51136	0.74357	0.015181	-9.6	0.13678	0.969518	0.20905	-7.927	0.68379	0.892644	0.15399	-7.717	-0.033322	1	0.8485	-11.896	-0.002036	1	0.75105	-11.876
ARHGEF28	0.011458	1	0.35523	-12.174	0.17059	1	0.27761	-11.028	0.027737	1	0.4615	-6.113	-0.10811	1	0.3203	-6.688	-0.093139	0.965273	0.14337	-12.319	-0.11734	0.144964	0.0015276	-12.879
ARHGEF3	-0.052077	1	0.37821	-10.138	0.10806	1	0.25215	-8.788	-0.20126	1	0.54566	-8.083	-0.27986	0.974502	0.30335	-8.675	0.061769	0.957397	0.13822	-11.43	0.05898	1	0.41019	-12.14
ARHGEF33	0.056897	1	0.31312	-4.409	0.10587	1	0.53177	-2.329	0.25632	1	0.41548	-7.354	-0.36049	0.990588	0.34896	-8.804	0.044742	1	0.40665	-8.746	-0.15727	1	0.56609	-8.722
ARHGEF35	-0.13095	0.985361	0.16984	-8.05	-0.021359	1	0.34248	-7.627	0.27194	0.965686	0.2012	-7.442	-0.011812	1	0.68116	-6.63	0.054654	1	0.5401	-6.099	0.0083975	1	0.5226	-4.811
ARHGEF37	-0.080331	1	0.44751	-7.62	0.26065	0.990962	0.13922	-7.331	-0.14845	1	0.48916	-1.633	0.32307	1	0.43107	0.017	0.14088	1	0.16122	-8.498	-0.090555	1	0.71811	-8.301
ARHGEF38	0.0046463	0.998511	0.21511	-1.89	0.069898	0.999905	0.38749	-3.039	-0.4889	0.49625	0.0071235	-7.666	-0.64348	0.864359	0.10115	-4.695	-0.10756	1	0.2462	-4.069	-0.38753	0.680505	0.035645	-5.024
ARHGEF39	0.1455	0.951381	0.1121	-9.452	0.1346	1	0.23727	-8.788	0.013485	1	0.24963	-7.13	0.64067	0.808808	0.088701	-7.987	0.043822	1	0.17246	-11.613	-0.073939	1	0.45156	-12.027
ARHGEF4	-0.14007	0.98901	0.1956	-12.344	-0.051466	1	0.7351	-10.194	-0.11459	1	0.51989	-8.348	-0.13284	1	0.61469	-8.193	0.064401	1	0.56089	-11.463	-0.033545	1	0.47058	-11.961
ARHGEF40	-0.13739	1	0.37432	-11.039	-0.4127	0.803456	0.021495	-11.865	-0.22198	0.855883	0.1164	-6.14	-0.076954	0.888123	0.13518	-7.428	-0.35341	0.459497	0.012941	-9.786	-0.039345	1	0.86369	-7.491
ARHGEF5	0.023148	1	0.63231	-9.912	0.029778	1	0.25384	-8.423	0.10771	1	0.5911	-7.759	-0.1021	0.990588	0.35238	-7.199	-0.068176	1	0.40849	-11.618	0.061218	1	0.63744	-10.183
ARHGEF6	0.041397	1	0.50401	-12.263	0.048813	0.9851	0.13181	-12.241	-0.083743	1	0.59304	-9.656	0.052343	1	0.7517	-9.298	0.14354	0.946618	0.094557	-13.023	0.049173	1	0.5706	-13.797
ARHGEF7	0.051638	0.922505	0.084354	9.311	-0.42738	0.993522	0.30897	11.331	-0.62927	0.170965	0.00040704	-8.239	-0.56698	0.291622	0.0010495	-6.515	-0.10719	1	0.26172	16.307	-0.16894	0.990678	0.18089	16.035
ARHGEF9	0.044251	1	0.39632	-11.424	0.074043	1	0.53646	-11.225	-0.24035	0.850428	0.11349	-10.038	-0.4593	0.806167	0.061626	-10.613	0.062649	1	0.42409	-13.529	0.033107	1	0.54248	-13.622
ARID1A	-0.16568	0.552101	0.0068783	-10.226	0.11154	0.91955	0.08065	-9.727	-0.038766	1	0.78046	3.95	-0.15903	1	0.68201	3.303	0.56406	0.00055	3.02E-06	-11.76	0.84847	3.70E-05	2.74E-07	-13.442
ARID1B	-0.29137	0.664772	0.014128	-11.523	-0.30713	0.93886	0.10632	-9.617	-0.13343	1	0.49953	-6.9	-0.068485	1	0.69888	-4.207	0.25389	0.071574	0.0012722	-13.313	0.57855	0.003137	4.03E-05	-13.331
ARID2	-0.43915	0.664772	0.014142	10.886	-0.47213	0.852558	0.027637	11.973	-0.459	0.659183	0.028759	3.751	0.15819	1	0.65945	5.945	-0.81488	0.062576	0.000395	17.883	-0.85122	0.828407	0.077015	18.931
ARID3A	0.063614	0.908514	0.067158	-11.147	0.30548	0.588425	0.008956	-10.36	-0.1359	0.934718	0.21541	-8.713	-0.12021	1	0.57474	-8.318	-0.063428	0.936711	0.11328	-9.501	0.044373	1	0.63282	-9.756
ARID3B	-0.095322	0.988228	0.18381	-11.559	-0.042024	1	0.58554	-9.423	-0.32134	1	0.38929	-2.733	-0.23838	1	0.64417	-3.96	0.20107	1	0.13261	-10.845	0.2031	1	0.24542	-11.238
ARID3C	-0.025778	1	0.67034	-8.768	-0.067063	0.967279	0.10614	-8.365	-0.25623	0.888277	0.14934	-6.91	-0.045316	0.968109	0.28941	-7.55	0.0019106	1	0.28853	-11.549	0.2482	0.639791	0.03889	-11.444
ARID4A	0.20669	0.908514	0.06467	-3.414	0.7133	0.171467	0.00070702	-1.968	0.095149	0.936558	0.17043	-3.531	0.20999	0.692729	0.048596	-2.836	0.42833	0.004411	3.81E-05	-13.806	0.64864	0.006316	9.13E-05	-13.534
ARID4B	-0.20082	0.982449	0.15931	-4.264	-0.046418	1	0.58879	0.285	0.018457	1	0.53573	-1.06	-0.33231	1	0.40054	0.334	-0.1453	1	0.37117	-5.983	-0.040666	1	0.51787	-4.806
ARID5A	-0.10567	0.983789	0.16168	-6.418	0.066323	1	0.27254	-6.56	-0.42734	0.776064	0.074569	0.086	0.12318	0.85382	0.12454	3.696	-0.016876	1	0.59512	-2.364	0.019046	1	0.3082	-2.774
ARID5B	0.33585	0.768748	0.020723	-1.783	0.50237	0.64304	0.013063	-4.625	-0.031498	1	0.27246	-7.519	-0.13523	1	0.78491	-7.376	0.2128	0.946455	0.094212	1.944	0.45733	0.964729	0.10442	1.616
ARIH1	-0.12074	1	0.41347	16.736	-1.0339	0.868989	0.051361	12.254	0.37098	0.886502	0.13321	16.374	-0.59613	0.857176	0.12605	14.48	0.40726	0.976739	0.10764	16.414	0.48082	1	0.27104	14.576
ARIH2	-0.05321	0.982449	0.15957	-7.779	0.16485	0.993522	0.32237	-6.875	-0.047412	1	0.70744	-5.329	-0.64945	0.875086	0.14137	-8.007	0.0078451	1	0.1796	-7.019	0.24437	1	0.19801	-3.398
ARIH2OS	-0.0064407	1	0.30732	-10	-0.10005	0.993522	0.34312	-10.01	0.095868	1	0.58824	-6.653	0.6552	0.934903	0.18815	-5.991	-0.13299	0.996145	0.19722	-7.812	-0.21889	0.9978	0.20323	-7.457
ARL1	0.28287	1	0.30599	13.596	0.66353	0.923336	0.067635	15.508	0.21246	0.954793	0.24106	-6.289	-0.38923	0.955455	0.21782	-3.787	0.43416	0.575652	0.027707	15.714	1.0666	1	0.12912	16.477
ARL10	0.07747	1	0.30695	-9.937	0.15717	1	0.38116	-8.297	0.083289	1	0.24706	-7.025	-0.35843	0.990588	0.35133	-6.937	0.01167	1	0.46002	-10.974	-0.26509	0.749397	0.049709	-11.46
ARL11	-0.25035	0.981716	0.15687	-1.316	-0.33345	0.958408	0.12116	-2.934	-0.13341	1	0.62781	-7.132	-0.38687	0.965145	0.28271	-7.858	0.087345	1	0.13435	-4.952	0.046024	1	0.38919	-6.624
ARL13A	0.20212	0.991695	0.15301	-9.944	0.066003	1	0.89522	-10.335	-0.41014	0.761428	0.06714	-10.226	-0.49371	0.837706	0.079013	-10.287	0.013379	1	0.14355	-13.578	-0.037304	1	0.26954	-13.913
ARL13B	-0.11071	0.920361	0.08135	-15.497	0.082992	1	0.36686	-12.884	0.20868	0.840687	0.10969	-14.616	0.44966	0.831048	0.10212	-14.594	0.090101	1	0.38611	-15.297	0.17689	0.991562	0.11425	-16.077
ARL14	0.048871	1	0.78445	-10.823	0.046948	1	0.56047	-9.239	0.49164	0.359411	0.011224	-9.359	0.26991	1	0.30522	-10.008	0.035841	1	0.61159	-11.425	0.0043939	1	0.63261	-9.647
ARL14EP	0.014987	0.953502	0.11613	-2.711	0.12503	1	0.68577	-0.837	-0.15343	1	0.24656	-4.721	0.034572	0.786829	0.05439	-4.246	-0.041079	1	0.6084	-3.653	0.10738	1	0.36673	-3.746
ARL14EPL	0.14883	0.993549	0.16841	-6.972	0.25054	0.951431	0.094832	-7.004	0.05344	1	0.57276	-7.234	0.16788	1	0.40908	-7.471	0.076013	1	0.51506	-6.32	-0.13576	1	0.33008	-7.069
ARL15	0.32925	0.524479	0.0047337	-6.125	0.20335	0.990962	0.16237	-4.845	0.17803	0.911537	0.15349	-5.119	-0.64154	0.928154	0.20799	-7.183	-0.032571	1	0.71549	-14.007	-0.16782	1	0.2557	-14.578
ARL16	0.098097	1	0.21904	-7.647	0.39606	0.925919	0.080394	-7.543	0.37515	0.980442	0.21828	-5.831	0.020087	1	0.43461	-3.015	0.24483	0.789499	0.058972	-3.883	-0.00096477	1	0.38842	-4.613
ARL2	-0.3882	1	0.29113	18.536	-0.59725	0.987424	0.18899	14.824	-0.26601	1	0.60814	20.092	0.58864	1	0.47208	20.486	-0.97944	0.925125	0.10664	23.645	-0.46837	1	0.44199	21.894
ARL2BP	-0.042379	1	0.27805	-6.989	-0.01688	1	0.54776	-6.554	-0.27425	0.935807	0.21682	-4.978	0.15104	1	0.35256	-2.726	-0.2323	1	0.25008	-8.71	0.2447	0.935467	0.12311	-7.255
ARL3	0.072366	1	0.22687	-10.363	0.10734	1	0.63608	-8.299	-0.16998	1	0.54136	-9.891	-0.028113	1	0.82009	-8.861	-0.10306	1	0.38503	-10.281	-0.080751	0.795203	0.062978	-11.681
ARL4A	-0.091359	1	0.47795	-1.513	0.0092416	1	0.55197	-2.006	-0.21187	0.804761	0.097181	-1.11	-0.77233	0.89925	0.15365	-1.615	0.10294	1	0.67778	-0.339	-0.29336	0.954271	0.1443	-1.14
ARL4C	0.0026322	1	0.79742	-11.762	0.05217	0.993522	0.35819	-11.716	-0.045345	1	0.74669	-6.645	0.057284	1	0.59445	-6.739	-0.056031	0.975712	0.16228	-12.798	-0.043972	1	0.47874	-13.374
ARL4D	0.040633	1	0.52025	-12.025	0.24062	0.974303	0.11854	-11.08	0.25618	1	0.34107	-5.791	0.18046	1	0.83298	-5.27	0.092069	1	0.24477	-9.875	0.12919	1	0.44386	-11.275
ARL5A	0.35935	0.838071	0.030534	-5.101	0.59553	0.646197	0.013415	-5.002	-0.28976	0.960417	0.26989	-3.176	-0.43879	0.911748	0.17805	-1.303	-0.1094	1	0.36614	-6.992	0.27266	1	0.3998	-3.649
ARL5B	-0.39669	0.858507	0.058365	-3.88	-0.26168	0.993522	0.32797	-2.35	-0.482	0.761428	0.067022	-7.068	-1.2847	0.744249	0.038265	-6.245	-0.018021	1	0.33153	-5.656	0.009116	0.948104	0.13678	-6.638
ARL5C	0.0017931	1	0.77483	-2.218	0.18254	0.99274	0.26254	-0.787	-0.19763	0.934718	0.21588	-7.356	-0.77815	0.726493	0.035522	-6.631	-0.16978	0.842614	0.067616	-9.263	-0.22022	0.897383	0.1032	-9.028
ARL6IP1	-0.026321	1	0.32615	-7.432	-0.014779	0.993522	0.35297	-5.062	-0.45723	0.761428	0.066622	-6.08	-0.77415	0.707363	0.029798	-5.571	0.073048	1	0.4406	-8.603	0.1388	1	0.3828	-8.792
ARL6IP4	0.075623	1	0.89082	-7.982	0.043418	1	0.54195	-7.833	-0.13518	0.987058	0.32195	-10.476	-0.23277	0.900734	0.16271	-11.174	0.15785	0.989273	0.11278	-7.014	0.13524	1	0.45523	-7.128
ARL6IP5	0.1089	0.993641	0.17284	-10.261	0.20138	0.996503	0.22006	-9.434	-0.35908	0.74471	0.06047	-8.004	-0.58831	0.890909	0.14194	-7.175	-0.1728	0.954735	0.1352	-12.051	0.022977	1	0.29699	-12.204
ARL6IP6	0.16828	0.949686	0.10783	-6.583	0.18473	0.998888	0.22584	-6.937	0.16938	1	0.7186	-7.631	0.40791	1	0.29671	-5.62	-0.088563	0.982648	0.17843	-6.87	-0.023253	1	0.53774	-5.627
ARL8A	-0.16387	0.98901	0.19488	-0.952	-0.40283	0.972614	0.14115	-2.207	-0.16287	0.993674	0.31263	-8.402	-0.010911	0.851584	0.12089	-4.609	-0.090387	1	0.25487	-4.003	0.010388	1	0.64293	-3.148
ARL8B	-0.061262	1	0.6191	1.738	-0.07962	1	0.72353	4.339	-0.86519	0.49625	0.0072995	-3.799	-1.0634	0.727029	0.036188	-2.466	-0.35859	1	0.2189	10.704	-0.78587	0.761474	0.054219	12.62
ARL9	-0.052092	1	0.35562	-4.208	-0.12287	1	0.858	-6.056	-0.047009	0.903412	0.17067	-5.535	-0.32227	0.914028	0.18103	-6.65	0.14962	1	0.36934	-8.746	-0.16904	1	0.38404	-9.99
ARMC1	0.079867	1	0.2763	-17.462	0.051383	1	0.55759	-16.988	-0.2732	0.899345	0.16416	-7.474	-0.37229	0.951433	0.25549	-4.984	-0.1275	1	0.37901	-15.363	-0.21663	0.927381	0.11838	-15.804
ARMC10	0.12332	0.916982	0.078885	-8.633	0.029055	1	0.24705	-8.217	0.08131	0.665922	0.029614	-19.746	0.22271	0.969303	0.29085	-19.804	0.010335	1	0.37723	-10.445	0.0068071	1	0.77443	-8.455
ARMC12	0.29761	0.485717	0.0039711	-6.729	0.15086	0.974303	0.1186	-7.565	-0.31479	0.738241	0.055752	-5.384	0.075093	0.970166	0.24603	-3.427	-0.10306	0.894729	0.089291	-10.088	0.34591	0.733632	0.051834	-10.136
ARMC2	0.33917	0.872923	0.039278	-5.083	0.24927	0.990962	0.18179	-4.218	0.049883	1	0.61027	-10.598	0.42038	0.973322	0.24813	-10.211	-0.0492	1	0.3345	-6.468	0.15938	1	0.37024	-7.222
ARMC3	-0.14987	1	0.68858	-7.361	0.17627	0.995048	0.20884	-6.129	-0.23257	0.865431	0.12051	-10.309	0.041637	0.946592	0.22792	-10.557	-0.051559	1	0.36085	-7.105	-0.18405	1	0.29735	-7.61
ARMC5	-1.5007	0.700402	0.019485	15.632	-0.51852	0.972614	0.14005	12.703	0.2116	0.876736	0.12636	10.206	-0.089804	1	0.8045	8.62	0.52135	0.673108	0.038202	17.086	0.61486	0.995095	0.1187	15.347
ARMC6	0.017672	0.965244	0.12457	-7.088	0.012352	0.925919	0.079465	-7.374	0.041771	1	0.59424	-6.982	-0.63732	0.904485	0.16777	-8.81	0.24068	0.423079	0.015341	-7.833	0.11005	1	0.53727	-9.789
ARMC7	-0.12979	1	0.53983	31.076	-0.54714	0.99274	0.24414	26.886	0.49514	1	0.27336	28.44	0.29928	1	0.58398	24.924	0.48879	0.137971	0.0030024	31.789	0.53128	0.892261	0.08324	29.972
ARMC8	-0.26667	0.854597	0.056775	-9.333	-0.042516	0.993522	0.33335	-8.88	0.40427	0.646538	0.04761	-10.313	0.32004	0.796314	0.081891	-11.189	-0.045662	0.975016	0.15038	-7.202	-0.10296	1	0.50764	-3.581
ARMC9	-0.063044	1	0.49869	-12.323	-0.084798	0.993522	0.34181	-11.7	0.14873	1	0.59028	-9.659	-0.018961	1	0.64412	-8.959	-0.0065349	1	0.48922	-11.662	-0.13391	1	0.21578	-11.325
ARMCX1	0.15455	0.99936	0.22258	-10.436	-0.054715	1	0.46061	-9.861	0.37404	0.701676	0.06049	-8.639	0.045046	0.921595	0.17825	-9.792	-0.032945	1	0.64306	-14.098	0.0041344	1	0.3295	-14.899
ARMCX2	0.18035	0.950474	0.11167	-5.364	0.053201	1	0.39446	-5.989	-0.048698	0.976065	0.2718	-8.973	0.30935	1	0.37111	-8.568	-0.12212	0.958917	0.13986	-13.189	-0.23194	0.629594	0.028714	-13.385
ARMCX3	0.087129	1	0.3575	-7.911	0.14451	0.882493	0.042788	-8.998	0.39113	0.760945	0.079138	-7.624	-0.02157	1	0.41907	-10.078	-0.033474	0.955543	0.13682	-10.188	-0.11325	0.990678	0.18515	-11.709
ARMCX4	0.1034	0.980482	0.14267	-13.087	0.16584	1	0.4982	-12.571	-0.031004	1	0.38011	-7.039	0.025545	1	0.51695	-5.561	0.071144	1	0.25685	-9.745	0.10167	1	0.34669	-11.116
ARMCX5	-0.1076	0.98901	0.19668	-8.088	0.17015	1	0.37658	-5.845	-0.019818	0.93677	0.21815	-9.949	-0.24748	1	0.39263	-9.931	0.23712	0.377131	0.012153	-11.316	0.15136	1	0.368	-13.226
ARMCX6	0.025012	1	0.33069	-7.815	-0.15132	0.99274	0.22928	-7.724	0.1431	1	0.43524	-4.981	0.077062	1	0.67689	-5.864	-0.093227	1	0.35066	-10.691	-0.24915	0.582384	0.021864	-11.473
ARMH1	-0.15315	1	0.44851	-4.297	0.0077454	1	0.61485	-1.437	-0.091478	1	0.62103	-6.226	-0.12615	1	0.87619	-2.881	0.042003	1	0.36308	-6.113	-0.015057	1	0.27376	-8.134
ARMH2	0.073567	0.968769	0.13228	-11.963	-0.065033	1	0.69459	-11.944	-0.18344	0.610021	0.020333	-8.44	0.23868	0.993816	0.31598	-7.326	-0.083862	1	0.4014	-11.887	0.18548	0.849701	0.072416	-12.094
ARMH3	-0.32775	0.839328	0.049449	-10.895	-0.080107	1	0.73076	-9.363	0.14185	0.890427	0.13599	-7.792	-0.057679	0.921595	0.17773	-7.976	-0.46731	0.566519	0.020831	2.293	-0.45253	0.918418	0.11462	6.319
ARMH4	-0.12556	1	0.25746	-10.953	0.0020917	1	0.49961	-7.871	-0.004473	1	0.58963	-7.47	-0.58227	0.81924	0.067166	-6.855	0.13529	1	0.1952	-11.957	-0.0025342	1	0.35092	-13.111
ARMS2	0.045118	1	0.83486	-5.452	0.241	0.996503	0.21702	-4.359	-0.14546	1	0.87926	-6.028	0.55701	1	0.36763	-4.847	0.096729	1	0.25747	0.114	0.31318	1	0.28266	-0.536
ARMT1	0.0084383	1	0.44942	-14.197	0.28687	0.925733	0.073826	-12.706	0.070718	1	0.67117	-12.035	-0.34131	0.990408	0.34148	-12.24	0.17847	0.992567	0.11708	-13.999	0.15403	1	0.12443	-11.321
ARNT	0.62422	0.000825	2.74E-07	-1.896	1.2979	0.000354	2.74E-07	-0.857	2.1176	0.000354	2.74E-07	-10.726	4.4398	0.00045	2.74E-07	-11.479	1.5629	6.20E-05	2.74E-07	-11.918	2.8433	3.70E-05	2.74E-07	-12.498
ARNT2	0.042123	0.916982	0.079185	-11.481	0.027138	0.999905	0.38284	-11.255	-0.005697	1	0.77141	-9.49	-0.017332	1	0.64645	-8.747	0.0042002	1	0.34901	-13.563	-0.11131	1	0.33264	-14.021
ARNTL	-0.0081448	1	0.63937	-7.693	-0.020261	0.950111	0.11648	-7.046	0.23128	1	0.29546	-5.944	0.87059	0.776267	0.072164	-4.902	0.038231	1	0.5978	-12.176	-0.016132	1	0.42105	-11.913
ARNTL2	5.25E-05	1	0.46296	10.467	0.30098	1	0.40367	7.625	0.054184	1	0.51217	-9.543	0.32836	1	0.49053	-7.863	-0.014526	1	0.72575	12.261	0.28384	1	0.39482	10.626
ARPC1A	0.37613	0.872923	0.039198	-0.475	0.18047	1	0.41478	0.069	0.21056	1	0.49599	-4.7	0.19144	1	0.58469	-4.358	-0.094585	1	0.65785	-4.547	0.1514	1	0.22864	-5.551
ARPC1B	0.012571	0.98901	0.2008	-11.216	-0.079196	0.962878	0.12712	-10.086	0.11801	1	0.68709	-8.859	0.021641	1	0.75124	-9.548	-0.17221	0.747018	0.048565	-9.965	-0.055399	1	0.58357	-8.862
ARPC2	-0.28697	0.924944	0.08729	2.728	-0.255	0.99274	0.25814	4.525	-0.065969	1	0.55844	7.599	-0.29988	1	0.60169	6.858	0.30775	0.919213	0.086017	13.375	0.31201	1	0.28322	13.041
ARPC3	0.20591	1	0.41882	7.538	0.26633	0.990962	0.17683	6.224	0.26924	1	0.41001	7.712	-0.47191	1	0.41742	6.612	-0.16928	1	0.41139	13.46	0.81943	0.859984	0.076141	14.13
ARPC4	-0.0032587	1	0.61512	10.438	-0.38302	0.99274	0.25988	13.922	0.64878	0.502668	0.022457	26.112	-0.31018	1	0.75542	29.053	0.032393	0.946455	0.094267	24.794	0.13336	1	0.26688	32.513
ARPC5	-0.08887	1	0.71777	-5.343	0.12972	1	0.31919	-3.188	-0.40586	0.834933	0.10334	-10.784	0.040948	0.962344	0.22994	-10.023	0.04421	1	0.86481	-2.901	0.15949	1	0.23952	-1.84
ARPC5L	0.31536	0.916982	0.07694	-2.676	0.21423	0.993522	0.35524	-3.969	0.15363	0.625598	0.043017	-3.567	0.090201	0.837215	0.10613	-3.359	-0.15915	0.96848	0.14511	-4.386	-0.027554	1	0.33285	-3.882
ARPIN	-0.024669	0.990799	0.20617	-10.35	-0.1852	0.917928	0.073554	-14.111	0.21315	1	0.38019	-10.102	0.21253	1	0.39786	-9.943	0.0033541	1	0.60404	-5.949	-0.0027	0.937212	0.12602	-6.294
ARPP19	0.12134	1	0.52419	-0.754	0.10323	1	0.64708	-2.598	0.36462	1	0.24757	0.07	-0.048682	0.983507	0.26563	0.462	-0.18008	0.885209	0.082492	-3.536	-0.5047	0.377657	0.0087988	-2.709
ARPP21	0.18191	0.99444	0.1872	-10.174	0.23391	0.9851	0.13112	-8.845	0.075292	0.950432	0.2356	-9.463	-0.1357	0.993816	0.36036	-9.965	-0.097208	1	0.35064	-11.939	0.018973	0.753746	0.051059	-11.768
ARR3	-0.027859	1	0.2997	-4.042	-0.017739	0.993522	0.34151	-5.895	-0.32971	0.770801	0.071891	-6.343	-0.14527	1	0.39117	-7.039	-0.011842	1	0.71021	-5.971	-0.13966	1	0.51847	-7.13
ARRB1	0.010104	1	0.37634	-8.544	0.22916	1	0.2467	-8.32	-0.39827	0.762022	0.068534	-5.317	-0.61138	0.91996	0.19249	-5.305	-0.10114	1	0.43583	-3.668	0.03769	1	0.77339	-4.449
ARRB2	-0.050407	1	0.73077	-8.455	0.098752	1	0.56687	-7.541	-0.3367	0.793136	0.080387	-6.145	-0.15736	1	0.76759	-5.166	-0.24766	0.218953	0.003237	-7.433	0.013865	0.977743	0.16493	-5.726
ARRDC1	0.086705	1	0.4747	-12.222	0.1104	1	0.39688	-11.583	-0.087415	1	0.45402	-10.855	0.3075	1	0.34932	-9.838	-0.13799	0.504206	0.015774	-12.603	-0.073922	1	0.48977	-12.507
ARRDC2	-0.030828	1	0.51884	0.448	-0.097119	0.993522	0.35842	0.46	0.1548	1	0.27271	-5.726	0.51544	0.938186	0.19145	-5.544	0.020559	1	0.30232	-5.608	-0.21739	1	0.24709	-3.632
ARRDC3	0.28177	0.872923	0.038568	-11.275	0.21979	0.730446	0.020183	-12.32	0.49775	0.86162	0.11841	2.511	0.72855	0.78873	0.077515	-0.574	0.0066846	0.87689	0.076327	-14.844	0.22913	0.541939	0.028567	-15.1
ARRDC4	0.081278	1	0.41056	-7.63	0.012244	1	0.56491	-8.205	0.30924	0.972549	0.21077	-10.134	0.55158	0.904381	0.16153	-7.586	-0.10742	1	0.37035	-10.424	-0.047004	1	0.78716	-10.8
ARRDC5	-0.12493	1	0.29675	-11.492	-0.24233	0.99274	0.21886	-10.477	-0.051136	1	0.63943	-10.842	0.20164	1	0.60569	-10.569	-0.0048389	1	0.43801	-10.376	-0.30463	0.855905	0.085401	-12.771
ARSA	-0.035032	1	0.38084	-9.301	-0.2753	0.984124	0.16249	-9.354	0.16108	0.895753	0.13983	-9.149	0.36745	0.964448	0.23319	-9.684	-0.15032	0.892492	0.085207	-10.836	-0.12231	1	0.52208	-10.329
ARSB	-0.024392	1	0.47941	-9.475	0.064111	1	0.51952	-8.155	0.26183	1	0.28251	-4.352	-0.21138	1	0.40814	-5.18	-0.04073	1	0.30007	-13.227	-0.015679	1	0.58357	-14.15
ARSD	-0.13269	1	0.27761	-8.053	-0.13589	1	0.41621	-7.702	-0.15099	0.930264	0.20981	-10.411	0.53968	0.889942	0.15039	-8.696	-0.028883	1	0.38496	-11.692	-0.14068	1	0.25536	-12.903
ARSF	-0.0084013	1	0.73026	-11.83	-0.13268	0.994284	0.36868	-11.459	0.12168	1	0.43132	-10.848	-0.49512	0.725248	0.033811	-11.618	-0.023886	1	0.67439	-13.839	0.057974	1	0.53524	-13.97
ARSG	0.0053087	1	0.60414	-9.827	0.033371	0.990962	0.14631	-8.414	0.50203	0.352178	0.010693	-6.449	0.27722	1	0.40852	-7.322	-0.024882	0.992967	0.19463	-9.991	-0.045568	1	0.40626	-11.565
ARSH	-0.039946	0.766164	0.017255	-4.525	0.15163	0.933027	0.087411	-4.355	0.080506	0.834503	0.10291	-8.034	0.46112	0.888225	0.14835	-7.852	0.047637	1	0.5248	-7.127	0.17209	1	0.28443	-6.403
ARSI	0.091403	1	0.27676	-9.187	0.11793	1	0.55337	-9.096	0.28853	0.980442	0.2202	-8.786	0.50974	0.939806	0.19315	-9.058	-0.038637	1	0.66484	-12.497	-0.056764	1	0.2911	-13.375
ARSJ	-0.017286	1	0.78611	-11.235	-0.11394	1	0.85998	-10.145	-0.32946	0.793136	0.081869	-8.656	-0.69617	0.833467	0.073882	-6.996	0.026009	1	0.14718	-12.209	0.077973	1	0.44389	-12.683
ARSK	-0.01255	1	0.27411	-6.322	0.26541	1	0.32825	-6.243	0.06449	0.863549	0.1203	-3.562	-0.12998	1	0.56863	-4.705	0.13026	1	0.16647	-6.95	-0.13608	1	0.67413	-7.605
ARSL	-0.016166	1	0.43885	-10.969	0.011521	1	0.51396	-10.944	-0.089617	0.847448	0.11214	-9.656	-0.21984	1	0.42067	-7.923	0.06342	1	0.43499	-14.055	0.0080966	1	0.44605	-14.414
ART1	0.13331	1	0.28536	-12.758	0.10732	1	0.45731	-11.877	-0.12238	0.968725	0.28636	-8.464	-0.15734	1	0.54081	-9.36	-0.11693	0.980022	0.17275	-14.551	0.044255	1	0.21756	-13.945
ART3	0.0004624	1	0.42395	-9.529	-0.31416	0.866337	0.032917	-9.299	-0.26259	0.890084	0.15391	-6.669	-0.49476	0.915009	0.18681	-6.61	-0.11263	1	0.37899	-9.679	0.0077535	1	0.59055	-9.608
ART4	0.0046539	0.99936	0.22075	-6.611	-0.02703	0.999905	0.38908	-5.509	0.31059	1	0.2654	-5.866	-0.50201	0.965145	0.28472	-8.24	-0.095853	1	0.62498	-11.505	0.12412	1	0.36473	-11.327
ART5	0.14673	1	0.23448	-4.288	0.22318	1	0.50879	-3.504	0.27866	1	0.28639	-1.774	0.61171	0.973606	0.2497	-0.667	-0.21075	1	0.2894	-4.49	0.17838	1	0.27746	-3.261
ARTN	-0.079032	1	0.43942	-1.673	-0.0012015	1	0.57167	-0.425	0.18553	0.91012	0.17849	-0.079	0.50653	0.837215	0.10547	-0.447	-0.055846	1	0.28376	-6.949	0.14625	1	0.43164	-5.73
ARV1	0.22693	0.768748	0.020898	-10.296	0.3089	0.794146	0.026203	-8.989	0.12985	1	0.67957	-8.771	0.35987	0.848842	0.1149	-8.962	-0.092261	1	0.54168	-11.81	0.028446	1	0.62737	-11.495
ARVCF	0.12967	0.980441	0.14224	-11.519	0.0099431	0.993522	0.27713	-11.692	0.1497	0.988223	0.33026	-8.696	-0.1247	1	0.7161	-9.637	0.090642	1	0.31777	-10.824	0.11352	1	0.49067	-11.434
ARX	-0.10022	1	0.32329	-13.288	-0.074575	1	0.57924	-12.715	-0.50225	0.567437	0.014762	-8.927	-0.67124	0.893435	0.14725	-7.312	-0.14646	1	0.22307	-14.13	-0.1121	1	0.22181	-14.054
AS3MT	0.077364	1	0.40813	-10.329	0.053082	0.993522	0.32578	-10.653	0.022812	0.32761	0.0089063	-7.726	0.13693	0.324657	0.0057881	-8.027	0.064215	1	0.67519	-12.002	0.29152	0.827549	0.067502	-10.553
ASAH1	0.088026	1	0.40735	-6.431	0.11274	1	0.67981	-5.501	0.1622	1	0.35987	-8.255	0.30537	0.816641	0.093816	-7.957	-0.05742	1	0.28259	-8.744	-0.3487	0.144964	0.0015331	-10.355
ASAH2	-0.15467	0.947567	0.10142	-12.033	-0.11091	1	0.61145	-12.203	-0.25227	0.850114	0.1113	-9.696	-0.42486	0.726493	0.035696	-9.315	-0.029452	1	0.75793	-14.226	-0.18939	0.571511	0.020823	-14.788
ASAP1	0.10451	1	0.25318	-9.647	0.053989	1	0.52037	-8.937	0.037248	0.873963	0.13114	-6.371	-0.54356	0.915959	0.1879	-7.286	0.033024	1	0.21967	-5.863	0.0020084	1	0.36139	-5.872
ASAP2	0.057998	0.929915	0.084152	-9.214	0.078323	1	0.27027	-7.783	-0.17436	1	0.50742	-10.927	-0.66223	0.852117	0.089485	-11.083	0.20952	0.406624	0.014109	-13.781	0.42799	0.004484	6.06E-05	-12.269
ASAP3	0.066286	1	0.23178	-6.276	0.10773	0.887297	0.045261	-3.961	-0.073953	1	0.70286	-2.862	-0.039897	1	0.73246	0.132	0.10264	1	0.22604	-4.865	0.18597	1	0.30639	-4.835
ASB1	0.10608	0.998511	0.21436	-12.346	0.12237	0.990962	0.15001	-11.072	-0.057052	0.831081	0.10178	-8.049	0.29589	0.974087	0.25597	-6.794	0.018524	1	0.58341	-13.254	0.1351	0.991794	0.11791	-12.838
ASB10	-0.0044384	1	0.67213	-7.15	0.29381	0.990962	0.16783	-3.143	-0.19103	0.956781	0.24869	-9.522	-0.40585	1	0.3526	-9.398	0.1972	0.789211	0.058907	-9.374	-0.0020037	1	0.87905	-10.271
ASB11	0.1353	0.965244	0.12677	-11.452	0.16125	1	0.29561	-11.276	0.04009	1	0.65308	-8.078	0.079106	1	0.45147	-7.919	0.090597	1	0.27366	-14.436	-0.073726	0.990678	0.17971	-15.123
ASB12	0.03302	1	0.73239	-6.831	0.067142	1	0.48017	-6.252	0.089874	1	0.58476	-6.398	0.045537	1	0.55654	-7.285	-0.095739	1	0.66761	-13.218	0.041774	1	0.51472	-13.877
ASB13	-0.020623	1	0.48271	-11.04	0.099063	0.966772	0.1289	-9.348	0.21898	0.965686	0.19952	-10.963	0.74037	0.372958	0.0081251	-9.997	0.0069328	1	0.5784	-11.51	-0.033361	1	0.76223	-10.659
ASB14	-0.018158	1	0.44406	-10.64	0.38093	0.907159	0.055268	-9.751	-0.11162	1	0.69399	-6.298	0.043961	1	0.66706	-3.852	0.11991	0.946245	0.094048	-9.807	0.014368	1	0.4361	-10.244
ASB15	0.066478	1	0.42372	-11.356	0.084052	1	0.53884	-10.71	-0.045721	1	0.49301	-9.901	0.1862	1	0.3743	-9.16	-0.022433	1	0.35999	-12.401	-0.056656	1	0.39284	-12.364
ASB16	-0.082062	1	0.26127	-6.251	-0.17712	1	0.50991	-7.263	0.40469	0.445308	0.016895	-5.707	0.043661	0.957521	0.22336	-8.158	0.0084598	1	0.62746	-10.869	-0.033562	1	0.3689	-11.375
ASB17	-0.16456	0.942884	0.098308	-10.115	-0.04316	1	0.4129	-9.862	-0.055675	1	0.38735	-6.487	-0.14745	1	0.61743	-5.681	0.013455	1	0.35546	-9.561	-0.067922	1	0.26229	-10.906
ASB18	-0.013264	1	0.70526	-9.611	0.052705	1	0.35355	-8.715	-0.073954	1	0.3259	-6.272	-0.19492	0.974756	0.30385	-8.134	0.11324	1	0.17047	-10.175	0.26975	0.926674	0.092594	-11.717
ASB2	0.071905	0.956769	0.11894	-12.892	0.13861	0.91955	0.076845	-11.799	0.058208	0.831623	0.1019	-10.962	0.69474	0.696173	0.049304	-9.812	0.11552	1	0.15358	-13.896	0.091916	1	0.38848	-13.696
ASB3	-0.16797	0.757492	0.028178	-12.343	0.16157	0.515939	0.0061142	-10.922	-0.094238	1	0.36392	-9.283	0.088086	1	0.67131	-8.069	0.010532	0.969177	0.10356	-11.948	0.039518	1	0.3712	-13.148
ASB4	0.056351	1	0.44569	-12.697	0.010234	1	0.56675	-11.503	-0.23874	0.867618	0.12231	-10.52	0.015053	1	0.55615	-9.101	-0.006974	1	0.44885	-14.014	0.099834	0.814144	0.064467	-14.318
ASB5	0.14282	0.980078	0.14086	-7.344	-0.19141	0.99274	0.26096	-7.379	0.3648	0.613182	0.040288	-6.407	0.40657	1	0.30907	-6.247	-0.13955	0.991438	0.19276	-10.769	-0.19135	0.977743	0.16527	-12.094
ASB6	0.0169	0.994887	0.20324	3.328	0.12808	0.990962	0.1724	2.206	0.056969	0.907153	0.17211	-0.148	-0.4579	1	0.44394	-2.312	-0.082036	1	0.45654	-1.824	0.036825	1	0.82125	-0.359
ASB7	0.12484	0.932608	0.090268	-12.322	0.72497	0.157788	0.00062039	-12.526	0.46181	0.258772	0.0054811	-7.868	0.63011	0.640758	0.037078	-8.46	0.43781	0.000972	5.76E-06	-12.214	0.7124	0.002597	3.21E-05	-14.16
ASB8	0.044815	1	0.47583	-7.445	0.068055	1	0.65855	-6.044	-0.18497	0.873963	0.13185	-8.421	-0.19013	0.871059	0.11512	-3.868	0.099882	1	0.23219	-7.672	0.1055	1	0.51345	-8.957
ASB9	0.071114	1	0.58913	-6.632	-0.0018798	1	0.44627	-6.796	0.013385	1	0.4654	-8.32	0.25928	0.938186	0.1917	-7.161	0.11476	1	0.18846	-5.556	-0.032001	1	0.408	-6.643
ASCC1	-0.087405	1	0.30695	-8.556	0.032818	0.987424	0.18964	-7.169	0.41627	0.714688	0.063946	-4.813	0.86282	0.792197	0.078847	-3.329	-0.015969	1	0.32137	-9.274	-0.065679	1	0.50464	-8.388
ASCC2	-0.075738	0.797874	0.035715	-7.863	-0.26023	0.972614	0.13767	-4.813	0.65809	0.347508	0.010446	-7.598	0.55817	0.809122	0.090092	-6.822	-0.076961	1	0.22792	-9.208	-0.059069	1	0.3535	-6.003
ASCC3	-0.075776	0.908514	0.060481	37.921	-0.078345	1	0.57597	30.448	0.19205	0.397507	0.013723	9.683	0.68757	0.659305	0.040899	4.567	0.13489	1	0.69308	38.04	0.16553	0.731867	0.051163	36.197
ASCL1	-0.018704	1	0.50616	-11.169	0.15002	1	0.24513	-8.849	-0.19297	0.912671	0.18259	-8.688	-0.14219	1	0.64599	-7.734	0.11416	1	0.12864	-9.981	0.090196	1	0.52755	-10.282
ASCL2	-0.07234	0.988553	0.18673	-11.525	0.047484	1	0.46899	-11.154	0.43227	0.58503	0.03586	-5.599	0.39936	0.811237	0.091293	-4.501	0.087053	0.983904	0.18056	-11.639	-0.072326	0.903679	0.1058	-13.417
ASCL3	0.26855	0.932608	0.089162	-2.699	0.16951	1	0.27444	-1.716	0.30518	1	0.24704	-6.625	0.28167	1	0.40158	-2.933	-0.12411	1	0.38926	-6.273	-0.011712	1	0.63356	-8.75
ASCL4	0.0033335	0.932608	0.085291	-10.747	-0.21101	0.93083	0.09125	-10.37	0.21985	1	0.52248	-4.078	-0.13611	1	0.70578	-3.47	0.054023	1	0.71524	-9.73	-0.0048508	1	0.66006	-10.684
ASCL5	-0.026166	1	0.76832	-9.192	-0.16451	1	0.51976	-8.793	-0.20198	0.990415	0.33547	-7.151	-0.65206	0.857142	0.094717	-7.011	0.010764	0.951858	0.096773	-10.022	-0.070775	1	0.36371	-12.32
ASF1A	-0.45775	0.994887	0.19886	21.475	-0.21264	1	0.72733	21.503	0.12943	1	0.47108	-0.979	0.21316	1	0.67765	-4.264	0.37834	1	0.51507	23.095	-0.16144	1	0.59896	22.396
ASF1B	-0.025142	1	0.27358	-4.471	0.042645	1	0.69677	-2.818	0.14241	1	0.42282	-10.235	0.44801	0.911209	0.16577	-10.556	-0.10812	1	0.50168	-6.245	-0.034808	1	0.56813	-4.999
ASGR1	-0.064949	1	0.24748	-10.203	-0.31735	0.972614	0.14043	-11.592	0.062403	0.760945	0.079897	-9.23	-0.10629	1	0.51581	-7.068	0.0085187	1	0.42539	-9.026	-0.24466	0.920829	0.11671	-9.89
ASGR2	-0.19267	0.949686	0.10907	-9.619	0.17343	1	0.23779	-8.743	-0.21167	1	0.426	-9.941	0.021586	1	0.60674	-9.735	0.085682	1	0.73144	-8.624	0.11186	0.616806	0.036182	-9.001
ASH1L	0.21089	0.59467	0.0071799	-10.302	0.48475	0.395313	0.0031305	-11.929	0.18861	0.931486	0.16523	-2.117	1.0348	0.719297	0.055294	-3.017	0.9974	6.20E-05	2.74E-07	-11.174	1.588	3.70E-05	2.74E-07	-13.369
ASH2L	0.27422	1	0.30207	8.302	-0.23854	0.993522	0.25397	9.547	-0.16673	1	0.51723	4.463	-0.21544	1	0.52914	4.254	-0.23616	1	0.30133	10.921	-0.6043	0.911679	0.11002	11.749
ASIC1	0.038781	1	0.5629	-2.156	0.061715	1	0.29102	-3.736	-0.10044	1	0.55413	-4.306	-0.58478	0.89925	0.15866	-4.838	0.24634	0.706157	0.042858	-5.724	0.05781	1	0.29017	-7.401
ASIC2	-0.15428	0.894038	0.070071	-4.304	-0.11018	0.994537	0.37095	-4.949	0.031725	1	0.64132	-5.988	-0.49229	0.953991	0.25681	-6.244	-0.21469	0.607786	0.025005	-9.176	0.087861	1	0.41833	-8.631
ASIC3	0.2344	0.768748	0.020245	-10.174	0.059676	1	0.39743	-9.094	0.060475	1	0.82086	-10.981	0.41106	0.76006	0.067922	-11.375	0.066631	1	0.62295	-13.278	-0.016995	0.937212	0.12531	-13.885
ASIC4	0.12528	0.993549	0.16789	-10.465	-0.0039447	1	0.56732	-10.525	0.22627	0.934217	0.16877	-8.02	0.8132	0.269203	0.0038091	-8.659	-0.030494	1	0.38654	-11.852	0.13616	1	0.13441	-11.385
ASIC5	0.10805	1	0.28553	-10.742	0.0031545	1	0.45144	-10.526	0.15997	0.994285	0.23346	-6.718	0.066004	0.934003	0.18696	-6.513	0.10953	1	0.36941	-11.863	-0.11059	1	0.45847	-12.819
ASIP	0.053482	1	0.35071	-8.691	-0.085162	0.99274	0.24829	-7.302	-0.54764	0.876656	0.13637	-4.418	0.069824	1	0.47499	-4.322	-0.051274	1	0.4127	-7.463	0.043719	1	0.4058	-6.725
ASL	0.046951	1	0.68442	-7.563	0.024028	1	0.40169	-9.042	-0.20795	0.593442	0.01817	-9.371	-0.93748	0.580219	0.010537	-8.944	0.080112	1	0.37414	-6.31	-0.084233	1	0.58564	-7.491
ASMT	-0.056782	1	0.30526	-11.647	-0.032201	1	0.50219	-10.142	-0.030239	1	0.40394	-8.423	0.26049	0.884094	0.13283	-8.394	-0.14839	1	0.43468	-12.636	-0.0049908	1	0.127	-12.138
ASMTL	-0.036416	1	0.26745	-12.75	-0.017374	0.96044	0.12513	-12.447	0.32207	0.297927	0.007555	-9.994	0.05256	1	0.55984	-10.251	-0.11661	0.975712	0.16365	-14.38	0.10994	1	0.39436	-14.37
ASNS	0.14107	1	0.27922	-8.189	0.098677	1	0.41177	-10.311	-0.33571	0.90002	0.16529	-6.726	-0.20214	1	0.58386	-4.698	-0.10963	1	0.41641	22.7	0.26739	1	0.27287	20.397
ASNSD1	-0.033471	0.992221	0.15552	-6.739	0.060033	1	0.33918	-5.886	-0.092003	0.762022	0.06804	-8.476	-0.39083	0.89925	0.1549	-9.055	0.095479	1	0.6923	-6.797	0.08154	1	0.23926	-5.768
ASPA	0.10756	1	0.46781	-6.602	-0.040948	1	0.72849	-6.648	0.26463	0.551074	0.028101	-6.819	0.36163	1	0.32005	-7.144	-0.09139	0.926214	0.10867	-4.772	0.044025	0.937751	0.12743	-4.354
ASPDH	-0.0023072	1	0.23016	-11.012	-0.019859	0.99274	0.27745	-9.097	0.044261	0.938233	0.22028	-10.639	0.42524	0.960801	0.22907	-9.727	-0.096291	1	0.27649	-9.729	-0.08758	1	0.28852	-9.499
ASPG	-0.08758	1	0.59316	-9.679	0.034049	1	0.82805	-6.783	-0.27963	0.924371	0.20135	-9.424	-0.64074	0.910585	0.17647	-5.425	-0.064646	1	0.38055	-9.666	0.13553	1	0.21253	-8.08
ASPH	0.062795	1	0.29315	-29.385	-0.10823	0.971702	0.13627	-28.24	-0.23059	0.880436	0.13966	-15.807	-0.53952	0.744249	0.038014	-16.181	-0.01359	0.863225	0.074201	-36.348	-0.050272	0.552666	0.019206	-35.188
ASPHD1	0.20256	0.841976	0.031214	-11.326	0.17382	0.96737	0.10945	-10.465	-0.22858	1	0.38021	-10.505	-0.16057	0.993816	0.36015	-9.158	-0.052345	1	0.66318	-13.633	0.0097062	1	0.67728	-13.853
ASPHD2	0.14938	1	0.30293	-8.333	0.40305	0.896662	0.048067	-6.877	0.47742	0.615738	0.040753	-6.3	0.67864	0.930904	0.18287	-7.789	0.051295	1	0.4505	-10.597	0.08024	1	0.78323	-9.776
ASPM	-0.17696	0.972537	0.13747	-8.29	-0.40041	0.868989	0.053974	-8.558	-0.19189	1	0.50496	-1.861	-0.60233	0.686957	0.02655	-5.027	-0.12016	1	0.41075	-6.756	-0.041702	1	0.76122	-5.125
ASPN	-0.1119	1	0.36058	-5.417	0.0082808	1	0.67479	-6.012	-0.1463	0.915684	0.17201	-7.018	0.039778	1	0.48543	-9.408	0.019235	1	0.48689	-9.516	0.01891	1	0.32192	-9.331
ASPRV1	0.038345	0.974961	0.13804	-9.516	0.039444	1	0.27365	-8.879	-0.025009	1	0.46532	-8.363	-0.86462	0.759077	0.043758	-7.748	-0.11331	1	0.32395	-12.01	-0.065431	1	0.28169	-11.78
ASPSCR1	0.14603	1	0.2363	-9.652	0.094521	1	0.4629	-8.867	0.26368	1	0.27355	-5.333	0.89055	0.479647	0.015501	-3.036	-0.15466	0.936746	0.11338	-10.117	-0.057052	0.948104	0.13746	-11.351
ASRGL1	-0.014592	1	0.72731	-8.917	0.025499	1	0.70695	-8.314	-0.63516	0.553812	0.012488	-8.848	-1.013	0.760438	0.04442	-7.895	0.019223	1	0.78068	-10.717	-0.12155	0.83774	0.079738	-11.896
ASS1	0.23895	1	0.33698	6.326	0.06067	1	0.53325	5.812	-0.1237	0.957046	0.25139	-0.782	0.76964	0.806051	0.08667	3.607	-0.16051	0.96862	0.14613	5.218	-0.14536	1	0.50472	4.595
ASTE1	0.074687	1	0.50283	-11.274	0.17239	1	0.36084	-10.717	0.1709	0.836984	0.10747	-8.307	0.46449	0.915782	0.1693	-7.841	-0.025815	1	0.81004	-10.783	0.18156	1	0.49988	-9.055
ASTL	-0.025122	0.756312	0.026158	-12.492	-0.038618	0.925733	0.076485	-11.675	0.37042	0.674349	0.05303	-7.859	0.42681	0.793382	0.079597	-7.598	-0.031209	0.972791	0.14798	-12.25	0.022814	1	0.42426	-11.88
ASTN1	-0.066627	0.98901	0.20337	-0.366	-0.38108	0.972614	0.1435	-2.551	-0.43319	0.937416	0.21981	-10.022	-0.89054	0.622382	0.014326	-11.174	-0.067135	1	0.36435	-3.888	-0.11425	1	0.33792	-4.88
ASTN2	0.011612	0.965244	0.12777	-14.036	-0.2238	0.99274	0.21562	-16.706	-0.15448	0.636271	0.024414	-22.16	-0.30709	0.997363	0.37874	-22.953	-0.066744	1	0.80328	-23.114	0.088342	1	0.5126	-24.43
ASXL1	0.015237	1	0.41938	-12.982	0.052906	0.671237	0.01026	-12.412	-0.45657	0.686506	0.035692	-9.438	-0.39961	0.957776	0.26489	-8.047	-0.28492	0.530436	0.018215	-12.611	-0.47824	0.040806	0.00023272	-11.865
ASXL2	-0.045097	1	0.36545	-10.876	0.012412	0.923344	0.086079	-9.234	-0.046499	1	0.36182	-8.859	-0.28591	0.9875	0.32532	-7.494	-0.036315	1	0.27154	-11.23	0.056898	1	0.34767	-9.894
ASXL3	-0.015736	1	0.59449	-9.677	-0.067686	1	0.54551	-10.524	-0.079201	1	0.36463	-9.819	0.1952	1	0.33221	-10.202	-0.10657	1	0.39202	-11.019	0.096375	1	0.44608	-9.913
ASZ1	-0.0053249	1	0.23779	-5.732	-0.048513	0.9852	0.13555	-6.375	-0.22815	1	0.5547	-6.513	-0.21718	1	0.57871	-7.98	-0.30598	0.434915	0.010957	-9.702	0.036543	1	0.55461	-7.523
ATAD1	0.030083	1	0.29362	-7.763	-0.046551	1	0.47963	-5.983	0.27047	0.748543	0.074654	-6.964	0.13478	0.950905	0.20893	-6.364	0.26315	0.659802	0.036758	-6.501	0.097489	1	0.39559	-9.789
ATAD2	0.18982	0.965244	0.12725	-9.449	0.21127	0.981542	0.12776	-8.025	-0.036733	1	0.36866	-8.755	-0.31185	0.575467	0.0097691	-9.61	-0.10755	0.991438	0.19083	-6.406	-0.074804	0.57253	0.020969	-5.966
ATAD2B	-0.019309	1	0.37657	-12.514	0.075898	1	0.4399	-11.92	0.093729	1	0.50163	-8.023	0.0026847	1	0.44686	-6.286	0.052722	1	0.45878	-11.386	-0.10239	1	0.33331	-12.002
ATAD3A	-0.054122	1	0.61066	1.587	0.062531	1	0.46777	1.672	-0.13824	1	0.77289	5.744	-0.83761	0.848365	0.085514	4.632	0.13121	1	0.70569	2.319	-0.047869	1	0.55076	1.678
ATAD3B	0.10213	1	0.42518	-4.078	0.13019	1	0.67733	-2.945	-0.37521	0.761428	0.0675	-1.675	-0.32627	1	0.51904	0.82	-0.025976	1	0.45279	-3.435	0.037446	1	0.16072	-1.231
ATAD3C	-0.21537	0.967704	0.12888	-10.632	-0.222	0.987424	0.18651	-10.236	-0.21405	1	0.4365	-5.788	0.44835	1	0.37248	-3.205	-0.12904	0.968602	0.14518	-8.697	-0.15095	1	0.34346	-7.756
ATAD5	-0.12006	0.492044	0.0051854	2.428	-0.14891	0.937751	0.099991	4.872	0.057248	0.374189	0.012265	1.685	0.20479	0.957521	0.22333	0.961	-0.13994	1	0.82473	1.04	-0.40481	0.759088	0.052455	0.389
ATAT1	0.06311	1	0.7131	-6.874	0.012189	0.993522	0.32541	-7.221	-0.21667	1	0.40675	-4.769	0.025005	0.955038	0.26255	-3.045	0.22146	0.837235	0.068318	-6.002	0.22241	0.283745	0.010919	-7.927
ATCAY	0.13662	1	0.37443	-10.537	0.067623	1	0.71789	-9.827	-0.097971	0.869744	0.12425	-11.694	0.13779	1	0.5229	-11.715	-0.01692	1	0.37051	-14.598	0.039149	0.990346	0.17926	-14.433
ATE1	-0.032544	1	0.2778	-9.077	0.00020896	1	0.64965	-7.581	0.1708	1	0.44064	-9.155	-0.19862	1	0.57398	-10.178	0.088129	1	0.15421	-10.852	0.23761	0.455474	0.021583	-11.391
ATF1	0.026889	1	0.25311	-7.078	0.043632	1	0.46526	-5.933	-0.48979	0.670581	0.031713	-7.766	-0.71849	0.822783	0.069602	-7.04	0.20244	0.675747	0.038614	-9.444	0.46569	0.381587	0.01652	-9.658
ATF2	0.047838	1	0.56865	-8.736	-0.016365	1	0.6637	-9.289	0.0088328	1	0.78386	-11.162	0.36509	0.993787	0.28077	-13.602	-0.11573	0.612216	0.025563	-12.902	-0.31095	0.187884	0.0024136	-14.7
ATF3	-0.12561	0.700612	0.019782	-21.84	-0.11811	0.298061	0.0011813	-21.23	-0.35782	0.725281	0.049359	-16.504	-0.15177	0.973007	0.30017	-14.945	-0.029101	1	0.748	-18.802	-0.022864	1	0.59385	-21.284
ATF4	-0.063181	1	0.79034	1.243	0.47575	0.914381	0.063737	1.697	0.62383	0.566456	0.030528	9.001	-0.24708	1	0.70897	6.675	0.30775	0.956063	0.098768	19.696	-0.25097	0.926674	0.09251	18.654
ATF5	0.0065942	1	0.40998	3.379	0.12334	1	0.44436	3.353	0.4564	0.897754	0.16228	-4.84	0.19705	0.952669	0.2108	-3.973	0.24685	0.961361	0.10082	5.325	0.53181	0.7113	0.048495	7.757
ATF6	-0.031585	1	0.2594	-9.944	0.027862	1	0.42788	-10.86	0.12283	1	0.63454	-10.664	0.14945	0.973993	0.25268	-7.811	-0.011487	1	0.22399	-6.393	-0.027886	1	0.65096	-7.571
ATF6B	-0.071624	1	0.32589	-12.34	-0.27017	0.929932	0.090188	-11.795	0.073434	0.988119	0.22926	-8.057	0.48966	0.874636	0.13981	-8.088	-0.076996	0.975712	0.15903	-12.228	-0.032364	1	0.2816	-10.389
ATF7	0.031776	1	0.31858	-9.986	-0.12853	1	0.6088	-8.223	-0.57444	0.92054	0.19434	1.826	-1.1418	0.837706	0.078633	-2.225	-0.058374	1	0.31365	-6.263	-0.16096	1	0.3784	-8.335
ATF7IP	-0.14407	0.958904	0.12229	-12.897	-0.1696	0.993522	0.36549	-13.038	0.17774	1	0.26426	-9.114	0.66837	0.809584	0.090734	-10.356	0.18552	0.408478	0.01434	-13.144	0.58435	0.002857	3.59E-05	-13.496
ATF7IP2	0.0901	1	0.466	-12.888	0.12498	1	0.46578	-11.903	0.036518	0.912671	0.18509	-9.232	-1.03	0.710267	0.030838	-9.189	-0.021187	1	0.65459	-10.802	-0.059045	1	0.70319	-12.118
ATG10	0.40069	0.06396	8.85E-05	-8.954	0.32359	0.925733	0.07481	-9.561	-0.27135	0.869744	0.12409	-6.365	-1.3779	0.655508	0.021135	-6.43	0.22444	0.87689	0.076247	-13.336	0.46482	0.018381	0.0003155	-13.323
ATG101	0.25216	0.771351	0.021617	-10.353	-0.013821	1	0.70603	-11.659	0.085967	0.822577	0.098965	-6.127	-0.23503	0.955884	0.26357	-3.853	0.35374	0.043575	0.0006587	-12.752	0.50936	0.000504	4.66E-06	-13.326
ATG12	0.025246	0.927239	0.091522	-6.593	-0.2255	0.966772	0.13091	-6.593	-0.41049	0.744611	0.059851	0.363	-0.99465	0.529415	0.0074903	-3.471	0.13304	0.919213	0.085991	-7.459	0.31419	0.393283	0.017247	-7.509
ATG13	-0.15321	0.99594	0.21597	-11.008	-0.17829	0.999905	0.37931	-10.587	-0.097209	0.811987	0.090467	-4.84	-0.068015	0.910585	0.17345	-5.627	0.15078	1	0.14731	-3.916	0.052315	1	0.38441	-5.104
ATG14	0.22017	0.558924	0.0057254	-10.768	0.5131	0.010084	1.51E-05	-11.106	-0.50512	0.487133	0.0067968	-8.707	-0.046344	0.848842	0.11913	-8.693	0.27464	0.003209	2.58E-05	-13.464	0.28322	0.014917	0.00024862	-13.519
ATG16L1	0.012648	1	0.76878	-10.637	0.058525	0.998666	0.35215	-10.927	-0.35265	0.827774	0.10082	-6.979	-0.44221	0.808679	0.062237	-7.326	0.26695	0.615725	0.031563	-10.298	0.61233	0.003841	5.13E-05	-9.023
ATG16L2	-0.3108	0.676147	0.016024	-11.063	-0.22572	0.556637	0.0061131	-11.109	-0.30876	0.890084	0.15532	-5.545	-0.30396	1	0.48513	-4.88	0.050358	1	0.54791	-7.478	0.073503	1	0.8054	-6.829
ATG2A	-0.01233	1	0.72659	-7.527	-0.030066	1	0.7653	-7.869	-0.65277	0.246216	0.0011032	-6.556	-0.80498	0.223663	0.00059342	-6.568	0.24025	0.192143	0.004777	-4.943	0.16006	0.628228	0.037268	-6.518
ATG2B	0.10568	0.908514	0.062833	-11.353	0.051128	0.968843	0.1153	-10.564	-0.02412	0.919631	0.19379	-8.688	-0.53985	0.880674	0.1309	-9.776	0.020547	1	0.4079	-10.221	0.0051629	1	0.59329	-10.142
ATG3	0.45212	0.821089	0.028782	-5.178	0.28914	0.907159	0.058493	-4.646	-0.30408	0.944261	0.22704	-1.613	-0.81782	0.839344	0.080671	-2.841	0.37406	0.587643	0.028894	-0.888	0.52637	0.555744	0.029849	-2.417
ATG4A	0.14151	1	0.34952	-7.496	0.20922	1	0.33598	-6.188	0.089667	1	0.47552	-9.539	-0.099329	1	0.6439	-8.944	0.035092	1	0.27328	-5.99	-0.0071464	1	0.67385	-6.5
ATG4B	0.058637	0.993486	0.16104	-12.191	-0.025024	1	0.67578	-11.647	0.2206	0.936278	0.21716	-7.417	-0.28707	0.896283	0.15139	-7.088	0.12416	1	0.18475	-12.471	0.098914	1	0.46074	-12.909
ATG4C	0.31508	0.908514	0.065069	-5.08	0.2258	0.897074	0.048904	-5.02	-0.10053	0.882757	0.13091	-4.783	-0.081149	0.865925	0.13379	-2.03	0.27229	0.379	0.012298	-8.255	0.19327	1	0.27776	-7.746
ATG4D	0.16163	1	0.30092	-1.909	0.027714	1	0.68913	-2.735	0.185	0.850428	0.1139	-7.545	-0.077596	0.698775	0.028166	-9.908	0.34123	0.354279	0.011123	-3.457	0.26186	0.910821	0.08962	-5.129
ATG5	-0.030052	1	0.4382	-11.255	0.12396	1	0.60983	-9.387	-0.49505	0.768505	0.07078	-11.811	-0.62621	0.931711	0.21096	-11.525	0.41524	0.025909	0.00034785	-16.422	0.78538	0.000395	3.56E-06	-15.124
ATG7	-0.03558	1	0.50968	-10.533	0.2674	0.996186	0.21038	-9.611	-0.15354	0.996761	0.35114	-3.997	-0.39712	0.890909	0.1428	-5.192	0.37491	0.031657	0.0004575	-10.188	0.60316	0.010218	0.00015899	-9.572
ATG9A	0.072404	1	0.39024	-1.308	0.31669	0.925733	0.072307	0.596	-0.53123	0.927494	0.20444	4.463	-0.82662	0.808692	0.06291	0.717	0.61125	6.20E-05	2.74E-07	-8.289	1.2783	3.70E-05	2.74E-07	-4.796
ATG9B	0.026547	1	0.62687	-10.375	-0.076985	1	0.88828	-9.653	0.02918	1	0.48146	-9.494	-0.22957	1	0.54867	-9.123	-0.024132	1	0.60048	-12.666	0.013942	1	0.83147	-12.407
ATIC	-0.49454	0.95325	0.11541	15.287	-0.80458	0.868989	0.038101	14.112	0.60125	0.292496	0.0073039	11.723	1.2878	0.606316	0.030832	14.281	-0.034879	1	0.249	17.072	-0.11638	1	0.71588	16.59
ATL1	0.072431	1	0.27537	-10.306	0.20447	0.990962	0.19406	-7.685	-0.072685	1	0.42307	-8.751	-0.34997	0.951433	0.2408	-9.197	0.16098	0.610294	0.031089	-12.216	0.034523	1	0.51419	-13.029
ATL2	-0.10157	0.988228	0.18208	-1.571	0.085833	1	0.57234	-1.266	-0.70754	0.66673	0.030122	3.7	-1.0314	0.951433	0.23867	6.234	-0.057221	1	0.82494	0.169	0.11376	1	0.44492	6.376
ATL3	-0.014263	1	0.41352	-8.619	-0.31032	0.917928	0.073707	-6.341	-0.42284	0.382999	0.003671	-4.129	-1.104	0.117822	9.79E-05	-6.824	0.085493	1	0.63378	-8.621	0.035392	1	0.76049	-8.507
ATM	-0.25708	0.449598	0.0031882	-7.543	-0.6131	0.868989	0.054657	0.716	0.23886	1	0.2645	-0.767	-0.030939	1	0.56773	5.312	-0.25971	0.743372	0.047774	-7.493	-0.50981	0.330195	0.0068663	3.357
ATMIN	-0.019592	1	0.28389	-1.499	0.22618	0.96737	0.11064	-0.182	-0.045915	1	0.38541	-6.822	0.56508	0.951433	0.23808	-7.165	-0.30854	0.50209	0.015541	-1.205	-0.72257	0.074111	0.00055344	2.745
ATN1	-0.0026075	1	0.39674	-8.021	0.073952	0.993522	0.31971	-7.318	0.066696	1	0.32346	-8.098	-0.29782	1	0.46661	-8.484	0.23022	0.556133	0.025277	-10.091	0.13592	0.909597	0.088697	-10.275
ATOH1	-0.063914	0.997879	0.21836	-7.131	-0.066034	1	0.44632	-5.745	-0.024618	0.732365	0.053578	-9.988	0.1175	1	0.62421	-10.659	-0.042201	0.974433	0.14978	-10.75	-0.27223	0.798942	0.065355	-10.339
ATOH7	-0.094222	1	0.53295	-8.04	-0.24126	0.99274	0.22512	-8.714	0.33533	0.97343	0.21842	-5.559	0.32679	0.665374	0.041697	-6.001	-0.00077561	1	0.52939	-8.628	-0.071093	1	0.48238	-7.364
ATOH8	-0.085958	1	0.31114	-10.595	0.040306	1	0.75329	-10.156	-0.093151	1	0.49691	-7.678	-0.40139	0.880674	0.1304	-7.165	-0.089363	0.998323	0.21149	-13.104	-0.24307	0.497543	0.015262	-13.412
ATOX1	0.12078	1	0.45038	-4.154	0.086388	0.987424	0.17669	-4.796	0.15759	1	0.43683	-3.799	0.74653	0.973993	0.25474	-3.27	-0.054647	1	0.46211	-6.476	-0.19737	1	0.22423	-6.343
ATP10A	-0.010397	1	0.79365	-8.059	-0.082737	0.99274	0.28926	-9.423	-0.11947	1	0.3955	-6.207	-0.17334	1	0.41624	-6.211	-0.010614	1	0.528	-10.1	0.098774	1	0.38934	-9.597
ATP10B	-0.078539	1	0.38861	-11.024	-0.31409	0.781442	0.01986	-11.474	0.11765	1	0.58751	-8.635	-0.50985	0.871059	0.11568	-8.053	0.10983	1	0.37223	-12.413	-0.052084	1	0.63886	-13.041
ATP10D	0.16406	0.911385	0.068708	-6.941	0.23363	0.96737	0.11126	-6.618	-0.070339	1	0.58095	-8.848	-0.50725	0.848365	0.08563	-7.95	-0.15588	0.947804	0.12813	-10.887	-0.16359	1	0.24972	-11.154
ATP11A	0.2599	0.768748	0.020973	-9.73	0.23116	0.925733	0.075944	-9.721	-0.30031	0.925275	0.20243	-9.816	-0.19693	1	0.3888	-9.351	-0.063711	1	0.32275	-13.957	0.035556	1	0.77444	-13.893
ATP11B	-0.06575	1	0.80044	-6.215	0.15338	1	0.46345	-6.236	0.1501	1	0.49142	-8.927	-0.63761	0.915009	0.18379	-9.626	-0.27982	0.870428	0.077481	-10.588	0.017682	1	0.27448	-8.731
ATP11C	-0.023304	1	0.48851	-11.043	-0.20193	0.91955	0.078267	-10.539	0.24013	0.90674	0.14976	-11.061	0.72589	0.749941	0.064112	-10.76	-0.015797	0.964635	0.14277	-12.107	0.11538	1	0.40359	-11.197
ATP12A	0.26907	0.893937	0.048761	-10.299	0.27043	0.971815	0.11786	-10.482	-0.04253	1	0.89832	-7.126	0.038012	1	0.48303	-5.735	-0.073488	1	0.72006	-11.472	-0.0097511	1	0.51099	-12.624
ATP13A1	0.25629	0.908514	0.061973	7.662	0.14003	1	0.43506	8.561	-0.091309	1	0.69619	-6.101	0.10043	1	0.42321	-5.242	-0.72172	0.005074	1.07E-05	12.33	-0.9108	0.155903	0.0017179	17.208
ATP13A2	0.0039173	1	0.2937	-9.396	-0.30366	0.937751	0.098629	-9.532	0.10362	1	0.44671	-6.263	0.085679	1	0.40761	-1.822	0.011492	1	0.26651	-8.846	-0.076445	1	0.66627	-10.217
ATP13A3	-0.046994	1	0.63108	-8.213	-0.15502	0.993522	0.32708	-8.463	0.11976	1	0.34716	-8.62	0.17287	1	0.42195	-7.682	0.14738	1	0.22239	-9.133	0.29909	0.235168	0.0083728	-6.424
ATP13A4	-0.010937	1	0.50436	-12.507	-0.053003	1	0.65135	-10.99	-0.089509	1	0.44935	-9.847	0.16534	0.981458	0.31265	-9.806	-0.078836	1	0.4952	-14.183	-0.11574	1	0.33892	-13.953
ATP13A5	0.0026157	1	0.56054	-11.83	0.053343	0.99274	0.23903	-11.386	0.20948	0.991437	0.23171	-10.381	0.21084	0.947332	0.20394	-10.434	-0.11582	1	0.25538	-13.177	-0.31068	0.806517	0.069522	-14.071
ATP1A1	-0.63638	0.95325	0.11538	7.719	-0.93461	0.868989	0.039156	5.736	0.25787	1	0.24063	9.138	-0.41313	1	0.39984	4.239	-0.21178	0.828284	0.064988	10.569	0.19754	1	0.26696	12.319
ATP1A2	0.091772	0.869471	0.060757	-10.027	-0.069959	0.869492	0.057429	-9.892	-0.3776	0.700637	0.037796	-10.951	-0.33536	0.871511	0.11735	-11.183	-0.13044	0.948518	0.129	-12.44	-0.015432	1	0.71158	-12.791
ATP1A3	0.11419	1	0.23362	-11.555	0.24292	0.9852	0.13523	-9.485	0.3504	0.634129	0.044875	-9.819	0.53374	0.416922	0.010782	-10.448	0.10852	1	0.23178	-12.607	0.07134	1	0.29714	-13.234
ATP1A4	-0.049743	1	0.61339	-16.089	0.13917	0.925733	0.072305	-15.908	0.039823	0.912671	0.18352	-21.139	0.2896	1	0.41089	-19.078	0.015693	1	0.49306	-20.544	-0.10533	1	0.21981	-21.865
ATP1B1	0.015259	1	0.48668	-9.916	0.042558	1	0.43034	-9.521	0.61197	0.411926	0.014734	-9.132	1.0005	0.230098	0.0025203	-10.154	-0.035536	0.992118	0.19414	-9.089	0.058713	1	0.58278	-9.336
ATP1B2	-0.1034	1	0.36859	-11.867	0.0937	0.931031	0.093875	-11.711	0.055756	1	0.5497	-8.725	0.013289	0.981458	0.31246	-8.4	-0.038115	1	0.2203	-9.318	-0.38348	0.304037	0.0056317	-11.177
ATP1B3	-0.17682	0.962122	0.12365	-11.384	-0.12935	0.993522	0.36431	-8.681	0.37709	0.638903	0.046024	-9.838	0.60342	0.837317	0.10706	-8.841	-0.054097	1	0.47209	-9.208	0.060591	1	0.2154	-8.578
ATP1B4	0.017504	0.834457	0.04696	-11.145	0.019964	1	0.29385	-11.02	0.083242	0.713613	0.04085	-9.926	-0.0401	1	0.39334	-10.626	0.016062	1	0.82629	-12.042	0.03724	1	0.58047	-12.073
ATP23	0.27196	0.932608	0.092224	0.859	0.3952	0.800904	0.027118	-0.319	0.077055	1	0.51077	-3.105	0.020765	1	0.38214	-2.645	0.20749	0.913577	0.08433	-0.238	0.11099	0.908948	0.10899	-1.299
ATP2A1	0.073431	1	0.42746	-10.798	0.29945	0.907159	0.057234	-9.117	-0.39804	0.725281	0.04983	-10.996	-0.76766	0.629788	0.018018	-10.637	0.074839	1	0.20718	-11.939	-0.03975	1	0.27432	-12.836
ATP2A2	-0.16276	1	0.30291	20.849	-0.74883	0.929932	0.090477	17.418	0.86796	0.773059	0.084716	20.839	1.3722	0.829576	0.10025	18.63	-0.3561	0.978799	0.10836	24.087	-0.035611	1	0.53511	22.894
ATP2A3	0.0096707	1	0.46111	-11.338	-0.1115	1	0.48769	-11.728	-0.080362	1	0.34936	-7.416	0.075939	1	0.65214	-4.998	-0.21335	0.975712	0.16038	-11.925	-0.15477	0.918132	0.11286	-13.111
ATP2B1	0.28258	0.93469	0.093735	-0.829	0.068337	1	0.64576	-1.888	-0.44666	0.836939	0.10516	-5.427	-1.3571	0.576074	0.009824	-7.365	-0.39184	0.89041	0.084421	-1.537	-0.69225	0.220547	0.0032551	-0.283
ATP2B2	-0.13052	0.998511	0.20997	-8.48	-0.26247	0.987424	0.18327	-9.719	-0.20113	0.99273	0.3398	-9.413	-0.56537	0.927377	0.20462	-8.567	0.34817	0.377435	0.012184	-6.15	0.14127	1	0.33527	-6.063
ATP2B3	0.14654	0.902461	0.056528	-11.704	0.088025	1	0.47336	-11.464	0.037443	1	0.45728	-9.664	-0.24128	0.891358	0.1453	-8.173	-0.073882	0.998323	0.209	-13.873	-0.15677	0.951839	0.14207	-13.859
ATP2B4	0.013857	1	0.33039	-9.246	0.41562	0.669597	0.015055	-8.089	-0.14751	1	0.45646	-6.634	-0.026685	1	0.8543	-6.567	-0.085088	0.985091	0.1819	-9.928	-0.048208	0.761474	0.053824	-10.439
ATP2C1	0.032106	1	0.54441	-10.028	0.23004	0.878357	0.041445	-6.246	-0.21751	0.995993	0.34874	-1.781	-0.27057	1	0.73287	0.285	-0.23936	0.982046	0.17759	-1.273	-0.28385	0.969055	0.15438	0.954
ATP2C2	-0.0090241	1	0.81507	-10.319	-0.023689	1	0.76597	-9.518	-0.25816	0.73241	0.054178	-10.781	-0.46203	0.911748	0.17876	-11.196	-0.020978	0.957397	0.1379	-11.962	0.020226	1	0.49145	-12.581
ATP4A	0.1656	1	0.37637	-8.401	0.21492	1	0.23923	-6.84	0.24912	0.965686	0.20311	-11.042	0.02989	1	0.59201	-11.594	-0.11653	1	0.42756	-11.969	-0.15462	1	0.24828	-11.932
ATP4B	-0.0054464	1	0.4326	-12.451	0.0507	1	0.53523	-12.414	-0.044463	1	0.69289	-8.906	-0.22569	0.993816	0.3601	-9.47	-0.11954	0.915849	0.10071	-14.241	-0.11886	1	0.44885	-14.132
ATP5F1A	0.88178	0.760399	0.015924	22.941	-0.36671	1	0.54735	21.012	0.35039	1	0.51006	20.151	0.40872	0.990408	0.3424	20.339	0.57173	0.375837	0.012091	14.283	0.75612	0.776098	0.058959	19.104
ATP5F1B	-0.23304	0.843741	0.032681	20.611	-0.020289	0.99274	0.19965	18.195	-0.36372	0.927565	0.20549	11.592	0.24729	1	0.53486	14.945	0.52853	0.001217	7.95E-06	6.884	0.89302	0.012231	0.00019572	16.113
ATP5F1C	0.035171	1	0.42496	9.813	-0.0019841	1	0.5007	8.021	-0.13453	1	0.67867	2.814	0.081849	1	0.31195	4.531	0.22268	0.604195	0.030318	0.814	0.52021	0.162703	0.0047748	6.269
ATP5F1D	-0.099028	1	0.42222	21.105	-0.70824	0.987424	0.1761	18.796	-0.61528	0.882073	0.14099	8.237	-1.1054	0.911748	0.17814	10.132	0.49601	0.026677	0.00036485	8.246	0.92377	0.079058	0.0018659	15.778
ATP5IF1	0.053832	1	0.68167	-9.298	-0.13271	0.987424	0.18252	-9.372	-0.38206	0.725281	0.048398	-7.037	-0.40378	0.864994	0.10532	-4.441	0.22699	1	0.1398	-5.938	0.12688	1	0.24867	-6.187
ATP5MC1	0.026957	1	0.47763	4.374	0.15404	1	0.60956	2.614	-0.11134	0.962041	0.27331	6.535	-1.1215	0.621934	0.013705	3.737	0.35225	0.615725	0.031604	9.812	0.30581	1	0.16006	10.783
ATP5MC2	-0.17502	1	0.33367	-8.035	-0.4467	0.979812	0.15659	-8.591	-0.28886	0.998625	0.35801	-1.822	-0.23944	0.932632	0.21335	-3.269	-0.18192	0.934509	0.11178	-1.736	-0.19312	0.9978	0.20323	-4.509
ATP5MC3	0.11493	1	0.39518	-5.1	0.30443	0.925733	0.076729	-4.069	-0.25941	0.888964	0.15001	-7.722	-0.31522	0.915009	0.18217	-5.167	0.18894	0.998162	0.12512	-4.821	0.17284	1	0.31986	-5.976
ATP5ME	-0.36546	0.56627	0.0078514	-0.497	-0.38961	0.868989	0.037172	1.012	-0.052688	1	0.70937	-2.425	0.57658	1	0.29219	-1.123	-0.045727	1	0.60005	-1.418	-0.024131	0.836648	0.079547	-0.788
ATP5MF	-0.44985	0.983979	0.16497	19.015	-0.23554	1	0.58518	18.052	-0.21775	1	0.64906	12.446	-0.44058	0.839868	0.08133	11.077	-0.039778	1	0.49578	9.976	0.56648	0.433349	0.019772	12.663
ATP5MG	1.0922	0.391302	0.0019969	8.377	-0.47834	1	0.29841	6.541	-0.3705	0.95404	0.24035	4.162	-0.37781	1	0.62352	4.445	0.16075	1	0.25914	0.684	0.4438	0.968107	0.10528	2.062
ATP5MGL	0.14989	1	0.29941	3.519	0.037906	1	0.48704	2.729	0.50663	0.799856	0.095005	1.607	1.4586	0.472543	0.014593	3.264	0.22373	0.779313	0.056442	1.587	0.045872	1	0.85093	1.786
ATP5MJ	0.50325	1	0.45546	5.76	-0.1641	0.993522	0.36604	4.783	-0.44455	0.793136	0.08241	2.149	-1.0067	0.863255	0.096358	5.681	-0.94156	0.912878	0.096004	3.68	0.087643	1	0.77728	5.003
ATP5MK	-0.89991	0.948725	0.1047	-1.302	0.26798	1	0.54122	1.957	0.55369	0.903659	0.14665	-0.735	0.76442	1	0.29947	0.69	-0.26677	1	0.45752	-0.733	0.042767	1	0.39675	-1.265
ATP5PB	-0.28113	0.915963	0.076787	13.313	0.55007	0.979812	0.14829	13.81	-0.17937	0.987987	0.32864	7.921	-0.49625	0.967795	0.23886	7.971	0.14064	1	0.14163	7.424	-0.018976	1	0.55408	8.52
ATP5PD	-0.62303	0.967704	0.12885	22	0.69459	1	0.39569	20.288	-0.25112	0.989073	0.3317	11.561	-0.84152	0.871511	0.11981	10.086	0.33934	1	0.17177	10.304	0.70048	0.635807	0.038127	15.413
ATP5PF	-0.095631	1	0.365	3.976	-0.075788	0.993522	0.30273	2.134	-0.095936	1	0.54469	-1.118	-0.63014	0.870745	0.11211	-1.693	0.29375	0.764898	0.054458	-0.4	0.55965	0.483767	0.023894	4.393
ATP5PO	0.48372	0.908514	0.065432	16.974	-0.060843	1	0.61146	12.177	-0.070174	1	0.83384	7.479	0.33084	1	0.73517	11.187	0.44408	0.188451	0.004664	3.904	0.8515	0.014602	0.00024095	7.721
ATP6AP1	-0.13684	1	0.33801	11.175	-0.14668	1	0.43435	9.549	-0.12188	1	0.49713	-1.316	-0.29852	1	0.42858	-5.098	0.24046	0.980022	0.17593	14.388	-0.29257	0.986029	0.17152	12.371
ATP6AP1L	0.060906	1	0.41955	-10.498	0.010539	0.984124	0.16102	-9.963	-0.090226	0.990415	0.33576	-6.286	-0.13102	0.96368	0.25967	-5.324	0.018555	1	0.92509	-10.81	0.18308	1	0.13539	-11.168
ATP6AP2	-0.12115	0.988228	0.18463	14.158	0.20232	1	0.77363	13.323	0.019828	1	0.60283	14.668	-0.42745	1	0.54336	12.222	-0.16404	1	0.42701	18.018	0.42624	1	0.21686	19.482
ATP6V0A1	-0.061083	1	0.82528	-6.018	-0.17123	1	0.40224	-9.962	0.013999	0.957994	0.26264	-2.694	-0.12947	1	0.39958	-4.792	-0.17175	0.975712	0.1614	-5.772	-0.26129	0.282036	0.0048899	-6.924
ATP6V0A2	0.15755	0.99444	0.18223	-7.985	-0.26653	0.960242	0.12447	-9.667	-0.028698	1	0.37754	-7.323	0.55599	0.659305	0.040672	-5.922	0.11598	1	0.13842	-11.804	0.22816	0.175734	0.0053647	-11.933
ATP6V0A4	0.13083	1	0.45691	-5.999	0.029647	1	0.59623	-5.556	-0.55372	0.550483	0.011646	-7.718	0.1564	1	0.38882	-6.521	-0.0099965	1	0.69238	-10.876	-0.076887	1	0.28988	-10.254
ATP6V0B	-0.20082	1	0.25402	19.491	-0.36445	0.99274	0.2528	16.037	-0.60438	1	0.33449	21.623	1.0068	1	0.36896	20.999	-0.034668	1	0.57189	18.978	0.31359	0.991655	0.11567	20.243
ATP6V0C	-0.012783	1	0.33077	23.738	0.63238	1	0.33114	21.889	-0.407	0.895753	0.13984	24.7	0.047856	0.99347	0.28011	22.427	-0.77503	0.915849	0.099788	23.706	-0.54051	1	0.3827	22.736
ATP6V0D1	-0.25284	1	0.54603	17.126	-0.64876	0.984124	0.14238	14.401	-0.42461	1	0.56886	11.646	-0.47408	1	0.46208	11.715	0.041086	1	0.49146	20.362	0.1414	1	0.36594	18.305
ATP6V0D2	0.02353	1	0.27431	2.594	0.035014	1	0.41185	1.452	-0.030237	1	0.54203	-3.458	-0.3025	0.9842	0.31664	-2.064	-0.20646	0.991438	0.19198	-1.892	-0.26541	0.821162	0.074255	-2.871
ATP6V0E1	0.0020752	1	0.23123	2.184	-0.031275	0.99274	0.24999	0.248	0.089047	1	0.37883	2.576	0.22977	1	0.39887	2.517	-0.048948	1	0.67251	-6.356	-0.17612	1	0.41538	-7.412
ATP6V0E2	0.24753	0.786856	0.024436	-5.9	0.15392	1	0.26068	-5.18	-0.079454	1	0.39023	-5.964	-0.19153	1	0.49936	-4.794	-0.0038207	1	0.4994	-5.43	-0.26702	0.931247	0.1221	-6.449
ATP6V1A	-0.2286	1	0.67159	20.671	-0.52365	0.959176	0.12162	16.593	-0.21714	1	0.63696	19.719	-1.1256	0.957124	0.26449	14.768	-0.50324	1	0.30063	21.842	-0.039417	1	0.44391	20.092
ATP6V1B1	0.11406	1	0.29101	-12.937	0.022043	1	0.72821	-12.697	-0.24898	0.944404	0.22725	-7.735	-0.30676	0.954403	0.25985	-7.135	-0.0063042	1	0.86916	-12.5	-0.021065	1	0.60013	-12.631
ATP6V1B2	-0.15187	0.754286	0.015	19.537	0.14118	1	0.76041	15.953	-1.0416	0.887483	0.14606	24.717	-0.40423	1	0.6183	23.053	0.14499	0.978022	0.16858	21.719	-0.20811	1	0.62244	21.531
ATP6V1C1	0.17884	1	0.46397	17.482	0.68716	0.434772	0.0042374	15.836	0.75557	0.907686	0.15206	24.837	-0.19731	0.96286	0.27619	18.067	0.12015	1	0.46138	23.39	0.32884	1	0.46932	19.891
ATP6V1C2	0.10978	1	0.79079	-6.737	-0.12432	1	0.6367	-8.383	0.26741	1	0.24693	-6.403	0.45761	1	0.3272	-6.582	-0.052943	1	0.24206	-8.785	-0.024744	1	0.60646	-7.739
ATP6V1D	-0.075063	0.98901	0.19245	20.707	0.34929	0.993522	0.27358	20.273	0.064602	1	0.59412	21.954	-0.21264	1	0.55346	19.55	-0.29457	0.961361	0.10078	23.428	-1.5725	0.597602	0.023626	22.54
ATP6V1E1	-0.21249	0.901228	0.054451	29.436	-1.0559	0.803456	0.021882	25.585	0.29238	1	0.39232	26.107	0.41139	0.898876	0.15791	21.296	-0.1437	1	0.45606	30.549	-0.28388	1	0.7256	27.419
ATP6V1E2	-0.089035	1	0.2522	-9.85	0.25493	0.925919	0.080764	-8.355	-0.11672	1	0.45456	-10.286	-0.17592	0.951433	0.24434	-9.132	0.15972	1	0.13162	-11.359	0.095039	1	0.49946	-12.792
ATP6V1F	-0.37565	0.920361	0.082693	13.612	-0.40973	0.966772	0.12982	10.28	-1.2112	0.725281	0.047701	15.159	-0.89027	0.944568	0.22551	11.83	0.055347	1	0.47629	9.416	-0.1539	1	0.37959	7.778
ATP6V1G1	-0.19851	1	0.45106	10.455	-0.19188	0.993522	0.34914	10.321	-0.39951	0.838543	0.10595	7.819	-0.12959	0.880076	0.14457	4.91	-0.14495	1	0.32963	10.497	-0.096021	1	0.32004	10.139
ATP6V1G2	0.022209	1	0.29519	-13.05	0.01986	1	0.46488	-11.851	0.012407	1	0.74048	-2.88	0.051928	1	0.71264	-4.003	0.18336	0.763362	0.053615	-10.943	0.042609	1	0.35251	-9.564
ATP6V1G3	-0.19658	0.878951	0.065709	-9.562	0.065174	0.990962	0.15004	-10.564	0.15861	0.973617	0.21172	-5.527	0.61943	0.342142	0.006384	-1.086	0.087167	0.954735	0.13572	-6.97	-0.12492	1	0.64508	-6.205
ATP6V1H	0.29076	0.843741	0.032118	17.411	-0.36246	0.817601	0.023317	13.865	0.25393	0.926154	0.16168	10.737	-0.68438	0.834395	0.074456	4.302	-0.39771	0.613489	0.025717	16.572	-0.43201	1	0.29436	15.999
ATP7A	0.024886	1	0.40552	-12.515	0.023388	0.990962	0.17733	-11.798	-0.34277	0.762022	0.068957	-10.692	-0.97502	0.634191	0.019408	-9.292	-0.11078	0.856658	0.072687	-12.808	-0.2961	0.723527	0.043329	-13.095
ATP7B	0.033172	1	0.30551	-6.063	0.12866	0.967279	0.10574	-6.356	0.20875	1	0.26901	-9.634	0.15266	0.852984	0.091858	-8.979	0.068554	1	0.26107	-5.485	-0.092744	1	0.46627	-7.054
ATP8A1	0.20881	0.893937	0.05034	-10.875	0.23053	0.969439	0.11553	-10.803	-0.21622	0.733958	0.05448	-4.42	0.57193	1	0.38562	-1.777	-0.066794	0.998323	0.21121	-12.793	0.070315	1	0.26881	-11.139
ATP8A2	0.24221	0.768748	0.020217	-8.672	0.045938	0.933027	0.086996	-8.73	-0.18783	0.90674	0.15029	-9.13	0.18139	1	0.41557	-10.046	-0.024202	1	0.63926	-10.279	-0.068133	0.937212	0.12541	-11.177
ATP8B1	-0.039373	0.99444	0.18067	-10.6	-0.14182	0.993522	0.30722	-9.669	0.14546	1	0.53248	-8.38	0.57746	0.921398	0.1759	-7.212	-0.17936	0.490598	0.014814	-13.257	-0.15011	1	0.39359	-13.192
ATP8B2	0.36373	0.757134	0.015637	-2.865	0.17272	1	0.34646	-2.296	-0.34752	0.678806	0.033726	-7.946	-0.88412	0.629788	0.018018	-7.66	0.049137	1	0.27451	-1.525	-0.26675	0.977603	0.16243	-3.398
ATP8B3	0.04657	1	0.39058	-8.988	0.17083	0.990962	0.14576	-8.091	0.078869	1	0.57313	-9.941	0.33598	0.981264	0.26266	-10.835	0.01549	1	0.79842	-10.44	0.18916	1	0.18689	-10.303
ATP8B4	0.081039	0.985391	0.17079	-13.309	-0.13734	0.993522	0.36315	-12.97	-0.014385	1	0.70259	-10.284	-0.1107	1	0.5553	-10.929	-0.015703	1	0.87474	-13.56	-0.084269	1	0.38823	-14.192
ATP9A	-0.16212	1	0.22978	-9.481	-0.30314	0.982646	0.15939	-9.426	-0.11207	1	0.57634	0.566	0.69505	0.700795	0.050248	1.979	-0.085769	1	0.29815	-8.167	-0.199	1	0.23147	-8.103
ATP9B	0.19367	1	0.29891	-3.868	0.0066583	1	0.64673	-3.689	0.039844	0.976224	0.29901	-6.567	0.17186	0.899302	0.15839	-3.15	0.020855	1	0.75273	-12.829	0.18908	1	0.22174	-12.704
ATPAF1	-0.024126	1	0.42099	-18.355	-0.035998	1	0.44018	-17.062	-0.11905	1	0.54745	-13.902	-0.10668	1	0.76014	-15.518	-0.014671	1	0.8539	-16.729	0.062536	1	0.60171	-18.94
ATPAF2	-0.030841	0.994397	0.21414	7.3	-0.23228	0.96737	0.10979	9.763	-0.095487	1	0.41321	-2.805	-0.15914	0.89925	0.15578	2.573	0.014677	1	0.25475	-3.626	0.039258	1	0.31817	1.326
ATPSCKMT	-0.097979	1	0.42079	-7.675	-0.18999	0.768628	0.018303	-6.585	-0.31646	0.802342	0.085774	-1.467	-0.33728	0.999727	0.38286	-3.563	0.16432	0.799704	0.060974	-11.65	0.25302	0.995095	0.11887	-11.406
ATR	0.097657	1	0.35554	8.173	-0.027425	1	0.56226	5.766	0.054557	0.654621	0.048862	5.244	0.65429	0.95255	0.21046	0.875	-0.088424	1	0.67888	9.547	0.31525	1	0.35063	8.633
ATRAID	-0.27688	0.914322	0.076139	-11.81	-0.056527	0.993522	0.3337	-11.772	-0.021152	1	0.5771	-9.138	0.37511	0.91895	0.17183	-7.741	0.026486	1	0.55962	-11.478	-0.31799	0.289535	0.0051783	-12.461
ATRIP	0.60904	0.893937	0.046711	13.62	0.039769	1	0.29621	11.484	-0.4277	0.908377	0.17408	2.829	0.027678	1	0.45638	7.538	-0.16705	0.974433	0.14937	11.649	-0.1467	1	0.49386	13.482
ATRN	0.24252	0.754286	0.015394	-10.978	0.11153	0.923336	0.067622	-9.1	-0.20949	0.91012	0.17785	-10.094	-0.41943	0.871511	0.11953	-8.001	-0.29416	0.671841	0.033943	-11.661	-0.3981	0.738249	0.046589	-10.999
ATRNL1	0.021373	1	0.34377	-8.124	0.077577	1	0.54997	-7.823	0.067245	1	0.3704	-9.29	0.371	0.964448	0.23178	-9.254	0.0434	1	0.49479	-8.972	0.030125	1	0.61743	-6.937
ATRX	0.2806	0.493989	0.0042123	-10.2	0.53182	0.182625	0.00082929	-8.379	-0.011469	1	0.54129	-4.53	-0.19541	0.822783	0.069467	-4.852	0.24226	0.028387	0.00039609	-10.703	0.73614	0.001518	1.78E-05	-8.868
ATXN1	-0.13701	1	0.37685	-10.119	-0.045725	0.99274	0.28467	-7.652	0.052487	0.872289	0.12856	-7.949	0.078522	0.954308	0.25698	-3.061	-0.5902	0.000261	2.74E-07	-10.775	-0.92534	0.001815	3.02E-06	-10.633
ATXN10	0.049881	1	0.26221	8.078	-0.14571	0.99274	0.23219	9.31	0.44818	0.728156	0.068519	1.517	0.40424	1	0.40107	1.373	0.082063	1	0.21386	6.707	0.14039	1	0.23266	5.634
ATXN1L	0.051452	1	0.40407	-8.241	-0.091146	1	0.73955	-8.837	-0.044319	1	0.93406	-3.788	-0.48436	0.863886	0.10037	-5.6	0.097196	1	0.30557	-5.867	-0.1765	0.966265	0.14934	-7.336
ATXN2	0.15932	0.932608	0.088747	-12.215	-0.05582	0.990962	0.19178	-12.193	0.1104	0.863393	0.12017	-9.229	-0.46989	0.864994	0.10637	-10.44	0.16524	0.575417	0.027555	-10.994	0.12887	1	0.15641	-11.477
ATXN2L	0.0084605	1	0.39179	-2.744	-0.076927	0.99274	0.29484	-1.938	0.042511	0.824713	0.10297	-3.823	-1.0675	0.725479	0.033862	-6.861	0.55314	0.009574	0.00010444	-0.45	0.60702	0.094277	0.0023752	-1.7
ATXN3	-0.07938	0.949686	0.10806	-16.258	-0.29032	0.730649	0.013442	-12.135	-0.095854	1	0.45748	-13.904	0.13231	0.984761	0.31794	-12.6	0.13689	0.895752	0.080218	-13.225	-0.15703	0.908367	0.10873	-11.817
ATXN3L	0.075632	1	0.30178	-9.744	0.11356	0.987424	0.19138	-8.301	-0.017396	1	0.40436	-8.165	-0.50761	0.920343	0.19366	-8.981	-0.093366	0.912878	0.096969	-9.726	0.063073	1	0.34446	-9.711
ATXN7	-0.075821	1	0.29421	-10.412	0.03255	1	0.55964	-8.057	-0.27737	0.695469	0.036391	-8.833	-0.019428	0.990437	0.34352	-7.897	0.0057272	1	0.19759	-11.187	-0.22321	0.9978	0.20175	-10.991
ATXN7L1	-0.0093719	1	0.5547	-8.397	-0.1839	1	0.44569	-10.194	-0.11607	1	0.85067	-4.698	0.078942	1	0.90122	-5.051	-0.15016	0.900949	0.090793	-13.102	-0.05381	1	0.75339	-13.101
ATXN7L2	0.15943	0.965244	0.12834	1.85	-0.6857	0.868989	0.055686	0.805	0.10429	1	0.44433	1.629	0.26002	0.701963	0.050431	3.214	0.055158	1	0.29772	-1.72	0.13614	1	0.30292	-2.037
ATXN7L3	0.17456	0.908514	0.065424	-13.592	0.56017	0.062376	0.00015544	-12.944	0.41562	0.717828	0.06538	-9.177	0.2786	1	0.2995	-9.034	0.98132	6.20E-05	2.74E-07	-12.225	1.3684	3.70E-05	2.74E-07	-11.974
ATXN7L3B	-0.10146	1	0.59611	-8.092	-0.072345	0.868989	0.048948	-7.366	0.14302	1	0.64661	-5.799	-0.38834	0.985885	0.32119	-4.158	0.19474	0.209404	0.0029799	-3.622	-0.17129	0.501884	0.025253	-3.302
AUH	0.17293	1	0.31553	-7.596	-0.051954	1	0.4447	-7.219	0.20157	1	0.28106	-6.033	-0.11938	1	0.42634	-5.806	-0.16066	0.975135	0.15388	-6.552	-0.087498	1	0.75037	-6.52
AUNIP	-0.034943	1	0.42214	-9.169	-0.021958	0.99274	0.22716	-6.749	-0.047429	0.988441	0.33061	-6.89	0.15749	0.957776	0.26644	-5.169	-0.12235	1	0.24441	-7.442	-0.37939	0.874084	0.091764	-5.926
AUP1	0.13203	1	0.36588	2.624	0.10549	0.999905	0.39093	0.519	-0.30176	0.781026	0.07741	-6.292	-0.72787	0.89925	0.15851	-4.473	-0.35845	0.407634	0.0094183	2.802	-0.45441	0.703354	0.039724	10.498
AURKA	0.013829	1	0.8861	14.538	-0.19586	1	0.44226	9.588	0.17485	1	0.461	18.615	0.095603	1	0.36514	17.364	0.13399	0.793726	0.059825	14.349	-0.31124	1	0.50305	12.81
AURKAIP1	-0.031056	0.985928	0.17759	7.169	-0.41688	1	0.63299	8.793	-0.037907	1	0.65362	8.11	0.11919	1	0.54869	10.431	-0.22541	1	0.23542	13.663	-0.15116	1	0.39252	11.759
AURKB	-0.60161	1	0.24497	21.898	-0.99927	0.8997	0.068257	20.053	-1.8539	0.740464	0.058955	23.725	-0.10096	1	0.50316	20.953	0.074017	1	0.60187	24.084	-0.53176	1	0.3333	22.585
AURKC	-0.055549	1	0.66508	-10.323	-0.3322	0.990442	0.20195	-7.384	-0.092717	1	0.70012	-8.545	0.1214	1	0.66332	-10.533	0.030882	1	0.61079	-7.446	0.035522	1	0.65664	-6.915
AUTS2	-0.11038	1	0.26765	-7.866	0.056928	1	0.59683	-6.587	-0.29725	0.762022	0.068983	-6.215	-0.41273	0.954403	0.26147	-7.023	-0.23317	0.634718	0.028538	-6.316	-0.21131	0.840892	0.080199	-7.034
AVEN	-0.19015	0.988228	0.18497	-12.298	-0.12536	0.999905	0.38445	-9.455	-0.10347	0.93699	0.2189	-3.569	-0.45865	0.880674	0.13038	-3.587	-0.024362	1	0.46979	-11.806	0.0031069	0.9978	0.20778	-11.031
AVIL	-0.041553	1	0.57845	0.922	-0.28462	1	0.70748	0.646	0.035482	1	0.69951	1.503	-0.087336	0.915009	0.18653	-0.76	0.086199	1	0.362	-3.545	-0.36159	0.967673	0.15019	-4.846
AVL9	0.35892	0.329439	0.0013451	-5.107	0.18086	0.974487	0.12006	-5.546	0.40164	0.342203	0.0098525	-7.969	1.1688	0.225105	0.0023805	-5.904	0.011767	1	0.58615	-6.266	-0.13149	1	0.41557	-5.899
AVP	0.090055	1	0.32134	-7.086	0.29788	0.990962	0.14545	-5.641	-0.20946	1	0.57142	-5.582	-0.55572	0.864359	0.10309	-7.119	-0.28144	0.448411	0.011749	-10.046	-0.44823	0.552502	0.018935	-9.896
AVPI1	0.13407	0.993549	0.16941	-8.318	0.16912	0.887297	0.045349	-7.198	0.088402	1	0.39233	-4.634	0.14526	1	0.4535	-6.375	-0.088337	1	0.53801	-11.19	-0.061391	1	0.437	-9.932
AVPR1A	0.26007	1	0.33337	-2.784	0.3352	0.934048	0.088561	-2.972	-0.048665	1	0.717	-1.111	-0.12752	1	0.64619	-4.552	-0.062238	1	0.35257	-7.644	-0.37931	0.759088	0.052494	-10.141
AVPR1B	-0.036664	0.985391	0.173	-10.087	-0.086662	0.993522	0.34525	-8.726	-0.15948	1	0.43758	-9.589	0.23322	1	0.4681	-7.331	-0.13081	1	0.38143	-8.395	0.14267	1	0.17952	-7.049
AVPR2	-0.18702	0.818658	0.040904	-10.136	-0.19536	0.93886	0.10218	-10.026	-0.24413	0.71276	0.040297	-7.469	-0.4062	0.910585	0.17552	-7.175	-0.044	1	0.67178	-8.773	-0.064276	0.96892	0.15162	-8.285
AWAT1	-0.099427	0.985391	0.17155	-10.26	-0.059211	0.971702	0.13625	-10.922	-0.27129	1	0.40444	-6.637	-0.13569	1	0.44795	-5.025	0.13859	1	0.13163	-13.174	-0.043496	1	0.73079	-13.228
AWAT2	0.015117	0.901228	0.054174	-8.573	0.20034	0.972937	0.11715	-8.005	0.52258	0.880288	0.12789	-4.61	0.24637	1	0.63675	-2.982	0.12799	1	0.18337	-10.854	-0.079459	1	0.48666	-10.594
AXDND1	-0.0020533	1	0.30825	-4.451	0.22679	0.93886	0.10545	-7.141	-0.20702	0.848399	0.11057	-9.75	-0.2605	0.678316	0.024625	-11.078	0.014436	1	0.26133	-4.085	-0.22636	1	0.344	-6.651
AXIN1	-0.11593	1	0.39077	-12.235	0.078636	0.99274	0.2801	-12.113	-0.5061	0.049214	4.63E-05	-11.317	-0.73093	0.131777	0.00014884	-11.524	0.050144	1	0.51413	-13.068	0.096348	1	0.43722	-13.127
AXIN2	0.026454	1	0.60301	-11.229	0.16631	0.968843	0.11479	-10.889	0.027156	0.993674	0.29589	-8.063	-0.54879	0.886169	0.13395	-7.592	-0.10359	0.975016	0.15216	-12.52	0.17323	0.977704	0.16367	-12.843
AXL	0.071161	1	0.57353	-5.713	0.080459	1	0.60353	-2.227	-0.020138	1	0.32479	-7.847	0.39125	0.618071	0.033366	-8.545	-0.43481	0.111978	0.0010096	-4.766	-0.65791	0.163093	0.0018763	-1.958
AZGP1	-0.27421	0.922495	0.084179	-7.439	-0.10477	0.999905	0.38583	-4.225	-0.064983	1	0.91161	-6.093	0.015546	1	0.62922	-6.176	-0.24641	0.85639	0.071987	-4.479	0.070226	1	0.35736	-3.142
AZI2	0.08425	1	0.75258	-5.79	-0.053869	1	0.73383	-3.997	-0.1279	1	0.75808	-2.015	0.093918	1	0.76732	-3.357	0.15785	1	0.13218	-9.741	0.12324	1	0.39242	-8.215
AZIN1	0.14944	1	0.23906	-9.275	0.10228	1	0.577	-8.651	0.31139	1	0.26054	-2.232	0.58078	0.853095	0.12207	0.069	0.60426	0.009726	0.00010663	-2.891	0.99682	0.000241	1.92E-06	-2.105
AZIN2	-0.1994	0.589128	0.0084046	-12.774	-0.26829	0.868989	0.049254	-11.634	0.10971	0.982562	0.31217	-8.918	0.092949	1	0.40978	-9.015	0.057553	1	0.54482	-13.599	0.019548	1	0.26263	-14.015
AZU1	-0.041882	1	0.47245	-7.479	-0.051266	1	0.503	-8.009	-0.087366	1	0.512	-10.889	0.052281	0.902888	0.1654	-11.315	-0.093482	1	0.49073	-12.068	-0.075574	1	0.61673	-11.568
B2M	-0.094681	1	0.41903	-10.748	-0.034441	1	0.76225	-9.586	0.087359	1	0.77801	-7.911	0.52565	1	0.29806	-7.985	0.0026718	1	0.29818	-11.843	0.2738	1	0.14111	-11.958
B3GALNT1	0.063054	0.965033	0.12273	2.951	-0.0019953	1	0.63847	2.797	-0.15591	1	0.53651	-2.394	-0.25077	1	0.58905	-4.449	0.062349	1	0.54535	0.904	-0.74299	0.446368	0.01174	0.093
B3GALNT2	-0.046664	1	0.54915	-11.272	0.10185	1	0.75187	-11.106	-0.068163	1	0.65414	-10.827	0.083412	1	0.77574	-9.629	-0.066025	1	0.26815	-11.128	-0.069396	0.764295	0.055566	-10.519
B3GALT1	-0.34193	0.95325	0.11459	-3.72	-0.28791	0.959436	0.12329	-1.936	-0.1716	0.892052	0.15717	-4.575	-0.82803	0.764091	0.046934	-2.845	-0.10231	1	0.4149	-4.649	-0.024698	1	0.41329	-4.738
B3GALT2	0.094072	1	0.37152	-7.659	0.19796	1	0.29975	-9.025	0.27809	0.887328	0.13352	-9.802	0.50654	0.844639	0.11235	-9.86	0.017627	1	0.21127	-10.03	0.42319	0.317099	0.012659	-9.861
B3GALT4	0.082077	0.934874	0.095196	-3.499	0.27112	0.990962	0.19116	-2.978	-0.17389	1	0.43528	-8.614	0.22147	1	0.30793	-6.891	0.0023901	1	0.55332	-6.082	-0.066176	1	0.35155	-6.12
B3GALT5	0.079045	1	0.62346	-10.058	0.15809	1	0.4865	-9.391	0.026327	1	0.52454	-10.877	-0.1391	1	0.63862	-11.106	-0.020312	1	0.23359	-13.963	-0.054476	1	0.66382	-14.044
B3GALT6	0.0023667	0.993549	0.16959	-11.519	0.21549	0.96737	0.10723	-6.647	-0.24066	0.699944	0.037061	-10.636	-0.20918	1	0.50384	-10.012	0.028128	1	0.55543	4.902	0.3412	0.959018	0.10254	9.586
B3GAT1	0.027824	1	0.32988	-10.94	-0.31005	0.883913	0.062116	-9.585	-0.18483	1	0.49769	-10.08	0.066899	1	0.78222	-8.486	0.1229	0.886089	0.07808	-12.142	0.2693	1	0.19855	-13.191
B3GAT2	-0.023943	0.768074	0.01852	-11.49	-0.1131	0.933519	0.096558	-12.542	0.21345	0.671791	0.05226	-8.31	0.30779	0.950905	0.20873	-8.395	-0.092774	1	0.6957	-11.724	0.17319	1	0.27146	-11.451
B3GAT3	0.02184	1	0.33456	-0.151	-0.40291	0.975703	0.14968	1.462	-0.51667	0.720306	0.044541	-3.79	-1.1396	0.469484	0.0053808	-7.307	0.021067	1	0.23811	8.431	0.077903	1	0.50168	12.268
B3GLCT	0.0030562	0.949142	0.10623	-9.118	0.026699	1	0.58031	-9.7	-0.11627	1	0.44275	-7.118	0.24092	1	0.57979	-9.821	-0.033623	1	0.26701	-8.035	0.072165	1	0.38509	-8.36
B3GNT2	-0.13534	0.756651	0.027356	-7.521	-0.42905	0.307934	0.0012564	-5.797	-0.15077	0.976475	0.30212	-6.198	-0.41877	0.864994	0.10564	-3.529	-0.24916	0.437183	0.011135	-2.421	-0.63787	0.215205	0.0031339	-0.202
B3GNT3	-0.025057	0.99936	0.22201	3.425	0.097544	1	0.47069	4.319	-0.42371	0.850428	0.11459	-4.201	0.21417	1	0.38897	-4.045	0.045819	1	0.29906	-4.262	0.21899	1	0.15658	-4.328
B3GNT4	-0.18572	1	0.45274	0.782	-0.29206	0.99274	0.2671	0.868	0.13446	1	0.55242	-0.48	-0.068355	1	0.77085	-1.655	-0.15888	1	0.37772	-1.927	-0.19746	1	0.3665	-1.819
B3GNT5	0.021805	1	0.74584	-6.07	-0.32112	0.973853	0.1457	-7.783	0.29293	0.634129	0.045024	-6.579	0.54209	0.854289	0.12487	-7.902	-0.030823	1	0.66688	-8.358	0.082835	1	0.50368	-5.865
B3GNT6	-0.18618	0.98901	0.19667	-10.148	-0.14851	0.856255	0.030914	-9.055	-0.4964	0.722107	0.045963	-7.277	-0.47998	0.972126	0.29791	-7.101	0.069258	1	0.45027	-3.042	0.2278	1	0.19797	-3.131
B3GNT7	0.026926	0.936488	0.097017	-11.607	0.10652	0.990962	0.15566	-9.386	0.22279	0.794284	0.091914	-8.253	0.4105	0.848842	0.11933	-6.667	0.056375	1	0.38588	-11.531	0.22611	0.85424	0.074214	-10.705
B3GNT8	0.10995	1	0.24575	-10.47	0.22409	0.901412	0.052536	-8.746	0.27391	0.769317	0.082826	-8.553	0.51183	0.930047	0.18255	-9.8	0.12934	0.599045	0.023484	-10.346	0.033294	1	0.44882	-10.551
B3GNT9	-0.11531	1	0.52072	7.399	0.089866	1	0.50456	7.346	-0.14604	1	0.51414	-5.442	0.02114	1	0.61248	-6.494	-0.11392	1	0.40374	3.083	-0.1082	1	0.14796	6.555
B3GNTL1	0.14301	1	0.51253	-10.071	0.30091	0.981542	0.12828	-8.166	-0.029538	1	0.55288	-7.477	-0.069153	1	0.58099	-7.988	0.068551	1	0.30597	-10.274	0.12764	0.954649	0.10086	-11.071
B4GALNT1	0.14331	0.916535	0.073506	-10.291	0.17824	0.978264	0.12216	-9.964	0.17471	1	0.35908	-8.451	0.13239	1	0.41242	-8.513	0.071351	0.605051	0.030554	-10.074	0.19825	1	0.23222	-10.555
B4GALNT2	0.09436	1	0.2917	-8.716	0.086087	1	0.71713	-10.676	0.16026	0.896679	0.1423	-6.159	0.37642	1	0.3028	-7.411	0.029552	1	0.68021	-9.044	-0.081059	1	0.71991	-8.966
B4GALNT3	-0.027396	1	0.67564	-9.833	0.0045507	1	0.55759	-9.271	-0.027104	0.966548	0.28454	-9.871	-0.018779	1	0.34393	-9.213	0.24736	0.658673	0.03646	-10.144	0.35514	0.975373	0.10852	-9.724
B4GALNT4	0.0096313	1	0.45997	-8.88	-0.011176	1	0.71003	-8.423	0.23966	0.980442	0.2193	-7.206	0.07889	1	0.78406	-6.775	0.042533	1	0.52355	-11.109	0.12585	1	0.27346	-10.622
B4GALT1	-0.012437	1	0.70735	-9.412	0.20057	0.996503	0.21889	-8.423	0.53929	0.549104	0.027739	-9.284	0.40474	0.804414	0.085069	-9.48	0.0095707	1	0.49743	-12.237	-0.060577	1	0.27677	-13.162
B4GALT2	0.18301	1	0.48444	-1.36	0.19626	0.951431	0.097786	0.425	-0.038736	0.86644	0.12175	-1.772	-0.019489	0.954862	0.21441	-0.804	0.015512	1	0.39983	-7.361	-0.2808	0.993688	0.18777	-9.648
B4GALT3	0.009652	1	0.36952	-2.656	0.14883	0.998888	0.22624	-4.678	-0.091267	1	0.49754	-4.287	-0.41374	0.924353	0.20023	-3.21	-0.19467	0.800602	0.05867	-3.009	-0.20889	0.9978	0.20439	-2.884
B4GALT4	-0.11569	0.872784	0.06272	-10.09	0.025094	0.990962	0.1514	-7.883	0.10441	0.895157	0.16007	-10.772	-0.15772	0.852902	0.091389	-11.222	-0.028519	1	0.26563	-9.307	-0.12331	1	0.31219	-9.617
B4GALT5	-0.22495	0.456183	0.0035616	-11.298	-0.48688	0.243739	0.00068838	-8.792	-0.37104	0.788385	0.079271	-7.912	0.32122	0.623495	0.016741	-5.393	-0.31526	0.111978	0.0010107	-9.606	-0.35099	0.493944	0.014824	-7.509
B4GALT6	-0.010226	1	0.50153	-9.031	0.16437	1	0.45062	-7.44	-0.068139	1	0.4053	-8.687	0.15856	1	0.59755	-8.157	-0.174	0.925125	0.10716	-11.491	0.091161	1	0.14543	-9.457
B4GALT7	0.018869	1	0.58591	4.12	0.37981	0.934048	0.088272	10.021	-0.32029	0.725281	0.048453	-10.402	-0.29134	0.870804	0.11277	-11.161	0.77106	0.048349	0.0007667	21.009	0.83514	0.958001	0.10185	22.247
B4GAT1	0.085057	1	0.25299	-6.476	0.058548	1	0.39791	-4.188	-0.15551	1	0.53179	-8.517	-0.4341	0.915009	0.18611	-9.076	0.092253	1	0.20423	-0.503	0.2274	1	0.17941	-1.078
B9D1	-0.28688	0.878951	0.065759	-9.347	-0.3114	0.866337	0.033505	-9.577	0.26317	0.920711	0.15947	-4.711	0.28018	1	0.38712	-5.401	-0.052685	1	0.66187	-8.249	-0.096096	1	0.17123	-8.946
B9D2	0.0034372	0.988228	0.17955	-7.844	-0.060483	0.993522	0.36489	-7.794	0.20834	0.966094	0.20523	-10.341	0.36202	0.788562	0.077133	-9.392	-0.11367	0.967148	0.14454	-9.509	-0.082781	1	0.47853	-7.756
BAALC	-0.083666	1	0.48916	-6.837	-0.124	0.868989	0.056091	-5.199	0.48733	0.29513	0.0074393	-8.993	0.39685	0.99347	0.27905	-8.717	0.022315	1	0.65181	-9.535	0.020476	1	0.61536	-9.229
BAAT	0.076837	1	0.28123	-4.738	0.1517	0.990962	0.14955	-4.354	-0.53712	0.613324	0.020684	-6.556	-0.59713	0.804894	0.060787	-7.512	0.020911	1	0.6443	-7.873	0.0068466	1	0.52984	-7.012
BABAM1	-0.10778	1	0.53308	-0.624	0.067349	1	0.37442	-0.417	-0.4195	0.601218	0.019407	-4.633	-0.10748	1	0.70852	-1.912	0.14337	1	0.25214	-2.397	0.21449	1	0.15669	-3.678
BABAM2	0.10018	1	0.38326	-8.915	0.19175	0.990962	0.19212	-9.347	-0.27236	0.900326	0.16571	-5.439	-0.33376	0.990588	0.34642	-4.085	0.12434	0.953912	0.098032	-3.39	0.092865	1	0.4286	-3.249
BACE1	0.0027203	1	0.35555	-7.412	-0.17032	0.99274	0.2493	-8.402	-0.25489	0.908377	0.17444	-7.071	0.0062024	1	0.72089	-7.872	0.16816	0.868723	0.073452	-8.463	0.12352	1	0.17206	-9.36
BACE2	-0.020861	1	0.59911	-9.881	-0.01003	1	0.46979	-10.599	0.23513	0.896679	0.14294	-10.423	0.017914	1	0.42723	-9.93	-0.089523	0.947323	0.12484	-11.298	-0.025639	1	0.37204	-10.957
BACH1	0.10265	1	0.29524	-12.355	-0.019132	1	0.41559	-12.795	0.068163	0.962725	0.19286	-6.147	0.092753	0.697224	0.049712	-6.137	0.17771	0.322465	0.0097598	-12.378	0.75892	0.004217	5.67E-05	-10.934
BACH2	-0.057318	1	0.27773	-6.983	0.029492	1	0.57251	-5.847	-0.1468	1	0.57252	-9.403	-0.10973	1	0.50867	-9.085	0.2371	0.400008	0.013622	-11.708	0.63789	0.001006	1.07E-05	-11.081
BAD	-0.2437	0.981716	0.15663	-6.755	-0.063014	1	0.46715	-6.3	-0.13185	1	0.46863	-8.968	-0.66186	0.877631	0.12577	-9.754	0.018297	1	0.63074	-6.17	-0.22241	1	0.26154	-8.492
BAG1	-0.084825	1	0.6312	-9.297	0.018112	0.998458	0.37976	-7	-0.04735	0.749212	0.075426	-8.398	0.5816	0.739884	0.061449	-6.692	0.038287	1	0.45637	-8.411	0.15664	1	0.41041	-8.536
BAG2	0.053459	1	0.53668	-7.6	0.14694	1	0.65942	-7.881	-0.23872	0.912671	0.18613	-6.014	0.27682	1	0.46828	-3.162	-0.022959	1	0.58066	-7.327	-0.18369	0.9978	0.20601	-7.755
BAG3	0.0096784	0.99444	0.19469	-13.151	0.032115	0.990962	0.15672	-12.806	0.042181	1	0.54792	-11.009	0.63648	0.849162	0.11994	-10.204	0.12944	1	0.45935	-12.578	0.14354	1	0.2564	-13.494
BAG4	-0.040048	1	0.52812	0.971	-0.31542	0.99274	0.29234	0.194	-0.2813	0.887483	0.14712	3.743	-0.83616	0.960631	0.27216	-0.779	-0.013887	1	0.5974	-5.746	0.042904	1	0.59488	-5.862
BAG5	0.050884	1	0.39081	-6.47	-0.031477	1	0.404	-6.701	0.082788	1	0.52384	-5.843	0.29987	0.993787	0.2809	-6.495	0.12418	1	0.38675	-4.064	0.25185	1	0.17065	-1.046
BAG6	0.36044	0.525253	0.0048175	-6.32	0.52443	0.425179	0.0038652	-8.043	0.043765	1	0.81146	1.083	0.09407	1	0.30792	1.239	0.72032	6.20E-05	2.74E-07	-10.241	1.2755	3.70E-05	2.74E-07	-9.143
BAHCC1	-0.16005	0.920361	0.082645	-12.026	-0.3673	0.868989	0.038357	-11.794	0.16783	0.596211	0.037897	-9.111	0.60606	0.646574	0.038097	-8.936	-0.1781	0.743626	0.047887	-14.165	-0.1005	1	0.3784	-14.108
BAHD1	0.061047	1	0.45968	-10.844	-0.0087252	1	0.67434	-10.81	-0.18608	1	0.53811	-4.845	-0.71685	0.864359	0.10226	-3.589	0.02103	1	0.43911	-10.03	0.044175	1	0.30701	-7.396
BAIAP2	0.12047	1	0.2236	-7.36	0.018473	1	0.39219	-7.624	-0.17051	1	0.39393	-8.755	-0.33185	0.997619	0.37892	-7.75	0.11436	1	0.21361	-7.413	0.2727	1	0.14885	-6.978
BAIAP2L1	-0.099174	1	0.31573	-11.745	-0.18786	0.868989	0.055638	-10.949	-0.061306	1	0.61033	-10.316	0.22082	1	0.30915	-9.69	0.062341	1	0.68573	-12.618	0.037979	1	0.71875	-12.845
BAIAP2L2	-0.044389	1	0.27846	-11.644	-0.024408	0.925733	0.076593	-10.506	0.30196	0.334659	0.0094265	-9.778	0.70553	0.640971	0.037193	-10.103	0.044716	1	0.57977	-12.751	-0.0051901	1	0.75434	-13.779
BAIAP3	0.10439	1	0.65052	-6.996	0.13511	1	0.55818	-6.999	-0.41877	0.646374	0.025604	-10.106	-1.0324	0.790541	0.055367	-9.995	-0.088617	1	0.34715	-10.081	0.14547	1	0.47723	-10.243
BAK1	-0.29288	0.947567	0.10058	-7.281	-0.30938	0.99274	0.2128	-5.957	-0.39825	0.957342	0.25721	9.187	0.1187	1	0.56874	12.23	0.028851	1	0.57849	8.94	-0.21761	1	0.24216	7.043
BAMBI	-0.42233	0.98901	0.19411	18.989	-0.93546	0.972775	0.14505	16.91	-0.57518	0.377979	0.0033903	-3.267	-0.5939	0.81924	0.065888	-2.014	-0.49386	0.952897	0.13148	21.85	-1.0068	1	0.22983	22.019
BANF1	1.1545	0.929836	0.083198	15.839	0.3567	0.99274	0.24146	14.069	-1.2077	0.957342	0.25792	16.42	-2.1329	0.863886	0.098913	12.145	0.32152	0.975712	0.16342	15.707	-0.64943	1	0.32017	15.302
BANF2	0.066199	1	0.49455	-9.519	0.34854	0.937874	0.089661	-7.314	-0.24572	0.912671	0.18245	-9.826	-0.48943	0.890909	0.14456	-9.409	-0.12057	0.453769	0.012187	-12.293	0.0012756	0.834241	0.078574	-11.857
BANK1	0.1097	1	0.36016	-9.969	0.1164	1	0.48215	-9.687	0.27092	1	0.27771	-8.679	0.19399	1	0.60932	-8.731	0.10928	1	0.4396	-11.802	0.048321	1	0.60873	-11.25
BANP	0.16188	1	0.53154	24.01	-1.0631	0.920903	0.0844	20.015	-1.3869	0.842145	0.10827	19.189	-1.0881	0.890909	0.14398	15.736	-0.55531	0.975712	0.15816	22.726	-0.20935	1	0.82114	22.165
BAP1	0.2953	1	0.63723	21.374	-0.020216	0.993522	0.30214	17.373	0.94595	0.031814	0.00011978	2.417	1.3583	0.278143	0.0040811	4.315	0.092645	1	0.35556	12.885	0.018719	1	0.61926	17.452
BARD1	0.12556	0.906914	0.073746	18.976	-0.0088334	0.868989	0.050705	15.269	-0.24937	1	0.67898	17.439	-0.4337	1	0.46918	18.8	-0.18951	0.875925	0.075945	26.594	-1.2134	0.304726	0.0057199	23.36
BARHL1	0.31891	0.893937	0.050184	-0.447	0.27991	0.916445	0.065321	-0.88	-0.061231	1	0.26993	-8.077	-0.36804	0.932632	0.21318	-6.849	0.014134	1	0.36865	-5.773	-0.082065	1	0.27602	-6.415
BARHL2	-0.16674	0.988228	0.18411	-7.198	0.18447	1	0.46063	-2.967	0.13049	1	0.51918	-2.723	0.58501	0.848842	0.11773	-3.066	0.0053191	1	0.75824	-1.293	0.16033	1	0.36519	-0.828
BARX1	-0.057809	1	0.26243	-12.117	0.0080276	0.993522	0.35806	-11.381	-0.20395	0.739672	0.057869	-8.482	0.0078914	0.786829	0.05178	-11.214	-0.077487	0.42018	0.010159	-12.325	-0.025913	1	0.21468	-12.334
BARX2	0.0038143	1	0.52	-12.319	0.050112	1	0.49243	-11.9	-0.13169	0.890084	0.15483	-9.517	-0.18661	1	0.445	-10.268	-0.11034	1	0.38824	-13.344	0.0724	0.980998	0.168	-12.754
BASP1	0.047575	1	0.41888	-11.401	0.045232	1	0.7338	-11.368	-0.079255	1	0.42291	-9.297	-0.35058	0.951433	0.25385	-8.769	0.092669	0.632177	0.033919	-14.349	0.23315	0.522672	0.02706	-14.613
BATF	0.25956	0.908514	0.062763	-4.147	0.16407	0.998888	0.2278	-6.735	-0.14297	1	0.24123	-6.551	-0.49466	0.871511	0.11683	-5.061	0.28634	0.432217	0.015919	-3.695	0.13175	1	0.18289	-1.776
BATF2	-0.054538	0.955421	0.11679	-3.205	-0.15706	1	0.51185	-3.47	0.09641	0.962725	0.193	-3.442	0.92608	0.457029	0.013647	-2.834	0.1102	1	0.15035	-0.124	0.071035	1	0.37951	0.955
BATF3	0.16746	0.99444	0.19536	-9.455	-0.066791	0.975703	0.14009	-9.949	0.001395	0.996621	0.23696	-9.943	0.14673	1	0.52856	-9.002	0.024774	1	0.93222	-11.308	-0.074862	0.976576	0.16119	-12.011
BAX	-0.0025231	0.953502	0.11579	-17.226	-0.041919	0.987424	0.18717	-15.491	0.32125	0.342203	0.0098443	-15.7	0.47324	0.687824	0.047338	-15.026	-0.010768	1	0.64731	-15.66	-0.22569	0.746934	0.048141	-17.397
BAZ1A	0.20929	0.857222	0.034902	-9.971	0.20576	0.996503	0.22034	-10.657	-0.32185	0.81907	0.096255	-7.796	-0.54459	0.848365	0.08455	-8.47	0.34191	0.001205	7.68E-06	-11.379	0.43625	0.016539	0.00028206	-12.167
BAZ1B	0.010002	1	0.2177	-1.53	0.013916	1	0.49232	-0.204	-0.39721	0.553812	0.012269	-9.706	-0.21486	0.95279	0.21175	-9.829	-0.10464	1	0.33924	-7.091	-0.33981	0.597891	0.023673	-5.953
BAZ2A	-0.32386	0.983734	0.16142	-2.976	-0.32394	0.99274	0.2871	-0.688	-0.17824	0.503101	0.022591	-2.664	0.45029	0.590614	0.027861	-4.608	-0.22418	0.899066	0.090305	-5.889	-0.32503	0.988414	0.17331	-2.708
BAZ2B	-0.16422	0.821082	0.042527	-8.339	-0.30767	0.789913	0.020609	-5.699	-0.37193	0.882669	0.14197	-10.911	-0.53054	0.786829	0.054661	-10.52	-0.084649	1	0.73735	-10.894	-0.21943	1	0.34268	-12.122
BBC3	0.030759	1	0.47822	2.741	-0.21696	0.856255	0.02894	1.183	0.14777	0.369505	0.011989	-8.162	0.31504	0.540184	0.022192	-10.633	-0.040133	0.605008	0.024107	1.873	-0.19999	0.820728	0.073166	6.524
BBIP1	0.22037	0.99444	0.19681	-4.854	-0.31756	0.99274	0.2244	-4.591	0.046629	1	0.58078	-4.755	-0.71491	0.764091	0.046104	-5.562	0.094994	1	0.47293	-4.783	0.039844	1	0.32499	-4.234
BBLN	0.10504	1	0.3871	-5.301	0.046783	1	0.32074	-3.303	0.21125	1	0.2538	-4.778	0.36844	0.983507	0.26473	-2.239	0.094108	1	0.38322	-0.328	0.22112	1	0.16798	-1.207
BBOF1	0.11491	1	0.29444	-8.069	0.21367	0.996674	0.22235	-6.59	0.085681	1	0.47676	-6.901	0.17717	0.995226	0.34383	-7.725	-0.046865	1	0.485	-11.146	0.051436	1	0.75331	-10.11
BBOX1	0.018654	1	0.56148	-12.72	0.12072	1	0.29265	-12.039	0.047416	1	0.54709	-9.694	0.41709	1	0.34941	-8.449	0.11325	1	0.17761	-13.889	0.03636	1	0.84175	-14.516
BBS1	0.053241	1	0.5116	-7.317	-0.038853	0.990962	0.18901	-7.557	-0.18667	1	0.4669	-5.944	-0.1862	0.891358	0.14577	-6.747	0.13907	1	0.18062	-3.345	0.35208	0.228279	0.0079836	-3.882
BBS10	0.021965	0.99444	0.19791	-9.236	-0.10516	0.987424	0.17561	-10.21	0.19737	1	0.38123	-2.125	-0.0051502	0.967795	0.24027	-4.133	0.01844	1	0.37108	-9.037	-0.059723	0.9978	0.20619	-10.365
BBS12	-0.055814	1	0.37303	-13.395	-0.071986	1	0.55208	-12.69	0.18645	0.772911	0.084581	-9.181	-0.40947	0.853554	0.12425	-8.757	0.038864	1	0.75051	-7.489	-0.041369	1	0.33401	-6.568
BBS2	-0.016166	1	0.39386	-9.547	-0.082679	1	0.67473	-10.435	-0.36617	0.820912	0.097777	-7.576	-0.55684	0.764091	0.045492	-9.066	0.022275	1	0.76092	-11.606	-0.007146	1	0.21719	-11.538
BBS4	0.0046973	1	0.4059	-9.547	-0.24871	0.796988	0.021052	-9.416	0.29324	0.760945	0.079826	-10.007	0.38099	0.807465	0.087739	-9.146	-0.028876	1	0.71588	-13.535	-0.021249	1	0.43165	-13.959
BBS5	-0.099534	0.995612	0.21569	-6.073	-0.33919	0.993522	0.30767	-5.524	0.17504	1	0.70004	-1.04	0.29511	1	0.53149	-3.329	0.014663	1	0.48617	-5.29	0.12682	1	0.19419	-4.367
BBS7	0.13195	1	0.3629	-10.298	0.032645	1	0.27192	-11.025	-0.031299	1	0.91211	-8.968	-0.010148	1	0.53177	-7.064	-0.06283	0.996851	0.20107	-10.214	-0.26053	0.75707	0.051897	-11.829
BBS9	0.038238	1	0.58101	-5.042	-0.027057	1	0.54723	-7.277	0.63843	0.342035	0.0097719	-7.911	0.79212	0.819962	0.096645	-9.162	0.15264	1	0.35891	-6.531	0.062454	1	0.25884	-9.245
BBX	0.0078027	1	0.48264	-13.417	0.11309	1	0.23914	-13.055	-0.024926	1	0.6196	-10.612	-0.48214	0.764091	0.046402	-11.603	0.081258	0.762561	0.05316	-12.923	0.33461	0.045044	0.00093281	-12.511
BCAM	-0.031718	1	0.35471	-9.608	0.063161	1	0.75346	-7.934	0.21385	1	0.24435	-8.061	0.34736	1	0.30244	-8.375	0.027653	1	0.32245	-10.701	0.075081	1	0.55152	-12.111
BCAN	0.070097	1	0.34555	-9.348	0.035141	1	0.33535	-8.431	-0.14008	0.97897	0.30695	-9.767	-0.7421	0.57782	0.010154	-8.897	-0.16624	0.926214	0.10772	-9.94	-0.10048	0.958539	0.14586	-10.34
BCAP29	0.24935	0.981976	0.14506	-4.875	0.033383	1	0.63173	-5.65	-0.33397	0.766531	0.070142	-7.356	-0.7168	0.881113	0.13181	-7.269	-0.098591	1	0.84999	-9.266	0.0068301	1	0.73144	-9.836
BCAP31	-0.044707	1	0.30008	-2.335	-0.07318	1	0.3979	-1.241	0.17479	1	0.44275	-4.574	0.50921	0.844639	0.11282	0.939	0.18508	0.078133	0.0014147	-2.739	0.57973	0.109517	0.0029163	-2.398
BCAR1	0.074064	1	0.41946	5.655	-0.77488	0.926738	0.088183	4.501	0.10571	0.91012	0.16752	-3.797	0.063281	1	0.40124	-0.016	0.023384	1	0.60187	10.47	-0.45507	1	0.25456	9.453
BCAR3	-0.080418	0.985244	0.16864	3.892	0.19386	1	0.30496	7.322	-0.4074	0.804066	0.086323	-4.574	-0.61489	0.910585	0.17394	-3.479	-0.097487	1	0.3256	13.955	-0.24187	1	0.53727	17.641
BCAS1	-0.24196	0.835482	0.047507	-11.008	-0.29879	0.868989	0.043108	-10.069	-0.011298	0.886621	0.14418	-0.689	-0.1396	1	0.37367	-1.452	-0.087827	1	0.33398	-5.903	0.096882	1	0.26021	-5.964
BCAS2	0.17802	0.98515	0.14783	13.861	0.041421	1	0.25493	12.904	-0.03087	1	0.72386	10.366	-0.52859	1	0.59816	5.933	0.2703	0.942991	0.09147	16.215	0.021183	1	0.24429	14.845
BCAS3	0.14313	1	0.48858	-8.093	-0.086516	0.9423	0.11276	-9.226	0.041196	1	0.32673	-9.082	-0.055012	1	0.44498	-8.955	0.044957	1	0.68414	-11.289	-0.15842	0.990678	0.18121	-12.293
BCAS4	-0.19491	0.967704	0.12777	-9.423	-0.1533	1	0.74033	-6.674	-0.31843	0.652788	0.027132	-10.159	-0.13362	0.992197	0.35569	-8.877	-0.047685	1	0.24401	-7.875	-0.316	0.920306	0.11547	-9.827
BCAT1	-0.20091	0.98388	0.1471	4.693	-0.14678	0.987424	0.1848	5.686	-0.014045	0.916704	0.19193	-11.191	-0.31059	0.951433	0.25426	-11.452	0.27539	1	0.13727	5.924	0.24493	1	0.41724	4.924
BCAT2	0.074543	1	0.37655	-10.264	0.091472	0.993522	0.25075	-9.442	0.39682	0.863139	0.11971	-6.886	0.49708	0.525893	0.020091	-7.032	-0.034341	1	0.41529	-10.293	0.038309	1	0.36949	-10.952
BCCIP	-0.023857	1	0.28125	10.265	0.039023	1	0.69354	11.189	0.18537	0.615738	0.040635	6.93	-0.18028	1	0.51425	6.883	0.16256	1	0.58228	12.371	0.18549	1	0.529	11.962
BCDIN3D	0.033998	1	0.3674	-3.105	-0.071407	1	0.43365	-3.907	-0.036123	1	0.31619	-0.115	-0.11318	1	0.54275	-2.71	-0.061877	1	0.4982	-7.729	0.072115	1	0.68719	-7.551
BCHE	-0.087106	1	0.59702	-7.203	0.073746	1	0.55142	-4.997	-0.1514	0.888964	0.15033	-9.578	0.2077	1	0.3049	-9.971	-0.003164	1	0.63681	-8.722	0.026785	0.865719	0.08953	-7.043
BCKDHA	0.18541	0.94413	0.10604	-10.155	0.31861	0.933027	0.086191	-5.698	0.1305	1	0.53838	-7.728	0.23471	1	0.50846	-9.251	-0.1317	0.988114	0.18348	-8.814	0.00059863	1	0.50391	-7.35
BCKDHB	0.096062	1	0.4789	-5.659	0.17859	0.981656	0.12894	-4.531	-0.18565	0.998625	0.35807	-8.416	-0.099482	1	0.61226	-7.15	-0.033268	1	0.8549	-9.513	-0.0385	1	0.50717	-10.481
BCKDK	0.075879	0.952978	0.11239	-12.843	-0.02629	1	0.51272	-11.738	-0.10684	0.716352	0.043458	-7.851	-0.75344	0.703095	0.029378	-8.857	0.015213	1	0.66801	-12.524	-0.21157	0.903679	0.10555	-13.963
BCL10	0.19855	1	0.42294	2.975	-0.13419	1	0.50173	5.052	0.17764	0.997687	0.35419	-7.364	0.023545	0.927591	0.20555	-8.001	-0.1804	1	0.28961	1.584	-0.00015583	1	0.4886	0.182
BCL11A	-0.036525	1	0.3656	-10.698	-0.22377	0.983881	0.16002	-11.206	-0.045176	1	0.5734	-9.532	-0.15903	1	0.59082	-8.783	0.01055	1	0.72457	-9.196	0.027156	1	0.34115	-8.686
BCL11B	0.11138	1	0.403	-10.052	0.10432	1	0.2884	-9.35	-0.29315	0.81658	0.092864	-9.413	-0.31124	0.990408	0.3388	-7.853	-0.028552	1	0.30911	-13.447	0.033126	1	0.31549	-13.34
BCL2	0.011201	1	0.52609	-9.516	0.2454	0.878357	0.041258	-8.344	-0.077968	1	0.44996	-10.808	0.2242	1	0.43272	-9.976	-0.04382	1	0.29143	-12.627	0.21108	0.991655	0.11509	-10.012
BCL2A1	0.058675	1	0.53059	-9.125	0.038086	1	0.51596	-8.751	-0.013072	0.873835	0.124	-3.085	0.37368	1	0.37549	-3.121	0.015911	1	0.6328	-9.048	-0.11736	1	0.64309	-8.154
BCL2L1	0.32722	0.650605	0.0089257	1.893	0.36376	0.861138	0.037148	3.574	1.0541	0.268929	0.0059641	22.881	1.2717	0.853149	0.12244	20.004	-0.1243	1	0.2269	0.377	-0.043062	1	0.71706	6.21
BCL2L10	-0.13066	1	0.23108	-9.839	-0.034055	1	0.58447	-8.563	0.38783	0.637262	0.045845	-7.604	0.44136	0.892644	0.15396	-7.71	0.048029	1	0.63982	-10.498	0.21112	0.56963	0.031415	-10.153
BCL2L11	0.041452	1	0.68923	-2.852	-0.037373	0.993032	0.2014	-2.074	-0.13126	0.979085	0.30782	-8.381	-0.39348	0.98899	0.33063	-9.803	0.034229	1	0.33508	-6.505	-0.17461	0.809578	0.070827	-12.164
BCL2L12	0.047639	1	0.26431	-11.383	0.10352	0.999855	0.23241	-8.828	0.2671	0.954496	0.18591	-10.516	0.90943	0.479647	0.015509	-9.979	-0.01158	1	0.26829	-11.039	-0.14007	1	0.25096	-10.754
BCL2L13	-0.021185	1	0.55464	-20.99	-0.17108	0.972614	0.13884	-22.644	0.34825	0.201278	0.0030296	-19.027	0.5486	0.531745	0.020861	-19.613	0.025783	1	0.25457	-28.528	-0.020478	1	0.55636	-30.944
BCL2L14	0.14627	0.99444	0.19639	-10.79	-0.14501	0.993522	0.30383	-10.619	0.18673	1	0.34655	-7.619	0.18153	1	0.36171	-8.732	0.093048	1	0.30621	-13.066	0.38176	0.105705	0.0027743	-11.484
BCL2L15	0.078528	1	0.45189	-6.727	-0.00090115	0.993522	0.35939	-6.62	-0.034295	0.984902	0.31961	-6.747	-0.54386	0.871511	0.12005	-6.418	0.029792	0.920602	0.086403	-7.717	-0.10685	0.88137	0.081207	-8.018
BCL2L2	-0.14384	0.98901	0.18904	-11.127	-0.13797	1	0.47413	-10.472	-0.09598	0.950092	0.18291	-9.011	0.44983	0.932521	0.18531	-7.304	0.18924	0.661092	0.037374	-10.416	0.21064	0.991794	0.11786	-8.617
BCL3	0.099089	1	0.25031	-8.331	0.21832	1	0.31179	-6.26	-0.24928	0.761154	0.065894	-9.955	-0.09951	0.931711	0.21059	-8.99	0.17546	0.872791	0.075246	-11.999	0.36622	0.280578	0.01072	-11.878
BCL6	0.20528	0.932608	0.086373	-5.325	0.30852	0.711444	0.01899	-3.772	0.12257	1	0.27592	-7.963	0.20641	1	0.33155	-8.753	-0.41789	0.196574	0.0027211	-9.561	-0.69285	0.008893	2.66E-05	-10.744
BCL6B	-0.017894	1	0.53429	-7.725	-0.27668	0.99274	0.28327	-6.169	0.097683	1	0.58486	-7.519	0.31652	1	0.35447	-5.28	-0.071153	1	0.58544	-9.029	0.019881	1	0.6248	-7.772
BCL7A	-0.15369	0.982449	0.15971	0.905	-0.28812	0.990962	0.17783	1.711	0.34146	0.655395	0.04941	-4.548	1.1896	0.247457	0.0030143	-3.864	0.11794	1	0.31711	-1.189	-0.2307	1	0.2269	-4.554
BCL7B	0.35585	0.650605	0.0089046	-6.893	0.21534	0.990962	0.14262	-7.591	-0.43149	0.550483	0.01185	-11.103	-0.22879	1	0.37895	-10.915	-0.080449	0.980022	0.17485	-8.419	0.087585	1	0.23597	-9.82
BCL7C	-0.10224	0.822626	0.042923	-7.345	-0.012136	1	0.71934	-4.867	0.093804	1	0.34711	-10.219	-0.090788	0.870328	0.13588	-10.637	-0.087102	1	0.56528	-4.883	-0.17018	0.920306	0.11566	-4.641
BCL9	-0.038745	1	0.84194	-8.045	-0.068348	0.99274	0.20486	-8.44	0.33927	0.367344	0.011695	-5.808	0.81483	0.119772	0.00064989	-4.454	0.058826	1	0.58184	-8.306	0.037992	1	0.36718	-10.08
BCL9L	0.089132	1	0.45781	-12.509	0.075804	0.998888	0.22572	-12.021	-0.14965	0.958416	0.26344	-8.16	-0.093655	1	0.41271	-9.011	0.71697	6.20E-05	2.74E-07	-14.364	1.3055	3.70E-05	2.74E-07	-15.033
BCLAF1	0.077018	1	0.40713	14.626	-0.076201	0.99274	0.25717	10.891	-0.79456	0.876656	0.13549	0.941	-1.6491	0.786829	0.051826	-0.185	-0.071747	1	0.26924	13.53	-0.12628	1	0.50903	12.799
BCLAF3	-0.10157	0.98901	0.19473	-10.861	-0.061874	0.889129	0.064796	-10.416	0.12813	0.986532	0.22637	-4.618	0.38922	1	0.39682	-5.335	0.19892	0.661092	0.037159	-10.291	0.082452	1	0.34911	-12.175
BCO1	-0.12004	0.988228	0.18502	-5.094	0.15158	0.854679	0.035527	-3.321	-0.38504	0.739092	0.056368	-10.484	-0.31391	0.89925	0.15658	-9.434	-0.02788	1	0.33367	0.015	-0.059486	1	0.41889	0.186
BCO2	-0.057142	1	0.23961	-11.815	0.12848	1	0.51272	-10.042	-0.42793	0.760839	0.065405	-9.309	-0.87089	0.57782	0.010015	-8.205	-0.051486	1	0.38289	-11.872	0.023801	1	0.55868	-11.338
BCOR	-0.028083	1	0.2726	-13.527	0.17259	0.990962	0.16125	-13.181	0.040782	1	0.39926	-7.695	-0.4765	0.89925	0.15923	-8.503	-0.12006	1	0.35078	-12.944	0.33379	0.552814	0.02963	-11.717
BCORL1	0.11025	1	0.32209	-8.734	0.05102	1	0.7627	-8.955	0.079484	0.963915	0.27966	-9.606	-0.19617	0.834448	0.074629	-9.458	0.032548	1	0.35592	-13.615	0.19554	1	0.24866	-13.78
BCR	0.12255	1	0.42088	-7.972	-0.026979	0.99274	0.27982	-9.627	0.18695	1	0.51181	-6.862	0.39159	1	0.33776	-7.138	0.14764	0.991453	0.11578	-9.403	0.16034	1	0.22497	-11.018
BCS1L	0.11136	1	0.25724	21.991	0.71961	0.990962	0.1388	19.136	1.0669	0.518968	0.024409	21.459	0.21256	1	0.78125	20.192	-0.35686	1	0.36457	19.942	-0.72489	0.939157	0.12909	17.094
BDH1	0.036627	0.947503	0.1001	-9.643	0.084517	1	0.34043	-9.032	0.090332	1	0.38772	-8.971	0.063843	1	0.54187	-9.491	0.062688	0.442885	0.011537	-7.436	0.02794	0.937443	0.12688	-6.007
BDH2	0.028729	1	0.61169	-3.814	0.16224	1	0.51079	-4.22	-0.076366	1	0.71442	-8.432	-0.2962	0.957776	0.26695	-7.734	-0.00095257	0.926214	0.10859	-4.259	-0.033585	0.897383	0.10315	-3.709
BDKRB1	0.10569	1	0.78553	-11.186	0.13459	1	0.74747	-10.843	-0.093564	0.915005	0.1894	-10.064	-0.38662	0.951433	0.24221	-9.197	0.037043	1	0.61925	-10.445	-0.044081	1	0.68437	-10.991
BDKRB2	-0.1263	1	0.23129	-12.896	-0.066312	1	0.42999	-12.254	-0.30431	0.66673	0.030034	-10.132	0.047634	1	0.36872	-9.79	0.1481	0.617491	0.032349	-12.395	0.00023683	1	0.29515	-13.269
BDNF	-0.012088	1	0.86526	-8.356	0.13486	1	0.60208	-6.478	-0.045614	1	0.56499	-8.479	-0.12673	1	0.47672	-8.218	0.025739	1	0.37995	-5.718	-0.11758	1	0.22964	-5.759
BDP1	0.021654	0.493989	0.0041849	11.559	-0.23888	1	0.73151	7.183	-0.19829	0.990051	0.33477	-1.14	-0.22205	1	0.45135	-0.713	0.024253	1	0.43158	9.981	-0.33404	1	0.41827	9.766
BEAN1	-0.041673	1	0.72029	3.387	0.076484	1	0.56397	4.698	-0.21871	0.723153	0.046345	-18.194	-0.14255	1	0.85329	-16.928	0.14781	1	0.43098	4.06	0.066203	1	0.54017	2.195
BECN1	0.2347	0.934874	0.094577	-4.871	-0.13756	1	0.61136	-2.762	-0.014612	1	0.74394	-6.589	0.1712	1	0.53749	-5.804	0.025322	1	0.24358	-0.868	-0.11736	1	0.4182	-1.742
BECN2	0.14935	1	0.33244	-6.658	-0.23111	1	0.62649	-4.918	0.20034	0.654745	0.04894	-6.941	0.59293	0.842135	0.10893	-7.507	0.078618	1	0.47516	-9.871	0.19335	1	0.38486	-7.574
BEGAIN	0.040257	1	0.39662	-10.469	0.14796	0.924894	0.06908	-8.322	0.14566	0.720677	0.044718	-11.032	-0.84939	0.436272	0.0044845	-10.743	0.075629	1	0.31858	-11.172	0.1155	1	0.5165	-11.259
BEND2	0.096171	1	0.46019	-9.323	0.22461	0.916445	0.065433	-8.497	-0.013638	1	0.66137	-7.277	-0.045646	1	0.79364	-8.336	0.073488	1	0.60285	-11.804	-0.02785	1	0.62524	-12.418
BEND3	-0.12953	1	0.44397	-0.093	-0.026209	0.99274	0.29877	-1.466	-0.21239	1	0.39626	-1.973	-0.24002	1	0.44763	3.339	-0.6078	0.111978	0.001003	2.433	-0.7839	0.566138	0.020094	4.352
BEND4	0.054773	1	0.424	-9.129	0.33298	0.783911	0.025178	-9.997	0.31696	0.624657	0.042276	-6.891	0.26835	1	0.37778	-5.725	0.046098	1	0.44469	-11.784	0.14239	1	0.4427	-11.981
BEND5	-0.030049	0.995542	0.21554	-10.598	-0.23309	0.957862	0.11315	-9.487	-0.075765	1	0.62767	-9.327	-0.2638	0.957776	0.26665	-10.261	0.061078	1	0.47204	-11.417	-0.080656	0.974991	0.16018	-10.421
BEND6	0.02386	1	0.23268	-9.199	0.10925	0.993032	0.19751	-7.521	-0.33762	0.725281	0.048755	-5.751	-0.78138	0.93698	0.21623	-4.916	0.18372	1	0.13105	-7.898	0.082364	1	0.42226	-10.119
BEND7	-0.11056	0.97204	0.13665	-12.784	-0.077827	1	0.73564	-11.403	-0.28565	0.773497	0.073876	-11.571	-0.54592	0.786829	0.0536	-11.633	-0.069646	1	0.31241	-13.458	-0.13596	0.798942	0.066089	-14.042
BEST1	-0.092138	1	0.62122	-11.124	0.28064	0.865193	0.037914	-9.584	-0.23871	0.934718	0.21562	-7.824	-0.49175	0.880674	0.12871	-8.558	-0.12969	0.940562	0.11809	-13.326	0.047919	1	0.36115	-12.376
BEST2	0.18809	0.993641	0.17058	-4.702	0.22048	0.990962	0.17523	-4.425	-0.024947	1	0.7086	-10.143	-0.2093	1	0.47856	-10.106	0.067839	1	0.35364	1.119	0.057678	1	0.53789	0.208
BEST3	-0.035885	1	0.69322	-13.916	0.15026	1	0.23541	-16.362	-0.13013	0.843874	0.10901	-16.066	-0.54457	0.716988	0.031362	-15.937	0.068415	1	0.19729	-22.216	0.046802	1	0.22541	-23.929
BEST4	-0.14157	1	0.27141	-7.307	-0.034117	1	0.85606	-4.963	0.25246	1	0.2716	-0.7	-0.31381	0.93663	0.18978	-1.14	-0.10081	1	0.3461	-4.717	0.062112	1	0.50852	-6.152
BET1L	0.042779	1	0.57192	-13.206	0.037923	1	0.26924	-10.592	0.3978	0.681718	0.05516	-11.542	0.2814	1	0.52487	-10.989	0.0073425	1	0.60425	-13.902	0.15916	1	0.1723	-12.674
BEX1	0.075675	1	0.45046	-7.904	0.24101	0.990962	0.1767	-8.201	0.075018	0.907686	0.15196	-6.968	0.048608	0.996994	0.29237	-7.498	-0.012374	1	0.46543	-9.123	-0.1189	1	0.32479	-9.298
BEX2	-0.17276	0.949686	0.11028	-10.572	-0.24574	0.868989	0.046128	-10.758	0.092059	1	0.55574	-5.897	-0.059079	0.951433	0.24234	-7.849	-0.070133	1	0.28726	-10.022	-0.1281	1	0.3712	-11.257
BEX3	0.33358	0.893937	0.049916	-9.643	0.094256	1	0.38803	-10.462	0.10802	1	0.40421	-8.017	-0.1871	1	0.52678	-10.082	0.047529	0.857594	0.073032	-7.787	-0.032309	1	0.72919	-8.325
BEX4	-0.12589	1	0.43012	-6.546	0.22179	0.985771	0.16552	-5.134	0.10307	0.957342	0.19531	-7.324	-0.20262	1	0.34815	-7.423	0.052113	1	0.22698	-8.883	0.052034	1	0.53311	-8.655
BEX5	0.0049889	1	0.58891	-1.618	-0.17327	1	0.61648	-1.389	0.32924	0.903284	0.14644	-4.099	-0.10534	0.939021	0.19263	-3.836	0.026129	0.918726	0.10301	-3.787	-0.047413	1	0.53574	-2.774
BFAR	-0.1291	0.932608	0.086926	-9.461	0.22644	0.925919	0.080736	-5.807	0.24832	1	0.34371	-6.863	-0.33847	0.876981	0.12443	-7.312	-0.13379	1	0.32388	-10.574	-0.32364	0.821162	0.073283	-11.799
BFSP1	-0.017638	1	0.25775	-6.796	0.24849	0.990962	0.18994	-6.682	-0.39806	0.907549	0.17287	-4.802	-0.62684	0.83285	0.07378	-5.139	-0.23476	0.468225	0.013684	-7.049	-0.090017	0.990678	0.18058	-7.125
BFSP2	-0.0037101	1	0.50722	-13.047	0.253	0.909701	0.061288	-10.811	-0.11454	0.811987	0.089759	-10.737	-0.22335	0.749631	0.040371	-11.251	-0.077255	1	0.58824	-11.181	-0.075374	1	0.44663	-10.524
BGLAP	-0.027255	1	0.51305	3.241	-0.10284	1	0.46962	-0.186	-0.086392	1	0.6074	-5.57	-0.35773	0.990408	0.34061	-4.603	0.10813	1	0.42714	1.721	-0.29276	0.795203	0.063063	-1.653
BGN	0.12703	1	0.34855	-11.639	0.15232	0.951331	0.094458	-10.834	0.29889	0.965686	0.20305	-7.516	0.761	0.710407	0.052393	-6.151	-0.045414	1	0.85203	-11.661	-0.018869	1	0.61055	-11.432
BHLHA15	-0.12045	0.97803	0.15237	-4.402	-0.0038587	0.993522	0.31094	-5.105	-0.18456	0.838543	0.1062	-8.813	0.42033	0.964448	0.2317	-7.807	-0.0056418	1	0.58158	-6.28	0.02977	0.862726	0.076432	-7.02
BHLHA9	-0.13448	0.924944	0.087953	-12.587	-0.053836	0.999905	0.38859	-11.182	0.12629	1	0.53298	-10.998	0.4318	0.837317	0.10675	-7.681	0.14757	0.661092	0.037281	-14.403	0.18006	0.237248	0.0084731	-14.479
BHLHB9	0.059631	0.916535	0.073001	-11.129	0.088593	1	0.50727	-11.334	-0.31738	0.716515	0.044016	-9.887	-0.15595	1	0.39127	-8.665	0.11723	1	0.53823	-7.825	0.09056	1	0.14623	-8.505
BHLHE22	-0.08162	1	0.43809	-13.342	-0.15283	0.99274	0.23332	-12.894	0.11347	0.871974	0.12775	-8.409	-0.2101	0.904485	0.16776	-7.424	0.06326	1	0.67671	-11.232	-0.10139	1	0.51815	-12.897
BHLHE23	0.15902	0.993549	0.1691	-9.502	0.18996	1	0.39819	-7.901	-0.15023	0.977365	0.30343	-1.89	-0.38473	0.965204	0.28496	-1.61	0.049692	1	0.53232	-9.557	-0.29847	0.707834	0.040252	-11.098
BHLHE40	0.051846	1	0.4348	-11.343	-0.12733	1	0.52776	-9.944	-0.19913	0.927565	0.20594	-9.745	-1.0366	0.717736	0.031632	-9.752	-0.28107	0.331737	0.0067045	-12.238	-0.51712	0.013437	4.69E-05	-12.557
BHLHE41	-0.016545	1	0.65327	9.706	0.25551	0.993032	0.20047	9.172	0.038762	1	0.42302	-9.451	0.59957	0.942117	0.19995	-8.504	0.32385	0.590016	0.029239	12.262	0.023323	1	0.42995	9.007
BHMT	0.092654	1	0.26161	-11.776	0.20231	0.998888	0.22718	-11.267	-0.032847	1	0.41527	-5.78	-0.33342	0.844639	0.087735	-6.114	0.18479	0.596804	0.029741	-11.684	0.031805	1	0.49057	-13.493
BHMT2	0.062765	1	0.4715	-10.936	-0.044286	0.732329	0.020399	-11.325	0.060497	1	0.77786	-5.609	0.043845	1	0.8013	-6.041	-0.11868	1	0.47052	-9.01	-0.36734	0.613693	0.026928	-10.64
BICC1	-0.066327	0.985928	0.17764	-12.037	0.05387	0.993522	0.29562	-10.994	-0.19209	0.927565	0.20588	-9.738	-0.63953	0.786829	0.053217	-8.324	-0.18982	0.07339	0.00055673	-11.981	-0.20866	0.391112	0.009307	-11.896
BICD1	0.32484	0.916095	0.070142	4.277	-0.17411	1	0.60523	1.339	0.15971	1	0.25368	-9.883	0.19798	1	0.38396	-9.607	0.28753	0.929282	0.0879	6.832	0.19112	1	0.19066	8.081
BICD2	0.14027	0.998511	0.21376	-11.794	-0.015158	1	0.61974	-10.612	0.009492	0.993674	0.34366	-10.5	-0.002348	0.910585	0.17378	-10.588	-0.07648	0.964468	0.14208	-12.309	-0.046809	1	0.4784	-12.779
BICDL1	-0.25797	0.685176	0.0174	-10.137	-0.10145	0.99274	0.21822	-10.802	-0.074623	0.806843	0.087367	-6.883	-0.53211	0.974502	0.30372	-6.9	-0.15393	1	0.28034	-8.453	-0.26937	0.951839	0.14102	-7.863
BICDL2	0.11096	0.979143	0.13959	-5.824	0.24162	0.990962	0.15693	-5.959	-0.28716	0.716352	0.04367	-10.239	-0.41189	0.839057	0.080232	-9.803	-0.057864	0.991438	0.19229	-5.968	0.088386	1	0.57233	-3.989
BICRA	-0.19621	0.988228	0.18136	-11.033	-0.179	0.993522	0.24148	-7.329	0.14451	1	0.37826	-10.198	0.84039	0.495626	0.017145	-10.192	-0.099727	1	0.31275	-13.302	-0.25694	0.714511	0.041853	-12.938
BICRAL	0.056069	1	0.67333	-11.298	-0.068091	1	0.42871	-10.816	-0.33468	0.772008	0.073136	-5.051	-0.076147	1	0.52759	-5.722	-0.093059	1	0.32374	-12.121	-0.26133	0.758444	0.052075	-12.93
BID	0.063851	1	0.30738	1.788	0.093208	1	0.58363	4.014	-0.32573	0.753105	0.063267	-15.949	-0.6462	0.798123	0.05843	-11.345	-0.073314	1	0.39406	-0.166	-0.12297	0.951839	0.14039	-2.559
BIK	-0.096826	1	0.30643	-8.914	-0.090395	0.99274	0.2346	-7.916	-0.0040034	0.899739	0.16494	-10.415	-0.026177	1	0.45529	-8.323	-0.078828	1	0.4824	-10.256	0.11324	1	0.49122	-8.322
BIN1	-0.044779	1	0.41511	-8.062	0.18263	1	0.50514	-5.896	-0.10942	1	0.60889	-2.912	-0.81225	0.834395	0.074174	-5.713	-0.13543	0.978022	0.16945	-8.09	-0.13554	0.990294	0.17911	-8.656
BIN2	0.14418	0.815418	0.027255	-4.656	0.26773	0.646197	0.01334	-4.845	0.1742	1	0.29676	-6.112	-0.015438	1	0.47076	-6.454	-0.05527	1	0.29388	-8.241	0.0059389	1	0.23373	-9.445
BIN3	-0.023224	1	0.40497	-11.049	0.10111	0.925733	0.077394	-10.28	-0.041248	0.992515	0.33835	-10.028	-0.12798	0.927911	0.20725	-9.563	0.039517	0.915942	0.085222	-12.976	0.078121	1	0.19924	-13.816
BIRC2	0.30382	0.590444	0.0070291	-4.986	0.49447	0.091539	0.0002788	-4.6	-0.51351	0.499763	0.0075265	-0.905	-0.25323	0.941363	0.22037	-0.052	0.35809	0.002991	2.38E-05	-2.768	0.7845	0.001425	1.62E-05	-0.249
BIRC3	0.068532	1	0.26151	-12.878	-0.20862	0.960255	0.12484	-12.381	0.1397	1	0.26843	-10.218	0.14158	1	0.61116	-10.263	0.016134	1	0.38702	-12.111	-0.014279	1	0.48028	-12.311
BIRC5	0.27771	1	0.30745	20.514	-0.11266	1	0.42783	19.067	-0.74585	0.927565	0.20659	19.851	-1.9121	0.675458	0.024071	14.703	0.30086	0.489653	0.019874	23.291	-0.72288	1	0.25359	22.731
BIRC6	-0.16043	1	0.46987	6.58	0.16984	1	0.76217	9.641	0.041113	0.698921	0.059736	7.184	0.34795	0.871867	0.13714	10.055	-0.27467	0.618392	0.026229	0.177	-0.62393	0.633528	0.029488	6.017
BIRC7	-0.068554	0.95325	0.11329	-11.72	0.051446	1	0.56415	-10.386	-0.27677	0.989073	0.29677	-5.098	-0.61231	0.934183	0.21491	-4.328	-0.14095	1	0.4228	-8.044	-0.009584	1	0.51414	-7.105
BIRC8	0.087076	0.999311	0.21963	-9.531	0.19195	1	0.34809	-8.372	0.22371	1	0.30604	-8.671	0.46747	0.95606	0.21978	-6.683	0.045934	1	0.50915	-8.814	-0.12911	1	0.72314	-9.888
BIVM	0.047595	1	0.37168	-5.485	-0.039308	1	0.58287	-4.773	-0.15048	1	0.82929	-9.125	0.31971	1	0.3189	-8.807	0.1008	1	0.23787	-13.954	-0.099648	1	0.37537	-13.894
BLCAP	0.055115	1	0.21993	-12.936	-0.10643	0.99274	0.2703	-12.234	0.54337	0.357851	0.011155	-8.183	0.48373	0.796314	0.080984	-7.191	-0.099249	1	0.39906	-11.877	0.035136	1	0.28321	-11.106
BLID	0.11056	1	0.30802	-10.731	0.2097	0.99274	0.25007	-10.302	0.00020235	1	0.62571	-7.221	0.012423	1	0.60321	-5.364	-0.15022	0.978022	0.16846	-10.456	-0.19776	1	0.34884	-10.594
BLK	-0.00304	1	0.38526	-11.164	-0.005099	0.990962	0.1765	-10.383	0.17692	0.890084	0.15268	-9.655	-0.087609	0.942117	0.19863	-7.608	-0.014372	1	0.56938	-12.249	-0.10505	1	0.51444	-12.499
BLM	0.31764	0.446792	0.0032408	6.319	0.15312	1	0.48795	4.552	-0.041467	1	0.63788	-2.173	-0.11186	1	0.83972	-1.154	0.082459	1	0.43696	5.161	-0.0072196	1	0.49263	6.594
BLMH	0.13045	0.962061	0.12086	-3.06	0.055018	0.96737	0.10927	-1.896	0.043841	1	0.73652	-6.206	0.54747	0.998924	0.29071	-3.692	0.0095139	0.922061	0.086641	-5.063	-0.12981	1	0.59255	-5.194
BLNK	-0.037747	1	0.44303	-8.259	-0.084726	1	0.44559	-7.348	-0.071458	1	0.48125	-9.466	-0.026417	1	0.42244	-9.973	0.015186	1	0.35279	-13.166	0.0096071	1	0.39785	-13.603
BLOC1S1	-0.50308	0.263886	0.001077	-6.226	-0.84999	0.223956	0.00053266	-2.895	-0.19732	0.970346	0.28776	-6.726	-0.07265	0.658737	0.040448	-6.527	-0.18126	1	0.2176	4.227	-0.088358	1	0.83383	10.642
BLOC1S2	0.094995	0.707171	0.021233	-3.935	-0.1512	0.98948	0.19916	0.714	0.012607	0.986365	0.22601	-6.93	0.22789	1	0.47983	-6.162	-0.42167	0.424519	0.010366	7.058	0.14002	1	0.80428	11.942
BLOC1S3	-0.033093	1	0.5612	-9.291	-0.070052	1	0.66806	-7.24	0.14365	1	0.50237	-8.13	0.53922	0.625851	0.035233	-9.31	0.11063	0.766781	0.054689	-11.726	0.29554	0.232403	0.0082357	-11.011
BLOC1S4	-0.0454	1	0.28524	-12.881	0.017709	0.931031	0.094322	-11.136	0.24031	0.874973	0.13361	-10.479	0.31328	0.842135	0.10926	-9.141	0.0083764	1	0.43764	-12.079	0.040043	1	0.55895	-12.465
BLOC1S5	0.044341	1	0.32521	-11.758	0.040184	0.990962	0.16408	-10.035	-0.089029	1	0.46477	-10.846	0.090566	1	0.33675	-10.166	-0.017094	1	0.54134	-12.48	0.24664	0.823333	0.066754	-11.85
BLOC1S6	-0.011579	1	0.61202	-8.173	0.089432	1	0.51387	-7.281	-0.026662	1	0.61224	-6.987	0.30986	1	0.50572	-0.816	0.066988	1	0.37143	-9.725	0.081444	1	0.49076	-10.283
BLVRA	0.26283	0.960057	0.1181	-10.567	0.22258	1	0.25578	-11.225	0.41856	0.474567	0.019681	-9.55	0.6641	0.604706	0.030435	-9.947	0.036446	1	0.41502	-11.702	-0.018649	1	0.81084	-11.941
BLVRB	-0.051543	1	0.30645	-5.212	0.1589	1	0.31198	-4.595	0.26951	0.44558	0.017072	-6.119	0.98528	0.408377	0.010131	-5.872	0.07371	1	0.62882	-7.27	-0.18282	0.9978	0.19653	-7.215
BLZF1	-0.0048846	0.99444	0.17855	-1.754	0.12147	1	0.37847	-4.209	0.12473	0.976349	0.30122	-9.265	0.12823	0.964156	0.27855	-8.404	0.06254	1	0.19917	-5.863	0.20766	0.825248	0.06717	-7.351
BMERB1	-0.26576	0.472539	0.0041613	-12.686	-0.1943	0.99274	0.27055	-12.052	0.11895	0.88087	0.13985	-10.08	-0.51363	0.759077	0.043082	-11.493	-0.11937	0.941953	0.12316	-11.772	-0.053389	1	0.4947	-9.896
BMF	0.12415	1	0.22451	3.434	0.1172	1	0.51668	2.949	0.33356	0.896679	0.14321	3.637	0.59829	0.86502	0.13321	6.153	0.093179	1	0.15039	3.177	0.04652	1	0.28001	1.776
BMI1	0.079216	1	0.29407	-9.801	0.11533	1	0.3491	-10.286	0.033548	1	0.83218	-6.595	0.043136	1	0.75594	-2.24	-0.011418	1	0.52178	-9.863	-0.059068	1	0.85764	-10.105
BMP1	0.055041	1	0.35994	-8.238	-0.03991	0.994537	0.37212	-8.324	-0.054936	1	0.33946	-5.827	0.037062	1	0.41752	-6.262	-0.081284	1	0.65681	-8.507	-0.055697	1	0.5676	-9.289
BMP10	0.025931	1	0.68269	-9.864	0.072923	0.99274	0.26132	-8.579	-0.10417	0.74471	0.061253	-8.126	-0.407	0.954308	0.2573	-5.391	0.068088	1	0.26975	-12.367	-0.05125	1	0.46176	-13.605
BMP15	0.075787	1	0.2416	-11.131	0.14196	0.959436	0.12307	-9.83	0.24807	0.994285	0.23376	-7.726	0.13662	1	0.40186	-6.964	-0.032897	1	0.3615	-13.09	-0.28903	0.681963	0.035801	-14.076
BMP2	0.13839	0.916535	0.070971	-11.672	0.22726	0.978264	0.12168	-12.094	-0.20898	0.960417	0.26868	-9.628	-0.31054	0.763751	0.069119	-8.814	-0.091824	1	0.34718	-11.903	-0.1683	1	0.40696	-12.605
BMP2K	-0.040706	1	0.35511	-7.752	-0.12707	0.99274	0.22644	-5.451	0.11749	1	0.37771	-7.781	0.17555	1	0.54536	-7.704	-0.2558	0.356345	0.0075379	-9.118	-0.37097	0.387908	0.009193	-8.525
BMP3	-0.097394	1	0.84797	-4.873	-0.025156	1	0.67696	-6.261	0.34592	0.890427	0.13582	-7.531	0.27681	1	0.33253	-6.133	0.0052066	1	0.54623	-9.704	0.14314	1	0.44146	-10.947
BMP4	0.032572	1	0.38449	-11.011	-0.095088	0.868989	0.045238	-9.836	-0.17618	1	0.48048	-10.744	-0.25186	1	0.56401	-9.519	0.23883	0.292031	0.0083339	-13.279	-0.009068	1	0.33177	-13.223
BMP5	0.11752	1	0.2642	-4.47	0.25486	0.990962	0.18586	-5.149	-0.35867	1	0.37841	-2.401	0.25917	0.951433	0.25349	1.139	0.060207	1	0.24452	-7.239	-0.11824	1	0.5247	-5.955
BMP6	0.17064	0.90205	0.055292	-12.57	0.22756	0.925919	0.080967	-12.153	-0.055826	1	0.71673	-9.531	0.13066	1	0.58616	-6.298	-0.020778	1	0.65697	-13.56	0.10466	1	0.47427	-13.639
BMP7	-0.035256	1	0.26161	-10.777	-0.22623	0.99274	0.22497	-10.372	0.0080296	0.997687	0.35248	-3.737	-0.16308	0.927499	0.20478	-2.575	-0.0026743	1	0.47213	-9.503	-0.11629	1	0.30184	-9.497
BMP8A	0.043933	1	0.73998	0.229	-0.072255	0.990962	0.15738	-1.794	0.29968	0.992592	0.3248	5.169	-0.28615	0.81924	0.067026	4.034	-0.073853	1	0.42663	-2.813	0.19861	0.995162	0.19242	-1.821
BMP8B	-0.14315	1	0.58756	-0.785	-0.64828	0.93886	0.10943	-2.538	-0.94927	0.890084	0.15308	-0.995	-0.0018332	1	0.49146	1.876	0.21899	1	0.2292	-1.122	-0.034311	1	0.69897	-1.618
BMPER	0.16528	0.865126	0.036803	-11.454	0.23254	0.990962	0.15681	-11.601	0.32504	0.851544	0.11432	-8.954	1.153	0.248174	0.0030367	-8.939	-0.033745	1	0.21295	-10.649	0.14395	0.917	0.11262	-11.675
BMPR1A	0.54227	0.167936	0.00035498	-8.407	0.93745	0.000354	2.74E-07	-9.014	0.59138	0.069189	0.00047008	-9.393	0.69174	0.542285	0.022339	-10.651	0.92699	6.20E-05	2.74E-07	-12.123	1.7058	3.70E-05	2.74E-07	-14.429
BMPR1B	0.042957	1	0.48926	-11.952	0.38052	0.609056	0.0098322	-10.849	0.099476	1	0.40046	-11.454	-0.092304	0.924594	0.20073	-11.348	0.030496	0.990459	0.18711	-11.346	-0.04772	0.951415	0.13971	-11.693
BMPR2	-0.41402	0.685176	0.017248	-5.192	-0.27484	0.91955	0.079891	-4.577	0.27218	0.965686	0.20315	-8.271	0.33197	0.853554	0.12411	-9.41	-0.73616	0.091382	0.00080452	0.468	-0.82713	0.01639	6.55E-05	3.186
BMS1	0.062924	1	0.37374	16.346	0.37202	1	0.24806	14.778	-0.2387	1	0.42107	14.262	1.0297	0.988893	0.27267	13.109	0.4028	1	0.17288	17.619	0.67954	0.337027	0.013847	16.686
BMT2	0.088344	1	0.41276	-6.606	-0.013908	1	0.39604	-5.738	3.41E-05	1	0.42922	-9.235	0.29513	0.938186	0.19129	-8.132	-0.015974	1	0.46754	-9.498	0.16336	1	0.19589	-9.427
BMX	-0.067972	1	0.62756	-11.11	0.12592	0.99274	0.28033	-9.807	0.15792	1	0.48957	-9.916	0.45603	0.890154	0.15062	-9.051	0.01967	1	0.47833	-13.043	0.015944	1	0.67539	-13.288
BNC1	-0.028165	1	0.31803	-11.601	-0.18837	0.868989	0.052428	-11.247	-0.0080138	1	0.77859	-6.893	0.12445	1	0.73856	-4.316	-0.14516	1	0.25554	-8.433	-0.31529	0.795203	0.062387	-7.528
BNC2	-0.054612	1	0.27222	-11.006	-0.056135	1	0.52989	-9.547	-0.0068103	1	0.45545	-7.954	0.026322	1	0.75064	-9.5	-0.070634	1	0.36257	-13.113	-0.31029	0.493944	0.014504	-13.882
BNIP1	-0.2049	1	0.33935	1.192	-0.19623	0.993522	0.35487	0.45	0.017442	1	0.58171	-6.073	-0.046398	0.990437	0.34431	-8.216	0.011607	0.747018	0.048891	9.041	-0.063666	1	0.5767	10.027
BNIP2	-0.091222	1	0.23484	-7.987	0.0078036	1	0.69504	-6.754	-0.13945	1	0.53584	-5.92	-0.28497	1	0.38734	-7.315	-0.0027992	1	0.44202	-11.222	0.19717	1	0.13947	-11.554
BNIP3	0.10847	0.970201	0.13534	-9.99	0.10048	0.981542	0.12852	-9.62	-0.12558	1	0.64385	-6.564	-0.41856	0.979468	0.30943	-5.348	0.09427	1	0.84696	-11.877	-0.065588	1	0.40361	-11.94
BNIP3L	0.052371	0.99444	0.1785	-12.321	0.20356	1	0.43116	-11.59	-0.017446	1	0.72518	-8.994	-0.28744	0.990588	0.34911	-8.353	-0.10734	1	0.3606	-12.52	-0.10757	1	0.70854	-10.515
BNIP5	0.14689	1	0.38975	-9.369	-0.0046472	1	0.74893	-9.295	-0.23905	0.771519	0.072674	-6.776	-0.14562	1	0.40579	-7.039	-0.089913	1	0.43178	-8.53	-0.031755	1	0.74109	-8.106
BNIPL	0.25135	0.993641	0.17129	-1.991	-0.11218	1	0.37248	-1.952	0.33116	0.689568	0.057384	-7.207	0.43376	1	0.31427	-8.025	0.13188	1	0.21506	-1.892	-0.086275	1	0.46479	-4.617
BOC	-0.083719	1	0.29328	-7.3	-0.14115	1	0.47873	-5.557	0.15727	1	0.33136	-11.271	0.16523	0.901872	0.16394	-11.611	-0.18974	0.650424	0.03054	-8.685	-0.18403	1	0.35074	-8.752
BOD1	0.098101	1	0.52286	-6.15	-0.017855	1	0.4093	-5.563	-0.22021	1	0.41905	-5.657	-0.89744	0.863886	0.098842	-5.616	0.21312	0.824553	0.065752	-4.17	0.11701	1	0.41305	-4.268
BOD1L1	-0.21791	0.798921	0.035904	2.844	-0.24777	0.987424	0.17942	1.727	-0.2609	0.908377	0.17441	-4.152	-0.98562	0.364099	0.0020966	-5.692	-0.084309	1	0.49389	10.046	0.046215	1	0.62763	9.188
BOD1L2	0.16754	0.94413	0.105	-12.248	0.25008	0.925919	0.079292	-12.409	-0.31992	0.782876	0.07785	-10.439	-0.66628	0.587763	0.010759	-10.075	0.051716	0.765527	0.051756	-10.505	0.08927	1	0.41804	-10.272
BOK	-0.0029754	0.985361	0.16916	-9.306	-0.26852	0.868989	0.042897	-9.802	-0.16975	0.976065	0.29622	-8.421	0.006272	0.796314	0.081135	-7.561	-0.12993	1	0.29508	-11.722	-0.27806	0.735359	0.045993	-13.149
BOLA1	0.066751	1	0.36959	-4.243	-0.037262	1	0.81189	-2.378	0.2479	0.944213	0.17666	-6.908	1.1676	0.38266	0.008835	-4.104	-0.00081983	1	0.36601	-8.077	0.086747	1	0.59422	-8.381
BOLA3	0.90468	0.651173	0.0092132	12.057	0.83424	0.990962	0.15129	10.501	-0.27886	1	0.41303	1.376	-0.72641	0.951433	0.25042	2.099	0.41137	0.729216	0.047928	6.052	0.085398	1	0.44489	5.985
BOLL	0.21006	0.993486	0.16084	-5.972	-0.30151	0.91955	0.078049	-9.02	-0.040873	1	0.38337	-9.283	-0.02793	1	0.40195	-9.026	0.036398	1	0.31217	-6.551	0.26095	0.927767	0.093398	-5.782
BOP1	0.16045	1	0.46902	14.197	-0.1995	1	0.57198	11.445	-0.42507	0.922676	0.19822	16.561	-0.64959	0.951433	0.21706	15.606	0.25302	0.677627	0.039291	11.095	-0.37248	0.812164	0.071506	8.425
BORA	-0.09173	1	0.34884	2.562	-0.1485	1	0.6655	0.774	0.27865	0.671661	0.051933	-0.568	-0.52482	0.864359	0.10159	-1.783	-0.0015305	1	0.71518	8.609	0.01532	1	0.34538	7.455
BORCS5	-0.38455	0.492537	0.0054272	-2.674	-0.74495	0.298061	0.0011676	-0.52	0.00045576	1	0.57164	-7.701	0.22094	1	0.52703	-8.459	-0.38992	0.163412	0.001958	8.299	-1.2314	0.006102	1.45E-05	11.177
BORCS6	-0.073005	1	0.53475	-9.029	0.099065	1	0.48636	-6.925	0.045142	1	0.62054	-7.906	0.020149	1	0.89208	-8.592	-0.10804	0.783822	0.054251	-8.934	-0.39464	0.050855	0.00033798	-9.275
BORCS7	-0.12064	1	0.36618	-6.594	-0.060861	0.999905	0.38271	-3.906	0.36061	0.86162	0.11839	-7.029	0.9283	0.711152	0.052703	-3.995	-0.39139	0.298122	0.0054107	5.125	-0.68192	0.215205	0.0030824	9.296
BORCS8	-0.49313	0.476803	0.0046125	-3.284	-0.84472	0.134346	0.00021575	1.616	-0.51835	0.561493	0.013275	-9.439	0.24056	0.961178	0.27302	-7.827	-0.81268	0.261183	0.0044327	11.246	-0.77911	0.933019	0.12259	15.988
BPGM	-0.13982	0.983989	0.1655	-10.184	0.0032377	1	0.53142	-8.663	0.22593	0.88191	0.12865	-10.75	0.17571	0.819962	0.096458	-10.541	-0.13195	0.96862	0.14591	-10.305	-0.17601	0.994983	0.19087	-10.126
BPHL	-0.079231	1	0.49082	-11.052	-0.088833	1	0.27755	-9.114	0.14195	1	0.54815	-7.845	0.041743	1	0.61614	-8.272	-0.081069	1	0.43295	-9.663	0.03614	1	0.79757	-10.067
BPI	-0.12476	1	0.30613	-9.474	-0.12177	1	0.46601	-8.193	-0.09254	0.957046	0.25006	-9.63	-0.3244	0.620203	0.012918	-10.356	-0.14371	0.915849	0.10112	-13.718	0.00951	1	0.8119	-12.116
BPIFA1	-0.30353	0.659038	0.013064	-8.27	-0.53432	0.251575	0.00073608	-6.619	-0.087299	0.978774	0.30657	-4.244	0.23846	0.719297	0.055271	-4.023	-0.056588	1	0.37728	-7.012	-0.15468	1	0.42078	-6.711
BPIFA2	-0.087067	1	0.45128	-12.501	-0.25043	0.374803	0.0022071	-12.397	-0.2481	0.873963	0.13205	-7.948	-0.21106	1	0.52389	-7.733	-0.10206	0.947804	0.12633	-12.975	-0.20936	0.798942	0.064583	-13.006
BPIFA3	-0.04745	1	0.68012	-11.663	-0.057444	1	0.6681	-10.698	-0.11587	0.915265	0.1907	-8.761	0.076966	1	0.47438	-8.333	-0.24016	0.329591	0.0066064	-11.787	-0.62671	0.001815	3.02E-06	-11.492
BPIFB1	-0.13267	1	0.2479	-10.012	-0.1677	0.99274	0.2208	-8.475	-0.03099	0.98751	0.32521	-4.449	0.033674	1	0.36686	-1.7	-0.20159	0.748722	0.049044	-8.822	-0.10735	1	0.72659	-6.777
BPIFB2	-0.22103	0.523087	0.0060883	-13.482	-0.12913	0.99274	0.22366	-12.466	-0.24224	0.728871	0.051611	-8.774	-0.17413	0.996298	0.37591	-8.599	-0.22044	0.121895	0.0011746	-14.466	-0.38199	0.163093	0.001924	-14.761
BPIFB3	-0.11703	1	0.36229	-12.127	-0.21535	0.99274	0.27533	-10.779	-0.33078	0.873963	0.13138	-8.574	-0.20433	1	0.76941	-8.048	-0.25678	0.518865	0.016666	-10.309	-0.10218	0.425242	0.010949	-11.286
BPIFB4	-0.16973	0.942884	0.098185	-10.836	-0.14033	0.997455	0.37803	-10.642	-0.12835	1	0.41964	-5.48	-0.52303	0.890909	0.14425	-4.338	-0.3153	0.150576	0.0017425	-9.395	-0.36736	0.134726	0.0013204	-9.24
BPIFB6	-0.12419	0.920361	0.079912	-11.238	-0.13043	1	0.45022	-9.863	-0.43238	0.902598	0.16934	0.104	-0.18751	1	0.82576	1.492	-0.27566	0.623385	0.026717	-11.307	-0.34952	0.49565	0.015119	-11.837
BPIFC	0.097768	1	0.44433	-4.732	0.16945	1	0.38094	-2.783	0.34154	0.243999	0.0048365	-7.076	-0.079711	0.863739	0.13133	-7.744	0.089849	1	0.32661	-7.369	-0.21283	1	0.36782	-8.539
BPNT1	0.015872	1	0.68629	-2.791	0.097042	1	0.52152	-2.827	0.056045	1	0.4399	-4.53	-0.029892	1	0.62344	-3.795	-0.099629	1	0.24236	-7.016	0.010147	1	0.49775	-6.998
BPNT2	-0.087679	0.994163	0.21201	-11.422	0.18372	0.998888	0.22897	-7.896	-0.11373	1	0.73241	-8.154	-0.16785	1	0.5576	-8.772	0.0049984	0.870523	0.07459	-8.246	0.089233	1	0.29542	-7.349
BPTF	0.33761	0.934631	0.093181	-0.684	0.46154	0.901297	0.052115	4.376	0.49749	0.288838	0.0071806	4.209	1.2118	0.91895	0.17326	5.133	0.11676	1	0.40128	0.669	0.72494	0.207797	0.006892	7.031
BRAF	0.020763	1	0.45096	-9.015	0.14855	0.990962	0.19413	-8.286	-0.34297	0.624561	0.022499	-8.462	0.0085013	1	0.41817	-5.397	0.11518	0.877216	0.07641	-9.421	0.11059	0.652238	0.03189	-10.257
BRAP	-0.16128	0.892896	0.069124	-8.435	-0.25991	0.868989	0.055082	-8.184	0.26799	0.965686	0.20095	-6.926	0.47966	1	0.30923	-7.644	-0.029725	1	0.65507	-3.859	0.37144	0.902972	0.085281	2.503
BRAT1	-0.097798	1	0.48907	6.404	-0.0079402	1	0.60682	6.988	0.070341	1	0.48568	2.326	0.36094	0.822582	0.097771	5.699	-0.16263	1	0.86849	13.418	0.12395	1	0.29523	16.193
BRCA1	-0.14694	0.870558	0.061845	7.083	-0.58231	0.868989	0.046716	4.643	-0.31893	0.869744	0.12435	-3.827	-0.70211	0.891358	0.14606	-1.199	-0.43607	0.941953	0.1214	11.514	-0.082048	1	0.30185	11.644
BRCA2	-0.23168	0.650492	0.012225	3.375	-0.31785	0.987424	0.19313	2.935	-0.41056	0.776064	0.074501	-1.617	-0.64371	0.920343	0.19301	0.005	-0.011941	1	0.38256	3.442	-0.080269	1	0.37901	3.509
BRCC3	0.035938	1	0.27738	-12.023	0.0018439	0.856255	0.031056	-12.174	0.203	1	0.51603	-6.647	-0.37151	0.933222	0.21412	-7.669	-0.17325	0.894187	0.088819	-13.265	-0.038796	1	0.59425	-13.425
BRD1	-0.086955	1	0.49247	-10.38	-0.064756	1	0.69424	-9.798	0.45315	0.465586	0.018643	-4.912	1.5481	0.283858	0.0043064	-0.408	0.32816	0.019458	0.00023272	-11.271	0.59022	0.002875	3.65E-05	-10.315
BRD2	-0.53281	0.271345	0.0012771	-3.6	-1.2338	0.109618	0.00012748	-1.391	0.31019	1	0.47265	-1.322	1.3634	0.252321	0.0031266	8.112	-0.53094	0.00678	1.67E-05	-5.087	-0.64153	0.054176	0.00037197	-2.586
BRD3	-0.036797	1	0.78417	-11.463	0.037637	1	0.48045	-9.451	-0.032205	0.994059	0.34419	-11.18	0.67214	0.606316	0.031823	-10.582	0.12247	0.619654	0.03287	-12.227	0.20929	0.73802	0.052626	-11.634
BRD4	-0.82955	0.656566	0.012876	11.155	-1.7832	0.223956	0.00056556	6.64	-0.7809	0.994059	0.34435	16.195	-1.784	0.774848	0.049934	14.547	-0.26571	1	0.43823	16.856	-0.62304	0.766361	0.056084	15.25
BRD7	-0.39584	0.920361	0.080653	9.334	-0.018417	1	0.27314	12.509	-0.22432	0.956242	0.24703	-3.217	-0.2873	1	0.46533	-0.661	-0.17403	0.980022	0.17559	18.062	0.10308	1	0.6307	18.455
BRD8	-0.084329	1	0.77831	-6.913	-0.23004	1	0.4094	-3.69	0.041947	1	0.61249	7.726	-0.86582	0.947581	0.23051	1.655	-0.14099	1	0.23127	2.757	0.099229	1	0.29258	4.667
BRD9	-0.016481	1	0.77867	-7.848	0.0068796	1	0.54286	-6.264	-0.60039	0.794141	0.083175	0.919	-0.20102	1	0.76027	3.908	-0.036003	1	0.21772	-7.273	0.11026	0.938936	0.12899	-4.193
BRDT	-0.19058	0.870558	0.061455	-5.715	-0.030004	0.868989	0.042236	-2.81	-0.27846	1	0.47494	-1.072	-0.057893	0.93832	0.21722	-2.486	0.030639	1	0.49362	5.064	-0.34443	0.988414	0.17492	3.644
BRF1	-0.10501	1	0.41043	33.218	0.73817	0.434952	0.004306	33.972	-0.33155	0.861289	0.11895	14.408	0.30854	1	0.47816	17.514	-0.092138	1	0.42395	32.704	-0.099831	1	0.26642	36.455
BRF2	-0.40108	1	0.22835	21.632	-0.0070015	0.993522	0.30493	19.407	0.31965	0.827883	0.10385	23.09	0.34585	0.949797	0.20741	20.156	-0.92857	0.892492	0.085377	21.627	-0.92204	0.990678	0.1853	20.902
BRI3	0.052426	1	0.56054	10.388	0.46469	0.620551	0.011759	10.673	0.50412	0.645044	0.0474	8.651	0.61094	1	0.37755	7.341	0.051185	1	0.72655	7.764	0.00030214	1	0.67671	6.095
BRI3BP	-0.040091	1	0.28048	-5.302	-0.3108	0.932619	0.095667	-6.005	0.21494	1	0.50445	-7.44	0.60464	0.788562	0.076924	-7.048	0.0023826	1	0.573	-8.841	0.095087	1	0.58719	-9.808
BRICD5	0.15482	0.768748	0.020581	-10.503	0.25312	0.619763	0.011425	-11.295	-0.15279	1	0.53511	-6.41	0.15348	1	0.68358	-6.268	0.064001	1	0.30276	-6.989	0.13105	1	0.21409	-8.247
BRINP1	-0.04624	1	0.61985	-10.509	-0.51905	0.80795	0.022484	-10.287	-0.057757	1	0.61319	-10.804	-0.46559	0.951433	0.24743	-9.984	0.023819	1	0.80613	-13.38	0.1991	1	0.21088	-13.486
BRINP2	-0.22832	0.967704	0.12657	-8.736	-0.44714	0.834962	0.025033	-8.769	0.29796	0.94915	0.18129	-8.654	0.074673	0.938186	0.19215	-9.756	0.081096	1	0.45353	-8.08	-0.16547	1	0.25741	-9.449
BRINP3	-0.064074	1	0.30913	-8.875	0.21617	0.990962	0.16344	-7.866	-0.085087	1	0.50576	-9.497	-0.43872	0.9842	0.31715	-9.443	0.08815	1	0.41872	-12.124	0.10413	1	0.43972	-12.2
BRIP1	-0.043045	1	0.38287	-5.342	-0.23438	1	0.49366	-5.232	-0.24462	1	0.42049	-6.022	-0.90031	0.727029	0.036085	-4.689	-0.040005	1	0.61893	-8.717	0.020998	1	0.63804	-7.285
BRIX1	0.3615	0.766164	0.018173	5.771	0.27258	0.990962	0.16498	2.727	0.040688	0.74471	0.061214	10.367	0.22071	0.951433	0.23939	3.448	0.13561	1	0.39699	8.695	0.10974	1	0.74133	8.612
BRME1	-0.07317	1	0.27884	0.534	-0.17603	1	0.43892	2.207	0.21294	0.96261	0.1915	-7.529	0.21128	1	0.36887	-6.392	0.047193	0.316368	0.0061613	-3.785	0.18653	0.887766	0.082293	-0.293
BRMS1	0.12339	1	0.25487	-6.629	0.052083	1	0.46813	-6.935	-0.46272	0.728871	0.051694	-5.52	-0.70754	0.939598	0.21835	-3.37	0.39575	0.194972	0.0048581	-0.353	0.38288	0.326821	0.013247	-1.376
BRMS1L	-0.023344	1	0.80671	-8.371	0.051114	1	0.50276	-7.388	-0.51501	0.644443	0.025114	-7.817	-0.51404	0.921426	0.19568	-7.635	0.12788	1	0.1953	-10.857	0.2775	0.929597	0.094195	-9.751
BROX	-0.0096173	0.985391	0.17325	-10.02	0.029616	1	0.42478	-10.655	-0.13686	0.882466	0.14135	-9.671	-0.33109	0.959838	0.27176	-9.552	-0.064002	1	0.21672	-12.998	-0.17974	1	0.24461	-12.345
BRPF1	0.40953	0.010314	6.85E-06	-7.338	0.89301	0.002475	2.47E-06	-7.823	0.019387	1	0.49906	-4.446	0.021119	1	0.44754	1.03	1.2758	6.20E-05	2.74E-07	-8.166	1.7858	3.70E-05	2.74E-07	-7.558
BRPF3	-0.046373	0.916982	0.079299	-11.302	-0.022355	1	0.81765	-10.813	-0.4127	0.658075	0.028585	-9.937	-0.41091	0.880674	0.13002	-10.35	-0.19558	0.392033	0.0088695	-9.346	-0.25348	0.771034	0.057231	-8.724
BRS3	-0.097848	0.757492	0.027893	-9.755	0.024721	0.99274	0.27241	-9.259	-0.29301	0.927565	0.20686	-9.933	-0.092544	1	0.47781	-10.232	0.091898	1	0.44885	-13.661	0.05713	1	0.19756	-14.794
BRSK1	0.0043695	1	0.33991	-9.178	0.046325	1	0.41694	-8.344	0.62532	0.177045	0.0024408	-5.515	0.50103	0.758677	0.06763	-6.854	-0.063405	1	0.6222	-9.078	0.099311	1	0.32135	-7.068
BRSK2	-0.057146	0.916535	0.07472	-9.501	0.030524	0.990962	0.16093	-8.977	0.19516	0.83904	0.10842	-10.514	0.28846	1	0.31399	-10.105	0.054464	1	0.47219	-12.498	0.21757	1	0.15539	-12.74
BRWD1	0.19968	0.908514	0.067064	0.911	-0.055742	1	0.60471	0.85	0.0089241	0.994909	0.34701	-1.999	-0.3368	0.944317	0.22389	-2.123	-0.0049177	1	0.7762	0.158	0.34093	0.745352	0.053611	2.612
BRWD3	0.10377	1	0.28145	-10.931	0.17041	1	0.24106	-10.506	0.24631	1	0.23987	-8.605	-0.035344	1	0.73516	-9.305	-0.028648	1	0.54279	-12.219	-0.18724	0.948104	0.13699	-13.132
BSCL2	0.16626	0.893937	0.046534	3.987	0.027457	0.946505	0.092669	2.922	-0.44133	0.600622	0.018883	-1.278	-0.35197	0.957776	0.26718	-0.75	0.0089449	1	0.50898	-0.123	0.21867	0.930933	0.094743	-0.844
BSDC1	0.28999	0.901228	0.051859	-9.339	0.28628	0.911368	0.061681	-7.909	-0.16728	1	0.4074	-2.865	-0.27466	1	0.3884	-0.14	0.0473	1	0.87806	-8.497	0.0059873	1	0.6987	-8.343
BSG	0.089978	1	0.3177	-7.986	0.052304	1	0.8903	-9.954	-0.21401	0.858608	0.11782	-8.226	-0.52906	0.853846	0.093081	-9.388	0.4327	0.000403	1.92E-06	-11.248	0.88531	3.70E-05	2.74E-07	-12.336
BSN	-0.11833	1	0.54853	-6.079	-0.02227	1	0.55613	-5.691	0.096525	1	0.4306	-5.903	0.9024	0.353131	0.0071279	-4.727	-0.21434	0.915849	0.10067	-7.789	-0.033388	1	0.53062	-7.658
BSND	-0.059041	1	0.40678	-6.697	0.17314	1	0.23895	-5.338	-0.12291	1	0.37243	-3.844	-0.32805	1	0.47199	-3.523	0.079082	0.967476	0.10256	-6.56	-0.081516	1	0.62925	-6.756
BSPH1	0.36816	0.768748	0.019168	-8.17	0.09119	1	0.48154	-6.014	0.47368	0.637262	0.045869	-10.781	0.4352	1	0.37353	-11.092	-0.074554	1	0.88516	-10.691	-0.069103	1	0.56754	-11.939
BSPRY	0.025164	1	0.70906	-9.929	-0.127	0.99274	0.29581	-10.808	-0.017737	0.987058	0.32183	-9.538	-0.018619	0.913476	0.17985	-9.653	0.073563	1	0.29119	-10.356	0.0038501	1	0.49831	-12.028
BST1	0.054158	0.994887	0.20491	-9.277	0.26106	0.990962	0.14204	-8.535	0.15317	1	0.40615	-6.183	-0.065985	1	0.60905	-7.066	0.076414	1	0.66618	-11.403	-0.12723	0.947949	0.13481	-11.837
BST2	0.23869	1	0.24187	-1.848	0.20342	1	0.30204	-0.478	0.064058	0.887483	0.14616	-5.818	0.3859	0.808808	0.088748	-5.863	-0.080184	1	0.43641	-6.622	-0.052416	1	0.62656	-5.582
BSX	-0.23446	0.788641	0.034314	-7.069	-0.26449	0.939154	0.11103	-3.896	-0.27276	0.891664	0.15674	-7.497	0.3501	1	0.47692	-4.506	0.15565	0.869938	0.074229	-8.963	-0.0015003	1	0.3128	-8.331
BTAF1	0.1261	0.932608	0.092069	0.093	0.36934	0.991793	0.19569	3.724	0.62858	0.324746	0.0086486	-0.072	0.27275	0.996825	0.35314	0.103	0.72932	0.001973	1.45E-05	4.963	1.409	3.70E-05	2.74E-07	4.566
BTBD1	-0.045773	1	0.37424	-10.438	-0.19262	0.93886	0.11058	-9.456	0.089944	1	0.70081	-9.552	0.013276	1	0.31187	-9.329	0.066994	1	0.41038	-11.683	0.077649	1	0.25543	-11.24
BTBD10	0.013048	1	0.8466	-3.418	-0.12116	1	0.48725	-4.284	-0.029262	1	0.70855	2.21	-0.37428	1	0.39785	-0.216	0.018014	1	0.66598	-2.184	0.042165	1	0.13785	-2.132
BTBD11	-0.041726	1	0.37011	-11.506	0.074514	0.993522	0.31324	-9.354	0.18036	0.977011	0.21487	-9.761	0.34931	1	0.33603	-9.336	-0.17909	0.637156	0.028728	-12.905	-0.25308	0.536334	0.017557	-13.215
BTBD16	0.085967	1	0.246	-9.09	0.19733	0.993032	0.20678	-8.524	-0.44789	0.658075	0.028474	-9.987	-0.52541	0.744249	0.038001	-9.091	0.087019	1	0.38358	-11.627	-0.024516	1	0.20674	-10.595
BTBD17	-0.13309	1	0.23654	-5.429	0.10059	1	0.44326	-4.595	-0.12224	1	0.27654	-4.578	-0.77643	0.756092	0.041648	-5.687	-0.16717	0.985091	0.18221	-5.586	-0.056272	1	0.68596	-5.438
BTBD18	-0.061833	0.985391	0.17085	-12.856	-0.012106	1	0.43787	-11.911	0.020999	1	0.66662	-7.542	-0.48911	0.951433	0.2462	-9.773	0.11673	1	0.13158	-13.966	-0.04231	1	0.65587	-14.159
BTBD19	0.053313	1	0.67501	-10.496	-0.003735	1	0.81609	-9.272	0.11404	1	0.39325	-8.999	0.55015	0.848842	0.1146	-8.594	0.034592	1	0.45142	-11.952	0.0034138	1	0.5481	-12.194
BTBD2	-0.098071	1	0.43895	-7.011	0.26243	0.989868	0.13761	-7.606	-0.16142	0.945329	0.22849	-9.777	-0.51144	0.944602	0.22616	-9.89	0.0073151	1	0.73099	-10.933	-0.044349	1	0.60937	-10.363
BTBD3	-0.031767	1	0.42058	-11.554	0.033643	1	0.24492	-10.947	-0.35353	0.633367	0.023983	-10.389	-0.37201	0.958053	0.26995	-9.489	-0.061369	1	0.24537	-13.707	-0.00050009	1	0.32363	-12.98
BTBD6	0.21282	0.968238	0.13419	-11.548	-0.10892	0.99274	0.27203	-11.672	-0.00073269	1	0.40794	-10.053	0.0067427	1	0.3289	-8.233	0.043504	1	0.43001	-10.085	0.24981	0.640896	0.039036	-9.609
BTBD7	-0.063506	1	0.27059	-5.407	-0.060813	0.995379	0.37406	0.889	-0.10939	0.832826	0.1052	-7.531	-0.28039	0.969479	0.29162	-8.651	-0.04876	1	0.36203	4.296	-0.34206	0.612316	0.026645	11.734
BTBD8	-0.16824	0.927068	0.09011	-6.244	-0.025201	1	0.82678	2.567	0.036748	0.81284	0.090821	-11.588	0.17963	1	0.41661	-6.21	-0.035139	1	0.3343	-9.653	0.004504	1	0.44823	-10.419
BTBD9	-0.067432	0.842852	0.051482	-5.687	-0.011636	1	0.44113	-3.657	-0.068334	1	0.69649	-0.366	0.00056258	1	0.68338	-0.112	-0.041645	0.833857	0.06741	-7.525	-0.088128	1	0.21942	-8.825
BTC	0.088416	1	0.2763	-7.045	0.34161	0.853683	0.035001	-7.49	-0.36191	0.82162	0.098557	-6.655	-0.17892	1	0.47422	-3.346	-0.072547	0.893613	0.087713	-7.457	0.096417	0.95895	0.10215	-6.964
BTD	-0.050539	0.973028	0.13767	-9.9	0.049991	0.987424	0.19255	-8.012	0.16723	1	0.47111	-9.27	-0.21803	1	0.43585	-9.432	-0.18431	0.975712	0.15889	-7.784	-0.41059	0.77714	0.058305	-6.169
BTF3	0.076074	1	0.71041	22.44	-1.057	0.738829	0.014089	16.578	0.22803	1	0.41676	17.97	-1.683	0.899768	0.16165	18.579	0.0017308	1	0.28045	20.641	0.38089	0.947155	0.098633	21.098
BTF3L4	0.1374	0.993549	0.16692	-0.066	0.042268	0.999905	0.39312	-0.43	-0.076861	1	0.86622	1.497	-0.45704	0.9875	0.32908	2.435	-0.013444	1	0.31644	1.92	0.014562	0.948104	0.13515	1.005
BTG1	0.305	0.936488	0.09681	9.504	-0.36832	0.972614	0.1417	5.493	-0.78288	0.363449	0.0030872	-2.537	-0.73264	0.852117	0.089014	1.511	-0.51556	0.086747	0.0007349	-0.613	-0.64787	0.061272	0.00044105	0.787
BTG2	-0.033059	1	0.83245	-8.739	0.1475	0.993522	0.3233	-7.579	0.11336	1	0.47615	-8.861	0.19555	1	0.72712	-6.243	-0.08545	1	0.33936	-9.158	0.15152	1	0.42541	-7.771
BTG3	-0.17518	1	0.34819	-12.653	-0.25558	0.866337	0.034686	-11.775	0.067995	0.836704	0.10729	-7.299	0.48865	0.923991	0.17962	-4.142	0.023725	1	0.21954	-13.681	-0.12861	0.918418	0.11408	-12.628
BTG4	-0.098848	0.99444	0.19426	-8.972	-0.12387	1	0.58085	-10.49	-0.23943	0.956242	0.24549	-10.452	-0.20965	0.990408	0.33607	-10.728	-0.037041	1	0.61165	-9.226	-0.28304	0.779779	0.058891	-8.162
BTK	-0.043874	1	0.73064	-9.308	0.34243	0.713945	0.019136	-6.316	0.13283	1	0.25516	-7.848	-0.030943	1	0.54363	-6.961	-0.15817	0.947804	0.12766	-10.054	0.1896	1	0.12679	-9.699
BTLA	0.080113	1	0.4186	-9.58	0.0020707	1	0.57173	-7.93	0.31797	0.615738	0.040889	-9.425	0.33623	1	0.31675	-8.15	0.16356	1	0.22329	-8.933	0.0015516	1	0.35303	-8.111
BTN1A1	-0.077218	1	0.37173	-11.713	0.042665	1	0.49824	-10.085	-0.20487	1	0.42264	-7.607	-0.044397	1	0.68474	-5.55	-0.034181	1	0.87951	-11.591	-0.1346	1	0.25389	-12.194
BTN2A1	-0.060232	1	0.67216	-7.697	0.24353	1	0.33784	-6.909	-0.2099	0.887483	0.1478	-6.023	-0.58259	0.985617	0.32001	-5.237	-0.36267	0.168295	0.0020951	-10.139	0.029102	1	0.62789	-9.899
BTN2A2	-0.053289	0.988228	0.18489	-26.049	0.013313	1	0.40808	-26.947	0.042728	1	0.69104	-14.211	0.51327	0.747794	0.063265	-14.845	-0.058533	0.618392	0.026177	-23.817	-0.073163	1	0.42822	-22.356
BTN3A1	0.048897	1	0.40486	-10.786	-0.066309	0.993522	0.36299	-10.134	-0.3189	0.908377	0.1741	-4.441	-0.51076	0.989081	0.33144	-4.143	-0.00056554	1	0.68042	-8.888	0.082292	1	0.8784	-8.557
BTN3A2	0.055765	1	0.86156	-5.461	0.084626	1	0.69456	-6.061	-0.22876	0.948602	0.23213	-6.072	-0.37322	0.915009	0.18713	-6.35	0.036809	1	0.34992	-9.852	-0.069631	0.985449	0.11218	-8.866
BTN3A3	-0.03144	1	0.61649	-10.27	-0.023936	1	0.4901	-8.289	-0.18825	0.960417	0.26896	-6.191	0.002884	1	0.74488	-5.77	-0.083567	0.678382	0.035073	-11.049	-0.039498	1	0.58562	-10.295
BTNL2	0.028096	1	0.71659	-3.08	0.05846	1	0.41728	-3.202	0.037433	1	0.59034	1.774	-0.081677	1	0.65523	2.322	0.12618	1	0.35209	-3.726	0.11402	1	0.71822	-3.146
BTNL3	0.035372	1	0.52842	-12.432	-0.0032865	0.984221	0.13004	-12.44	-0.14278	1	0.4585	-7.826	-0.53618	0.948719	0.2313	-8.067	-0.072131	1	0.29948	-13.118	-0.0075351	1	0.68502	-12.546
BTNL8	0.070493	1	0.49711	-12.014	-0.11126	1	0.68319	-13.319	0.13364	0.91012	0.17975	-9.559	0.031114	0.957521	0.22292	-6.699	0.020692	1	0.54714	-12.441	-0.24438	0.894479	0.10072	-12.679
BTNL9	0.075603	1	0.5322	-12.989	-0.12087	0.868989	0.043063	-12.802	-0.021032	0.776229	0.086028	-5.65	0.10313	1	0.67274	-4.861	0.0888	1	0.46345	-11.948	0.12832	1	0.48938	-12.648
BTRC	-0.16505	1	0.33518	-9.924	-0.14051	0.993522	0.34045	-9.443	0.32948	0.866823	0.1216	-7.132	-0.056243	0.976686	0.30555	-8.348	-0.014731	1	0.28707	-9.12	0.050974	1	0.70909	-8.792
BUB1	0.12185	1	0.73003	8.871	0.11118	1	0.72093	5.476	0.36412	0.47575	0.019984	12.07	0.52464	1	0.38407	13.857	-0.06123	1	0.28628	14.662	-0.65255	0.897455	0.10384	12.874
BUB1B	0.21059	1	0.4335	12.739	0.037745	1	0.41912	12.078	0.10232	1	0.38983	10.25	0.12378	1	0.75993	10.503	-0.15732	1	0.27584	9.654	-0.19687	1	0.62756	11.163
BUB3	0.086871	0.783363	0.022857	22.216	0.90015	0.983539	0.12982	18.299	-0.23693	0.209095	0.0033689	21.023	-1.4014	0.633835	0.019267	19.759	-0.36159	1	0.28027	22.333	-0.22237	1	0.26027	21.867
BUD13	0.21124	1	0.22479	-0.354	0.069954	1	0.61888	-2.014	-0.15051	0.960605	0.27051	-7.845	-0.17317	0.853846	0.093085	-8.447	-0.03377	1	0.22022	-1.34	-0.32807	0.9978	0.20458	-1.335
BUD23	-0.0050912	1	0.81197	20.671	-0.62611	0.972614	0.13913	17.587	-0.1431	1	0.5273	12.36	-1.5987	0.864994	0.10598	10.319	0.082915	1	0.52439	22.602	0.040793	1	0.57356	21.418
BUD31	0.83232	0.99444	0.18531	20.075	0.56591	1	0.54809	15.664	-0.42365	1	0.54227	20.956	-2.3659	0.870804	0.11355	18.066	0.18712	1	0.4029	20.069	-0.36749	1	0.39232	19.225
BVES	-0.0081342	1	0.80125	-9.458	-0.14264	0.993522	0.30498	-9.859	-0.054967	1	0.68522	-8.945	0.25215	0.973993	0.25524	-7.716	-0.10213	0.989013	0.1839	-9.273	0.11383	1	0.26745	-9.574
BYSL	-0.14384	0.99936	0.22081	17.408	-1.0882	0.730649	0.013684	17.556	0.65926	0.888424	0.13439	14.96	0.38758	0.999407	0.38189	12.115	-0.043924	1	0.31127	17.336	-0.34906	0.994983	0.1912	14.917
BZW1	-0.044049	1	0.71157	-7.113	-0.18488	0.987424	0.18283	-7.816	0.31314	0.965673	0.19868	-5.082	0.31112	1	0.52463	-5.68	0.25069	1	0.16535	3.523	0.17824	1	0.42105	1.975
BZW2	0.11229	1	0.30756	-4.849	-0.016756	0.981454	0.15831	-5.971	0.4671	0.355111	0.010909	-8.804	1.0869	0.160567	0.0012891	-7.907	0.035501	1	0.74658	-7.8	0.21244	1	0.26228	-9.229
C10orf105	0.14497	1	0.39091	0.838	0.25015	1	0.40039	0.177	0.36252	0.850914	0.11385	-0.667	-0.079408	0.990588	0.35167	0.712	0.044411	1	0.86536	-0.194	-0.061313	1	0.41959	-1.075
C10orf120	-0.063371	1	0.71037	-10.975	-0.0063071	0.99274	0.23895	-10.178	-0.033576	1	0.4387	-10.779	-0.19374	0.970904	0.29516	-10.19	0.014647	0.969177	0.1034	-14.406	0.074361	1	0.51364	-14.775
C10orf53	0.11835	1	0.38919	-4.634	0.056068	1	0.42747	-5.865	-0.055044	1	0.75599	-5.929	0.11202	1	0.5453	-5.3	-0.1947	0.975016	0.15305	-7.217	-0.11489	1	0.42409	-5.963
C10orf62	-0.19288	0.958904	0.12212	-12.491	-0.061751	1	0.45268	-10.371	-0.080097	1	0.38359	-8.9	-0.064223	1	0.69125	-8.908	0.098629	0.930898	0.088193	-9.38	0.18503	1	0.21935	-9.286
C10orf67	-0.030655	1	0.69629	-8.175	-0.087006	1	0.61124	-7.318	-0.29508	0.869744	0.12473	-9.642	-0.20016	1	0.45705	-9.525	-0.01263	1	0.50888	-11.462	-0.18116	1	0.23834	-12.293
C10orf71	0.11481	0.993486	0.16227	-10.832	-0.0060079	1	0.50918	-10.863	0.1704	1	0.29115	-10.264	0.18827	0.911209	0.16502	-9.247	-0.040845	1	0.57643	-12.902	0.01717	1	0.5484	-13.392
C10orf82	-0.13973	1	0.28296	-10.356	-0.1709	0.99274	0.21937	-9.083	-0.13129	0.965686	0.19967	-10.917	0.19673	0.455175	0.013382	-10.798	-0.23524	0.424599	0.010486	-11.618	-0.19391	0.839424	0.079992	-10.565
C10orf88	0.026128	1	0.42701	-9.376	0.018115	1	0.8217	-9.224	0.085128	1	0.5287	-5.515	-0.1029	1	0.60872	-6.45	0.5129	0.003357	2.71E-05	-11.03	0.92752	0.001006	1.07E-05	-8.628
C10orf90	0.037717	1	0.31814	-12.181	0.1899	0.990962	0.17022	-11.564	-0.031134	0.995699	0.34816	-11.067	-0.036591	0.930295	0.20928	-10.066	0.0090649	0.972791	0.14809	-12.895	0.007607	1	0.59986	-12.347
C10orf99	0.1216	1	0.27265	-3.689	0.16308	1	0.59785	-0.375	-0.29582	0.897754	0.16231	-4.959	-0.32951	0.873058	0.12198	-3.44	-0.099186	1	0.42271	-4.546	-0.15952	1	0.34154	-4.742
C11orf1	0.035674	1	0.24709	-7.982	-0.24091	0.957862	0.12009	-9.979	-0.16224	1	0.50473	-8.336	0.063197	0.890909	0.14168	-4.78	0.068546	1	0.57803	-10.522	0.033696	1	0.73486	-10.747
C11orf16	-0.013318	1	0.6314	-12.696	-0.063278	1	0.4311	-12.578	-0.13628	1	0.48901	-10.607	0.73881	0.665298	0.041625	-9.587	-0.048625	1	0.83083	-12.63	-0.033761	1	0.64394	-12.436
C11orf21	-0.066079	1	0.28171	-10.445	0.034133	1	0.68385	-10.414	0.23541	1	0.38702	-9.967	0.27365	1	0.34464	-9.854	0.031804	1	0.19241	-12.224	-0.13549	1	0.30149	-13.175
C11orf24	-0.10113	1	0.35013	-4.35	-0.10603	0.981542	0.12839	-1.449	-0.50872	0.728871	0.051901	-9.325	-0.33548	0.990408	0.34057	-7.817	0.065903	1	0.3913	-3.335	0.37403	1	0.23923	-2.227
C11orf40	0.034732	1	0.4822	-5.275	0.01631	1	0.71946	-5.048	-0.034875	0.838543	0.10607	-6.939	0.12142	0.786829	0.053286	-5.624	-0.059686	0.847804	0.069665	-6.64	-0.24175	0.922301	0.11707	-7.569
C11orf42	0.26414	0.768748	0.019879	-10.439	0.035693	0.909701	0.060336	-9.35	-0.41142	0.458941	0.0057624	-8.127	-0.67448	0.786829	0.05318	-6.09	0.027038	1	0.59586	-11.208	0.093848	1	0.48215	-12.061
C11orf45	0.024363	1	0.26504	-6.841	0.22448	0.993522	0.26183	-6.489	0.021939	1	0.4357	-2.13	0.38941	0.95606	0.21859	-2.866	-0.19203	0.936585	0.11314	-4.895	-0.034847	1	0.57583	-4.143
C11orf49	-0.052208	1	0.66681	-12.671	-0.00052947	1	0.85273	-12.174	0.26205	0.627681	0.043337	-8.818	0.24226	1	0.35012	-10.316	-0.0075539	1	0.51398	-14.492	-0.019191	1	0.26277	-14.595
C11orf52	-0.021424	1	0.43293	-12.244	0.018936	1	0.47479	-11.013	-0.35944	0.724482	0.046571	-10.419	-0.4537	0.951433	0.25363	-10.575	0.1097	1	0.40456	-13.13	-0.064846	1	0.39268	-13.798
C11orf53	-0.089961	1	0.57843	-12.261	-0.23209	0.868989	0.040885	-10.559	-0.45621	0.635516	0.024318	-9.521	-0.71791	0.575467	0.0097812	-9.724	-0.14283	0.879742	0.081066	-13.765	-0.20357	0.552502	0.01914	-13.304
C11orf54	0.0077068	1	0.83087	-18.322	0.20783	0.990962	0.14965	-17.469	-0.49821	0.550483	0.01197	-16.856	-0.20463	1	0.40482	-17.092	-0.11339	1	0.23528	-17.812	-0.10061	1	0.43837	-15.238
C11orf58	-0.15413	1	0.37339	-3.99	0.10443	0.99274	0.2508	-2.335	0.2787	1	0.32298	0.774	0.56231	1	0.3717	-1.408	-0.23572	0.872053	0.078274	-0.594	-0.40233	0.966265	0.14968	-0.585
C11orf65	-0.099086	1	0.72386	-10.942	0.28465	0.9851	0.13194	-8.289	-0.18251	0.97343	0.29265	-8.256	-0.10361	0.89925	0.1597	-9.419	-0.14416	0.893613	0.086712	-12.843	0.091308	1	0.53142	-11.888
C11orf68	-0.16502	0.707171	0.021131	-8.848	-0.20654	0.993522	0.33083	-8.241	-0.35052	0.816447	0.092328	-8.702	-0.54981	0.901079	0.16347	-9.704	0.080803	1	0.14776	-7.283	0.081612	1	0.45352	-7.893
C11orf71	0.12738	0.993549	0.16899	-8.262	0.062865	0.993032	0.20258	-7.72	-0.011517	1	0.59361	-8.242	-0.18584	0.989081	0.33192	-8.478	0.01716	1	0.48744	-7.87	-0.064508	1	0.56357	-7.231
C11orf80	0.060377	1	0.68813	-8.542	0.11402	0.99274	0.21358	-8.24	0.22672	1	0.54906	-5.6	0.62012	0.870328	0.1363	-5.416	0.013419	1	0.34389	-4.612	-0.020895	1	0.42081	-3.996
C11orf86	0.057933	1	0.47809	-1.131	0.079901	0.993522	0.30665	-0.747	-0.077745	0.986689	0.32138	-3.373	0.20101	1	0.48156	-5.368	0.18235	1	0.2601	4.2	0.43177	0.731867	0.051329	3.792
C11orf87	0.034584	1	0.27543	-12.872	-0.076505	1	0.33841	-11.967	-0.18875	1	0.38303	-10.754	-0.0030695	0.932301	0.21188	-10.87	-0.052635	1	0.67873	-14.487	-0.14188	1	0.23258	-14.707
C11orf91	0.054365	1	0.21785	-10.758	0.19216	0.943276	0.091604	-10.969	0.055533	1	0.69727	-9.859	0.13204	1	0.62041	-7.784	0.036123	1	0.35804	-12.156	0.084631	1	0.48886	-11.426
C11orf94	-0.14186	0.98901	0.20309	-9.391	0.017561	0.922484	0.085291	-7.887	0.1192	1	0.29913	-8.001	0.85295	0.671236	0.043565	-6.64	0.0021847	1	0.56386	-6.357	-0.094573	1	0.4967	-7.555
C11orf96	-0.1404	0.955423	0.11767	-4.843	-0.041935	1	0.39592	-4.392	0.192	0.50492	0.022896	-4.197	0.40536	0.706806	0.051462	-3.852	-0.15942	0.912878	0.096182	-4.849	-0.10802	0.993705	0.18877	-4.796
C11orf98	0.28533	0.768748	0.019166	-7.33	0.25602	1	0.24291	-5.821	-0.40982	0.815635	0.091765	-8.074	-0.6108	0.864359	0.10235	-8.014	-0.096249	1	0.49083	-9.261	-0.19117	0.95465	0.14441	-10.108
C12orf29	-0.016623	1	0.55683	-1.731	0.14942	1	0.32342	-1.481	0.36944	0.714842	0.064102	-5.225	0.31305	0.873988	0.13845	-6.748	0.06601	1	0.49821	-3.109	0.20882	1	0.394	-2.311
C12orf4	-0.010942	1	0.81785	-10.22	0.055257	1	0.44695	-9.786	0.076287	1	0.53944	-8.615	-0.033954	0.848842	0.11947	-8.015	0.14858	1	0.14482	-8.337	0.028839	1	0.32092	-8.293
C12orf40	0.072167	1	0.48251	-5.646	-0.079146	1	0.46303	-5.69	-0.011018	1	0.44855	-8.209	0.14207	1	0.49987	-8.826	-0.22394	0.892608	0.086448	-8.645	-0.28797	0.863585	0.088768	-8.919
C12orf42	-0.059492	1	0.69172	-11.879	-0.11949	1	0.45331	-11.097	-0.38417	0.738241	0.055687	-9.568	-0.19417	0.954308	0.25903	-8.822	0.006709	1	0.28799	-12.285	0.091737	1	0.25279	-12.145
C12orf43	0.068128	1	0.27859	-8.454	0.1602	1	0.2599	-6.846	-0.032225	1	0.57159	-1.7	-0.42838	0.990437	0.34427	-1.678	0.24751	0.130151	0.0027354	-0.79	0.46403	0.024403	0.0004405	-3.419
C12orf50	-0.056984	1	0.38051	-3.845	-0.076159	0.966183	0.1283	-5.606	-0.14351	1	0.74126	-8.796	-0.1035	1	0.44431	-8.394	0.13629	1	0.70791	-3.925	0.1903	1	0.16732	-3.88
C12orf54	-0.098112	1	0.42205	-10.883	-0.020394	1	0.71597	-10.641	-0.23755	1	0.43305	-6.497	-0.70846	0.951433	0.23822	-4.322	0.051186	1	0.47495	-11.737	0.08159	1	0.78617	-12.022
C12orf56	0.045732	1	0.40006	-5.791	-0.0060399	0.932706	0.08574	-4.735	0.023769	1	0.3717	-4.696	-0.17333	1	0.61371	-3.239	-0.015254	1	0.64705	-7.488	-0.10034	1	0.41249	-8.609
C12orf57	0.038637	1	0.27009	-16.441	0.094299	1	0.32887	-14.464	0.076115	1	0.40422	-16.855	0.062765	0.954308	0.25892	-15.523	-0.30622	0.416015	0.009836	-12.661	-0.29454	0.72274	0.042878	-10.068
C12orf60	0.39261	0.783363	0.023109	-6.004	0.1092	1	0.2424	-7.003	0.05672	0.9815	0.31051	-6.436	-0.14473	1	0.69097	-6.529	0.02035	1	0.20982	-8.888	-0.011483	1	0.81467	-8.274
C12orf71	0.12204	1	0.35557	13.405	-0.06924	1	0.40358	13.058	-0.030256	1	0.38316	-2.759	0.09744	1	0.46606	1.017	-0.00019325	0.969177	0.10335	13.927	0.45106	1	0.14573	13.039
C12orf73	-0.18191	1	0.24058	-7.706	-0.34696	0.533174	0.0050445	-8.073	-0.12942	0.68072	0.034072	-6.408	-0.31389	1	0.37866	-5.056	-0.061426	0.978022	0.17078	-7.812	-0.018412	1	0.29593	-7.502
C12orf75	0.43185	0.916535	0.070986	-1.871	0.50467	0.951431	0.095178	-2.065	0.015739	1	0.48699	-1.695	-1.0659	0.89925	0.15939	-1.461	-0.053476	1	0.43192	-1.701	0.081237	1	0.41796	-1.754
C12orf76	-0.00051537	0.990799	0.20611	-8.417	-0.31219	0.93886	0.10504	-8.633	0.14919	1	0.30334	-2.93	0.57239	0.998757	0.29052	-4.701	-0.029571	1	0.74251	-7.768	0.15087	1	0.2534	-5.585
C14orf119	-0.18003	0.977796	0.14942	-5.443	0.10299	0.99274	0.25759	-5.554	-0.56345	0.793136	0.081813	-2.876	-0.79589	0.902175	0.16421	-1.975	-0.017935	1	0.7996	-8.763	-0.13026	0.947345	0.13443	-8.913
C14orf177	0.014841	0.982449	0.16015	-8.202	-0.050981	1	0.84466	-6.685	-0.18715	1	0.43208	-10.503	0.21853	1	0.39567	-9.861	-0.1498	1	0.34747	-10.399	0.080182	1	0.73976	-9.669
C14orf178	-0.16822	1	0.35206	-4.715	-0.27388	0.93886	0.10929	-4.577	0.20207	0.837483	0.1054	-4.14	-0.38522	0.864359	0.10237	-4.963	0.16541	1	0.28581	-5.201	-0.16447	1	0.35739	-5.308
C14orf180	-0.10226	0.981844	0.15794	-11.516	-0.07745	0.972937	0.11725	-10.663	0.0038758	1	0.4282	-10.571	-0.030673	1	0.43456	-11.531	-0.054749	1	0.24301	-11.715	-0.025075	1	0.28709	-10.529
C14orf28	-0.0697	1	0.84495	-8.787	-0.27435	1	0.43708	-8.332	-0.052442	1	0.5063	-5.328	-0.23352	1	0.49621	-3.139	0.15974	0.972515	0.10605	-11.354	0.12676	1	0.25558	-11.331
C14orf39	0.18062	0.757105	0.015553	-4.059	0.11342	0.985771	0.16583	-6.457	0.21399	1	0.44293	-1.889	-0.4812	1	0.5618	-3.127	0.0033417	1	0.63412	-11.728	0.028321	1	0.25223	-11.057
C14orf93	-0.040735	0.99919	0.21942	-9.131	-0.090564	1	0.51321	-8.301	0.14403	1	0.53304	-4.539	-0.14751	0.990588	0.35083	-5.158	0.072814	1	0.43528	-11.809	0.077873	1	0.54642	-10.859
C15orf39	0.040287	0.993549	0.16391	-11.364	0.1429	0.990962	0.14966	-11.03	-0.062625	0.93933	0.17239	-5.923	0.050105	1	0.51181	-3.96	-0.068864	1	0.39786	-11.231	-0.1714	0.990222	0.17782	-12.955
C15orf40	0.1122	0.927239	0.092032	-5.362	-0.22947	0.999905	0.39284	-5.421	0.34828	0.90674	0.15026	-4.667	0.069278	1	0.47592	-6.25	0.17865	1	0.31025	-7.749	-0.22957	1	0.37247	-8.408
C15orf48	0.020297	1	0.55219	-8.841	0.12844	1	0.64512	-9.221	0.26646	0.506877	0.023153	-6.989	0.56577	0.090656	0.00040155	-7.299	-0.23615	0.903116	0.091799	-7.741	-0.51268	0.576352	0.02135	-9.028
C15orf61	-0.013974	0.947611	0.10326	-12.69	-0.37827	0.868989	0.04085	-12.336	0.0024724	1	0.41919	-7.488	0.46404	1	0.42758	-5.914	-0.16547	0.793485	0.055843	-10.762	-0.43139	0.57253	0.020986	-11.095
C15orf62	0.047587	1	0.55962	-7.183	-0.1723	1	0.42585	-6.499	-0.10323	0.941751	0.22438	-7.934	0.08274	1	0.47078	-7.915	-0.084113	1	0.20936	-8.367	-0.075071	1	0.41117	-7.102
C15orf65	0.13574	1	0.41265	-7.746	0.037512	0.96737	0.1095	-7.586	-0.11823	1	0.26466	-3.871	-0.15427	1	0.54878	-4.745	0.11429	1	0.57988	-10.13	-0.2164	1	0.22208	-10.305
C16orf46	0.18041	1	0.41662	-7.134	0.030303	1	0.59299	-8.805	-0.24095	0.703629	0.038942	-7.53	-0.13935	0.974502	0.30257	-8.356	-0.070055	0.917261	0.10162	-11.549	-0.20718	0.68078	0.044141	-13.317
C16orf54	0.061427	1	0.69291	-7.679	0.23302	0.990962	0.1478	-7.197	-0.15488	1	0.46297	-8.224	-0.69256	0.928446	0.20825	-6.094	-0.084709	1	0.56959	-10.745	-0.05637	1	0.46756	-11.712
C16orf70	0.059835	1	0.41465	2.531	-0.09071	0.924894	0.070437	1.558	-0.037571	1	0.40769	-8.516	-0.07307	1	0.8196	-4.469	0.14853	1	0.37715	0.258	0.37722	0.572673	0.031614	1.661
C16orf72	0.058866	1	0.75207	13.366	-0.56144	0.972614	0.14356	10.263	0.18018	1	0.46167	6.991	0.024085	1	0.32004	7.539	0.19487	1	0.17486	4.342	-0.083959	1	0.30751	7.18
C16orf74	0.1304	1	0.48725	-7.257	0.29071	1	0.2959	-5.77	-0.42224	0.850205	0.11157	-7.022	-1.3365	0.299047	0.0011953	-6.918	0.042582	1	0.18742	-8.973	-0.15164	1	0.31252	-9.572
C16orf78	0.09187	1	0.23815	-1.628	0.12339	1	0.37107	-1.534	-0.063803	0.873191	0.12969	-10.446	-0.62121	0.914465	0.18167	-10.104	0.06068	1	0.80092	-8.498	0.34024	0.680081	0.043409	-6.682
C16orf86	-0.07571	1	0.23292	6.944	-0.13136	0.993522	0.31251	5.055	0.12858	1	0.49976	-6.43	0.35414	0.957521	0.22135	-8.835	-0.34689	0.915849	0.098604	1.48	-0.2798	1	0.23141	4.664
C16orf87	0.36827	0.932608	0.086027	10.858	0.35773	0.990962	0.14595	8.384	0.015649	1	0.62122	-7.606	-0.62539	0.974352	0.30116	-4.095	0.040695	1	0.44204	0.502	-0.28414	1	0.26287	-0.407
C16orf89	0.037311	1	0.55133	-11.94	-0.046938	0.99274	0.28883	-11.794	-0.52907	0.567437	0.014178	-10.081	-0.93464	0.6574	0.021293	-10.025	0.087943	1	0.15624	-12.047	-0.063552	1	0.2956	-12.18
C16orf90	-0.049697	1	0.42514	-8.147	0.088656	1	0.43003	-7.375	0.10232	1	0.49715	-8.889	0.011608	0.863886	0.099185	-7.865	0.15729	0.95315	0.13215	-3.708	0.072466	1	0.30969	-5.085
C16orf91	0.090193	0.783363	0.023054	-10.217	0.029985	1	0.25332	-10.132	-0.0085307	1	0.47912	-9.519	-0.041273	1	0.52039	-8.948	0.083338	1	0.32083	-8.131	0.0207	1	0.2984	-8.92
C16orf92	0.16669	0.977509	0.13899	-1.908	0.28911	0.990962	0.15414	-1.365	-0.21338	0.957342	0.25751	-6.289	0.10425	0.629788	0.018223	-7.151	0.1851	1	0.15736	-3.587	0.092013	1	0.66947	-4.644
C16orf95	-0.16553	0.916982	0.079071	-8.568	0.021623	1	0.46106	-8.019	-0.4515	0.382999	0.0035559	-7.947	-0.69861	0.806023	0.061363	-7.789	-0.063754	1	0.25196	-11.764	-0.003315	1	0.52053	-12.618
C16orf96	-0.020812	1	0.32775	-8.625	-0.17856	0.993522	0.35229	-7.56	-0.24165	0.927565	0.20762	-8.246	-0.3383	0.901938	0.16403	-8.682	0.20965	0.984155	0.10984	-9.834	0.08361	1	0.13571	-10.404
C17orf107	-0.029374	1	0.3117	-4.822	-0.018218	1	0.42887	-4.458	0.068457	1	0.36835	-6.448	0.086244	0.965145	0.28305	-9.405	-0.079876	1	0.35241	-8.074	-0.26083	0.892416	0.098963	-7.795
C17orf49	-0.03485	1	0.53237	-2.036	0.055708	0.99274	0.21226	-0.235	0.057465	1	0.52063	2.333	-0.58447	0.864994	0.10485	-0.398	-0.22864	0.435178	0.011005	-3.86	-0.45208	0.586971	0.022401	-1.433
C17orf50	-0.049793	1	0.59579	-7.844	-0.079937	1	0.43209	-7.894	0.30559	0.677259	0.053966	-3.815	0.36842	1	0.47131	-3.034	-0.21651	0.627697	0.027596	-7.829	-0.45051	0.297253	0.0054595	-8.488
C17orf58	-0.086463	1	0.38554	-0.027	-0.4051	0.99274	0.24048	1.247	0.093342	0.974388	0.29485	2.12	-0.97812	0.886316	0.13429	-0.369	0.0052373	1	0.32974	-0.007	0.19053	1	0.22734	1.066
C17orf64	0.19693	0.916535	0.071985	-7.148	0.27422	0.951431	0.097835	-8.7	0.25234	1	0.3155	-5.554	-0.068425	1	0.43517	-5.309	-0.18388	1	0.26282	-6.296	-0.12801	1	0.26531	-7.032
C17orf67	0.031675	0.918942	0.077749	-5.12	-0.2501	0.984306	0.1639	-7.058	-0.051922	1	0.64783	-6.341	-0.52122	0.964664	0.27976	-4.544	-0.044724	1	0.59117	-3.986	-0.17975	1	0.28983	-6.495
C17orf75	-0.2478	0.501707	0.0056393	-4.814	-0.55638	0.374803	0.0021671	-4.946	0.63863	0.24051	0.0047274	-0.164	-0.019119	1	0.68066	-1.581	-0.10497	0.850747	0.070439	-5.609	-0.28679	0.591428	0.022829	-4.312
C17orf78	-0.12954	1	0.27337	-3.777	-0.043231	1	0.5328	-4.884	-0.18836	1	0.66056	-0.618	0.20077	1	0.64878	-0.505	-0.071136	1	0.59397	-2.852	0.11202	1	0.50381	-2.445
C17orf80	-0.11117	0.87116	0.062003	-10.451	-0.26165	0.868989	0.0406	-9.454	0.12051	1	0.58494	-9.118	0.32244	1	0.32383	-7.492	-0.23276	0.453769	0.012037	-12.514	-0.1569	1	0.23361	-12.225
C17orf97	0.11281	1	0.43955	-8.349	0.39553	0.660112	0.014293	-7.701	-0.068788	1	0.45364	-8.627	-0.30236	0.955015	0.26243	-8.174	0.00018237	1	0.51031	-12.64	0.087655	1	0.37644	-12.074
C17orf98	-0.10518	0.990394	0.20443	-5.697	-0.37137	0.968545	0.13203	-5.632	-0.10483	1	0.56896	-5.258	-0.21792	1	0.59764	-5.892	-0.18612	0.719806	0.043758	-6.919	-0.32445	0.71428	0.041567	-6.486
C17orf99	-0.16844	0.988228	0.18029	-8.553	-0.004431	0.897938	0.067657	-7.622	0.14584	1	0.41166	-8.116	-0.17011	1	0.56526	-8.316	-0.055159	1	0.45056	-8.622	0.21266	1	0.216	-8.25
C18orf21	0.026325	0.932608	0.089056	10.23	-0.20833	1	0.51588	8.041	-0.047617	0.963492	0.27915	2.063	-0.53575	0.837706	0.075831	1.565	-0.058294	1	0.3887	12.248	0.18017	1	0.28282	13.145
C18orf25	-0.17328	1	0.2333	-6.884	-0.036678	0.869492	0.057305	-5.58	-0.32189	0.923882	0.19937	-9	-0.82146	0.568646	0.0091935	-8.692	-0.24333	0.879742	0.080894	-5.208	0.011004	1	0.55577	-4.141
C18orf32	-0.066311	1	0.44414	-2.748	-0.58685	0.868989	0.049553	-2.623	-0.44229	0.744611	0.060212	-6.119	-0.81073	0.764091	0.047055	-7.455	-0.2218	0.642905	0.02962	-4.024	0.088395	1	0.53888	-3.048
C18orf54	-0.11718	1	0.48974	-12.377	-0.01351	1	0.64637	-11.522	-0.19969	0.951922	0.23781	-12.558	-0.28621	0.995367	0.37049	-10.019	-0.11191	0.940562	0.11754	-15.345	-0.068156	1	0.48988	-14.862
C18orf63	-0.17997	0.952127	0.11212	-11.879	-0.17176	0.975703	0.1495	-12.025	-0.091923	1	0.37919	-11.283	-0.089147	0.951433	0.2389	-11.025	0.026718	1	0.89136	-11.679	-0.01468	1	0.79815	-13.379
C19orf12	-0.13987	0.947611	0.10231	-14.532	-0.007634	1	0.57722	-11.468	0.23981	0.748868	0.075048	-17.149	0.31118	0.816641	0.09408	-17.416	0.014922	1	0.52825	-15.032	-0.22856	0.330888	0.0069622	-16.75
C19orf18	-0.23058	0.59114	0.0088202	-11.357	-0.37554	0.730649	0.013558	-8.732	0.31209	0.625598	0.042827	-10.791	1.1747	0.073839	0.00028369	-8.443	-0.10975	1	0.33302	-10.474	-0.134	1	0.56947	-10.159
C19orf25	-0.096668	0.933908	0.094994	-4.893	0.26876	0.324844	0.0013672	-3.619	-0.2612	0.769513	0.071195	-9.214	0.16801	1	0.41001	-7.743	-0.2579	0.541604	0.019073	-2.079	-0.15054	1	0.50428	3.478
C19orf33	-0.030357	1	0.42129	-8.461	-0.073236	1	0.63931	-7.252	0.095145	0.820096	0.10062	-9.893	0.16432	0.805137	0.061162	-9.296	-0.026603	1	0.89367	-4.449	-0.082179	1	0.49479	-4.933
C19orf38	0.1145	1	0.38913	5.073	0.45635	0.907159	0.056516	6.846	-0.36686	0.66673	0.030237	-9.278	-0.22114	1	0.57124	-6.443	0.10178	1	0.24015	3.61	0.024064	1	0.65996	2.379
C19orf44	-0.0060821	0.99444	0.1971	-2.687	0.27726	0.900372	0.05141	-2.732	-0.097091	0.871998	0.12808	-9.993	-0.16738	1	0.3998	-10.473	0.1227	0.918784	0.085644	-2.571	0.21278	1	0.12328	-2.888
C19orf47	-0.14638	1	0.31723	-8.151	-0.064363	0.993612	0.36728	-6.164	0.30897	0.104155	0.0010265	-9.855	1.0546	0.452896	0.01329	-9.257	-0.12262	1	0.44174	-13.133	0.084122	1	0.55151	-11.928
C19orf48	-0.26402	0.922642	0.084994	-3.691	-0.13857	1	0.39598	-3.082	-0.19931	0.976209	0.29709	-6.893	-0.15396	0.947581	0.23038	-5.283	0.0027764	1	0.88005	-2.777	0.14082	1	0.42484	-1.153
C19orf53	-0.41807	0.817228	0.040036	3.355	-0.7832	0.987424	0.17085	6.24	-0.10582	1	0.47277	7.235	0.81157	0.991249	0.35468	9.727	0.065311	1	0.37977	-2.73	-0.085857	1	0.17048	-3.011
C19orf54	-0.13716	0.795246	0.035447	-10.654	-0.27551	0.972614	0.14149	-11.644	0.10499	0.729391	0.068897	-11.053	0.70576	0.603343	0.030229	-10.638	-0.034171	0.778463	0.053363	-13.772	-0.17315	1	0.343	-13.774
C19orf67	0.050864	1	0.26066	-8.739	-0.36763	0.926738	0.088046	-8.648	0.18731	1	0.27591	-6.955	0.37948	0.86502	0.1332	-8.057	0.11352	1	0.22203	-8.631	0.062786	1	0.44418	-7.295
C19orf71	0.050864	0.916535	0.074854	-6.626	-0.024248	0.880592	0.041743	-6.53	0.13302	1	0.4741	-9.605	0.09566	0.911209	0.16504	-10.179	-0.12351	0.998323	0.20582	-10.066	-0.11425	1	0.44334	-10.763
C19orf73	0.026382	1	0.70285	-6.407	-0.16161	1	0.4078	-5.064	0.11289	1	0.56714	-8.211	0.35831	0.890154	0.15059	-8.502	-0.029315	1	0.69886	-9.341	-0.044566	1	0.77919	-8.439
C19orf81	-0.053622	0.98901	0.20328	-12.182	-0.041772	1	0.43466	-11.147	0.13801	0.988228	0.22975	-8.528	0.54678	0.747794	0.063194	-7.528	0.011638	1	0.49991	-13.044	0.1306	1	0.13905	-12.615
C19orf84	-0.25844	0.895678	0.070622	-7.096	-0.27231	0.937751	0.099697	-6.39	0.0037361	1	0.64678	-6.476	-0.014008	1	0.65223	-3.969	0.05334	1	0.52942	-5.446	-0.098369	1	0.79777	-5.89
C1GALT1	-0.30654	0.99245	0.20728	2.086	-0.64986	0.868989	0.052298	6.171	-0.3647	0.725281	0.050167	-8.046	-0.020418	0.328548	0.0016131	-5.539	-0.20634	1	0.36735	5.325	-0.66536	0.987517	0.17245	4.058
C1GALT1C1	0.094304	0.993549	0.16651	-9.866	0.06301	1	0.70225	-9.602	-0.3693	0.887483	0.14821	-8.33	-0.34351	0.9875	0.32554	-8.582	-0.088655	1	0.41505	-2.514	-0.11479	0.920396	0.11602	-2.969
C1GALT1C1L	-0.040896	0.920361	0.081339	-3.642	-0.20022	0.99274	0.26154	-3.836	0.32605	0.694924	0.058446	1.348	0.2743	1	0.56017	4.384	0.099641	0.99734	0.12282	-2.769	-0.12349	1	0.3244	-4.844
C1QA	-0.2086	0.854597	0.057037	-8.567	-0.080603	0.987424	0.1882	-7.971	-0.0031431	0.956228	0.1909	-8.555	0.45281	0.859382	0.095339	-7.174	-0.0038421	1	0.64959	-10.117	-0.044871	0.96892	0.15228	-9.247
C1QB	0.084468	0.944991	0.098658	-8.288	-0.22386	0.856255	0.030424	-9.801	-0.14668	1	0.38511	-7.301	-0.26294	1	0.52415	-5.992	-0.19242	0.822123	0.06386	-6.658	0.058114	1	0.51155	-5.081
C1QBP	0.21616	1	0.67223	13.234	0.17834	0.411326	0.003358	10.996	0.44253	0.7014	0.06035	2.536	0.50632	0.998482	0.28786	5.892	-0.050623	1	0.67639	-2.245	0.077323	1	0.44771	0.238
C1QC	0.032549	1	0.38706	-11.102	0.13361	1	0.47313	-9.273	0.11278	1	0.48112	-8.325	-0.13126	1	0.56933	-7.707	0.039987	1	0.53083	-6.915	0.016948	1	0.3531	-6.98
C1QL1	0.27289	0.965244	0.12775	-6.956	0.074327	0.99274	0.27489	-7.091	0.18287	0.949816	0.18222	-8.683	0.025002	0.876981	0.12455	-9.19	-0.085233	1	0.23482	-7.627	-0.11534	1	0.36078	-8.299
C1QL2	-0.021037	1	0.64889	-6.884	0.29432	0.897074	0.049181	-7.698	-0.02743	0.836939	0.10523	-3.728	0.090985	0.951433	0.24625	1.154	0.079293	1	0.61616	-1.641	0.38157	0.977582	0.10964	-2.895
C1QL3	-0.083031	1	0.22995	-9.068	-0.3138	0.972614	0.14031	-8.662	-0.10659	1	0.62287	-8.616	-0.55885	0.938589	0.21743	-9.417	0.020843	1	0.37769	-9.51	-0.22505	0.538732	0.017716	-10.137
C1QL4	-0.057836	1	0.561	-8.346	-0.05105	1	0.53708	-8.765	0.027103	1	0.70403	0.171	-0.66731	0.839077	0.080465	-3.263	0.14727	1	0.31683	-5.749	0.29288	0.628228	0.037263	-7.255
C1QTNF1	0.10094	1	0.42181	-3.758	-0.036082	1	0.7206	-5.226	-0.021059	1	0.48155	-7.48	0.76955	0.72104	0.056211	-5.963	-0.17951	0.975712	0.15938	-5.672	-0.23352	0.9978	0.20282	-5.405
C1QTNF12	-0.035336	0.778126	0.031108	-3.314	-0.31744	0.91955	0.077524	-3.208	0.1707	1	0.48673	-0.467	-0.019358	0.99606	0.37249	0.38	0.052914	1	0.27494	-4.984	0.22345	1	0.44224	-3.144
C1QTNF2	0.18773	0.967682	0.1309	-8.778	-0.04124	0.96737	0.11037	-7.738	0.021127	1	0.66953	-7.877	0.080545	1	0.49959	-6.498	-0.014026	1	0.39771	-12.74	-0.16942	0.795203	0.062565	-12.636
C1QTNF3	-0.15944	1	0.23409	-6.566	0.039051	1	0.29989	-3.787	-0.1768	0.969518	0.20909	-10.466	-1.0492	0.696941	0.027737	-10.765	-0.058126	1	0.79898	-10.398	0.24832	1	0.13759	-8.762
C1QTNF4	0.22098	0.950474	0.11183	-9.143	0.10053	1	0.30786	-9.102	0.31205	0.938913	0.1716	-2.114	-0.10844	1	0.76708	-1.368	-0.051498	0.978022	0.17085	-8.848	-0.27514	0.990678	0.18335	-9.075
C1QTNF5	-0.026973	0.985928	0.17776	-9.188	-0.21428	0.868989	0.05058	-8.941	0.013069	0.98751	0.32534	-7.126	0.040184	1	0.47299	-6.305	0.16046	1	0.13767	-12.14	0.27054	0.784477	0.060258	-12.491
C1QTNF6	-0.012131	1	0.24473	-2.752	-0.10021	1	0.48419	-0.859	0.14507	0.863752	0.1204	-5.704	0.50727	0.809584	0.090626	-4.402	0.1501	0.706157	0.043209	-4.225	0.16279	1	0.32113	-3.505
C1QTNF7	0.39462	0.228273	0.00056879	-5.898	0.35305	0.746404	0.021861	-6.293	0.2994	0.781911	0.087365	-8.088	0.53384	0.91895	0.1734	-7.583	-0.17693	0.917261	0.10162	-9.053	-0.24538	0.924549	0.11756	-7.81
C1QTNF8	-0.04431	1	0.4293	-8.032	-0.09615	0.993522	0.34184	-6.672	-0.19363	0.831851	0.10202	-8.717	-0.26073	1	0.40237	-7.945	-0.05097	1	0.39499	-3.038	-0.14183	1	0.53076	-3.326
C1QTNF9	-0.24099	0.95325	0.1148	-0.819	-0.070181	1	0.61286	-0.039	0.39021	1	0.27789	3.271	0.31655	1	0.53287	0.901	0.058997	1	0.38893	-2.479	-0.13692	1	0.30221	-2.87
C1QTNF9B	0.013229	1	0.38407	5.342	-0.029526	1	0.48043	5.064	-0.72674	0.976224	0.29884	5.581	-1.7996	0.731915	0.058894	6.08	0.098844	1	0.24622	4.774	-0.66518	0.918418	0.11407	4.08
C1R	0.071521	0.95325	0.11415	-9.363	0.021867	0.993522	0.33077	-9.502	0.36493	0.839088	0.10867	-6.497	0.78972	0.503373	0.017754	-6.706	0.11086	1	0.33519	-11.482	0.089359	1	0.42235	-12.155
C1RL	-0.0030683	1	0.53966	-10.499	-0.19167	0.98948	0.2008	-9.665	0.57179	0.58668	0.036544	-8.072	0.25236	1	0.39712	-8.377	0.035982	1	0.58274	-11.25	0.1803	1	0.16587	-11.473
C1S	0.0046231	0.948009	0.10418	-10.682	-0.34806	0.868989	0.040246	-10.684	-0.36353	0.878001	0.13801	-8.693	-0.42634	0.947301	0.22945	-8.375	-0.029589	1	0.50052	-11.995	0.053029	1	0.66306	-12.58
C1orf100	0.10749	1	0.51432	-4.455	0.20034	0.991013	0.19512	-4.541	0.40667	0.50647	0.023083	-6.695	0.069382	0.805273	0.085716	-7.014	0.025836	1	0.16641	-5.471	-0.02214	1	0.49541	-6.468
C1orf105	0.00053973	1	0.68738	-9.668	0.044528	1	0.73444	-11.347	0.085915	1	0.62918	-13.12	0.13508	1	0.58583	-13.538	-0.091709	1	0.42702	-10.39	0.078881	1	0.49121	-11.337
C1orf109	0.31926	0.99444	0.17383	19.666	1.0184	0.83871	0.031071	18.322	-0.17492	0.771246	0.084252	22.403	-0.34375	0.985748	0.32038	18.652	0.43213	0.989273	0.11292	22.487	0.19667	1	0.32406	21.87
C1orf112	-0.077456	0.956769	0.11906	-2.757	-0.049983	0.988543	0.19553	-2.751	-0.028319	0.972777	0.2908	-7.827	0.12072	0.931396	0.18333	-6.622	-0.081672	1	0.64444	-0.835	-0.080529	1	0.44061	-0.374
C1orf115	0.052005	1	0.47302	-3.312	0.054867	0.990962	0.16046	-2.842	0.066761	1	0.37374	-3.664	-0.094479	1	0.58793	-2.784	-0.048473	1	0.53844	-4.541	-0.12268	1	0.33646	-4.977
C1orf116	-0.194	0.98588	0.17366	-8.793	-0.016404	1	0.55975	-8.488	0.10452	1	0.79611	-5.249	-0.27675	1	0.58254	-6.769	-0.15187	0.989459	0.18433	-8.622	0.13128	1	0.28262	-8.892
C1orf122	-0.1002	0.947662	0.10384	-7.012	-0.014109	0.99274	0.26627	-7.38	0.0091817	0.890618	0.13622	-2.595	0.0026675	1	0.39987	-1.318	-0.19532	0.915849	0.10089	-6.6	-0.019451	0.996847	0.19361	-6.455
C1orf127	-0.014528	1	0.5148	-9.246	-0.26077	0.803456	0.021935	-8.509	-0.089592	1	0.44004	-8.001	-0.35565	0.9875	0.32782	-8.358	-0.0032358	1	0.7941	-8.508	-0.087147	1	0.2794	-7.888
C1orf131	-0.10796	1	0.24507	5.443	-0.056014	1	0.74444	0.963	-0.19779	0.913339	0.18766	3.27	-0.32686	1	0.53474	0.839	0.1045	1	0.30544	9.078	0.60039	0.547074	0.028974	10.872
C1orf141	-0.079592	1	0.28937	-7.237	-0.18398	1	0.44704	-7.319	-0.48016	0.890084	0.15363	-5.705	-0.47895	0.944452	0.22525	-5.054	-0.21478	1	0.4914	-7.345	-0.060295	0.988414	0.17546	-6.868
C1orf146	0.39746	0.897385	0.050822	1.841	0.0048381	0.990962	0.17857	2.408	0.33679	1	0.32536	0.73	-0.06099	1	0.8294	-5.275	-0.20139	1	0.44574	-2.369	0.18563	1	0.22277	2.322
C1orf158	0.18846	0.99444	0.18178	-4.813	-0.11395	1	0.71171	-4.401	0.1358	0.970597	0.28796	-3.038	-0.18784	1	0.63238	-1.908	0.07871	0.915849	0.10043	-0.694	-0.11409	1	0.24062	-1.681
C1orf159	-0.094191	1	0.34137	-10.92	0.39855	0.896662	0.048129	-8.963	-0.29455	1	0.48858	-4.91	-0.42432	0.990408	0.33828	-2.252	-0.0043363	1	0.68109	-9.805	-0.24928	0.940691	0.13024	-10.162
C1orf162	0.16153	0.99444	0.19746	2.489	0.13253	1	0.7537	3.468	-0.30131	0.951468	0.23717	-3.719	-0.56698	0.924353	0.20005	-3.644	0.18983	1	0.15272	7.915	0.079381	1	0.33043	8.492
C1orf167	-0.23193	0.924944	0.087983	-10.095	-0.62489	0.533174	0.0052529	-9.564	-0.33055	0.76167	0.067655	-5.396	-0.26764	1	0.44355	-4.204	0.071646	1	0.52351	-8.101	-0.3886	0.495757	0.01518	-8.86
C1orf174	0.044122	1	0.42609	-9.76	0.26953	0.852131	0.034349	-8.745	-0.16734	0.918113	0.19302	-5.552	0.02372	1	0.6298	-5.292	-0.027288	1	0.38477	-11.217	0.012336	1	0.747	-10.744
C1orf185	0.1456	1	0.24093	-10.865	0.091009	1	0.55013	-10.871	-0.17349	0.816447	0.092378	-3.562	-0.4852	0.873009	0.13764	-3.461	-0.013646	1	0.49114	-11.979	-0.051177	0.929983	0.12025	-10.94
C1orf189	0.20471	0.99444	0.17456	-3.387	-0.26976	0.985771	0.16581	-4.387	0.03133	1	0.28422	-7.196	0.70704	0.875086	0.1412	-6.571	-0.08596	1	0.17148	-4.503	0.10147	0.821162	0.074042	-5.01
C1orf194	-0.1773	1	0.41743	0.777	-0.14385	1	0.53064	2.349	-0.17639	1	0.62012	2.273	-0.57349	0.951433	0.25544	-0.904	-0.037626	1	0.52828	7.303	-0.72185	0.541659	0.018205	8.128
C1orf198	-0.23805	0.923282	0.08618	-9.781	-0.09701	0.648474	0.0087263	-9.775	0.035997	0.996621	0.23706	-4.277	0.71828	0.934903	0.18789	-3.508	-0.16539	0.915849	0.099453	-5.073	-0.20839	1	0.29723	-4.21
C1orf21	-0.096619	1	0.64772	-9.772	0.008486	1	0.29595	-8.939	-0.23432	0.891664	0.15663	-10.909	0.57584	0.921424	0.18151	-8.795	0.050864	1	0.56523	-11.933	-0.13306	1	0.67349	-12.942
C1orf210	0.38742	0.449556	0.0033187	0.524	0.33555	0.759217	0.023124	-1.191	0.21557	1	0.28578	4.327	0.29991	1	0.50101	1.991	-0.095636	1	0.37867	1.327	0.089013	1	0.30252	3.132
C1orf216	-0.1737	0.99936	0.22005	-4.529	0.093097	1	0.52367	-4.353	-0.181	0.739672	0.058376	2.145	0.27776	0.951433	0.24042	1.622	0.15582	1	0.19251	-2.085	0.095068	1	0.36922	-4.089
C1orf226	0.040666	1	0.30234	4.564	-0.25295	0.99274	0.20745	4.174	0.050912	1	0.44096	-8.978	-0.52111	0.839057	0.080064	-10.146	-0.04799	1	0.63628	-1.651	-0.065598	0.964659	0.10426	-2.924
C1orf35	0.10984	1	0.6796	-8.681	0.2287	0.990962	0.14999	-8.513	-0.02164	1	0.67557	-10.095	0.227	1	0.38795	-9.642	0.34295	0.036211	0.00053534	-13.019	0.56757	0.006669	9.79E-05	-13.154
C1orf43	0.045917	1	0.27177	-6.746	0.1112	1	0.54694	-7.242	-0.0050215	0.902598	0.16922	-10.59	-0.073646	1	0.41857	-10.216	-0.081919	0.902029	0.091152	-13.373	-0.086747	1	0.126	-11.783
C1orf50	0.019848	1	0.60243	-1.386	0.15064	1	0.43935	-0.686	-0.17751	1	0.43139	1.771	-0.14849	1	0.80933	3.467	0.029154	1	0.66221	-0.533	-0.1728	1	0.22084	-1.078
C1orf52	-0.53445	0.76098	0.028485	-3.136	-0.2134	0.99274	0.29932	-0.591	0.03805	1	0.71848	-0.919	-0.15174	0.973455	0.24885	-2.772	0.10384	1	0.27791	1.525	0.36155	0.85177	0.072862	4.068
C1orf53	0.029854	1	0.44768	-2.561	-0.15612	0.993522	0.30268	-1.847	-0.41809	0.733958	0.05463	-8.719	-0.56412	0.915009	0.18325	-9.126	0.032231	1	0.50951	-9.915	-0.016384	1	0.66082	-10.733
C1orf54	0.046744	1	0.51555	1.936	-0.13996	1	0.48705	2.603	0.35154	0.849793	0.11325	1.385	0.68671	0.772238	0.070724	1.969	0.20398	1	0.169	-0.231	0.34005	0.842438	0.070576	-0.545
C1orf56	-0.090361	1	0.36427	2.379	0.20386	0.99274	0.28471	0.911	0.42065	0.917294	0.15788	0.93	0.35607	1	0.29205	-0.146	-0.17286	0.922246	0.10482	4.851	0.010389	1	0.65159	3.966
C1orf68	-0.085232	1	0.71292	-2.955	-0.37138	0.99274	0.21424	-4.791	0.25176	1	0.25226	-8.704	0.36681	0.970166	0.24582	-8.532	-0.16563	0.990459	0.18856	-6.111	-0.0057814	1	0.44835	-4.396
C1orf74	-0.11157	0.97204	0.13672	-7.945	-0.50318	0.201097	0.00041204	-7.698	0.13724	0.89058	0.15587	-7.41	-0.15889	0.915009	0.18312	-6.764	-0.23036	0.605008	0.024202	-0.991	-0.41117	0.612316	0.026632	-0.394
C1orf87	0.0014458	0.590444	0.0070203	-4.854	0.07662	0.990962	0.1856	-4.714	0.045601	1	0.51469	-4.024	-0.31198	1	0.52303	-3.383	-0.048188	1	0.60284	-6.392	0.033081	1	0.68863	-5.484
C1orf94	-0.055685	1	0.30137	-10.664	0.073592	0.922484	0.08555	-7.883	-0.093279	0.976224	0.29768	-5.381	-0.26889	0.944571	0.22557	-7.064	-0.019501	1	0.5394	-13.853	-0.10992	0.988414	0.17522	-12.61
C2	-0.0099601	1	0.29117	-14.478	-0.17128	0.99274	0.2587	-14.015	-0.3741	0.601218	0.019397	-8.733	-0.66876	0.863886	0.10037	-9.641	-0.034276	1	0.38909	-9.783	-0.14489	1	0.29553	-10.707
C20orf141	0.033104	0.985928	0.17424	-12.075	-0.030116	0.99274	0.24176	-11.694	0.032955	1	0.39502	-10.538	0.36641	0.844347	0.11085	-10.398	-0.17183	0.921931	0.10369	-12.973	-0.14356	0.971411	0.15636	-13.529
C20orf144	-0.023177	0.958904	0.12172	-8.488	0.11719	1	0.48568	-5.226	0.084854	1	0.4558	-6.896	0.11942	0.547813	0.022809	-6.262	-0.42804	0.015425	5.89E-05	-10.779	-0.29975	0.237855	0.0036613	-9.033
C20orf173	-0.16726	0.851352	0.054275	-11.002	-0.19027	0.975703	0.14851	-10.725	-0.23453	0.600622	0.018834	-6.558	-0.0077939	0.864359	0.10367	-5.795	-0.19406	0.142658	0.0015863	-11.393	-0.25997	0.908367	0.10879	-9.955
C20orf202	0.013954	1	0.5194	-5.675	0.085207	1	0.38728	-4.038	0.20121	0.968634	0.20693	-4.136	0.43539	0.946177	0.20222	-3.643	-0.076446	0.990144	0.11433	-2.278	0.23975	0.914677	0.10758	-2.326
C20orf203	-0.058483	1	0.27084	-0.869	-0.4168	0.93886	0.10507	-0.289	-0.42628	0.652788	0.027212	-4.515	-0.37322	0.958157	0.27031	-0.325	-0.17012	0.490903	0.014896	1.038	-0.15948	0.821162	0.075081	1.051
C20orf27	0.068345	1	0.37091	-4.687	0.015431	1	0.46189	-5.288	-0.18436	0.963492	0.27857	-8.373	-0.11814	1	0.60408	-7.037	-0.13623	0.634718	0.028421	-5.59	-0.32076	0.858863	0.086816	-6.235
C20orf85	-0.28558	1	0.25172	-3.888	-0.20218	0.993522	0.35934	-1.004	-0.28012	0.986563	0.32113	-1.174	-0.56999	0.863886	0.10035	-1.355	-0.21066	1	0.24185	-5.05	-0.21694	0.948104	0.13505	-6.086
C20orf96	0.04719	1	0.44889	-8.672	0.10245	1	0.52098	-9.029	-0.30923	0.650738	0.026394	-10.375	0.069597	1	0.49227	-8.635	-0.059253	1	0.3882	-11.311	-0.10669	1	0.30115	-9.917
C21orf58	-0.038867	1	0.79173	-4.146	-0.0031281	1	0.66518	-3.082	0.13105	0.890738	0.15629	-7.56	-0.10814	1	0.63315	-8.319	-0.087946	1	0.67737	-3.231	0.12009	1	0.65813	-0.708
C21orf62	0.01713	1	0.74143	-11.116	0.17122	1	0.33223	-11.455	0.00099097	1	0.48495	-8.658	0.073406	1	0.53439	-9.32	-0.012157	1	0.44258	-11.058	0.038708	1	0.3405	-11.4
C21orf91	-0.20682	0.98901	0.191	-8.389	-0.051359	0.924733	0.087158	-9.182	-0.40427	0.850205	0.11146	-8.735	-0.54047	0.855411	0.093825	-8.058	0.075036	1	0.64856	-12.111	0.022084	1	0.27042	-12.765
C22orf15	0.040853	1	0.2798	0.631	0.19276	0.867157	0.039133	0.723	0.53086	0.175763	0.0023745	-2.921	1.0951	0.131468	0.00077159	-1.962	0.23868	0.658673	0.036497	-6.8	0.061406	1	0.43165	-6.028
C22orf23	0.24961	0.961176	0.1206	0.799	-0.49529	0.868989	0.049539	-0.77	0.34429	0.943471	0.17608	-5.462	0.092266	1	0.68974	-4.575	0.27472	0.52912	0.023145	-6.3	0.49841	0.131683	0.0036065	-5.095
C22orf31	0.11485	0.967682	0.13201	-5.589	-0.096735	1	0.6304	-5.858	0.2741	0.634129	0.045026	-6.17	0.14053	0.848842	0.11944	-6.371	0.064081	1	0.41524	-4.224	0.013983	1	0.66641	-5.278
C22orf39	-0.041061	1	0.42448	-7.013	0.17845	1	0.46234	-6.057	0.22767	0.99898	0.23924	-7.969	0.44917	0.808808	0.088848	-8.592	0.032267	1	0.6642	-10.208	-0.08669	1	0.53167	-10.682
C22orf42	-0.12753	1	0.45145	-10.747	0.14183	1	0.4728	-11.774	0.30578	0.760945	0.079975	-6.501	0.39874	1	0.44322	-7.181	0.10486	1	0.6332	-9.921	0.083252	1	0.54292	-9.437
C22orf46	-0.18979	0.927905	0.0924	-7.325	-0.18912	1	0.43509	-7.061	-0.1443	1	0.33094	-7.094	0.037808	1	0.30154	-5.067	-0.0046934	1	0.16434	-5.109	0.037256	1	0.3763	-4.908
C2CD2	0.029507	1	0.57345	-9.705	-0.23904	0.967228	0.13123	-11.258	0.0094744	1	0.75916	-6.303	-0.096176	1	0.51988	-7.099	0.091042	1	0.40647	-11.945	-0.046934	1	0.1947	-13.209
C2CD2L	0.033084	1	0.37235	-10.272	-0.10957	0.746836	0.016005	-8.264	-0.2704	0.873963	0.13182	-8.876	-0.32678	0.890909	0.14507	-7.948	0.1442	0.789077	0.058486	-11.523	0.12443	0.606591	0.035334	-10.452
C2CD3	-0.14068	1	0.52809	-6.093	0.023115	0.996503	0.2181	-4.103	-0.45439	0.246216	0.0010523	-7.159	-0.23488	0.764091	0.046347	-5.868	0.010228	1	0.81624	-9.933	0.31914	1	0.15453	-9.772
C2CD4A	-0.10231	1	0.34129	-7.132	-0.092299	0.993522	0.33262	-6.9	0.36824	0.571745	0.031371	0.198	0.22886	0.790559	0.07826	-0.719	-0.075735	0.828507	0.065143	-5.485	-0.07824	1	0.47238	-5.357
C2CD4B	0.10831	0.993486	0.15939	-11.992	0.04984	0.990962	0.143	-11.113	0.044599	1	0.45217	-8.869	0.2575	1	0.35458	-8.46	-0.043355	1	0.63033	-13.773	0.11511	1	0.25327	-13.753
C2CD4C	0.054472	1	0.62496	-12.231	0.010503	1	0.46006	-11.719	-0.14433	0.997056	0.35193	-10.573	0.50966	0.876295	0.14227	-10.019	0.029111	1	0.66657	-11.79	0.084078	1	0.27787	-11.769
C2CD4D	-0.0081373	1	0.35305	-0.467	0.12791	1	0.56652	1.158	0.44301	0.720469	0.066642	-1.741	1.1539	0.493776	0.016794	1.185	0.067022	0.975016	0.15174	-2.002	-0.14228	1	0.35862	-2.959
C2CD5	0.33002	0.897385	0.050788	2.53	0.20309	0.993032	0.19907	1.146	0.12091	1	0.55317	-8.514	0.064107	1	0.46633	-9.22	0.36689	0.256421	0.0069288	0.157	0.83099	0.005649	7.98E-05	0.166
C2CD6	0.15785	0.98901	0.19826	-4.516	0.024192	1	0.64052	-4.056	0.0083464	1	0.49449	-8.17	-0.058047	1	0.35916	-7.28	-0.036582	1	0.21317	-8.969	-0.060473	1	0.44294	-8.611
C2orf15	-0.087518	1	0.367	-6.079	0.18648	1	0.29124	-4.628	-0.087583	1	0.50935	-2.261	0.65223	1	0.29541	0.189	0.039941	1	0.45978	-5.088	-0.014963	1	0.48461	-3.418
C2orf16	-0.10789	1	0.3342	-9.451	0.038576	1	0.90416	-9.579	0.052354	1	0.68267	-7.27	0.13758	0.951433	0.24775	-4.051	0.030105	1	0.32655	-13.171	0.096064	1	0.4701	-13.437
C2orf42	0.025536	1	0.35273	-6.367	0.35155	0.897074	0.048495	-6.464	-0.18605	0.842285	0.11043	-7.054	0.42759	0.959711	0.22592	-6.517	0.079007	1	0.67193	-9.506	0.26337	0.84276	0.07093	-9.341
C2orf49	-0.24628	0.977796	0.15117	-3.332	-0.15859	1	0.5973	1.345	0.11702	1	0.35882	14.697	-0.30091	1	0.43281	11.933	-0.22034	0.951461	0.13044	-4.881	0.0040344	1	0.272	-2.412
C2orf50	0.015574	0.758344	0.028284	-9.62	-0.0030146	0.972624	0.14424	-9.692	0.059881	1	0.72746	-10.953	0.3464	0.846827	0.11417	-11.199	-0.10946	0.978022	0.16814	-12.42	-0.1759	0.98909	0.1762	-12.173
C2orf66	-0.1346	1	0.32337	-6.235	-0.30346	0.971702	0.13628	-4.713	0.16079	1	0.56474	-5.639	0.34703	0.972373	0.24729	-2.838	0.075077	1	0.44673	-3.467	0.068699	1	0.55077	-4.303
C2orf68	0.0027305	1	0.54848	-6.706	0.06344	0.993522	0.31512	-5.967	-0.17491	1	0.50064	-4.645	-0.69803	0.932301	0.21202	-6.142	-0.064487	1	0.27857	-10.826	-0.070447	1	0.51005	-10.709
C2orf69	0.08813	1	0.49718	-7.856	0.07317	1	0.67678	-9.561	0.11183	1	0.25705	-7.301	0.061381	0.91895	0.17395	-8.383	-0.035957	1	0.5666	-9.083	-0.12767	1	0.35482	-9.511
C2orf72	-0.16736	0.985928	0.17454	-3.83	-0.31825	0.99274	0.21177	-5.05	0.56787	0.551536	0.028328	1.26	0.39778	1	0.5279	-0.27	-0.17624	0.975712	0.15605	-4.585	-0.032615	1	0.79418	-3.733
C2orf73	0.13309	0.965244	0.12679	-4.751	-0.12295	1	0.4552	-6	-0.32643	0.957046	0.25265	-6.054	-0.17432	0.933652	0.21438	-4.485	0.052643	1	0.49805	-8.139	-0.11712	1	0.41412	-8.493
C2orf74	0.064676	0.98901	0.19641	-11.109	0.00079994	0.99274	0.27515	-11.047	-0.094422	0.993133	0.34015	-11.927	0.68796	0.495626	0.017046	-10.816	0.17197	0.942991	0.091456	-12.656	0.16291	1	0.25382	-12.607
C2orf76	0.34491	1	0.32276	3.426	-0.10857	1	0.44936	4.243	-0.47984	0.956242	0.24433	-2.021	-1.7181	0.871511	0.12083	-3.273	0.35866	1	0.17215	4.272	0.30854	1	0.2412	3.984
C2orf78	0.23836	0.441969	0.0030835	-8.524	0.2415	0.990962	0.15642	-8.953	-0.080084	1	0.36561	-7.202	-0.4061	0.825579	0.07041	-7.832	0.19325	0.595772	0.029657	-11.015	0.037682	1	0.4388	-11.965
C2orf80	0.21652	0.893937	0.043153	-6.621	-0.13713	0.978471	0.15171	-10.747	0.092871	0.942778	0.17497	-7.287	0.1365	1	0.40919	-6.21	0.10508	1	0.51249	-7.6	0.022432	1	0.31327	-7.553
C2orf81	-0.19731	0.947611	0.10242	-12.606	-0.11683	0.993522	0.32689	-11.667	-0.59162	0.543624	0.010988	-9.286	-0.50034	0.910585	0.17423	-8.969	0.16817	1	0.15739	-12.296	-0.066255	1	0.29347	-13.267
C2orf83	-0.26436	0.99936	0.22421	3.395	-0.077512	1	0.47127	-0.106	0.24236	1	0.28361	2.603	0.13557	1	0.39154	3.341	-0.099692	0.912878	0.097081	5.273	0.0039428	1	0.68376	5.058
C2orf88	-0.045411	1	0.48347	-7.198	-0.14663	1	0.4482	-6.558	-0.2488	0.878001	0.13739	-9.77	-0.020222	0.837706	0.07629	-8.316	0.17446	0.992567	0.11917	-9.385	0.2384	1	0.17756	-9.163
C3	0.12252	0.768748	0.019809	-9.307	0.44329	0.620551	0.012131	-8.805	-0.16945	0.850428	0.1124	-10.216	-0.25284	0.957776	0.26673	-9.808	-0.04186	1	0.46175	-11.04	-0.16541	1	0.33619	-11.585
C3AR1	0.16378	1	0.28151	-10.454	0.11891	1	0.50444	-10.13	0.19381	0.93933	0.17222	-9.829	-0.11186	1	0.3557	-10.072	-0.0093147	1	0.39735	-14.287	-0.037162	1	0.36087	-14.434
C3orf14	0.050845	1	0.25544	-7.781	0.1587	1	0.27772	-4.142	0.24973	0.965686	0.20084	-7.023	0.5275	1	0.35086	-7.116	0.14235	1	0.19197	-10.772	0.20639	0.856348	0.085493	-10.356
C3orf18	-0.26401	0.79609	0.035529	-10.32	-0.31786	0.868989	0.051551	-10.38	0.15968	1	0.26997	-6.907	0.52236	0.86455	0.13203	-6.275	-0.064869	1	0.44836	-9.394	-0.023354	1	0.49632	-9.066
C3orf20	0.093792	0.99444	0.18543	-10.827	0.042606	0.99274	0.26161	-10.388	0.087187	1	0.51238	-8.722	-0.28956	0.944452	0.2244	-9.526	-0.066208	1	0.61387	-11.618	-0.11594	1	0.32051	-10.596
C3orf22	-0.029255	1	0.30095	-8.511	0.0095877	0.99274	0.27373	-9.159	0.19808	1	0.34472	-7.383	-0.18184	0.995367	0.37045	-8.979	0.080401	1	0.67782	-5.804	0.23808	0.966727	0.10498	-5.509
C3orf33	0.0080194	0.99444	0.17786	-16.16	-0.021169	1	0.55821	-14.384	0.28351	0.760945	0.08026	-13.438	0.41718	0.710941	0.052535	-13.973	-0.011489	1	0.39138	-15.29	0.28386	0.419115	0.018844	-13.934
C3orf36	-0.19132	0.819243	0.041688	-6.481	0.044525	1	0.68902	-2.737	0.20092	1	0.3407	-5.306	0.5434	0.848842	0.1178	-2.139	-0.03584	1	0.81141	-2.225	-0.0085869	1	0.68783	-0.965
C3orf38	0.0017244	1	0.43151	3.174	-0.24332	0.868989	0.054543	5.135	0.051942	1	0.62709	0.835	-0.24946	1	0.53595	7.49	0.10854	1	0.41902	7.762	0.5432	0.893513	0.083563	13.934
C3orf52	-0.018936	1	0.40694	-4.65	0.14494	1	0.26187	-4.782	0.017325	1	0.31122	-7.765	0.13294	1	0.40842	-8.758	-0.038244	1	0.25724	-7.594	0.065726	1	0.34264	-8.144
C3orf62	-0.020709	1	0.57492	-2.583	0.4002	0.98945	0.13742	-0.004	-0.66025	0.776064	0.074763	-6.256	-0.03044	1	0.41785	-4.531	-0.056693	1	0.35107	0.422	0.013538	1	0.35721	1.752
C3orf70	0.015842	1	0.26281	-10.651	-0.2646	0.99274	0.21446	-8.424	0.14652	0.96261	0.19203	-6.294	0.72996	0.808808	0.089272	-8.332	0.0032419	1	0.29034	-8.384	0.026048	1	0.44809	-6.849
C3orf84	-0.13132	1	0.67591	-5.235	-0.13483	1	0.55465	-3.12	0.0031846	1	0.36672	-7.65	-0.29028	0.993816	0.36044	-7.877	-0.12519	0.993555	0.19528	-5.829	-0.35373	0.800438	0.067423	-6.15
C4BPA	0.02885	0.946798	0.099319	-11.974	-0.053165	0.99274	0.25472	-11.92	-0.34286	0.650738	0.026635	-11.352	-0.14282	0.931711	0.20998	-10.922	-0.038401	1	0.47057	-12.453	-0.045143	1	0.30601	-12.31
C4BPB	-0.16989	1	0.40901	-4.251	0.074603	1	0.5255	-2.291	0.45623	0.836076	0.10647	-2.849	-0.15613	0.946592	0.2061	-4.794	-0.028614	1	0.8805	-12.018	0.11796	1	0.32254	-11.139
C4orf17	-0.058759	0.99628	0.21631	-4.76	-0.23136	0.91955	0.084159	-5.074	0.14142	1	0.52629	-5.225	-0.14805	0.996994	0.37741	-2.771	0.036509	1	0.39137	-6.712	-0.1396	1	0.3638	-9.732
C4orf19	0.15399	0.99444	0.18248	-6.355	0.20392	0.990962	0.15507	-5.316	0.083654	1	0.45473	-4.61	0.10303	1	0.45268	-4.855	-0.22347	0.665495	0.033137	-8.852	-0.12538	1	0.28062	-8.297
C4orf3	0.13042	0.830796	0.045445	-14.884	0.13077	1	0.33552	-14.092	-0.11477	1	0.54654	-16.735	-0.30831	0.940527	0.21981	-15.998	0.034106	1	0.54046	-20.764	0.0081485	0.9978	0.19907	-21.749
C4orf33	0.024894	1	0.43348	-5.331	-0.070527	1	0.50098	-6.504	-0.38565	0.806843	0.087696	-9.369	-0.59664	0.877631	0.12529	-8.686	0.084847	1	0.20245	-9.589	0.0098014	1	0.79865	-10.565
C4orf36	-0.086343	1	0.31291	-8.521	-0.018891	1	0.30036	-7.524	0.10151	0.439573	0.016526	-6.69	-0.064142	0.994974	0.35479	-7.816	-0.081618	1	0.45442	-9.723	0.1196	1	0.30261	-9.963
C4orf45	0.090677	1	0.30535	-7.868	-0.036749	1	0.61344	-7.061	-0.0084508	1	0.65101	-8.586	0.11217	0.993816	0.3594	-5.518	0.03182	1	0.26969	-11.521	0.048305	0.3909	0.017027	-11.908
C4orf46	0.20613	0.932608	0.088388	0.537	-0.025319	1	0.69285	-1.381	0.018922	1	0.81757	-2.561	-0.27133	0.994011	0.36124	-3.519	0.09274	1	0.51491	-0.403	-0.23272	0.977704	0.16401	-1.021
C4orf47	-0.030189	1	0.65928	-8.438	-0.054647	1	0.70554	-4.298	-0.32606	0.486864	0.0066488	-11.255	-0.38051	1	0.46069	-9.525	-0.24462	0.644358	0.029867	-13.699	-0.0024331	1	0.31357	-12.771
C4orf48	0.34087	0.595346	0.0074211	-13.176	-0.057167	1	0.41878	-13.686	0.21669	0.915199	0.15495	-12.003	0.21668	1	0.44597	-11.553	0.061722	1	0.54975	-14.035	0.086055	0.987917	0.1729	-13.85
C4orf51	-0.016267	0.965244	0.12722	-8.708	0.13194	1	0.3882	-9.565	0.268	1	0.26055	-9.296	0.22913	0.964448	0.2335	-8.805	0.067743	1	0.58703	-8.335	0.02503	1	0.62845	-9.187
C5	-0.14974	0.927239	0.09142	-8.697	0.044787	0.99274	0.21891	-8.07	-0.17809	1	0.52716	-8.351	0.003946	0.838262	0.079568	-8.131	-0.061343	1	0.30344	-8.922	0.071003	1	0.23839	-8.944
C5AR1	-0.013496	1	0.23279	-13.183	0.065759	1	0.53978	-10.667	0.18583	0.850433	0.11359	-11.609	0.52965	0.794473	0.079899	-11.762	0.050441	1	0.49324	-13.098	0.062	1	0.31709	-13.049
C5AR2	-0.24844	0.981716	0.15701	-9.23	-0.04725	1	0.63054	-6.397	0.29241	0.972549	0.21084	-6.889	0.45828	0.954862	0.2148	-6.079	-0.049048	1	0.26298	-13.695	-0.11802	0.994983	0.19175	-13.263
C5orf15	-0.16491	0.994163	0.21254	-3.162	-0.081247	1	0.73035	-2.793	0.30707	1	0.26341	1.989	-0.061436	1	0.30494	1.678	0.024429	1	0.74511	-3.994	0.13908	1	0.21218	-4.525
C5orf22	-0.095962	1	0.27868	-7.744	-0.32158	0.856255	0.030603	-6.622	0.047511	1	0.53185	-8.884	0.36044	0.959711	0.22659	-9.001	0.091559	1	0.33255	-10.785	0.14338	1	0.16915	-9.351
C5orf24	0.030479	1	0.73756	-8.61	0.10264	1	0.45137	-7.792	0.087489	1	0.5994	-9.692	0.058093	1	0.39525	-9.231	-0.10062	1	0.57308	-12.977	-0.19024	0.951839	0.14169	-13.156
C5orf34	-0.049567	1	0.50804	-1.989	0.067771	1	0.603	-1.689	-0.12616	1	0.4284	-5.464	-0.43852	1	0.44517	-5.468	-0.096807	1	0.33867	-4.522	-0.29204	0.761474	0.053374	-5.206
C5orf38	0.0059759	1	0.33574	-8.411	0.082048	0.952176	0.11785	-6.756	-0.37709	0.725281	0.050459	-2.415	-0.84915	0.703095	0.029317	-0.596	0.077133	0.957632	0.13873	-9.884	-0.0051125	1	0.68109	-10.247
C5orf46	0.21135	0.934874	0.094376	-7.001	0.14705	1	0.24442	-6.927	0.11111	1	0.38608	-6.328	0.28488	0.955455	0.21662	-6.956	-0.05886	0.709033	0.044062	-11.648	0.051336	1	0.68366	-11.385
C5orf47	-0.072042	1	0.32128	-4.802	-0.1317	0.979172	0.15478	-3.787	0.24966	0.980442	0.21901	-4.185	0.20607	1	0.41846	-4.271	0.022482	1	0.74565	-7.139	0.0095448	1	0.8853	-6.074
C5orf49	-0.027042	1	0.38863	-5.309	0.094705	0.974303	0.11846	-4.012	-0.46245	0.559879	0.012839	-3.901	0.37701	1	0.31143	-2.473	0.11451	1	0.20253	-6.622	-0.00012986	1	0.4378	-6.186
C5orf51	-0.13618	0.99936	0.22252	-6.533	-0.19303	0.984306	0.16374	-7.858	0.18681	0.915199	0.15531	-5.574	0.24316	0.889942	0.14965	-7.188	-0.0043675	1	0.4635	-3.68	-0.34787	0.778049	0.058418	-5.012
C5orf52	0.010195	1	0.85783	-11.81	-0.12081	0.99274	0.22921	-12.041	-0.00070701	0.749212	0.075309	-9.238	0.13707	0.898876	0.15676	-9.455	-0.00082497	1	0.43396	-13.139	-0.0265	1	0.53859	-13.376
C5orf63	0.048323	1	0.52884	-2.502	-0.1303	1	0.31435	-3.12	-0.24695	1	0.59676	-1.641	0.57299	1	0.32333	-1.065	-0.056966	1	0.34926	-0.147	-0.0038525	1	0.40712	-1.462
C5orf67	0.1984	0.901228	0.053884	-11.374	0.11702	1	0.33384	-11.612	0.18498	0.771018	0.084033	-8.525	0.027234	1	0.65218	-10.052	0.016944	1	0.60729	-12.67	-0.04849	1	0.48688	-13.782
C6	-0.0012074	1	0.70358	-8.15	-0.1304	0.99274	0.24124	-8.488	0.0053051	1	0.49755	-8.354	0.27066	1	0.38007	-7.544	-0.097954	1	0.25701	-7.658	-0.40125	0.569111	0.020649	-9.203
C6orf118	0.044199	1	0.43396	-10.425	-0.040691	0.925919	0.08322	-10.06	0.17054	0.950417	0.18311	-6.554	0.39445	0.966088	0.23491	-4.293	0.03753	1	0.67397	-12.933	-0.053255	1	0.67074	-13.256
C6orf120	0.024634	0.932608	0.091601	-10.126	0.19977	0.951431	0.09544	-7.585	0.05913	1	0.81423	-9.129	-0.25403	0.965145	0.28345	-10.081	-0.037279	1	0.34659	-11.853	0.084979	1	0.30109	-12.233
C6orf132	0.045147	1	0.49305	-8.433	-0.0057845	0.993522	0.33697	-7.548	-0.049534	1	0.57116	-4.311	-0.10303	1	0.64652	-5.258	0.025659	1	0.54699	-12.728	-0.0015225	1	0.7756	-12.604
C6orf136	-0.221	0.263886	0.0011982	-27.086	-0.085111	0.021152	1.29E-05	-23.837	-0.073496	1	0.44915	-10.267	-0.69359	0.902888	0.16548	-9.152	-0.06023	1	0.23048	-27.196	-0.086418	1	0.65131	-27.286
C6orf141	0.0311	0.982576	0.14563	-9.786	-0.12556	0.996503	0.21837	-8.948	-0.19591	0.955495	0.24264	-9.931	0.099195	1	0.41937	-8.641	-0.0502	1	0.60465	-10.57	0.005579	1	0.6363	-10.688
C6orf15	0.2467	0.934874	0.094173	-7.987	0.16626	1	0.37574	-6.486	0.13315	1	0.40812	-6.05	0.31762	1	0.50591	-5.15	-0.11283	1	0.38963	-9.074	-0.025498	0.9978	0.20232	-7.981
C6orf163	-0.094592	1	0.49905	-10.171	0.021941	1	0.26985	-8.993	-0.036077	0.845948	0.11128	-11.068	0.24156	0.853376	0.12257	-10.694	-0.19986	0.745834	0.048219	-13.997	-0.13788	1	0.28691	-14.363
C6orf201	0.090127	1	0.30759	-4.342	0.13924	1	0.44406	-2.612	-0.14327	1	0.28016	-4.2	0.62651	0.936158	0.18872	-5.335	-0.042017	0.976813	0.16456	-7.964	0.07416	1	0.21133	-8.312
C6orf223	0.054121	1	0.60929	-7.723	0.021057	1	0.29501	-7.571	-0.30911	0.91012	0.17751	-5.975	-0.034436	0.983507	0.26751	-4.734	0.10724	1	0.24652	-8.314	0.05727	1	0.60967	-9.505
C6orf226	-0.057096	1	0.347	-11.626	0.21481	1	0.25361	-9.943	-0.32657	0.650095	0.026168	-11.205	-0.29065	0.970904	0.29669	-10.055	0.011969	1	0.65558	-8.936	0.15464	1	0.28529	-9.003
C6orf47	0.060417	1	0.41641	-11.063	0.16887	0.987424	0.19288	-11.148	-0.41672	0.931322	0.21045	-5.998	-0.82487	0.825579	0.07103	-4.777	0.071929	1	0.61471	-7.063	0.014734	1	0.65806	-6.833
C6orf52	0.12402	1	0.40033	-10.205	0.11435	1	0.68509	-9.87	0.40875	0.75789	0.077379	-8.483	-0.17542	1	0.7746	-7.683	0.02433	1	0.41928	-11.63	0.11748	1	0.22309	-11.13
C6orf58	-0.17346	0.975691	0.14192	-12.714	-0.26612	0.619516	0.0077191	-12.005	0.12512	1	0.41179	-10.061	0.3317	1	0.32788	-10.729	-0.15618	0.956531	0.13711	-11.484	-0.084076	1	0.25417	-11.534
C6orf62	0.14487	1	0.44113	-9.718	0.42466	0.996503	0.22047	-6.79	-0.12612	1	0.6056	-6.733	-0.43234	0.990588	0.34255	-5.974	0.4287	0.469591	0.018548	-7.259	0.11468	1	0.52049	-6.215
C6orf89	0.049	1	0.48075	-6.903	0.16215	1	0.25792	-4.302	-0.21952	0.907153	0.17208	-9.779	0.022157	1	0.60299	-9.179	-0.20325	0.308347	0.0057879	-10.261	-0.047842	1	0.81132	-9.769
C7	0.039663	1	0.37387	-10.249	-0.044098	1	0.49989	-9.171	0.20453	1	0.4497	-6.584	0.4106	1	0.31756	-4.079	-0.013092	1	0.64335	-10.909	-0.096065	1	0.34724	-12.318
C7orf25	0.089771	1	0.43133	-3.966	0.29696	0.996503	0.21727	-5.303	0.20805	0.753299	0.07641	-3.885	0.30937	0.908707	0.16342	-3.878	0.19008	1	0.38132	-4.453	-0.093884	1	0.6094	-5.343
C7orf26	0.31074	0.932608	0.086402	20.773	0.37206	0.99274	0.26238	18.218	0.16783	1	0.27062	11.624	0.10101	1	0.43618	14.103	0.46486	1	0.28722	18.357	0.099421	1	0.83759	16.995
C7orf31	0.22133	0.911385	0.068859	-8.065	0.28306	0.907159	0.054842	-4.103	0.41113	0.647023	0.047969	-10.933	0.68961	0.361189	0.0075193	-10.263	-0.092995	0.978022	0.17059	-9.713	-0.11346	1	0.31861	-11.167
C7orf33	-0.023111	1	0.39817	-9.677	-0.09724	0.99274	0.25499	-9.405	-0.02301	1	0.67509	-10.36	-0.19976	1	0.4043	-8.062	0.15361	0.6081	0.025085	-9.558	0.38695	0.628228	0.037124	-8.279
C7orf50	-0.11566	1	0.28033	-7.913	0.0010644	1	0.53646	-6.709	0.18745	1	0.24318	-8.247	0.58843	0.808808	0.089499	-6.134	0.03258	1	0.50767	-7.27	0.096081	1	0.27284	-7.466
C7orf57	0.08468	0.94413	0.10129	-10.896	0.20528	0.951431	0.097133	-8.136	0.52909	0.410491	0.014614	-8.053	0.64353	0.67679	0.045342	-8.725	-0.03237	1	0.45572	-8.168	-0.11095	1	0.34164	-7.903
C7orf61	-0.074742	1	0.42045	-5.394	-0.10643	0.99274	0.29686	-7.744	-0.074194	1	0.80128	-7.778	-0.084516	0.933777	0.21472	-7.826	0.19572	0.975561	0.10674	-4.164	0.078366	1	0.37277	-4.78
C7orf77	-0.21409	1	0.27249	-0.698	0.24536	1	0.35133	1.183	0.68135	0.702371	0.060705	-1.729	0.59649	0.964448	0.23128	-1.747	-0.08323	1	0.38183	-1.453	0.045377	1	0.45221	-0.994
C8A	-0.13834	0.920361	0.079131	-9.407	-0.091909	0.99274	0.24792	-6.603	-0.48983	0.766531	0.070211	-7.259	-0.60912	0.932301	0.21198	-8.325	-0.16505	1	0.31335	-11.863	-0.073598	1	0.4613	-12.816
C8B	-0.015532	0.967704	0.12819	-11.882	0.028358	1	0.66547	-11.725	-0.42737	0.372906	0.0032829	-7.977	-0.78182	0.839868	0.0816	-7.354	-0.056561	1	0.27224	-12.025	0.083051	1	0.40511	-11.238
C8G	-0.013012	0.966819	0.12548	-12.559	-0.17249	0.93886	0.11041	-10.917	0.076838	1	0.39034	-5.288	-0.36187	0.871059	0.11438	-5.645	0.089335	1	0.26633	-11.293	0.17652	1	0.34169	-11.291
C8orf33	-0.31844	0.929734	0.092891	-3.987	-0.21572	0.981454	0.15773	-2.743	-0.40637	0.878062	0.13887	-4.77	-0.70529	0.870804	0.11303	-2.289	-0.070324	1	0.27185	-1.189	-0.1741	1	0.44108	-0.722
C8orf34	-0.19944	0.449598	0.0032984	-5.416	-0.21429	0.99274	0.24635	-4.816	-0.088323	1	0.50314	-8.707	0.025129	0.910585	0.17543	-9.279	-0.05602	1	0.49025	-10.698	-0.12964	0.96892	0.15275	-11.119
C8orf37	-0.042193	0.942884	0.097476	-9.976	0.055967	1	0.59114	-9.033	0.03069	1	0.56582	-5.78	0.12541	1	0.50372	-6.09	-0.10656	1	0.3846	-9.723	-0.042472	0.945121	0.1334	-10.414
C8orf44	-0.048971	1	0.43796	-6.102	0.16852	1	0.31442	-5.286	0.070341	1	0.62073	-4.117	-0.53375	0.927591	0.20584	-3.034	0.14162	1	0.17487	-5.715	0.088409	1	0.26229	-5.359
C8orf48	-0.18096	0.99936	0.22355	-9.308	-0.2366	0.987424	0.18847	-9.571	-0.095191	1	0.45402	-6.902	-0.2733	1	0.50274	-7.479	0.016647	1	0.44319	-9.519	0.055656	1	0.5062	-10.636
C8orf58	0.10415	1	0.28597	-4.345	0.081857	1	0.44458	-2.781	0.22766	0.766429	0.082352	-6.064	0.26206	0.891358	0.14544	-4.953	-0.054427	1	0.45754	-7.065	-0.19549	1	0.21329	-6.633
C8orf74	-0.061497	1	0.29273	-9.612	-0.068146	1	0.48028	-9.174	0.057576	1	0.90087	-8.423	-0.19112	1	0.52488	-8.793	-0.2082	1	0.45481	-8.749	-0.020084	0.807314	0.069824	-7.443
C8orf76	-0.097648	1	0.56015	-7.499	-0.019002	1	0.92647	-5.075	0.3029	0.859585	0.11767	-6.211	0.68561	0.72565	0.057452	-5.467	-0.14054	0.990459	0.18949	-6.268	-0.23606	0.992932	0.18679	-7.357
C8orf82	0.071915	1	0.23239	-9.962	-0.042158	1	0.2447	-9.507	0.26569	0.877267	0.12678	-9.111	0.7957	0.457029	0.01369	-7.938	0.035128	1	0.71311	-9.147	0.21781	0.991794	0.11778	-8.605
C8orf86	-0.091949	0.99299	0.20848	-7.083	0.080647	0.980945	0.12489	-7.106	0.21639	1	0.48124	-5.959	-0.32335	0.951433	0.25386	-7.357	0.014747	1	0.8123	-9.253	-0.12558	1	0.43686	-10.22
C8orf88	0.33407	0.857222	0.035272	-5.447	0.23228	0.966454	0.10527	-4.131	0.74563	0.828583	0.10409	0.041	-0.98424	0.924127	0.19765	-4.098	-0.13432	1	0.62606	-8.334	-0.31887	0.9978	0.20262	-8.125
C8orf89	0.0022302	1	0.89147	-8.612	-0.049628	1	0.64665	-7.967	-0.061576	1	0.47472	-3.503	0.32742	1	0.3851	-0.274	-0.007091	0.990459	0.1886	-8.023	-0.1723	0.990678	0.18272	-10.063
C9	0.039782	1	0.76628	-5.532	-0.14588	1	0.58681	-7.212	0.26837	0.873484	0.12391	-8.591	-0.17277	0.606316	0.031401	-7.324	0.082065	1	0.64911	-7.925	0.066958	1	0.47946	-6.836
C9orf116	-0.0080377	1	0.36106	-9.606	-0.19076	0.972614	0.13848	-10.212	0.33083	0.996615	0.23654	-5.214	0.51825	0.99347	0.28034	-4.491	-0.07296	1	0.46203	-11.919	-0.083058	1	0.48243	-10.724
C9orf129	0.24584	1	0.23982	-5.376	0.16319	0.992109	0.19594	-3.401	-0.60139	0.812909	0.091119	-3.58	-1.6235	0.870804	0.11259	-3.449	-0.10474	1	0.28459	-1.399	0.03686	1	0.45705	-1.443
C9orf131	0.020294	1	0.29711	-1.941	0.21539	0.990962	0.14126	-4.501	0.34851	0.761193	0.080583	-1.972	0.36098	1	0.31955	-3.844	0.11731	1	0.43661	-9.34	0.15802	1	0.35309	-9.382
C9orf135	-0.069862	0.985391	0.17141	-11.21	0.25531	0.990962	0.15112	-10.319	0.14929	0.363248	0.011438	-8.621	0.16642	0.788022	0.07588	-8.956	-0.015944	1	0.87307	-11.674	0.098787	1	0.41393	-11.876
C9orf152	-0.077925	1	0.57292	-9.397	-0.093288	1	0.73802	-9.598	-0.073079	0.998057	0.23812	-8.279	0.09451	0.900787	0.15915	-7.302	0.020927	1	0.25584	-5.956	-0.1079	1	0.36994	-5.915
C9orf153	-0.072355	1	0.37653	-6.383	-0.28013	0.866337	0.034332	-6.545	-0.20874	0.907441	0.17257	-3.693	0.19317	1	0.75643	-1.87	-0.12478	1	0.32366	-6.206	-0.019978	1	0.52197	-5.692
C9orf24	-0.073911	1	0.26041	-10.368	-0.151	0.99274	0.28081	-8.776	0.07844	1	0.71699	-10.224	-0.41117	0.871511	0.11988	-14.526	-0.039739	1	0.62876	-14.672	-0.015514	1	0.47834	-16.964
C9orf40	0.16764	0.683582	0.010409	-13.026	0.023957	1	0.4022	-13.044	0.11868	1	0.4105	-10.84	-0.12682	1	0.47082	-10.62	0.068113	1	0.44934	-14.488	0.036678	1	0.44232	-14.666
C9orf43	-0.07517	1	0.47815	-8.902	0.27787	0.963777	0.10333	-8.099	-0.23686	0.935807	0.2169	-7.946	-0.57177	0.825579	0.071	-9.499	0.17174	0.864386	0.072798	-9.977	0.22488	1	0.17052	-11.248
C9orf47	-0.057603	1	0.27743	-7.204	-0.067694	1	0.60996	-7.473	-0.307	0.802602	0.085877	-6.145	-0.083613	0.889917	0.13718	-7.045	0.099242	0.915942	0.085178	-8.316	0.026104	1	0.18993	-8.506
C9orf50	0.084879	1	0.64657	-9.856	0.20994	0.96737	0.11251	-10.143	-0.30534	0.672088	0.032337	-10.997	-0.27094	0.877631	0.12501	-10.272	0.1044	1	0.18095	-11.694	-0.026608	1	0.48603	-12.198
C9orf57	0.29693	0.944495	0.10904	-4.322	0.22522	0.96737	0.10977	-4.504	-0.11935	1	0.55235	-8.163	0.11157	1	0.70723	-8.696	-0.17588	0.912878	0.096089	-11.643	-0.18671	0.990678	0.17973	-11.644
C9orf64	-0.018729	1	0.43472	-9.289	0.039737	1	0.45832	-8.46	-0.0039438	1	0.68381	-8.192	0.35016	0.837317	0.10709	-7.853	-0.034378	1	0.26149	-11.161	-0.038806	1	0.83607	-11.12
C9orf72	0.11449	1	0.59735	-12.215	0.063045	1	0.89998	-10.812	0.018515	1	0.54476	-12.704	0.13085	0.915009	0.18305	-13.837	-0.056808	1	0.66087	-17.862	0.014925	1	0.80911	-18.987
[truncated: 16,063 more rows]
