# Supplementary material for: CRISPR screens and quantitative proteomics reveal remodeling of the aryl hydrocarbon receptor–driven proteome through PARP7 activity
Source: Proc Natl Acad Sci U S A. 2025 Jun 10;122(24):e2424985122. doi: 10.1073/pnas.2424985122 (PMC12184497; doi:10.1073/pnas.2424985122)
Supplement: Supplementary file 5 — Dataset S04 (XLSX) [file pnas.2424985122.sd04.xlsx]

## Sheet: Shared resistance hits
H838:SKMES1	HCC44:SKMES1	SKMES1:H1373 Chen et al.	HCC44:H1373 Chen et al.	H1373 Gozgit et al.:H1373 Chen et al.	HCC44:SKMES1:H1373 Chen et al.	H838:HCC44:SKMES1:H1373 Chen et al.	H838:HCC44:SKMES1	H838:HCC44:SKMES1:H1373 Gozgit et al.:H1373 Chen et al.	H838:HCC44	H838:H1373 Chen et al.	SKMES1:H1373 Gozgit et al.	HCC44:H1373 Gozgit et al.:H1373 Chen et al.
CRTC3	AIP	PPP2R1A	OVOL3	IFNAR1	NF2	ARNT	BMPR1A	AHR	SDHC	ZNF236	OTUD5	MYD88
TNFAIP3	STIP1	TSC22D2	MED16	IRF9	EP300	LCMT1	MAPK14	TIPARP
CRTC2	STAG2	NRBP1	IL1R1	EIF4A1	AMOTL2	PPP2R2A
BRPF1	UBA5	CUX1	MED12	STAT2
SMAD4	USP34	ALDH3B1	SLC1A5
RGP1	COX15	ATXN2L	EIF3E
ACVR1	KDM3B	SACM1L	MED29
LATS2	CPEB4	DROSHA	CAB39
MLLT1	RBM10	PPAT	NIPBL
CDKN1A	SETDB1	SENP3
ANKRD52	SPPL3	JAK1
ATG10	PPM1F	PTAR1
PSMF1	RLF	PTPN12
CDKN2C	ZNF579	GTF3C1
PIGM	AHSA1	LSM12
FBXO11
NEO1
LMO4
EED
PIGA
GATA2
ATG14
PIGQ
FAM168B
AGO2
DERL2
SMAD5
RB1CC1
PIGB
KHNYN
ATXN7L3
PIGH
PYM1
PIGO
PAPOLA
UBXN7
RGMB
BIRC2
SURF4

## Sheet: Shared sensitivity hits
H838:SKMES1	HCC44:SKMES1	SKMES1:H1373 Chen et al.	H1373 Gozgit et al.:H1373 Chen et al.	H838:H1373 Chen et al.	H838:SKMES1:H1373 Chen et al.	H838:HCC44:SKMES1:H1373 Gozgit et al.
XRCC1	HERC4	CSNK2A1	DDX6	RAB18	TGFBR1	SOCS3
SIK3	XPO6	BCL6	NLRC5
PRPS1	TGIF1
CNOT4	MBD2
HM13
WDR81
SKP2
COP1
PHF20L1
CCND3
RAB10
AP2A1
DENND4A
IL1R1
SLC39A1
MTR
NSFL1C
DET1
NCOA6
NANS
QRICH1
