# Supplementary material for: CRISPR screens and quantitative proteomics reveal remodeling of the aryl hydrocarbon receptor–driven proteome through PARP7 activity
Source: Proc Natl Acad Sci U S A. 2025 Jun 10;122(24):e2424985122. doi: 10.1073/pnas.2424985122 (PMC12184497; doi:10.1073/pnas.2424985122)
Supplement: Supplementary file 6 — Dataset S05 (XLSX) [file pnas.2424985122.sd05.xlsx]

## Sheet: HCC44 DMSO vs RBN2397
	UniprotID	GeneSymbol	Description	NumPeps	neglogPVal	log2FC
A0A0B4J2A0__A0A0B4J2A0	A0A0B4J2A0	A0A0B4J2A0	readthrough, FGGY_N domain-containing protein	11	0.113068	0.00942239
A0A6Q8PF18__A0A6Q8PF18	A0A6Q8PF18	A0A6Q8PF18	readthrough, Uncharacterized protein	7	0.300133	-0.0287435
A2M__P01023	P01023	A2M	Alpha-2-macroglobulin	2	0.389876	0.0974139
AAAS__Q9NRG9	Q9NRG9	AAAS	Aladin	28	0.772785	0.0316387
AACS__Q86V21	Q86V21	AACS	Acetoacetyl-CoA synthetase	26	2.54675	-0.0755266
AAGAB__Q6PD74	Q6PD74	AAGAB	Alpha- and gamma-adaptin-binding protein p34	11	0.644753	-0.0605157
AAK1__A0A096LP25	A0A096LP25	AAK1	Isoform of Q2M2I8, AP2-associated protein kinase 1	46	2.7927	-0.0669764
AAMDC__Q9H7C9	Q9H7C9	AAMDC	Mth938 domain-containing protein	11	1.82459	-0.0711569
AAMP__Q13685	Q13685	AAMP	Angio-associated migratory cell protein	13	1.41136	0.0640096
AAR2__Q9Y312	Q9Y312	AAR2	Protein AAR2 homolog	10	0.48063	0.0487216
AARS1__P49588	P49588	AARS1	Alanine--tRNA ligase, cytoplasmic	193	0.880961	0.0210452
AARS2__Q5JTZ9	Q5JTZ9	AARS2	Alanine--tRNA ligase, mitochondrial	30	1.77332	0.0791945
AARSD1__Q9BTE6	Q9BTE6	AARSD1	Alanyl-tRNA editing protein Aarsd1	25	0.684151	-0.0281865
AASDHPPT__Q9NRN7	Q9NRN7	AASDHPPT	L-aminoadipate-semialdehyde dehydrogenase-phosphopantetheinyl transferase	25	1.04549	-0.0520115
AASDH__Q4L235	Q4L235	AASDH	Beta-alanine-activating enzyme	2	0.144189	0.0503286
AASS__Q9UDR5	Q9UDR5	AASS	Alpha-aminoadipic semialdehyde synthase, mitochondrial	21	2.02215	0.0483873
AATF__Q9NY61	Q9NY61	AATF	Protein AATF	24	1.04727	0.0399053
ABCA13__Q86UQ4	Q86UQ4	ABCA13	ATP-binding cassette sub-family A member 13	2	0.074255	-0.00655777
ABCA1__O95477	O95477	ABCA1	Phospholipid-transporting ATPase ABCA1	1	0.668139	-0.41508
ABCA3__Q99758	Q99758	ABCA3	Phospholipid-transporting ATPase ABCA3	5	0.00466843	-0.00062975
ABCA5__Q8WWZ7	Q8WWZ7	ABCA5	Cholesterol transporter ABCA5	1	0.134488	0.0748847
ABCA7__Q8IZY2	Q8IZY2	ABCA7	Phospholipid-transporting ATPase ABCA7	3	1.95252	0.166761
ABCB10__Q9NRK6	Q9NRK6	ABCB10	ATP-binding cassette sub-family B member 10, mitochondrial	16	1.11726	-0.041509
ABCB5__Q2M3G0	Q2M3G0	ABCB5	ATP-binding cassette sub-family B member 5	5	0.333813	-0.0334652
ABCB6__Q9NP58	Q9NP58	ABCB6	ATP-binding cassette sub-family B member 6	3	0.157696	0.0299797
ABCB7__O75027	O75027	ABCB7	Iron-sulfur clusters transporter ABCB7, mitochondrial	16	0.170976	-0.00846361
ABCB8__Q9NUT2	Q9NUT2	ABCB8	Mitochondrial potassium channel ATP-binding subunit	11	1.08578	-0.0817897
ABCC10__Q5T3U5	Q5T3U5	ABCC10	ATP-binding cassette sub-family C member 10	1	0.254439	0.152806
ABCC1__P33527	P33527	ABCC1	Multidrug resistance-associated protein 1	46	0.769645	-0.0530243
ABCC3__O15438	O15438	ABCC3	ATP-binding cassette sub-family C member 3	30	0.653088	0.0595225
ABCC4__O15439	O15439	ABCC4	ATP-binding cassette sub-family C member 4	27	0.261947	-0.012533
ABCC5__O15440	O15440	ABCC5	ATP-binding cassette sub-family C member 5	2	0.0778105	-0.00953225
ABCD1__P33897	P33897	ABCD1	ATP-binding cassette sub-family D member 1	7	0.924555	-0.0580421
ABCD3__P28288	P28288	ABCD3	ATP-binding cassette sub-family D member 3	45	0.676093	0.0187132
ABCD4__O14678	O14678	ABCD4	Lysosomal cobalamin transporter ABCD4	1	0.142617	0.054882
ABCE1__H0Y990	H0Y990	ABCE1_1	Isoform of P61221, ATP-binding cassette sub-family E member 1 (Fragment)	1	1.87497	-0.791629
ABCE1__P61221	P61221	ABCE1	ATP-binding cassette sub-family E member 1	82	2.69195	-0.0719237
ABCF1__Q8NE71	Q8NE71	ABCF1	ATP-binding cassette sub-family F member 1	81	0.1136	-0.0327904
ABCF2__Q9UG63	Q9UG63	ABCF2	ATP-binding cassette sub-family F member 2	84	0.0701866	-0.005593
ABCF3__Q9NUQ8	Q9NUQ8	ABCF3	ATP-binding cassette sub-family F member 3	33	1.66558	0.0644135
ABCG1__P45844	P45844	ABCG1	ATP-binding cassette sub-family G member 1	3	2.91732	0.418961
ABCG2__Q9UNQ0	Q9UNQ0	ABCG2	Broad substrate specificity ATP-binding cassette transporter ABCG2	8	0.0918739	0.00654994
ABHD10__Q9NUJ1	Q9NUJ1	ABHD10	Palmitoyl-protein thioesterase ABHD10, mitochondrial	29	2.42216	0.0816452
ABHD11__Q8NFV4	Q8NFV4	ABHD11	Protein ABHD11	8	0.205551	0.025686
ABHD12__Q8N2K0	Q8N2K0	ABHD12	Lysophosphatidylserine lipase ABHD12	12	0.184568	-0.0245678
ABHD13__Q7L211	Q7L211	ABHD13	Protein ABHD13	1	0.633908	0.0321492
ABHD14B__Q96IU4	Q96IU4	ABHD14B	Protein ABHD14B	26	0.504006	-0.0408175
ABHD15__Q6UXT9	Q6UXT9	ABHD15	Protein ABHD15	3	0.241316	0.037335
ABHD16A__O95870	O95870	ABHD16A	Phosphatidylserine lipase ABHD16A	17	0.440358	0.025478
ABHD17B__Q5VST6	Q5VST6	ABHD17B	Alpha/beta hydrolase domain-containing protein 17B	8	0.449787	0.0591483
ABHD18__Q0P651	Q0P651	ABHD18	Protein ABHD18	1	1.57508	-0.241338
ABHD4__Q8TB40	Q8TB40	ABHD4	(Lyso)-N-acylphosphatidylethanolamine lipase	7	1.14809	-0.0431307
ABHD5__Q8WTS1	Q8WTS1	ABHD5	1-acylglycerol-3-phosphate O-acyltransferase ABHD5	6	2.17157	0.313674
ABHD6__Q9BV23	Q9BV23	ABHD6	Monoacylglycerol lipase ABHD6	6	0.548952	-0.0456642
ABI1__Q8IZP0	Q8IZP0	ABI1	Abl interactor 1	13	0.143547	-0.0103334
ABI2__Q9NYB9	Q9NYB9	ABI2	Abl interactor 2	13	0.101593	-0.0110384
ABITRAM__Q9NX38	Q9NX38	ABITRAM	Protein Abitram	2	1.07691	-0.122655
ABL1__P00519	P00519	ABL1	Tyrosine-protein kinase ABL1	6	0.00886772	0.00137
ABL2__P42684	P42684	ABL2	Tyrosine-protein kinase ABL2	3	0.191855	-0.0422529
ABLIM1__O14639	O14639	ABLIM1	Actin-binding LIM protein 1	19	2.27041	-0.19622
ABLIM3__O94929_3	O94929-3	ABLIM3	Isoform of O94929, Isoform 3 of Actin-binding LIM protein 3	8	0.19743	0.00850979
ABRACL__Q9P1F3	Q9P1F3	ABRACL	Costars family protein ABRACL	7	0.200439	0.0548188
ABRAXAS1__Q6UWZ7	Q6UWZ7	ABRAXAS1	BRCA1-A complex subunit Abraxas 1	4	0.0405482	-0.00694448
ABRAXAS2__Q15018	Q15018	ABRAXAS2	BRISC complex subunit Abraxas 2	24	1.10845	0.0417376
ABR__Q12979	Q12979	ABR	Active breakpoint cluster region-related protein	28	3.76197	-0.185719
ABT1__Q9ULW3	Q9ULW3	ABT1	Activator of basal transcription 1	9	0.290431	0.0335688
ABTB1__Q969K4	Q969K4	ABTB1	Ankyrin repeat and BTB/POZ domain-containing protein 1	3	0.499647	0.0412097
ACAA1__P09110	P09110	ACAA1	3-ketoacyl-CoA thiolase, peroxisomal	31	0.432969	0.0312576
ACAA2__P42765	P42765	ACAA2	3-ketoacyl-CoA thiolase, mitochondrial	70	0.118063	0.010727
ACACA__Q13085	Q13085	ACACA	Acetyl-CoA carboxylase 1	154	4.09514	-0.137988
ACAD10__Q6JQN1	Q6JQN1	ACAD10	Acyl-CoA dehydrogenase family member 10	6	1.91478	0.0820362
ACAD11__Q709F0	Q709F0	ACAD11	Acyl-CoA dehydrogenase family member 11	10	1.23909	-0.062493
ACAD8__Q9UKU7	Q9UKU7	ACAD8	Isobutyryl-CoA dehydrogenase, mitochondrial	24	2.76455	0.102861
ACAD9__Q9H845	Q9H845	ACAD9	Complex I assembly factor ACAD9, mitochondrial	46	1.29203	0.078539
ACADM__P11310	P11310	ACADM	Medium-chain specific acyl-CoA dehydrogenase, mitochondrial	43	0.0471071	-0.00348535
ACADSB__P45954	P45954	ACADSB	Short/branched chain specific acyl-CoA dehydrogenase, mitochondrial	6	0.737065	0.0736731
ACADS__P16219	P16219	ACADS	Short-chain specific acyl-CoA dehydrogenase, mitochondrial	4	1.47858	0.0807198
ACADVL__P49748	P49748	ACADVL	Very long-chain specific acyl-CoA dehydrogenase, mitochondrial	122	0.269344	0.0231963
ACAP2__Q15057	Q15057	ACAP2	Arf-GAP with coiled-coil, ANK repeat and PH domain-containing protein 2	26	1.49809	-0.0546459
ACAP3__Q96P50	Q96P50	ACAP3	Arf-GAP with coiled-coil, ANK repeat and PH domain-containing protein 3	6	1.00358	-0.104188
ACAT1__P24752	P24752	ACAT1	Acetyl-CoA acetyltransferase, mitochondrial	42	0.154845	0.0109657
ACAT2__Q9BWD1	Q9BWD1	ACAT2	Acetyl-CoA acetyltransferase, cytosolic	41	1.33595	-0.0415652
ACBD3__Q9H3P7	Q9H3P7	ACBD3	Golgi resident protein GCP60	32	0.706502	0.0373758
ACBD5__Q5T8D3	Q5T8D3	ACBD5	Acyl-CoA-binding domain-containing protein 5	13	0.59004	-0.0385347
ACBD6__Q9BR61	Q9BR61	ACBD6	Acyl-CoA-binding domain-containing protein 6	7	0.798773	0.0305985
ACBD7__Q8N6N7	Q8N6N7	ACBD7	Acyl-CoA-binding domain-containing protein 7	1	1.24422	-0.221825
ACCS__Q96QU6	Q96QU6	ACCS	1-aminocyclopropane-1-carboxylate synthase-like protein 1	3	0.214904	-0.102418
ACD__Q96AP0	Q96AP0	ACD	Adrenocortical dysplasia protein homolog	3	0.0142559	-0.00134085
ACIN1__E7EQT4	E7EQT4	ACIN1	Isoform of Q9UKV3, Apoptotic chromatin condensation inducer in the nucleus	105	1.47294	0.0726938
ACLY__P53396	P53396	ACLY	ATP-citrate synthase	277	2.56707	-0.085582
ACLY__P53396_2	P53396-2	ACLY_1	Isoform of P53396, Isoform 2 of ATP-citrate synthase	4	0.988814	-0.052685
ACO1__P21399	P21399	ACO1	Cytoplasmic aconitate hydratase	85	2.60892	0.121044
ACO2__Q99798	Q99798	ACO2	Aconitate hydratase, mitochondrial	77	0.734799	0.045585
ACOT11__Q8WXI4	Q8WXI4	ACOT11	Acyl-coenzyme A thioesterase 11	1	0.0239677	-0.00475488
ACOT13__Q9NPJ3	Q9NPJ3	ACOT13	Acyl-coenzyme A thioesterase 13	18	0.0478532	0.00660406
ACOT1__Q86TX2	Q86TX2	ACOT1	Acyl-coenzyme A thioesterase 1	2	0.143601	-0.0118325
ACOT2__P49753	P49753	ACOT2	Acyl-coenzyme A thioesterase 2, mitochondrial	34	0.62844	0.0408367
ACOT4__Q8N9L9	Q8N9L9	ACOT4	Peroxisomal succinyl-coenzyme A thioesterase	2	1.00182	0.165766
ACOT7__O00154	O00154	ACOT7	Cytosolic acyl coenzyme A thioester hydrolase	54	0.899801	-0.0328489
ACOT8__O14734	O14734	ACOT8	Acyl-coenzyme A thioesterase 8	15	1.15127	0.0679278
ACOT9__Q9Y305	Q9Y305	ACOT9	Acyl-coenzyme A thioesterase 9, mitochondrial	35	0.22167	0.0201631
ACOX1__Q15067	Q15067	ACOX1	Peroxisomal acyl-coenzyme A oxidase 1	35	0.988463	-0.0633536
ACOX3__O15254	O15254	ACOX3	Peroxisomal acyl-coenzyme A oxidase 3	13	0.617712	-0.0184618
ACP1__P24666	P24666	ACP1	Low molecular weight phosphotyrosine protein phosphatase	20	2.08145	-0.0347734
ACP2__P11117	P11117	ACP2	Lysosomal acid phosphatase	20	1.14577	0.0636506
ACP6__Q9NPH0	Q9NPH0	ACP6	Lysophosphatidic acid phosphatase type 6	15	1.23763	-0.0573777
ACSF2__Q96CM8	Q96CM8	ACSF2	Medium-chain acyl-CoA ligase ACSF2, mitochondrial	21	0.655999	0.0746632
ACSF3__Q4G176	Q4G176	ACSF3	Malonate--CoA ligase ACSF3, mitochondrial	15	1.96786	0.139206
ACSL1__P33121	P33121	ACSL1	Long-chain-fatty-acid--CoA ligase 1	7	0.532589	-0.0450729
ACSL3__O95573	O95573	ACSL3	Fatty acid CoA ligase Acsl3	67	0.66492	0.046261
ACSL4__O60488	O60488	ACSL4	Long-chain-fatty-acid--CoA ligase 4	92	3.46181	0.140313
ACSL5__Q9ULC5	Q9ULC5	ACSL5	Long-chain-fatty-acid--CoA ligase 5	31	0.78682	-0.0511822
ACSS2__Q9NR19	Q9NR19	ACSS2	Acetyl-coenzyme A synthetase, cytoplasmic	16	0.0854466	0.00944898
ACTA1__P68133	P68133	ACTA1	Actin, alpha skeletal muscle	269	0.487649	0.018355
ACTBL2__Q562R1	Q562R1	ACTBL2	Beta-actin-like protein 2	11	1.05991	0.106262
ACTB__A0A2R8Y793	A0A2R8Y793	ACTB	Isoform of P60709, Actin, cytoplasmic 1 (Fragment)	4	0.810434	0.121832
ACTG1__I3L4N8	I3L4N8	ACTG1	Isoform of P63261, Actin, cytoplasmic 2	389	0.482618	0.0311748
ACTL6A__O96019	O96019	ACTL6A	Actin-like protein 6A	51	0.0267014	0.00134138
ACTN1__P12814	P12814	ACTN1	Alpha-actinin-1	202	1.48679	0.0309892
ACTN2__P35609	P35609	ACTN2	Alpha-actinin-2	35	0.441908	-0.0396968
ACTN4__H7C144	H7C144	ACTN4_1	Isoform of O43707, Alpha-actinin-4	5	0.424976	0.0366334
ACTN4__O43707	O43707	ACTN4	Alpha-actinin-4	391	0.753922	-0.0192161
ACTR10__Q9NZ32	Q9NZ32	ACTR10	Actin-related protein 10	29	0.0223565	-0.00122123
ACTR1A__P61163	P61163	ACTR1A	Alpha-centractin	51	1.11359	-0.0297364
ACTR1B__P42025	P42025	ACTR1B	Beta-centractin	10	0.0120057	0.00163824
ACTR2__P61160	P61160	ACTR2	Actin-related protein 2	71	1.38099	-0.057413
ACTR3B__Q9P1U1	Q9P1U1	ACTR3B	Actin-related protein 3B	17	0.678807	0.0414026
ACTR3__P61158	P61158	ACTR3	Actin-related protein 3	66	0.127006	-0.00810594
ACTR5__Q9H9F9	Q9H9F9	ACTR5	Actin-related protein 5	6	0.594289	0.0784832
ACTR6__Q9GZN1	Q9GZN1	ACTR6	Actin-related protein 6	7	1.12947	-0.100317
ACTR8__Q9H981	Q9H981	ACTR8	Actin-related protein 8	12	0.308913	-0.0180118
ACVR1__Q04771	Q04771	ACVR1	Activin receptor type-1	2	0.173393	0.0264033
ACY1__Q03154	Q03154	ACY1	Aminoacylase-1	38	1.75107	-0.0669091
ACYP1__P07311	P07311	ACYP1	Acylphosphatase-1	9	2.16929	-0.0785164
ACYP2__P14621	P14621	ACYP2	Acylphosphatase-2	7	0.201828	-0.0175929
ADAL__Q6DHV7	Q6DHV7	ADAL	Adenosine deaminase-like protein	3	0.438598	-0.0576142
ADAM10__O14672	O14672	ADAM10	Disintegrin and metalloproteinase domain-containing protein 10	42	0.0109994	-0.000813598
ADAM12__O43184	O43184	ADAM12	Disintegrin and metalloproteinase domain-containing protein 12	11	2.30715	-0.114123
ADAM15__Q13444	Q13444	ADAM15	Disintegrin and metalloproteinase domain-containing protein 15	12	3.0938	-0.0867924
ADAM17__P78536	P78536	ADAM17	Disintegrin and metalloproteinase domain-containing protein 17	18	0.978398	-0.0633802
ADAM19__Q9H013	Q9H013	ADAM19	Disintegrin and metalloproteinase domain-containing protein 19	4	0.777192	-0.106565
ADAM8__P78325	P78325	ADAM8	Disintegrin and metalloproteinase domain-containing protein 8	10	0.318637	-0.0512135
ADAM9__Q13443	Q13443	ADAM9	Disintegrin and metalloproteinase domain-containing protein 9	29	1.67013	-0.0964852
ADAMTS12__P58397	P58397	ADAMTS12	A disintegrin and metalloproteinase with thrombospondin motifs 12	2	0.896227	-0.0753648
ADAMTS2__O95450	O95450	ADAMTS2	A disintegrin and metalloproteinase with thrombospondin motifs 2	1	0.877746	-0.22327
ADAP1__O75689	O75689	ADAP1	Arf-GAP with dual PH domain-containing protein 1	4	1.21691	-0.229686
ADARB1__P78563	P78563	ADARB1	Double-stranded RNA-specific editase 1	17	2.83649	0.264161
ADAR__P55265	P55265	ADAR	Double-stranded RNA-specific adenosine deaminase	161	1.52347	0.0457336
ADAR__P55265_2	P55265-2	ADAR_1	Isoform of P55265, Isoform 2 of Double-stranded RNA-specific adenosine deaminase	2	0.138089	0.0328782
ADAT1__Q9BUB4	Q9BUB4	ADAT1	tRNA-specific adenosine deaminase 1	7	0.62666	0.0570933
ADAT2__Q7Z6V5	Q7Z6V5	ADAT2	tRNA-specific adenosine deaminase 2	4	1.06988	-0.0863921
ADAT3__Q96EY9	Q96EY9	ADAT3	Probable inactive tRNA-specific adenosine deaminase-like protein 3	4	0.250833	-0.037108
ADA__P00813	P00813	ADA	Adenosine deaminase	11	0.555066	-0.0566066
ADCY3__O60266	O60266	ADCY3	Adenylate cyclase type 3	4	0.220252	-0.0179866
ADCY6__O43306	O43306	ADCY6	Adenylate cyclase type 6	2	1.68114	0.126163
ADCY7__P51828	P51828	ADCY7	Adenylate cyclase type 7	1	0.236219	-0.106155
ADCY9__O60503	O60503	ADCY9	Adenylate cyclase type 9	4	0.199931	-0.0313768
ADD1__P35611_3	P35611-3	ADD1	Isoform of P35611, Isoform 3 of Alpha-adducin	27	0.226497	-0.0218996
ADD2__P35612	P35612	ADD2	Beta-adducin	2	0.748885	-0.150151
ADD3__Q9UEY8	Q9UEY8	ADD3	Gamma-adducin	26	0.48353	0.0336361
ADGRD1__Q6QNK2_4	Q6QNK2-4	ADGRD1	Isoform of Q6QNK2, Isoform 4 of Adhesion G-protein coupled receptor D1	1	0.113595	0.0299233
ADGRE5__P48960	P48960	ADGRE5	Adhesion G protein-coupled receptor E5	30	3.78017	-0.128791
ADGRG3__Q86Y34	Q86Y34	ADGRG3	Adhesion G protein-coupled receptor G3	4	4.40213	0.98789
ADGRG6__Q86SQ4	Q86SQ4	ADGRG6	Adhesion G-protein coupled receptor G6	9	3.77456	-0.363885
ADGRL2__O95490	O95490	ADGRL2	Adhesion G protein-coupled receptor L2	4	0.164112	-0.0412884
ADH1B__P00325	P00325	ADH1B	All-trans-retinol dehydrogenase [NAD(+)] ADH1B	1	0.0304418	0.053905
ADH5__P11766	P11766	ADH5	Alcohol dehydrogenase class-3	10	0.37999	-0.0231194
ADI1__Q9BV57	Q9BV57	ADI1	1,2-dihydroxy-3-keto-5-methylthiopentene dioxygenase	24	3.4549	-0.169622
ADK__A0A5F9ZHJ1	A0A5F9ZHJ1	ADK_1	Isoform of P55263, Adenosine kinase	2	2.58547	-0.235344
ADK__P55263	P55263	ADK	Adenosine kinase	53	2.0743	-0.0721973
ADNP2__Q6IQ32	Q6IQ32	ADNP2	Activity-dependent neuroprotector homeobox protein 2	6	0.55014	0.0606081
ADNP__Q9H2P0	Q9H2P0	ADNP	Activity-dependent neuroprotector homeobox protein	43	0.955321	0.0300214
ADO__Q96SZ5	Q96SZ5	ADO	2-aminoethanethiol dioxygenase	9	0.24702	0.0227264
ADPGK__Q9BRR6	Q9BRR6	ADPGK	ADP-dependent glucokinase	22	0.475387	0.0234633
ADPRH__P54922	P54922	ADPRH	[Protein ADP-ribosylarginine] hydrolase	1	2.2517	-0.160967
ADPRS__Q9NX46	Q9NX46	ADPRS	ADP-ribose glycohydrolase ARH3	21	0.279899	-0.0287503
ADRM1__Q16186	Q16186	ADRM1	Proteasomal ubiquitin receptor ADRM1	24	1.26937	-0.0693933
ADSL__P30566	P30566	ADSL	Adenylosuccinate lyase	58	2.32468	-0.0745667
ADSS1__Q8N142	Q8N142	ADSS1	Adenylosuccinate synthetase isozyme 1	8	2.15221	0.128712
ADSS2__P30520	P30520	ADSS2	Adenylosuccinate synthetase isozyme 2	36	3.02899	-0.104573
AEBP2__Q6ZN18	Q6ZN18	AEBP2	Zinc finger protein AEBP2	2	0.67373	-0.0520356
AFAP1L1__Q8TED9	Q8TED9	AFAP1L1	Actin filament-associated protein 1-like 1	3	0.79094	-0.0870698
AFAP1L2__Q8N4X5	Q8N4X5	AFAP1L2	Actin filament-associated protein 1-like 2	23	0.974061	-0.0404083
AFAP1__Q8N556	Q8N556	AFAP1	Actin filament-associated protein 1	5	1.54603	0.193137
AFDN__J3KN01	J3KN01	AFDN_1	Isoform of P55196, Afadin	4	1.40063	0.114932
AFDN__P55196_1	P55196-1	AFDN	Isoform of P55196, Isoform 2 of Afadin	90	0.507585	0.0138137
AFF1__P51825	P51825	AFF1	AF4/FMR2 family member 1	5	0.977483	-0.112691
AFF4__Q9UHB7	Q9UHB7	AFF4	AF4/FMR2 family member 4	16	0.126779	0.00828199
AFG1L__Q8WV93	Q8WV93	AFG1L	AFG1-like ATPase	4	4.23988	0.454857
AFG3L2__Q9Y4W6	Q9Y4W6	AFG3L2	AFG3-like protein 2	47	0.248286	0.0739415
AFP__P02771	P02771	AFP	Alpha-fetoprotein	2	0.410132	0.0856456
AFTPH__Q6ULP2	Q6ULP2	AFTPH	Aftiphilin	4	0.0880778	-0.00760403
AGAP2__Q99490	Q99490	AGAP2	Arf-GAP with GTPase, ANK repeat and PH domain-containing protein 2	1	0.487027	0.113939
AGAP3__Q96P47	Q96P47	AGAP3	Arf-GAP with GTPase, ANK repeat and PH domain-containing protein 3	13	0.803684	-0.0650971
AGA__P20933	P20933	AGA	N(4)-(beta-N-acetylglucosaminyl)-L-asparaginase	1	1.50946	0.180466
AGBL3__Q8NEM8	Q8NEM8	AGBL3	Cytosolic carboxypeptidase 3	2	0.382036	-0.076575
AGFG1__P52594	P52594	AGFG1	Arf-GAP domain and FG repeat-containing protein 1	15	3.1291	0.104727
AGFG2__O95081	O95081	AGFG2	Arf-GAP domain and FG repeat-containing protein 2	4	2.61481	0.153468
AGGF1__Q8N302	Q8N302	AGGF1	Angiogenic factor with G patch and FHA domains 1	3	0.0985983	-0.0180515
AGK__Q53H12	Q53H12	AGK	Acylglycerol kinase, mitochondrial	34	0.0200744	0.00182728
AGL__P35573	P35573	AGL	Glycogen debranching enzyme	59	1.0978	-0.0386496
AGMAT__Q9BSE5	Q9BSE5	AGMAT	Agmatinase, mitochondrial	10	0.716654	-0.0316141
AGO1__Q9UL18	Q9UL18	AGO1	Protein argonaute-1	13	0.381909	-0.0187081
AGO2__Q9UKV8	Q9UKV8	AGO2	Protein argonaute-2	28	0.069058	-0.00286168
AGO3__Q9H9G7	Q9H9G7	AGO3	Protein argonaute-3	29	0.578574	-0.037425
AGPAT1__Q99943	Q99943	AGPAT1	1-acyl-sn-glycerol-3-phosphate acyltransferase alpha	10	0.0259438	-0.00322265
AGPAT2__O15120	O15120	AGPAT2	1-acyl-sn-glycerol-3-phosphate acyltransferase beta	2	0.812576	-0.0849844
AGPAT3__Q9NRZ7	Q9NRZ7	AGPAT3	1-acyl-sn-glycerol-3-phosphate acyltransferase gamma	6	0.121334	0.0166998
AGPAT4__Q9NRZ5	Q9NRZ5	AGPAT4	1-acyl-sn-glycerol-3-phosphate acyltransferase delta	3	0.0999965	-0.015698
AGPAT5__Q9NUQ2	Q9NUQ2	AGPAT5	1-acyl-sn-glycerol-3-phosphate acyltransferase epsilon	8	0.0982869	0.0142833
AGPS__O00116	O00116	AGPS	Alkyldihydroxyacetonephosphate synthase, peroxisomal	51	1.22607	-0.0419848
AGR2__O95994	O95994	AGR2	Anterior gradient protein 2 homolog	15	2.02832	-0.348294
AGRN__O00468_6	O00468-6	AGRN	Isoform of O00468, Isoform 6 of Agrin	81	1.72694	0.113858
AGTPBP1__Q9UPW5	Q9UPW5	AGTPBP1	Cytosolic carboxypeptidase 1	10	0.526326	0.0352696
AGTRAP__Q6RW13	Q6RW13	AGTRAP	Type-1 angiotensin II receptor-associated protein	8	1.57024	0.103499
AHCTF1__Q8WYP5	Q8WYP5	AHCTF1	Protein ELYS	93	0.0648268	0.021954
AHCYL1__O43865	O43865	AHCYL1	S-adenosylhomocysteine hydrolase-like protein 1	34	1.55706	0.117912
AHCYL2__Q96HN2	Q96HN2	AHCYL2	Adenosylhomocysteinase 3	38	2.47313	0.165107
AHCY__P23526	P23526	AHCY	Adenosylhomocysteinase	88	0.389103	-0.0235418
AHDC1__Q5TGY3	Q5TGY3	AHDC1	AT-hook DNA-binding motif-containing protein 1	7	1.72849	-0.109642
AHI1__Q8N157	Q8N157	AHI1	Jouberin	5	0.915472	0.0890199
AHNAK2__Q8IVF2	Q8IVF2	AHNAK2	Protein AHNAK2	45	4.26232	-0.489492
AHNAK__Q09666	Q09666	AHNAK	Neuroblast differentiation-associated protein AHNAK	860	4.95479	-0.447199
AHRR__A9YTQ3	A9YTQ3	AHRR	Aryl hydrocarbon receptor repressor	1	1.72954	0.334951
AHR__P35869	P35869	AHR	Aryl hydrocarbon receptor	24	1.51225	0.0685613
AHSA1__O95433	O95433	AHSA1	Activator of 90 kDa heat shock protein ATPase homolog 1	83	1.82724	-0.0635723
AIDA__Q96BJ3	Q96BJ3	AIDA	Axin interactor, dorsalization-associated protein	23	0.580349	-0.0328081
AIFM1__O95831	O95831	AIFM1	Apoptosis-inducing factor 1, mitochondrial	75	0.702728	0.0505556
AIFM2__Q9BRQ8	Q9BRQ8	AIFM2	Ferroptosis suppressor protein 1	14	2.73416	-0.136356
AIM2__O14862	O14862	AIM2	Interferon-inducible protein AIM2	2	2.67349	-0.411127
AIMP1__Q12904	Q12904	AIMP1	Aminoacyl tRNA synthase complex-interacting multifunctional protein 1	71	1.73638	0.0714063
AIMP2__Q13155	Q13155	AIMP2	Aminoacyl tRNA synthase complex-interacting multifunctional protein 2	38	0.960075	0.024759
AIP__O00170	O00170	AIP	AH receptor-interacting protein	31	0.231652	0.0327701
AJUBA__Q96IF1	Q96IF1	AJUBA	LIM domain-containing protein ajuba	6	5.86837	0.165961
AK1__P00568	P00568	AK1	Adenylate kinase isoenzyme 1	25	2.47376	-0.0445738
AK2__P54819	P54819	AK2	Adenylate kinase 2, mitochondrial	60	1.78099	0.0989551
AK3__Q9UIJ7	Q9UIJ7	AK3	GTP:AMP phosphotransferase AK3, mitochondrial	42	0.974038	0.0792768
AK4__P27144	P27144	AK4	Adenylate kinase 4, mitochondrial	39	0.547506	0.0329369
AK6__Q9Y3D8	Q9Y3D8	AK6	Adenylate kinase isoenzyme 6	6	0.284981	-0.0498592
AKAP10__O43572	O43572	AKAP10	A-kinase anchor protein 10, mitochondrial	8	0.507313	0.0461054
AKAP11__Q9UKA4	Q9UKA4	AKAP11	A-kinase anchor protein 11	24	0.0499945	0.00422402
AKAP12__Q02952	Q02952	AKAP12	A-kinase anchor protein 12	167	4.83175	0.390244
AKAP13__Q12802	Q12802	AKAP13	A-kinase anchor protein 13	57	0.458481	-0.0223087
AKAP17A__Q02040	Q02040	AKAP17A	A-kinase anchor protein 17A	11	0.442672	0.0339971
AKAP1__Q92667	Q92667	AKAP1	A-kinase anchor protein 1, mitochondrial	25	0.106022	-0.00680328
AKAP2__Q9Y2D5_6	Q9Y2D5-6	AKAP2	Isoform of Q9Y2D5, Isoform 4 of A-kinase anchor protein 2	58	1.7743	-0.062634
AKAP4__Q5JQC9	Q5JQC9	AKAP4	A-kinase anchor protein 4	2	0.137013	-0.0280324
AKAP8L__Q9ULX6	Q9ULX6	AKAP8L	A-kinase anchor protein 8-like	40	1.63958	0.0704773
AKAP8__O43823	O43823	AKAP8	A-kinase anchor protein 8	27	1.13431	0.0664409
AKAP9__Q99996	Q99996	AKAP9	A-kinase anchor protein 9	119	2.78347	0.035663
AKIRIN2__Q53H80	Q53H80	AKIRIN2	Akirin-2	5	0.278602	-0.019789
AKR1A1__P14550	P14550	AKR1A1	Aldo-keto reductase family 1 member A1	65	0.317392	0.0119745
AKR1B10__O60218	O60218	AKR1B10	Aldo-keto reductase family 1 member B10	22	2.79001	-0.258987
AKR1B15__C9JRZ8	C9JRZ8	AKR1B15	Aldo-keto reductase family 1 member B15	12	1.05437	-0.092884
AKR1B1__P15121	P15121	AKR1B1	Aldo-keto reductase family 1 member B1	130	0.0692174	-0.00671413
AKR1C1__Q04828	Q04828	AKR1C1	Aldo-keto reductase family 1 member C1	6	1.08326	0.142725
AKR1C2__P52895	P52895	AKR1C2	Aldo-keto reductase family 1 member C2	42	1.87744	0.201742
AKR1C3__P42330	P42330	AKR1C3	Aldo-keto reductase family 1 member C3	59	0.385714	-0.0230363
AKR1E2__Q96JD6	Q96JD6	AKR1E2	1,5-anhydro-D-fructose reductase	1	1.75395	-0.129147
AKR7A2__O43488	O43488	AKR7A2	Aflatoxin B1 aldehyde reductase member 2	45	0.908212	0.0476924
AKT1S1__Q96B36	Q96B36	AKT1S1	Proline-rich AKT1 substrate 1	14	1.04378	-0.0646361
AKT1__P31749	P31749	AKT1	RAC-alpha serine/threonine-protein kinase	16	2.79071	-0.142807
AKT2__P31751	P31751	AKT2	RAC-beta serine/threonine-protein kinase	30	1.82774	-0.08033
ALAD__P13716	P13716	ALAD	Delta-aminolevulinic acid dehydratase	6	0.48221	-0.0637111
ALAS1__P13196	P13196	ALAS1	5-aminolevulinate synthase, nonspecific, mitochondrial	6	1.51124	-0.0993433
ALCAM__Q13740	Q13740	ALCAM	CD166 antigen	72	0.484899	0.0506356
ALDH16A1__Q8IZ83	Q8IZ83	ALDH16A1	Aldehyde dehydrogenase family 16 member A1	33	0.791982	-0.0457645
ALDH18A1__P54886	P54886	ALDH18A1	Delta-1-pyrroline-5-carboxylate synthase	96	0.235988	0.0190209
ALDH1A2__O94788	O94788	ALDH1A2	Retinal dehydrogenase 2	11	3.19815	0.353576
ALDH1A3__P47895	P47895	ALDH1A3	Aldehyde dehydrogenase family 1 member A3	70	3.47187	0.681195
ALDH1B1__P30837	P30837	ALDH1B1	Aldehyde dehydrogenase X, mitochondrial	44	0.104531	0.0112751
ALDH1L2__Q3SY69	Q3SY69	ALDH1L2	Mitochondrial 10-formyltetrahydrofolate dehydrogenase	7	1.42756	0.298201
ALDH2__P05091	P05091	ALDH2	Aldehyde dehydrogenase, mitochondrial	57	0.388393	0.0351799
ALDH3A1__P30838	P30838	ALDH3A1	Aldehyde dehydrogenase, dimeric NADP-preferring	24	1.31895	0.153158
ALDH3A2__P51648	P51648	ALDH3A2	Aldehyde dehydrogenase family 3 member A2	35	2.77025	-0.118591
ALDH3B1__P43353	P43353	ALDH3B1	Aldehyde dehydrogenase family 3 member B1	18	3.34029	0.413281
ALDH4A1__P30038	P30038	ALDH4A1	Delta-1-pyrroline-5-carboxylate dehydrogenase, mitochondrial	38	0.940242	0.0732298
ALDH5A1__P51649	P51649	ALDH5A1	Succinate-semialdehyde dehydrogenase, mitochondrial	8	1.40254	0.13598
ALDH6A1__Q02252	Q02252	ALDH6A1	Methylmalonate-semialdehyde dehydrogenase [acylating], mitochondrial	69	1.61079	0.119399
ALDH7A1__P49419_2	P49419-2	ALDH7A1	Isoform of P49419, Isoform 2 of Alpha-aminoadipic semialdehyde dehydrogenase	69	0.0297656	0.00274687
ALDH9A1__P49189	P49189	ALDH9A1	4-trimethylaminobutyraldehyde dehydrogenase	73	1.38627	-0.0400744
ALDOA__P04075	P04075	ALDOA	Fructose-bisphosphate aldolase A	184	0.625212	-0.0593618
ALDOC__P09972	P09972	ALDOC	Fructose-bisphosphate aldolase C	85	1.4001	-0.0830704
ALG11__Q2TAA5	Q2TAA5	ALG11	GDP-Man:Man(3)GlcNAc(2)-PP-Dol alpha-1,2-mannosyltransferase	10	1.0625	0.068522
ALG12__Q9BV10	Q9BV10	ALG12	Dol-P-Man:Man(7)GlcNAc(2)-PP-Dol alpha-1,6-mannosyltransferase	1	0.00667348	0.0012546
ALG13__Q9NP73	Q9NP73	ALG13	Putative bifunctional UDP-N-acetylglucosamine transferase and deubiquitinase ALG13	10	0.0535404	-0.00398228
ALG13__Q9NP73_2	Q9NP73-2	ALG13_1	Isoform of Q9NP73, Isoform 2 of Putative bifunctional UDP-N-acetylglucosamine transferase and deubiquitinase ALG13	1	1.12319	-0.165009
ALG1__Q9BT22	Q9BT22	ALG1	Chitobiosyldiphosphodolichol beta-mannosyltransferase	12	0.89622	0.143925
ALG2__Q9H553	Q9H553	ALG2	Alpha-1,3/1,6-mannosyltransferase ALG2	18	1.33113	0.0662466
ALG3__Q92685	Q92685	ALG3	Dol-P-Man:Man(5)GlcNAc(2)-PP-Dol alpha-1,3-mannosyltransferase	6	0.951526	0.0909684
ALG5__Q9Y673	Q9Y673	ALG5	Dolichyl-phosphate beta-glucosyltransferase	22	0.323628	0.0397356
ALG8__Q9BVK2	Q9BVK2	ALG8	Probable dolichyl pyrophosphate Glc1Man9GlcNAc2 alpha-1,3-glucosyltransferase	4	0.120214	0.0218398
ALG9__Q9H6U8	Q9H6U8	ALG9	Alpha-1,2-mannosyltransferase ALG9	10	0.347009	0.0082168
ALKBH1__Q13686	Q13686	ALKBH1	Nucleic acid dioxygenase ALKBH1	6	0.167451	0.0143132
ALKBH3__Q96Q83	Q96Q83	ALKBH3	Alpha-ketoglutarate-dependent dioxygenase alkB homolog 3	3	0.0171441	-0.00470494
ALKBH4__Q9NXW9	Q9NXW9	ALKBH4	Alpha-ketoglutarate-dependent dioxygenase alkB homolog 4	8	1.47968	-0.0754724
ALKBH5__Q6P6C2	Q6P6C2	ALKBH5	RNA demethylase ALKBH5	17	1.14051	0.076723
ALKBH6__Q3KRA9	Q3KRA9	ALKBH6	Alpha-ketoglutarate-dependent dioxygenase alkB homolog 6	3	0.00683505	-0.00116806
ALKBH7__Q9BT30	Q9BT30	ALKBH7	Alpha-ketoglutarate-dependent dioxygenase alkB homolog 7, mitochondrial	2	0.471843	0.0673604
ALKBH8__Q96BT7	Q96BT7	ALKBH8	Alkylated DNA repair protein alkB homolog 8	5	2.24073	-0.109785
ALMS1__Q8TCU4	Q8TCU4	ALMS1	Alstrom syndrome protein 1	6	0.809094	0.042751
ALPK1__Q96QP1	Q96QP1	ALPK1	Alpha-protein kinase 1	1	0.0969929	0.0346574
ALPK3__Q96L96	Q96L96	ALPK3	Alpha-protein kinase 3	3	0.895005	-0.0726911
ALS2CL__Q60I27	Q60I27	ALS2CL	ALS2 C-terminal-like protein	1	0.417106	0.525936
ALS2__Q96Q42	Q96Q42	ALS2	Alsin	2	1.58378	-0.125741
ALYREF__Q86V81	Q86V81	ALYREF	THO complex subunit 4	61	0.181281	-0.0373126
AMBRA1__Q9C0C7	Q9C0C7	AMBRA1	Activating molecule in BECN1-regulated autophagy protein 1	12	1.14724	0.0934075
AMD1__P17707	P17707	AMD1	S-adenosylmethionine decarboxylase proenzyme	6	1.88786	0.236215
AMDHD2__Q9Y303	Q9Y303	AMDHD2	N-acetylglucosamine-6-phosphate deacetylase	4	1.37628	-0.101392
AMFR__Q9UKV5	Q9UKV5	AMFR	E3 ubiquitin-protein ligase AMFR	10	1.43576	-0.123747
AMIGO2__Q86SJ2	Q86SJ2	AMIGO2	Amphoterin-induced protein 2	2	3.59279	0.654505
AMMECR1L__Q6DCA0	Q6DCA0	AMMECR1L	AMMECR1-like protein	1	0.246078	0.0749611
AMMECR1__Q9Y4X0	Q9Y4X0	AMMECR1	AMME syndrome candidate gene 1 protein	9	0.271343	-0.0199826
AMOTL1__Q8IY63	Q8IY63	AMOTL1	Angiomotin-like protein 1	1	0.232676	-0.070396
AMOTL2__Q9Y2J4	Q9Y2J4	AMOTL2	Angiomotin-like protein 2	7	0.344932	0.0397518
AMPD2__Q01433	Q01433	AMPD2	AMP deaminase 2	35	0.0719675	0.00349727
AMPD3__Q01432	Q01432	AMPD3	AMP deaminase 3	4	0.49152	-0.0881901
AMPH__P49418	P49418	AMPH	Amphiphysin	8	0.00109089	-0.0001473
AMZ2__Q86W34	Q86W34	AMZ2	Archaemetzincin-2	4	0.702827	-0.054317
ANAPC10__Q9UM13	Q9UM13	ANAPC10	Anaphase-promoting complex subunit 10	7	0.315723	0.0458336
ANAPC16__Q96DE5	Q96DE5	ANAPC16	Anaphase-promoting complex subunit 16	1	0.0115799	0.0047455
ANAPC1__Q9H1A4	Q9H1A4	ANAPC1	Anaphase-promoting complex subunit 1	23	0.882782	-0.0221772
ANAPC2__Q9UJX6	Q9UJX6	ANAPC2	Anaphase-promoting complex subunit 2	22	0.650754	-0.046642
ANAPC4__Q9UJX5	Q9UJX5	ANAPC4	Anaphase-promoting complex subunit 4	13	0.616086	0.0338416
ANAPC5__Q9UJX4	Q9UJX4	ANAPC5	Anaphase-promoting complex subunit 5	22	0.968534	-0.0308088
ANAPC7__Q9UJX3	Q9UJX3	ANAPC7	Anaphase-promoting complex subunit 7	36	0.512239	-0.019909
ANGEL2__Q5VTE6	Q5VTE6	ANGEL2	Protein angel homolog 2	4	0.412048	-0.059927
ANGPTL4__Q9BY76	Q9BY76	ANGPTL4	Angiopoietin-related protein 4	3	2.22169	0.402071
ANK1__P16157	P16157	ANK1	Ankyrin-1	4	2.40754	-0.35115
ANK3__Q12955	Q12955	ANK3	Ankyrin-3	4	0.346612	-0.128911
ANKDD1B__A6NHY2	A6NHY2	ANKDD1B	Ankyrin repeat and death domain-containing protein 1B	1	0.718832	-0.0915529
ANKFY1__Q9P2R3	Q9P2R3	ANKFY1	Rabankyrin-5	54	1.34274	0.0515307
ANKHD1__Q8IWZ3_2	Q8IWZ3-2	ANKHD1_1	Isoform of Q8IWZ3, Isoform 2 of Ankyrin repeat and KH domain-containing protein 1	1	0.31421	0.0672566
ANKHD1__Q8IWZ3_6	Q8IWZ3-6	ANKHD1	Isoform of Q8IWZ3, Isoform 6 of Ankyrin repeat and KH domain-containing protein 1	51	1.84305	0.0397354
ANKH__Q9HCJ1	Q9HCJ1	ANKH	Progressive ankylosis protein homolog	1	0.470177	0.0769006
ANKIB1__Q9P2G1	Q9P2G1	ANKIB1	Ankyrin repeat and IBR domain-containing protein 1	6	0.0166244	0.0035755
ANKLE2__Q86XL3	Q86XL3	ANKLE2	Ankyrin repeat and LEM domain-containing protein 2	33	2.36888	0.102211
ANKMY2__Q8IV38	Q8IV38	ANKMY2	Ankyrin repeat and MYND domain-containing protein 2	13	1.89723	-0.1355
ANKRD11__Q6UB99	Q6UB99	ANKRD11	Ankyrin repeat domain-containing protein 11	11	0.686834	-0.049382
ANKRD13A__Q8IZ07	Q8IZ07	ANKRD13A	Ankyrin repeat domain-containing protein 13A	7	1.84535	-0.126274
ANKRD13D__Q6ZTN6	Q6ZTN6	ANKRD13D	Ankyrin repeat domain-containing protein 13D	1	0.583661	0.253723
ANKRD16__Q6P6B7	Q6P6B7	ANKRD16	Ankyrin repeat domain-containing protein 16	2	0.180154	-0.0524793
ANKRD17__O75179	O75179	ANKRD17	Ankyrin repeat domain-containing protein 17	51	0.648836	0.0344013
ANKRD26__A0A6Q8PHI6	A0A6Q8PHI6	ANKRD26_1	Isoform of Q9UPS8, Ankyrin repeat domain-containing protein 26 (Fragment)	1	2.31198	0.27274
ANKRD26__Q9UPS8	Q9UPS8	ANKRD26	Ankyrin repeat domain-containing protein 26	13	0.0274056	0.00272415
ANKRD27__Q96NW4	Q96NW4	ANKRD27	Ankyrin repeat domain-containing protein 27	19	3.4197	-0.111999
ANKRD28__O15084	O15084	ANKRD28	Serine/threonine-protein phosphatase 6 regulatory ankyrin repeat subunit A	19	2.57603	-0.103438
ANKRD2__Q9GZV1	Q9GZV1	ANKRD2	Ankyrin repeat domain-containing protein 2	1	1.18206	0.209018
ANKRD39__Q53RE8	Q53RE8	ANKRD39	Ankyrin repeat domain-containing protein 39	1	0.147329	0.0367557
ANKRD44__Q8N8A2	Q8N8A2	ANKRD44	Serine/threonine-protein phosphatase 6 regulatory ankyrin repeat subunit B	5	2.53796	-0.139454
ANKRD46__Q86W74	Q86W74	ANKRD46	Ankyrin repeat domain-containing protein 46	3	0.484572	0.0657866
ANKRD49__Q8WVL7	Q8WVL7	ANKRD49	Ankyrin repeat domain-containing protein 49	5	0.278264	0.0482952
ANKRD50__Q9ULJ7	Q9ULJ7	ANKRD50	Ankyrin repeat domain-containing protein 50	3	1.39289	-0.104683
ANKRD52__Q8NB46	Q8NB46	ANKRD52	Serine/threonine-protein phosphatase 6 regulatory ankyrin repeat subunit C	8	0.166699	-0.0105335
ANKRD54__Q6NXT1	Q6NXT1	ANKRD54	Ankyrin repeat domain-containing protein 54	7	0.26669	-0.0334485
ANKS1A__Q92625	Q92625	ANKS1A	Ankyrin repeat and SAM domain-containing protein 1A	8	0.221855	-0.0309182
ANKS1B__Q7Z6G8	Q7Z6G8	ANKS1B	Ankyrin repeat and sterile alpha motif domain-containing protein 1B	3	1.14195	-0.111784
ANKZF1__Q9H8Y5	Q9H8Y5	ANKZF1	Ankyrin repeat and zinc finger domain-containing protein 1	18	3.12124	0.0987917
ANLN__Q9NQW6	Q9NQW6	ANLN	Anillin	55	0.380141	-0.0232416
ANO10__Q9NW15	Q9NW15	ANO10	Anoctamin-10	11	0.0887696	0.0115463
ANO6__Q4KMQ2	Q4KMQ2	ANO6	Anoctamin-6	20	1.04984	-0.069465
ANO8__Q9HCE9	Q9HCE9	ANO8	Anoctamin-8	1	0.500818	-0.105835
ANP32A__P39687	P39687	ANP32A	Acidic leucine-rich nuclear phosphoprotein 32 family member A	28	0.240133	-0.0149514
ANP32B__Q92688	Q92688	ANP32B	Acidic leucine-rich nuclear phosphoprotein 32 family member B	55	0.272461	0.0150971
ANP32E__Q9BTT0	Q9BTT0	ANP32E	Acidic leucine-rich nuclear phosphoprotein 32 family member E	15	0.434222	-0.0498103
ANPEP__P15144	P15144	ANPEP	Aminopeptidase N	75	2.01357	0.08489
ANTXR1__Q9H6X2	Q9H6X2	ANTXR1	Anthrax toxin receptor 1	15	1.99992	0.19341
ANTXR2__P58335_4	P58335-4	ANTXR2	Isoform of P58335, Isoform 4 of Anthrax toxin receptor 2	11	1.94217	-0.116692
ANXA11__P50995	P50995	ANXA11	Annexin A11	58	1.75723	-0.090988
ANXA13__P27216	P27216	ANXA13	Annexin A13	2	0.350896	-0.0224138
ANXA1__P04083	P04083	ANXA1	Annexin A1	150	1.91401	-0.17047
ANXA2__P07355	P07355	ANXA2	Annexin A2	243	3.2762	-0.181256
ANXA3__P12429	P12429	ANXA3	Annexin A3	65	1.67333	-0.0446621
ANXA4__P09525	P09525	ANXA4	Annexin A4	51	2.79428	-0.195923
ANXA5__P08758	P08758	ANXA5	Annexin A5	160	1.32606	-0.0625634
ANXA6__E5RK69	E5RK69	ANXA6_1	Isoform of P08133, Annexin	2	3.03253	-0.169779
ANXA6__P08133	P08133	ANXA6	Annexin A6	144	3.31109	-0.180795
ANXA7__P20073	P20073	ANXA7	Annexin A7	59	1.82373	-0.0903842
ANXA8L1__Q5VT79	Q5VT79	ANXA8L1	Annexin A8-like protein 1	25	0.275501	-0.0256269
ANXA8__P13928	P13928	ANXA8	Annexin A8	1	0.38174	-0.0712678
AP1AR__Q63HQ0	Q63HQ0	AP1AR	AP-1 complex-associated regulatory protein	4	0.111268	0.0128237
AP1B1__Q10567	Q10567	AP1B1	AP-1 complex subunit beta-1	113	0.595723	-0.024927
AP1B1__Q10567_3	Q10567-3	AP1B1_1	Isoform of Q10567, Isoform C of AP-1 complex subunit beta-1	4	0.248842	-0.0351411
AP1G1__O43747	O43747	AP1G1	AP-1 complex subunit gamma-1	65	1.23982	-0.0239183
AP1G2__O75843	O75843	AP1G2	AP-1 complex subunit gamma-like 2	6	1.04637	-0.134995
AP1M1__Q9BXS5	Q9BXS5	AP1M1	AP-1 complex subunit mu-1	46	1.31011	-0.0345395
AP1S1__P61966	P61966	AP1S1	AP-1 complex subunit sigma-1A	13	0.877763	-0.061317
AP1S2__P56377	P56377	AP1S2	AP-1 complex subunit sigma-2	3	0.893676	0.105753
AP1S3__Q96PC3	Q96PC3	AP1S3	AP-1 complex subunit sigma-3	2	1.44229	-0.179613
AP2A1__O95782	O95782	AP2A1	AP-2 complex subunit alpha-1	141	0.0259641	0.00132019
AP2A2__O94973	O94973	AP2A2	AP-2 complex subunit alpha-2	55	1.1873	0.031309
AP2B1__P63010	P63010	AP2B1	AP-2 complex subunit beta	86	0.69811	-0.0227736
AP2M1__Q96CW1	Q96CW1	AP2M1	AP-2 complex subunit mu	67	0.271749	-0.0106911
AP2S1__P53680	P53680	AP2S1	AP-2 complex subunit sigma	34	1.56113	-0.0219295
AP3B1__O00203	O00203	AP3B1	AP-3 complex subunit beta-1	79	0.315404	-0.019527
AP3D1__O14617	O14617	AP3D1	AP-3 complex subunit delta-1	92	0.907402	-0.0257328
AP3M1__Q9Y2T2	Q9Y2T2	AP3M1	AP-3 complex subunit mu-1	32	1.16096	-0.034437
AP3M2__P53677	P53677	AP3M2	AP-3 complex subunit mu-2	10	0.0221678	-0.00135776
AP3S1__Q92572	Q92572	AP3S1	AP-3 complex subunit sigma-1	16	0.661532	-0.060342
AP4E1__Q9UPM8	Q9UPM8	AP4E1	AP-4 complex subunit epsilon-1	5	1.13332	0.038406
AP4S1__Q9Y587	Q9Y587	AP4S1	AP-4 complex subunit sigma-1	3	0.343875	-0.0467432
AP5B1__Q2VPB7	Q2VPB7	AP5B1	AP-5 complex subunit beta-1	3	0.350485	-0.0455686
AP5M1__Q9H0R1	Q9H0R1	AP5M1	AP-5 complex subunit mu-1	6	1.0408	0.0410559
AP5S1__Q9NUS5	Q9NUS5	AP5S1	AP-5 complex subunit sigma-1	2	0.0339234	-0.00869747
AP5Z1__O43299	O43299	AP5Z1	AP-5 complex subunit zeta-1	5	0.251488	0.0356785
APAF1__O14727	O14727	APAF1	Apoptotic protease-activating factor 1	20	0.519908	-0.0317259
APBA2__Q99767	Q99767	APBA2	Amyloid-beta A4 precursor protein-binding family A member 2	1	0.0191701	-0.00494844
APBA3__O96018	O96018	APBA3	Amyloid-beta A4 precursor protein-binding family A member 3	1	0.264199	-0.0300827
APBB2__Q92870	Q92870	APBB2	Amyloid beta precursor protein binding family B member 2	6	0.318949	0.0175356
APC__P25054	P25054	APC	Adenomatous polyposis coli protein	6	0.379073	0.0339128
APEH__P13798	P13798	APEH	Acylamino-acid-releasing enzyme	50	0.090042	-0.00569989
APEX1__P27695	P27695	APEX1	DNA-(apurinic or apyrimidinic site) endonuclease	54	0.503512	0.0290595
APEX2__Q9UBZ4	Q9UBZ4	APEX2	DNA-(apurinic or apyrimidinic site) endonuclease 2	3	0.356035	-0.0313627
APH1A__Q96BI3	Q96BI3	APH1A	Gamma-secretase subunit APH-1A	1	0.680933	0.192167
API5__Q9BZZ5_2	Q9BZZ5-2	API5	Isoform of Q9BZZ5, Isoform 2 of Apoptosis inhibitor 5	45	0.115081	0.00371089
APIP__Q96GX9	Q96GX9	APIP	Methylthioribulose-1-phosphate dehydratase	7	0.208401	-0.0273252
APLP2__Q06481	Q06481	APLP2	Amyloid beta precursor like protein 2	25	0.680863	-0.0412419
APMAP__Q9HDC9	Q9HDC9	APMAP	Adipocyte plasma membrane-associated protein	52	0.340977	0.0228861
APOA1__P02647	P02647	APOA1	Apolipoprotein A-I	2	0.193784	-0.0253094
APOBEC3B__Q9UH17	Q9UH17	APOBEC3B	DNA dC->dU-editing enzyme APOBEC-3B	6	2.43538	-0.346802
APOBEC3C__Q9NRW3	Q9NRW3	APOBEC3C	DNA dC->dU-editing enzyme APOBEC-3C	7	0.679908	-0.0736756
APOB__P04114	P04114	APOB	Apolipoprotein B-100	5	0.220101	0.0316694
APOE__P02649	P02649	APOE	Apolipoprotein E	3	1.84466	0.16452
APOL1__O14791	O14791	APOL1	Apolipoprotein L1	6	2.50461	0.251239
APOL2__J3KQL8	J3KQL8	APOL2	Isoform of Q9BQE5, Apolipoprotein L2	19	1.97496	-0.107381
APOL3__O95236	O95236	APOL3	Apolipoprotein L3	1	1.04502	-0.177426
APOOL__Q6UXV4	Q6UXV4	APOOL	MICOS complex subunit MIC27	16	0.168083	0.0170234
APOO__Q9BUR5	Q9BUR5	APOO	MICOS complex subunit MIC26	5	0.00470574	-0.000764356
APPBP2__Q92624	Q92624	APPBP2	Amyloid protein-binding protein 2	3	0.403241	-0.0474965
APPL1__Q9UKG1	Q9UKG1	APPL1	DCC-interacting protein 13-alpha	23	1.2731	-0.0495665
APPL2__Q8NEU8	Q8NEU8	APPL2	DCC-interacting protein 13-beta	21	0.0715871	0.00395217
APP__P05067	P05067	APP	Amyloid-beta precursor protein	46	0.587139	0.0393987
APRT__P07741	P07741	APRT	Adenine phosphoribosyltransferase	25	1.11517	-0.0302362
APTX__Q7Z2E3	Q7Z2E3	APTX	Aprataxin	8	0.0371544	0.00318429
AQR__O60306	O60306	AQR	RNA helicase aquarius	62	1.03545	0.0217104
ARAF__P10398	P10398	ARAF	Serine/threonine-protein kinase A-Raf	14	0.595917	-0.0274491
ARAP1__Q96P48	Q96P48	ARAP1	Arf-GAP with Rho-GAP domain, ANK repeat and PH domain-containing protein 1	33	3.38927	-0.115968
ARAP3__Q8WWN8	Q8WWN8	ARAP3	Arf-GAP with Rho-GAP domain, ANK repeat and PH domain-containing protein 3	7	0.610831	-0.0900616
ARCN1__P48444	P48444	ARCN1	Coatomer subunit delta	97	1.07006	0.0138267
ARF3__P61204	P61204	ARF3	ADP-ribosylation factor 3	74	2.07484	-0.0965025
ARF4__P18085	P18085	ARF4	ADP-ribosylation factor 4	34	1.14556	-0.0356699
ARF5__P84085	P84085	ARF5	ADP-ribosylation factor 5	17	1.92408	-0.0539813
ARF6__P62330	P62330	ARF6	ADP-ribosylation factor 6	24	1.28824	-0.0874001
ARFGAP1__Q8N6T3	Q8N6T3	ARFGAP1	ADP-ribosylation factor GTPase-activating protein 1	49	2.4169	0.0920983
ARFGAP2__Q8N6H7	Q8N6H7	ARFGAP2	ADP-ribosylation factor GTPase-activating protein 2	25	1.64933	-0.0405324
ARFGAP3__H0Y6A0	H0Y6A0	ARFGAP3_1	Isoform of Q9NP61, ADP-ribosylation factor GTPase-activating protein 3 (Fragment)	1	0.26374	0.122012
ARFGAP3__Q9NP61	Q9NP61	ARFGAP3	ADP-ribosylation factor GTPase-activating protein 3	23	1.91317	0.120238
ARFGEF1__Q9Y6D6	Q9Y6D6	ARFGEF1	Brefeldin A-inhibited guanine nucleotide-exchange protein 1	43	4.03511	-0.057524
ARFGEF2__Q9Y6D5	Q9Y6D5	ARFGEF2	Brefeldin A-inhibited guanine nucleotide-exchange protein 2	22	0.238777	0.0477983
ARFIP1__P53367	P53367	ARFIP1_1	Arfaptin-1	23	0.543064	0.045168
ARFIP1__P53367_2	P53367-2	ARFIP1	Isoform of P53367, Isoform A of Arfaptin-1	1	1.15871	0.0868392
ARFIP2__P53365	P53365	ARFIP2	Arfaptin-2	8	0.0465109	0.00575238
ARFRP1__Q13795	Q13795	ARFRP1	ADP-ribosylation factor-related protein 1	14	0.219214	0.0123721
ARG2__P78540	P78540	ARG2	Arginase-2, mitochondrial	11	0.17754	-0.0354646
ARGLU1__Q9NWB6	Q9NWB6	ARGLU1	Arginine and glutamate-rich protein 1	14	1.01393	0.0560704
ARHGAP10__A1A4S6	A1A4S6	ARHGAP10	Rho GTPase-activating protein 10	10	1.07757	-0.0918837
ARHGAP12__Q8IWW6	Q8IWW6	ARHGAP12	Rho GTPase-activating protein 12	20	2.31747	-0.0879428
ARHGAP17__Q68EM7	Q68EM7	ARHGAP17	Rho GTPase-activating protein 17	19	1.97768	-0.115794
ARHGAP18__Q8N392	Q8N392	ARHGAP18	Rho GTPase-activating protein 18	17	2.86296	-0.229443
ARHGAP1__Q07960	Q07960	ARHGAP1	Rho GTPase-activating protein 1	35	1.73986	-0.0942751
ARHGAP21__Q5T5U3	Q5T5U3	ARHGAP21	Rho GTPase-activating protein 21	14	0.855841	-0.0356933
ARHGAP22__Q7Z5H3	Q7Z5H3	ARHGAP22	Rho GTPase-activating protein 22	1	0.802752	-0.294464
ARHGAP23__Q9P227	Q9P227	ARHGAP23	Rho GTPase-activating protein 23	6	0.162051	-0.00948835
ARHGAP24__Q8N264	Q8N264	ARHGAP24	Rho GTPase-activating protein 24	1	0.437589	-0.0439602
ARHGAP26__Q9UNA1	Q9UNA1	ARHGAP26	Rho GTPase-activating protein 26	9	0.0859957	-0.0441947
ARHGAP27__Q6ZUM4	Q6ZUM4	ARHGAP27	Rho GTPase-activating protein 27	7	2.05685	-0.115905
ARHGAP29__Q52LW3	Q52LW3	ARHGAP29	Rho GTPase-activating protein 29	11	3.09413	-0.159695
ARHGAP31__Q2M1Z3	Q2M1Z3	ARHGAP31	Rho GTPase-activating protein 31	13	1.47426	-0.0918939
ARHGAP32__A7KAX9	A7KAX9	ARHGAP32	Rho GTPase-activating protein 32	3	1.05729	-0.13676
ARHGAP35__Q9NRY4	Q9NRY4	ARHGAP35	Rho GTPase-activating protein 35	68	0.854657	-0.0354008
ARHGAP42__A6NI28	A6NI28	ARHGAP42	Rho GTPase-activating protein 42	7	0.426139	-0.0423158
ARHGAP45__Q92619	Q92619	ARHGAP45	Rho GTPase-activating protein 45	11	0.278568	-0.0179769
ARHGAP4__P98171	P98171	ARHGAP4	Rho GTPase-activating protein 4	4	1.03426	0.114967
ARHGAP5__Q13017	Q13017	ARHGAP5	Rho GTPase-activating protein 5	50	4.61062	-0.103993
ARHGDIA__P52565	P52565	ARHGDIA	Rho GDP-dissociation inhibitor 1	44	1.3293	-0.0833278
ARHGEF10__O15013	O15013	ARHGEF10	Rho guanine nucleotide exchange factor 10	19	1.9402	-0.0805052
ARHGEF11__O15085	O15085	ARHGEF11	Rho guanine nucleotide exchange factor 11	12	0.635323	-0.0335427
ARHGEF12__Q9NZN5_2	Q9NZN5-2	ARHGEF12	Isoform of Q9NZN5, Isoform 2 of Rho guanine nucleotide exchange factor 12	31	2.39177	-0.0598438
ARHGEF16__Q5VV41	Q5VV41	ARHGEF16	Rho guanine nucleotide exchange factor 16	13	0.537037	-0.0408572
ARHGEF17__Q96PE2	Q96PE2	ARHGEF17	Rho guanine nucleotide exchange factor 17	14	0.587483	-0.0333407
ARHGEF18__Q6ZSZ5	Q6ZSZ5	ARHGEF18	Rho guanine nucleotide exchange factor 18	25	0.0528522	0.00211843
ARHGEF1__Q92888	Q92888	ARHGEF1	Rho guanine nucleotide exchange factor 1	71	2.33247	-0.0624795
ARHGEF26__Q96DR7	Q96DR7	ARHGEF26	Rho guanine nucleotide exchange factor 26	6	0.0973257	-0.00852556
ARHGEF28__Q8N1W1	Q8N1W1	ARHGEF28	Rho guanine nucleotide exchange factor 28	5	2.62395	-0.154873
ARHGEF2__Q92974	Q92974	ARHGEF2	Rho guanine nucleotide exchange factor 2	79	0.768332	-0.054808
ARHGEF2__V9GYF0	V9GYF0	ARHGEF2_1	Isoform of Q92974, Rho guanine nucleotide exchange factor 2 (Fragment)	2	0.428513	-0.0708799
ARHGEF3__Q9NR81	Q9NR81	ARHGEF3	Rho guanine nucleotide exchange factor 3	1	0.295208	0.0841094
ARHGEF40__Q8TER5	Q8TER5	ARHGEF40	Rho guanine nucleotide exchange factor 40	15	2.38723	-0.212146
ARHGEF5__A0A2R8YF49	A0A2R8YF49	ARHGEF5	Isoform of Q12774, Rho guanine nucleotide exchange factor 5	19	0.615529	-0.040306
ARHGEF6__Q15052	Q15052	ARHGEF6	Rho guanine nucleotide exchange factor 6	11	2.22922	-0.136775
ARHGEF7__Q14155_5	Q14155-5	ARHGEF7	Isoform of Q14155, Isoform 5 of Rho guanine nucleotide exchange factor 7	21	0.791073	-0.0171349
ARID1A__O14497	O14497	ARID1A	AT-rich interactive domain-containing protein 1A	60	0.178935	-0.0107543
ARID1B__Q8NFD5	Q8NFD5	ARID1B	AT-rich interactive domain-containing protein 1B	23	0.484051	0.0301495
ARID2__Q68CP9	Q68CP9	ARID2	AT-rich interactive domain-containing protein 2	24	2.1867	-0.0562451
ARID4A__P29374	P29374	ARID4A	AT-rich interactive domain-containing protein 4A	19	0.274299	-0.00852984
ARID4B__Q4LE39	Q4LE39	ARID4B	AT-rich interactive domain-containing protein 4B	31	1.36163	0.0699004
ARID5B__Q14865	Q14865	ARID5B	AT-rich interactive domain-containing protein 5B	4	0.734509	0.08177
ARIH1__Q9Y4X5	Q9Y4X5	ARIH1	E3 ubiquitin-protein ligase ARIH1	21	0.257535	-0.0213553
ARIH2__O95376	O95376	ARIH2	E3 ubiquitin-protein ligase ARIH2	14	0.74639	-0.0357516
ARL14EP__Q8N8R7	Q8N8R7	ARL14EP	ARL14 effector protein	7	0.97026	-0.0447202
ARL14__Q8N4G2	Q8N4G2	ARL14	ADP-ribosylation factor-like protein 14	1	0.981617	-0.147742
ARL15__Q9NXU5	Q9NXU5	ARL15	ADP-ribosylation factor-like protein 15	2	0.345552	-0.0477421
ARL1__P40616	P40616	ARL1	ADP-ribosylation factor-like protein 1	21	0.119712	0.00958946
ARL2BP__Q9Y2Y0	Q9Y2Y0	ARL2BP	ADP-ribosylation factor-like protein 2-binding protein	6	1.51651	-0.162693
ARL2__P36404	P36404	ARL2	ADP-ribosylation factor-like protein 2	8	0.0812972	0.0114578
ARL3__P36405	P36405	ARL3	ADP-ribosylation factor-like protein 3	17	0.135463	-0.0101906
ARL4C__P56559	P56559	ARL4C	ADP-ribosylation factor-like protein 4C	1	0.130323	0.0563015
ARL5B__Q96KC2	Q96KC2	ARL5B	ADP-ribosylation factor-like protein 5B	4	0.290322	0.0524807
ARL6IP1__Q15041	Q15041	ARL6IP1	ADP-ribosylation factor-like protein 6-interacting protein 1	4	0.00115796	-0.000139742
ARL6IP4__Q66PJ3	Q66PJ3	ARL6IP4	ADP-ribosylation factor-like protein 6-interacting protein 4	8	1.67445	0.104768
ARL6IP5__O75915	O75915	ARL6IP5	PRA1 family protein 3	25	2.01442	-0.143255
ARL6IP6__Q8N6S5	Q8N6S5	ARL6IP6	ADP-ribosylation factor-like protein 6-interacting protein 6	5	0.440803	-0.0695806
ARL6__Q9H0F7	Q9H0F7	ARL6	ADP-ribosylation factor-like protein 6	2	0.559472	-0.05787
ARL8A__Q96BM9	Q96BM9	ARL8A	ADP-ribosylation factor-like protein 8A	13	0.00178893	-0.000247593
ARL8B__Q9NVJ2	Q9NVJ2	ARL8B	ADP-ribosylation factor-like protein 8B	10	0.440937	0.0527436
ARMC10__Q8N2F6	Q8N2F6	ARMC10	Armadillo repeat-containing protein 10	10	0.141143	-0.0098164
ARMC10__Q8N2F6_2	Q8N2F6-2	ARMC10_1	Isoform of Q8N2F6, Isoform 2 of Armadillo repeat-containing protein 10	2	0.0882862	0.0307738
ARMC1__Q9NVT9	Q9NVT9	ARMC1	Armadillo repeat-containing protein 1	14	0.685745	-0.0630511
ARMC5__Q96C12	Q96C12	ARMC5	Armadillo repeat-containing protein 5	6	0.285677	-0.037621
ARMC6__Q6NXE6	Q6NXE6	ARMC6	Armadillo repeat-containing protein 6	24	2.57981	-0.100108
ARMC7__Q9H6L4	Q9H6L4	ARMC7	Armadillo repeat-containing protein 7	1	0.00367949	0.00122553
ARMC8__Q8IUR7	Q8IUR7	ARMC8	Armadillo repeat-containing protein 8	29	0.602089	-0.019218
ARMC9__Q7Z3E5	Q7Z3E5	ARMC9	LisH domain-containing protein ARMC9	19	0.678879	-0.035669
ARMCX5__Q6P1M9	Q6P1M9	ARMCX5	Armadillo repeat-containing X-linked protein 5	2	0.108565	-0.0562795
ARMH3__Q5T2E6	Q5T2E6	ARMH3	Armadillo-like helical domain-containing protein 3	12	1.63317	-0.113189
ARMT1__Q9H993	Q9H993	ARMT1	Damage-control phosphatase ARMT1	24	0.297182	0.0194593
ARNTL2__Q8WYA1	Q8WYA1	ARNTL2	Aryl hydrocarbon receptor nuclear translocator-like protein 2	1	0.446004	-0.0571124
ARNTL__O00327	O00327	ARNTL	Aryl hydrocarbon receptor nuclear translocator-like protein 1	2	0.473665	0.169195
ARNT__P27540	P27540	ARNT	Aryl hydrocarbon receptor nuclear translocator	15	1.33233	0.0873402
ARPC1A__Q92747	Q92747	ARPC1A	Actin-related protein 2/3 complex subunit 1A	24	0.989245	-0.0164744
ARPC1B__O15143	O15143	ARPC1B	Actin-related protein 2/3 complex subunit 1B	37	1.6808	-0.0760405
ARPC2__O15144	O15144	ARPC2	Actin-related protein 2/3 complex subunit 2	70	2.41392	-0.092713
ARPC3__O15145	O15145	ARPC3	Actin-related protein 2/3 complex subunit 3	26	0.0663483	0.00961526
ARPC4__P59998	P59998	ARPC4	Actin-related protein 2/3 complex subunit 4	27	0.547987	-0.0306676
ARPC5L__Q9BPX5	Q9BPX5	ARPC5L	Actin-related protein 2/3 complex subunit 5-like protein	31	1.04463	-0.0453928
ARPC5__O15511	O15511	ARPC5	Actin-related protein 2/3 complex subunit 5	32	1.51297	-0.0615374
ARPIN__Q7Z6K5_2	Q7Z6K5-2	ARPIN	Isoform of Q7Z6K5, Isoform C15orf38-AP3S2 of Arpin	13	0.265094	0.0218522
ARPP19__P56211	P56211	ARPP19	cAMP-regulated phosphoprotein 19	3	0.0422361	-0.00697405
ARRB1__P49407	P49407	ARRB1	Beta-arrestin-1	11	2.66111	-0.154065
ARRB2__P32121	P32121	ARRB2	Beta-arrestin-2	7	1.89763	0.128697
ARRDC1__Q8N5I2	Q8N5I2	ARRDC1	Arrestin domain-containing protein 1	4	0.428886	-0.0751811
ARSA__P15289	P15289	ARSA	Arylsulfatase A	6	0.357004	0.0362674
ARSB__P15848	P15848	ARSB	Arylsulfatase B	11	0.240641	0.0194659
ASAH1__Q13510	Q13510	ASAH1	Acid ceramidase	15	1.68026	0.0955983
ASAP1__Q9ULH1	Q9ULH1	ASAP1	Arf-GAP with SH3 domain, ANK repeat and PH domain-containing protein 1	15	0.144532	-0.0084933
ASAP2__O43150_2	O43150-2	ASAP2	Isoform of O43150, Isoform 2 of Arf-GAP with SH3 domain, ANK repeat and PH domain-containing protein 2	24	0.104409	0.00504194
ASAP3__Q8TDY4	Q8TDY4	ASAP3	Arf-GAP with SH3 domain, ANK repeat and PH domain-containing protein 3	1	0.893625	-0.11733
ASB13__Q8WXK3	Q8WXK3	ASB13	Ankyrin repeat and SOCS box protein 13	1	0.80272	-0.143859
ASB1__Q9Y576	Q9Y576	ASB1	Ankyrin repeat and SOCS box protein 1	6	1.10983	0.0478962
ASB2__Q96Q27	Q96Q27	ASB2	Ankyrin repeat and SOCS box protein 2	1	0.798	0.520694
ASB3__Q9Y575	Q9Y575	ASB3	Ankyrin repeat and SOCS box protein 3	4	0.0776962	0.0236378
ASB6__Q9NWX5	Q9NWX5	ASB6	Ankyrin repeat and SOCS box protein 6	7	1.61164	-0.160432
ASB7__Q9H672	Q9H672	ASB7	Ankyrin repeat and SOCS box protein 7	5	0.898631	-0.072683
ASB8__Q9H765	Q9H765	ASB8	Ankyrin repeat and SOCS box protein 8	1	0.513191	0.1355
ASB9__Q96DX5	Q96DX5	ASB9	Ankyrin repeat and SOCS box protein 9	2	0.48972	-0.153594
ASCC1__Q8N9N2_2	Q8N9N2-2	ASCC1	Isoform of Q8N9N2, Isoform 2 of Activating signal cointegrator 1 complex subunit 1	16	1.60136	0.0253948
ASCC2__Q9H1I8	Q9H1I8	ASCC2	Activating signal cointegrator 1 complex subunit 2	18	1.71283	-0.0479564
ASCC3__Q8N3C0	Q8N3C0	ASCC3	Activating signal cointegrator 1 complex subunit 3	150	0.824669	-0.0198547
ASDURF__L0R819	L0R819	ASDURF	ASNSD1 upstream open reading frame protein	9	0.999717	0.0831338
ASF1A__Q9Y294	Q9Y294	ASF1A	Histone chaperone ASF1A	11	3.10078	-0.233629
ASF1B__Q9NVP2	Q9NVP2	ASF1B	Histone chaperone ASF1B	7	1.72169	-0.146382
ASH1L__Q9NR48	Q9NR48	ASH1L	Histone-lysine N-methyltransferase ASH1L	16	0.0647703	0.00225098
ASH2L__Q9UBL3	Q9UBL3	ASH2L	Set1/Ash2 histone methyltransferase complex subunit ASH2	34	1.71322	0.0663873
ASIC1__P78348	P78348	ASIC1	Acid-sensing ion channel 1	1	0.211519	-0.0476641
ASL__P04424	P04424	ASL	Argininosuccinate lyase	33	1.48893	-0.0259706
ASMTL__O95671	O95671	ASMTL	Probable bifunctional dTTP/UTP pyrophosphatase/methyltransferase protein	17	1.91335	-0.0411033
ASNSD1__Q9NWL6	Q9NWL6	ASNSD1	Asparagine synthetase domain-containing protein 1	1	0.103712	-0.0177764
ASNS__P08243	P08243	ASNS	Asparagine synthetase [glutamine-hydrolyzing]	68	0.949274	0.354138
ASPHD1__Q5U4P2	Q5U4P2	ASPHD1	Aspartate beta-hydroxylase domain-containing protein 1	2	0.274947	-0.0945601
ASPH__Q12797	Q12797	ASPH	Aspartyl/asparaginyl beta-hydroxylase	100	0.296821	0.0111659
ASPM__Q8IZT6	Q8IZT6	ASPM	Abnormal spindle-like microcephaly-associated protein	20	0.54224	0.0684921
ASPSCR1__Q9BZE9	Q9BZE9	ASPSCR1	Tether containing UBX domain for GLUT4	19	0.417493	0.0106069
ASRGL1__Q7L266	Q7L266	ASRGL1	Isoaspartyl peptidase/L-asparaginase	9	1.73971	0.162864
ASS1__P00966	P00966	ASS1	Argininosuccinate synthase	38	2.66749	0.247592
ASTE1__Q2TB18	Q2TB18	ASTE1	Protein asteroid homolog 1	4	0.687996	0.0675282
ASXL1__Q8IXJ9	Q8IXJ9	ASXL1	Polycomb group protein ASXL1	1	0.86875	0.285892
ASXL2__Q76L83	Q76L83	ASXL2	Putative Polycomb group protein ASXL2	4	1.0071	0.0711493
ATAD1__Q8NBU5	Q8NBU5	ATAD1	Outer mitochondrial transmembrane helix translocase	19	0.389674	0.0406046
ATAD2B__Q9ULI0	Q9ULI0	ATAD2B	ATPase family AAA domain-containing protein 2B	7	3.52669	0.109601
ATAD2__Q6PL18	Q6PL18	ATAD2	ATPase family AAA domain-containing protein 2	22	1.41115	0.125687
ATAD3A__Q9NVI7_2	Q9NVI7-2	ATAD3A	Isoform of Q9NVI7, Isoform 2 of ATPase family AAA domain-containing protein 3A	52	0.643915	0.0280045
ATAD3B__Q5T9A4	Q5T9A4	ATAD3B	ATPase family AAA domain-containing protein 3B	93	0.815278	0.0413523
ATAD5__Q96QE3	Q96QE3	ATAD5	ATPase family AAA domain-containing protein 5	8	0.798443	-0.130088
ATAT1__Q5SQI0	Q5SQI0	ATAT1	Alpha-tubulin N-acetyltransferase 1	8	0.00256535	0.000526941
ATE1__F5GXE4	F5GXE4	ATE1	Isoform of O95260, Arginyl-tRNA--protein transferase 1	3	1.34209	-0.113386
ATE1__O95260	O95260	ATE1_1	Arginyl-tRNA--protein transferase 1	13	1.75705	-0.136757
ATF1__P18846	P18846	ATF1	Cyclic AMP-dependent transcription factor ATF-1	3	1.26819	0.0741454
ATF2__P15336	P15336	ATF2	Cyclic AMP-dependent transcription factor ATF-2	6	0.679519	0.0464004
ATF3__P18847	P18847	ATF3	Cyclic AMP-dependent transcription factor ATF-3	1	0.193415	0.118994
ATF6B__Q99941	Q99941	ATF6B	Cyclic AMP-dependent transcription factor ATF-6 beta	12	1.29209	0.0765494
ATF6__P18850	P18850	ATF6	Cyclic AMP-dependent transcription factor ATF-6 alpha	2	0.865822	0.167116
ATF7IP__Q6VMQ6	Q6VMQ6	ATF7IP	Activating transcription factor 7-interacting protein 1	21	0.384619	-0.0199599
ATF7__P17544	P17544	ATF7	Cyclic AMP-dependent transcription factor ATF-7	11	0.965622	-0.0285557
ATG101__Q9BSB4	Q9BSB4	ATG101	Autophagy-related protein 101	6	0.336027	-0.0412643
ATG10__Q9H0Y0	Q9H0Y0	ATG10	Ubiquitin-like-conjugating enzyme ATG10	1	0.0955349	-0.0217495
ATG12__O94817	O94817	ATG12	Ubiquitin-like protein ATG12	5	2.3832	-0.11784
ATG13__O75143	O75143	ATG13	Autophagy-related protein 13	9	0.255429	-0.0173367
ATG14__Q6ZNE5	Q6ZNE5	ATG14	Beclin 1-associated autophagy-related key regulator	8	1.01543	-0.0182222
ATG16L1__Q676U5	Q676U5	ATG16L1	Autophagy-related protein 16-1	13	0.569355	0.0358627
ATG2A__Q2TAZ0	Q2TAZ0	ATG2A	Autophagy-related protein 2 homolog A	14	0.0515089	-0.00470972
ATG2B__Q96BY7	Q96BY7	ATG2B	Autophagy-related protein 2 homolog B	19	0.0654303	0.00785369
ATG3__Q9NT62	Q9NT62	ATG3	Ubiquitin-like-conjugating enzyme ATG3	12	0.0408064	-0.00371583
ATG4A__Q8WYN0	Q8WYN0	ATG4A	Cysteine protease ATG4A	2	0.982403	-0.158123
ATG4B__Q9Y4P1	Q9Y4P1	ATG4B	Cysteine protease ATG4B	4	0.12469	-0.00673172
ATG4C__Q96DT6	Q96DT6	ATG4C	Cysteine protease ATG4C	2	0.136866	0.0178109
ATG5__Q9H1Y0	Q9H1Y0	ATG5	Autophagy protein 5	18	1.15952	-0.0506314
ATG7__O95352	O95352	ATG7	Ubiquitin-like modifier-activating enzyme ATG7	40	0.679947	-0.0284019
ATG9A__Q7Z3C6	Q7Z3C6	ATG9A	Autophagy-related protein 9A	16	0.50921	0.0426447
ATIC__P31939	P31939	ATIC	Bifunctional purine biosynthesis protein ATIC	112	1.20736	-0.0411915
ATL1__Q8WXF7	Q8WXF7	ATL1	Atlastin-1	1	0.431605	-0.102583
ATL2__Q8NHH9	Q8NHH9	ATL2	Atlastin-2	19	0.204352	-0.0111397
ATL3__Q6DD88	Q6DD88	ATL3	Atlastin-3	63	0.604656	-0.0320567
ATM__Q13315	Q13315	ATM	Serine-protein kinase ATM	43	0.111697	0.00503362
ATN1__P54259	P54259	ATN1	Atrophin-1	9	0.35217	0.0240646
ATOH8__Q96SQ7	Q96SQ7	ATOH8	Protein atonal homolog 8	1	0.286858	0.0374373
ATOX1__O00244	O00244	ATOX1	Copper transport protein ATOX1	22	0.149386	-0.0115912
ATP11A__P98196	P98196	ATP11A	Phospholipid-transporting ATPase IH	9	0.457545	-0.0396358
ATP11B__Q9Y2G3	Q9Y2G3	ATP11B	Phospholipid-transporting ATPase IF	10	0.988442	-0.0559063
ATP11C__Q8NB49	Q8NB49	ATP11C	Phospholipid-transporting ATPase IG	15	0.537286	-0.0504781
ATP13A1__Q9HD20	Q9HD20	ATP13A1	Endoplasmic reticulum transmembrane helix translocase	44	0.906569	0.0887684
ATP13A2__Q9NQ11	Q9NQ11	ATP13A2	Polyamine-transporting ATPase 13A2	3	0.173832	0.0204901
ATP13A3__Q9H7F0	Q9H7F0	ATP13A3	Polyamine-transporting ATPase 13A3	15	0.00471657	-0.000282425
ATP1A1__P05023	P05023	ATP1A1	Sodium/potassium-transporting ATPase subunit alpha-1	142	1.6406	0.0682295
ATP1A3__P13637	P13637	ATP1A3	Sodium/potassium-transporting ATPase subunit alpha-3	3	0.522374	0.0350394
ATP1B1__P05026	P05026	ATP1B1	Sodium/potassium-transporting ATPase subunit beta-1	18	2.50936	0.220593
ATP1B3__P54709	P54709	ATP1B3	Sodium/potassium-transporting ATPase subunit beta-3	50	2.90615	0.111701
ATP2A2__P16615	P16615	ATP2A2	Sarcoplasmic/endoplasmic reticulum calcium ATPase 2	149	0.0225219	0.00192786
ATP2A3__Q93084	Q93084	ATP2A3	Sarcoplasmic/endoplasmic reticulum calcium ATPase 3	2	2.44912	0.253842
ATP2B1__P20020	P20020	ATP2B1	Plasma membrane calcium-transporting ATPase 1	53	0.620944	-0.0232031
ATP2B4__P23634	P23634	ATP2B4	Plasma membrane calcium-transporting ATPase 4	42	0.780352	0.0443598
ATP2C1__P98194_3	P98194-3	ATP2C1_1	Isoform of P98194, Isoform 3 of Calcium-transporting ATPase type 2C member 1	1	0.414587	0.113553
ATP2C1__P98194_7	P98194-7	ATP2C1	Isoform of P98194, Isoform 7 of Calcium-transporting ATPase type 2C member 1	54	0.379638	-0.0152467
ATP4A__P20648	P20648	ATP4A	Potassium-transporting ATPase alpha chain 1	13	1.11573	0.0797038
ATP5F1A__P25705	P25705	ATP5F1A	ATP synthase subunit alpha, mitochondrial	248	0.527309	0.0380763
ATP5F1B__P06576	P06576	ATP5F1B	ATP synthase subunit beta, mitochondrial	188	0.67473	0.0391557
ATP5F1C__P36542	P36542	ATP5F1C	ATP synthase subunit gamma, mitochondrial	48	0.24324	-0.0187984
ATP5F1C__P36542_2	P36542-2	ATP5F1C_1	Isoform of P36542, Isoform Heart of ATP synthase subunit gamma, mitochondrial	1	0.116102	0.0447528
ATP5F1D__P30049	P30049	ATP5F1D	ATP synthase subunit delta, mitochondrial	12	0.332026	0.0412524
ATP5F1E__P56381	P56381	ATP5F1E	ATP synthase subunit epsilon, mitochondrial	7	0.216971	0.0188405
ATP5IF1__Q9UII2	Q9UII2	ATP5IF1	ATPase inhibitor, mitochondrial	5	0.847641	0.0774166
ATP5MC3__P48201	P48201	ATP5MC3	ATP synthase F(0) complex subunit C3, mitochondrial	3	0.600306	0.117984
ATP5ME__P56385	P56385	ATP5ME	ATP synthase subunit e, mitochondrial	17	0.773556	0.0494532
ATP5MF_PTCD1__G3V325	G3V325	ATP5MF-PTCD1	ATP5MF-PTCD1 readthrough, ATP5MF-PTCD1 readthrough	18	0.0707599	0.00256622
ATP5MG__O75964	O75964	ATP5MG	ATP synthase subunit g, mitochondrial	31	1.00478	0.0402518
ATP5MJ__P56378	P56378	ATP5MJ	ATP synthase subunit ATP5MJ, mitochondrial	15	0.443719	-0.0466198
ATP5MK__Q96IX5	Q96IX5	ATP5MK	ATP synthase membrane subunit K, mitochondrial	2	0.105485	-0.046808
ATP5PB__P24539	P24539	ATP5PB	ATP synthase F(0) complex subunit B1, mitochondrial	44	0.206886	0.0147021
ATP5PD__O75947	O75947	ATP5PD	ATP synthase subunit d, mitochondrial	36	0.597924	0.0611112
ATP5PF__P18859	P18859	ATP5PF	ATP synthase-coupling factor 6, mitochondrial	3	0.420756	-0.187958
ATP5PO__P48047	P48047	ATP5PO	ATP synthase subunit O, mitochondrial	44	0.307711	0.0243291
ATP6AP1__Q15904	Q15904	ATP6AP1	V-type proton ATPase subunit S1	11	0.301864	-0.0326978
ATP6AP2__O75787	O75787	ATP6AP2	Renin receptor	9	0.128718	0.00783518
ATP6V0A1__Q93050	Q93050	ATP6V0A1	V-type proton ATPase 116 kDa subunit a1	24	0.222176	0.0129715
ATP6V0A2__Q9Y487	Q9Y487	ATP6V0A2	V-type proton ATPase 116 kDa subunit a2	16	0.0699048	0.00732156
ATP6V0C__P27449	P27449	ATP6V0C	V-type proton ATPase 16 kDa proteolipid subunit	3	0.394846	-0.0462367
ATP6V0D1__P61421	P61421	ATP6V0D1	V-type proton ATPase subunit d 1	19	0.274063	0.00923297
ATP6V1A__P38606	P38606	ATP6V1A	V-type proton ATPase catalytic subunit A	58	2.41768	-0.0225756
ATP6V1B2__P21281	P21281	ATP6V1B2	V-type proton ATPase subunit B, brain isoform	35	1.35397	-0.0224619
ATP6V1C1__P21283	P21283	ATP6V1C1	V-type proton ATPase subunit C 1	25	1.20814	-0.0322694
ATP6V1D__Q9Y5K8	Q9Y5K8	ATP6V1D	V-type proton ATPase subunit D	8	1.02501	-0.0720502
ATP6V1E1__P36543	P36543	ATP6V1E1	V-type proton ATPase subunit E 1	20	0.066697	-0.00375361
ATP6V1F__Q16864	Q16864	ATP6V1F	V-type proton ATPase subunit F	5	0.846332	-0.0709273
ATP6V1G1__O75348	O75348	ATP6V1G1	V-type proton ATPase subunit G 1	11	0.539213	-0.0378901
ATP6V1G2__O95670_3	O95670-3	ATP6V1G2	Isoform of O95670, Isoform 3 of V-type proton ATPase subunit G 2	1	0.669225	-0.151782
ATP6V1H__Q9UI12	Q9UI12	ATP6V1H	V-type proton ATPase subunit H	25	0.646888	0.0180058
ATP7A__Q04656	Q04656	ATP7A	Copper-transporting ATPase 1	4	1.01505	0.0886904
ATP8B1__O43520	O43520	ATP8B1	Phospholipid-transporting ATPase IC	2	0.241141	-0.0714113
ATP9A__O75110	O75110	ATP9A	Probable phospholipid-transporting ATPase IIA	20	0.506198	0.0394689
ATP9B__O43861	O43861	ATP9B	Probable phospholipid-transporting ATPase IIB	10	0.776374	-0.019788
ATPAF1__Q5TC12	Q5TC12	ATPAF1	ATP synthase mitochondrial F1 complex assembly factor 1	17	1.00696	-0.059109
ATPAF2__Q8N5M1	Q8N5M1	ATPAF2	ATP synthase mitochondrial F1 complex assembly factor 2	6	0.1439	0.0157034
ATPSCKMT__Q6P4H8	Q6P4H8	ATPSCKMT	ATP synthase subunit C lysine N-methyltransferase	4	0.427405	-0.0326601
ATRAID__Q6UW56	Q6UW56	ATRAID	All-trans retinoic acid-induced differentiation factor	1	0.923762	0.204115
ATRIP__Q8WXE1	Q8WXE1	ATRIP	ATR-interacting protein	11	0.349533	0.0169672
ATRN__O75882	O75882	ATRN	Attractin	11	1.77654	0.0780683
ATRX__P46100	P46100	ATRX	Transcriptional regulator ATRX	61	1.16466	0.0464874
ATR__Q13535	Q13535	ATR	Serine/threonine-protein kinase ATR	34	0.150352	0.0115655
ATXN10__Q9UBB4	Q9UBB4	ATXN10	Ataxin-10	47	1.28057	0.0842712
ATXN1L__P0C7T5	P0C7T5	ATXN1L	Ataxin-1-like	2	0.796084	0.157894
ATXN1__P54253	P54253	ATXN1	Ataxin-1	9	0.916395	-0.0882401
ATXN2L__Q8WWM7	Q8WWM7	ATXN2L	Ataxin-2-like protein	69	0.598606	0.0108825
ATXN2__A0A2R8Y5A6	A0A2R8Y5A6	ATXN2	Isoform of Q99700, Ataxin-2	39	1.02015	-0.0347795
ATXN3__P54252	P54252	ATXN3	Ataxin-3	10	1.43166	-0.0620976
ATXN7L3B__Q96GX2	Q96GX2	ATXN7L3B	Ataxin-7-like protein 3B	2	0.512102	0.0661215
ATXN7L3__Q14CW9	Q14CW9	ATXN7L3	Ataxin-7-like protein 3	1	0.683393	-0.13322
ATXN7__O15265	O15265	ATXN7	Ataxin-7	3	0.349502	-0.0872586
AUH__Q13825	Q13825	AUH	Methylglutaconyl-CoA hydratase, mitochondrial	12	1.12415	0.119756
AUP1__Q9Y679	Q9Y679	AUP1	Lipid droplet-regulating VLDL assembly factor AUP1	15	1.36949	0.0472271
AURKAIP1__Q9NWT8	Q9NWT8	AURKAIP1	Aurora kinase A-interacting protein	1	0.742381	0.075328
AURKA__O14965	O14965	AURKA	Aurora kinase A	19	0.695623	0.0452267
AURKB__Q96GD4	Q96GD4	AURKB	Aurora kinase B	13	0.220358	0.0237899
AVEN__Q9NQS1	Q9NQS1	AVEN	Cell death regulator Aven	12	0.267557	0.031556
AVL9__Q8NBF6	Q8NBF6	AVL9	Late secretory pathway protein AVL9 homolog	11	1.91211	-0.0976092
AXL__P30530	P30530	AXL	Tyrosine-protein kinase receptor UFO	23	0.14352	-0.00831738
AZI2__Q9H6S1	Q9H6S1	AZI2	5-azacytidine-induced protein 2	4	0.942961	0.0641089
B2M__P61769	P61769	B2M	Beta-2-microglobulin	8	0.758365	0.0757119
B3GALNT2__Q8NCR0	Q8NCR0	B3GALNT2	UDP-GalNAc:beta-1,3-N-acetylgalactosaminyltransferase 2	3	0.299215	0.0218648
B3GALT6__Q96L58	Q96L58	B3GALT6	Beta-1,3-galactosyltransferase 6	5	0.688993	0.0607335
B3GAT3__O94766	O94766	B3GAT3	Galactosylgalactosylxylosylprotein 3-beta-glucuronosyltransferase 3	13	1.53275	0.0803519
B3GLCT__Q6Y288	Q6Y288	B3GLCT	Beta-1,3-glucosyltransferase	7	0.247622	-0.0109217
B3GNT2__Q9NY97	Q9NY97	B3GNT2	N-acetyllactosaminide beta-1,3-N-acetylglucosaminyltransferase 2	4	0.187828	0.0222645
B3GNT3__Q9Y2A9	Q9Y2A9	B3GNT3	N-acetyllactosaminide beta-1,3-N-acetylglucosaminyltransferase 3	1	2.84141e-06	-8.6666e-07
B3GNTL1__Q67FW5	Q67FW5	B3GNTL1	UDP-GlcNAc:betaGal beta-1,3-N-acetylglucosaminyltransferase-like protein 1	1	2.169	0.521797
B4GALNT3__Q6L9W6	Q6L9W6	B4GALNT3	Beta-1,4-N-acetylgalactosaminyltransferase 3	2	2.1789	-0.479417
B4GALT1__P15291	P15291	B4GALT1	Beta-1,4-galactosyltransferase 1	13	2.4862	0.25572
B4GALT3__O60512	O60512	B4GALT3	Beta-1,4-galactosyltransferase 3	2	1.19686	-0.203654
B4GALT4__O60513	O60513	B4GALT4	Beta-1,4-galactosyltransferase 4	2	0.176905	-0.0492498
B4GALT7__Q9UBV7	Q9UBV7	B4GALT7	Beta-1,4-galactosyltransferase 7	2	0.293329	-0.0453147
B4GAT1__O43505	O43505	B4GAT1	Beta-1,4-glucuronyltransferase 1	6	1.05816	0.169882
B9D1__Q9UPM9	Q9UPM9	B9D1	B9 domain-containing protein 1	1	0.0378963	-0.0119128
BABAM1__Q9NWV8	Q9NWV8	BABAM1	BRISC and BRCA1-A complex member 1	19	0.300421	-0.0161131
BABAM2__Q9NXR7	Q9NXR7	BABAM2	BRISC and BRCA1-A complex member 2	13	0.289328	-0.0165597
BACE2__Q9Y5Z0	Q9Y5Z0	BACE2	Beta-secretase 2	3	0.208176	-0.0331821
BACH1__O14867	O14867	BACH1	Transcription regulator protein BACH1	10	0.964859	-0.0623554
BAD__Q92934	Q92934	BAD	Bcl2-associated agonist of cell death	3	0.235371	-0.0189447
BAG1__Q99933	Q99933	BAG1	BAG family molecular chaperone regulator 1	10	1.15921	0.102782
BAG2__O95816	O95816	BAG2	BAG family molecular chaperone regulator 2	40	0.779466	-0.0306782
BAG3__O95817	O95817	BAG3	BAG family molecular chaperone regulator 3	39	3.0643	-0.174767
BAG4__O95429	O95429	BAG4	BAG family molecular chaperone regulator 4	2	0.95609	-0.197883
BAG5__Q9UL15	Q9UL15	BAG5	BAG family molecular chaperone regulator 5	14	0.00281817	0.000218144
BAG6__P46379	P46379	BAG6	Large proline-rich protein BAG6	54	2.05235	-0.0584381
BAHCC1__Q9P281	Q9P281	BAHCC1	BAH and coiled-coil domain-containing protein 1	3	0.282854	0.0392849
BAHD1__Q8TBE0	Q8TBE0	BAHD1	Bromo adjacent homology domain-containing 1 protein	1	0.297386	0.245708
BAIAP2L1__Q9UHR4	Q9UHR4	BAIAP2L1	Brain-specific angiogenesis inhibitor 1-associated protein 2-like protein 1	29	3.01309	-0.0788144
BAIAP2__I3L4C2	I3L4C2	BAIAP2_1	Isoform of Q9UQB8, Brain-specific angiogenesis inhibitor 1-associated protein 2	4	2.90334	-0.168669
BAIAP2__Q9UQB8	Q9UQB8	BAIAP2	Brain-specific angiogenesis inhibitor 1-associated protein 2	61	1.92833	-0.0587368
BAK1__Q16611	Q16611	BAK1	Bcl-2 homologous antagonist/killer	6	0.663869	0.0444305
BANF1__O75531	O75531	BANF1	Barrier-to-autointegration factor	23	1.29032	-0.140515
BANP__Q8N9N5	Q8N9N5	BANP	Protein BANP	5	0.729852	-0.0826219
BAP18__Q8IXM2	Q8IXM2	BAP18	Chromatin complexes subunit BAP18	24	0.974179	0.0422054
BAP1__Q92560	Q92560	BAP1	Ubiquitin carboxyl-terminal hydrolase BAP1	12	0.105309	-0.00711748
BARD1__Q99728	Q99728	BARD1	BRCA1-associated RING domain protein 1	10	0.88236	0.0774068
BASP1__P80723	P80723	BASP1	Brain acid soluble protein 1	43	2.15518	0.331077
BAX__Q07812	Q07812	BAX	Apoptosis regulator BAX	31	2.37106	-0.097185
BAZ1A__Q9NRL2	Q9NRL2	BAZ1A	Bromodomain adjacent to zinc finger domain protein 1A	61	0.47053	-0.09661
BAZ1B__Q9UIG0	Q9UIG0	BAZ1B	Tyrosine-protein kinase BAZ1B	112	0.0124102	0.00625411
BAZ2A__Q9UIF9	Q9UIF9	BAZ2A	Bromodomain adjacent to zinc finger domain protein 2A	25	0.660544	-0.136118
BAZ2B__Q9UIF8	Q9UIF8	BAZ2B	Bromodomain adjacent to zinc finger domain protein 2B	11	2.28596	0.0431854
BBS4__Q96RK4	Q96RK4	BBS4	Bardet-Biedl syndrome 4 protein	1	1.14423	0.214372
BBX__Q8WY36	Q8WY36	BBX	HMG box transcription factor BBX	14	0.0834372	0.0142058
BCAM__P50895	P50895	BCAM	Basal cell adhesion molecule	9	1.44598	0.179527
BCAP29__Q9UHQ4	Q9UHQ4	BCAP29	B-cell receptor-associated protein 29	13	0.72916	-0.0616239
BCAP31__P51572	P51572	BCAP31	B-cell receptor-associated protein 31	56	0.714767	0.045189
BCAR1__P56945	P56945	BCAR1	Breast cancer anti-estrogen resistance protein 1	43	2.27659	-0.0884026
BCAR3__O75815	O75815	BCAR3	Breast cancer anti-estrogen resistance protein 3	27	1.64975	0.127371
BCAS2__O75934	O75934	BCAS2	Pre-mRNA-splicing factor SPF27	26	1.16812	0.0724811
BCAS3__Q9H6U6_8	Q9H6U6-8	BCAS3	Isoform of Q9H6U6, Isoform 4 of BCAS3 microtubule associated cell migration factor	19	0.278224	0.0148994
BCAT1__P54687	P54687	BCAT1	Branched-chain-amino-acid aminotransferase, cytosolic	21	0.207967	-0.0164175
BCAT2__O15382	O15382	BCAT2	Branched-chain-amino-acid aminotransferase, mitochondrial	60	0.960982	0.0389784
BCCIP__Q9P287	Q9P287	BCCIP	BRCA2 and CDKN1A-interacting protein	56	0.598504	-0.0223465
BCCIP__Q9P287_2	Q9P287-2	BCCIP_1	Isoform of Q9P287, Isoform 2 of BRCA2 and CDKN1A-interacting protein	3	1.54641	0.0735439
BCDIN3D__Q7Z5W3	Q7Z5W3	BCDIN3D	RNA 5'-monophosphate methyltransferase	2	0.875138	0.127187
BCKDHA__P12694	P12694	BCKDHA	2-oxoisovalerate dehydrogenase subunit alpha, mitochondrial	33	1.36459	0.0919767
BCKDHB__P21953	P21953	BCKDHB	2-oxoisovalerate dehydrogenase subunit beta, mitochondrial	12	1.14834	0.116001
BCKDK__O14874	O14874	BCKDK	[3-methyl-2-oxobutanoate dehydrogenase [lipoamide]] kinase, mitochondrial	4	0.359612	-0.0450701
BCL10__O95999	O95999	BCL10	B-cell lymphoma/leukemia 10	8	3.07238	-0.185558
BCL11A__Q9H165	Q9H165	BCL11A	B-cell lymphoma/leukemia 11A	1	0.510132	0.235408
BCL2L12__Q9HB09	Q9HB09	BCL2L12	Bcl-2-like protein 12	7	2.2981	0.138405
BCL2L13__Q9BXK5	Q9BXK5	BCL2L13	Bcl-2-like protein 13	16	0.918945	-0.100884
BCL2L1__Q07817	Q07817	BCL2L1	Bcl-2-like protein 1	4	1.31773	-0.0806463
BCL2L2__Q92843	Q92843	BCL2L2	Bcl-2-like protein 2	1	0.0417797	-0.028631
BCL3__P20749	P20749	BCL3	B-cell lymphoma 3 protein	12	3.00746	0.283048
BCL7A__Q4VC05	Q4VC05	BCL7A	B-cell CLL/lymphoma 7 protein family member A	6	0.722874	0.10854
BCL7B__Q9BQE9	Q9BQE9	BCL7B	B-cell CLL/lymphoma 7 protein family member B	5	0.000727979	9.12005e-05
BCL7C__Q8WUZ0	Q8WUZ0	BCL7C	B-cell CLL/lymphoma 7 protein family member C	4	0.24981	-0.0502313
BCL9L__Q86UU0	Q86UU0	BCL9L	B-cell CLL/lymphoma 9-like protein	24	3.25956	0.321713
BCL9__O00512	O00512	BCL9	B-cell CLL/lymphoma 9 protein	1	0.275839	0.0711718
BCLAF1__Q9NYF8	Q9NYF8	BCLAF1	Bcl-2-associated transcription factor 1	49	0.20064	0.0151792
BCLAF1__Q9NYF8_3	Q9NYF8-3	BCLAF1_1	Isoform of Q9NYF8, Isoform 3 of Bcl-2-associated transcription factor 1	1	0.0679763	-0.0205303
BCLAF3__A2AJT9	A2AJT9	BCLAF3	BCLAF1 and THRAP3 family member 3	2	2.44058	-0.204647
BCORL1__Q5H9F3	Q5H9F3	BCORL1	BCL-6 corepressor-like protein 1	6	0.728459	-0.0811977
BCOR__Q6W2J9	Q6W2J9	BCOR	BCL-6 corepressor	11	0.62799	0.0996369
BCR__P11274	P11274	BCR	Breakpoint cluster region protein	21	2.42589	-0.0560859
BCS1L__Q9Y276	Q9Y276	BCS1L	Mitochondrial chaperone BCS1	12	0.296337	0.0269575
BDH1__Q02338	Q02338	BDH1	D-beta-hydroxybutyrate dehydrogenase, mitochondrial	37	0.217502	0.0135787
BDH2__Q9BUT1	Q9BUT1	BDH2	3-hydroxybutyrate dehydrogenase type 2	9	0.460708	0.02493
BECN1__Q14457	Q14457	BECN1	Beclin-1	12	0.565337	-0.0281278
BEND3__Q5T5X7	Q5T5X7	BEND3	BEN domain-containing protein 3	19	0.919605	-0.0469751
BET1L__Q9NYM9	Q9NYM9	BET1L	BET1-like protein	7	0.610873	0.040693
BET1__O15155	O15155	BET1	BET1 homolog	8	2.60292	0.243711
BHMT2__Q9H2M3	Q9H2M3	BHMT2	S-methylmethionine--homocysteine S-methyltransferase BHMT2	6	0.678823	-0.173971
BICC1__Q9H694	Q9H694	BICC1	Protein bicaudal C homolog 1	4	3.76841	0.442337
BICD1__Q96G01	Q96G01	BICD1	Protein bicaudal D homolog 1	19	0.796864	-0.0464624
BICD2__Q8TD16	Q8TD16	BICD2	Protein bicaudal D homolog 2	34	1.22304	-0.0411939
BICRA__Q9NZM4	Q9NZM4	BICRA	BRD4-interacting chromatin-remodeling complex-associated protein	6	1.03246	0.0513343
BID__P55957	P55957	BID	BH3-interacting domain death agonist	15	1.7841	-0.174118
BIN1__O00499	O00499	BIN1_1	Myc box-dependent-interacting protein 1	18	0.528602	-0.0282152
BIN1__O00499_2	O00499-2	BIN1	Isoform of O00499, Isoform IIB of Myc box-dependent-interacting protein 1	3	0.808187	0.0509452
BIN3__Q9NQY0	Q9NQY0	BIN3	Bridging integrator 3	2	0.212307	-0.0365221
BIRC2__Q13490	Q13490	BIRC2	Baculoviral IAP repeat-containing protein 2	20	2.31294	-0.142229
BIRC3__Q13489	Q13489	BIRC3	Baculoviral IAP repeat-containing protein 3	1	0.325753	-0.0257746
BIRC5__O15392	O15392	BIRC5	Baculoviral IAP repeat-containing protein 5	6	2.0742	0.138075
BIRC6__A0A3B3IUB9	A0A3B3IUB9	BIRC6_1	Isoform of Q9NR09, Baculoviral IAP repeat-containing protein 6 (Fragment)	2	0.424017	-0.0895329
BIRC6__Q9NR09	Q9NR09	BIRC6	Baculoviral IAP repeat-containing protein 6	76	2.33001	-0.0666373
BLMH__Q13867	Q13867	BLMH	Bleomycin hydrolase	38	1.21943	-0.0354587
BLM__P54132	P54132	BLM	Bloom syndrome protein	22	0.948354	0.0406114
BLOC1S1__P78537	P78537	BLOC1S1	Biogenesis of lysosome-related organelles complex 1 subunit 1	6	0.493809	0.038879
BLOC1S2__Q6QNY1	Q6QNY1	BLOC1S2	Biogenesis of lysosome-related organelles complex 1 subunit 2	4	1.52109	-0.0707169
BLOC1S3__Q6QNY0	Q6QNY0	BLOC1S3	Biogenesis of lysosome-related organelles complex 1 subunit 3	10	2.27482	-0.0381707
BLOC1S4__Q9NUP1	Q9NUP1	BLOC1S4	Biogenesis of lysosome-related organelles complex 1 subunit 4	7	1.19763	0.0710038
BLOC1S5__Q8TDH9	Q8TDH9	BLOC1S5	Biogenesis of lysosome-related organelles complex 1 subunit 5	3	1.2341	-0.0591809
BLOC1S6__Q9UL45	Q9UL45	BLOC1S6	Biogenesis of lysosome-related organelles complex 1 subunit 6	1	0.819549	0.369919
BLVRA__P53004	P53004	BLVRA	Biliverdin reductase A	37	3.58738	-0.209784
BLVRB__P30043	P30043	BLVRB	Flavin reductase (NADPH)	30	1.79699	-0.0912526
BLZF1__Q9H2G9	Q9H2G9	BLZF1	Golgin-45	1	0.203246	0.152361
BMP1__P13497	P13497	BMP1	Bone morphogenetic protein 1	5	0.700575	-0.0738577
BMP2K__Q9NSY1	Q9NSY1	BMP2K	BMP-2-inducible protein kinase	13	0.952524	-0.040029
BMPR2__Q13873	Q13873	BMPR2	Bone morphogenetic protein receptor type-2	4	1.32918	-0.0788759
BMS1__Q14692	Q14692	BMS1	Ribosome biogenesis protein BMS1 homolog	68	0.304016	0.0341192
BMT2__Q1RMZ1	Q1RMZ1	BMT2	S-adenosylmethionine sensor upstream of mTORC1	1	0.0648958	0.010825
BNIP1__Q12981	Q12981	BNIP1	Vesicle transport protein SEC20	13	0.0592542	-0.005783
BNIP2__H7C096	H7C096	BNIP2	Isoform of Q12982, BCL2/adenovirus E1B 19 kDa protein-interacting protein 2 (Fragment)	11	0.694103	-0.046567
BNIP3__Q12983	Q12983	BNIP3	BCL2/adenovirus E1B 19 kDa protein-interacting protein 3	2	0.241883	0.0436997
BOD1L1__Q8NFC6	Q8NFC6	BOD1L1	Biorientation of chromosomes in cell division protein 1-like 1	43	0.532773	0.0202116
BOD1__Q96IK1	Q96IK1	BOD1	Biorientation of chromosomes in cell division protein 1	4	1.524	0.122596
BOLA1__Q9Y3E2	Q9Y3E2	BOLA1	BolA-like protein 1	3	0.67865	-0.0936493
BOLA2B__Q9H3K6	Q9H3K6	BOLA2B	BolA-like protein 2	18	0.996448	-0.0712301
BOLA3__Q53S33	Q53S33	BOLA3	BolA-like protein 3	8	0.205103	0.0303663
BOP1__Q14137	Q14137	BOP1	Ribosome biogenesis protein BOP1	44	2.34332	0.056169
BORA__Q6PGQ7	Q6PGQ7	BORA	Protein aurora borealis	1	0.243634	-0.0395889
BORCS5__Q969J3	Q969J3	BORCS5	BLOC-1-related complex subunit 5	6	0.245674	-0.0158952
BORCS6__Q96GS4	Q96GS4	BORCS6	BLOC-1-related complex subunit 6	8	0.393728	-0.026592
BORCS7__Q96B45	Q96B45	BORCS7	BLOC-1-related complex subunit 7	5	0.558394	-0.0663211
BORCS8__Q96FH0	Q96FH0	BORCS8	BLOC-1-related complex subunit 8	1	0.0440463	0.00713588
BPGM__P07738	P07738	BPGM	Bisphosphoglycerate mutase	5	0.0337924	-0.00753983
BPHL__Q86WA6	Q86WA6	BPHL	Valacyclovir hydrolase	14	0.487226	0.048427
BPNT1__O95861	O95861	BPNT1	3'(2'),5'-bisphosphate nucleotidase 1	44	2.48008	-0.0358125
BPNT2__Q9NX62	Q9NX62	BPNT2	Golgi-resident adenosine 3',5'-bisphosphate 3'-phosphatase	17	0.12129	-0.0066246
BPTF__Q12830	Q12830	BPTF	Nucleosome-remodeling factor subunit BPTF	56	0.0635089	-0.0122494
BPTF__Q12830_2	Q12830-2	BPTF_1	Isoform of Q12830, Isoform 2 of Nucleosome-remodeling factor subunit BPTF	1	0.500338	0.100486
BRAF__P15056	P15056	BRAF	Serine/threonine-protein kinase B-raf	17	0.1089	-0.00813604
BRAP__Q7Z569	Q7Z569	BRAP	BRCA1-associated protein	11	0.13549	-0.0113578
BRAT1__Q6PJG6	Q6PJG6	BRAT1	BRCA1-associated ATM activator 1	18	2.865	-0.162085
BRAWNIN__Q69YU5	Q69YU5	BRAWNIN	Protein BRAWNIN	4	0.0246926	0.00340871
BRCA1__P38398	P38398	BRCA1	Breast cancer type 1 susceptibility protein	13	2.00404	0.0933335
BRCA2__P51587	P51587	BRCA2	Breast cancer type 2 susceptibility protein	14	0.883371	0.0339192
BRCC3__P46736	P46736	BRCC3	Lys-63-specific deubiquitinase BRCC36	11	0.271774	0.0162038
BRD1__O95696	O95696	BRD1	Bromodomain-containing protein 1	6	0.256222	0.0230981
BRD2__P25440	P25440	BRD2	Bromodomain-containing protein 2	24	1.32532	-0.0875826
BRD3__Q15059	Q15059	BRD3	Bromodomain-containing protein 3	16	0.775286	-0.0489438
BRD4__O60885	O60885	BRD4	Bromodomain-containing protein 4	68	0.762422	-0.0260971
BRD7__Q9NPI1	Q9NPI1	BRD7	Bromodomain-containing protein 7	12	0.453348	0.0193427
BRD8__Q9H0E9_2	Q9H0E9-2	BRD8	Isoform of Q9H0E9, Isoform 2 of Bromodomain-containing protein 8	25	1.39418	0.0759328
BRD9__Q9H8M2	Q9H8M2	BRD9	Bromodomain-containing protein 9	11	1.61635	0.0677173
BRDT__C9J0Z0	C9J0Z0	BRDT	Isoform of Q58F21, Bromodomain testis-specific protein (Fragment)	1	0.111645	-0.0278564
BRF1__Q92994	Q92994	BRF1	Transcription factor IIIB 90 kDa subunit	7	2.87997	0.05198
BRI3BP__Q8WY22	Q8WY22	BRI3BP	BRI3-binding protein	3	0.142032	0.0355915
BRIP1__Q9BX63	Q9BX63	BRIP1	Fanconi anemia group J protein	8	1.51507	0.185387
BRIX1__Q8TDN6	Q8TDN6	BRIX1	Ribosome biogenesis protein BRX1 homolog	55	0.562032	0.0427736
BRK1__Q8WUW1	Q8WUW1	BRK1	Protein BRICK1	7	0.989808	-0.136382
BRMS1L__Q5PSV4	Q5PSV4	BRMS1L	Breast cancer metastasis-suppressor 1-like protein	8	0.0667098	0.00882745
BRMS1__Q9HCU9	Q9HCU9	BRMS1	Breast cancer metastasis-suppressor 1	4	0.776958	-0.0936767
BROX__Q5VW32	Q5VW32	BROX	BRO1 domain-containing protein BROX	18	0.678598	-0.0647619
BRPF1__P55201	P55201	BRPF1	Peregrin	11	0.148118	0.0135243
BRPF3__Q9ULD4	Q9ULD4	BRPF3	Bromodomain and PHD finger-containing protein 3	6	0.166843	0.015089
BRWD1__Q9NSI6	Q9NSI6	BRWD1	Bromodomain and WD repeat-containing protein 1	21	0.753097	0.0939849
BRWD3__Q6RI45	Q6RI45	BRWD3	Bromodomain and WD repeat-containing protein 3	2	0.0523073	0.0185936
BSDC1__Q9NW68	Q9NW68	BSDC1	BSD domain-containing protein 1	7	0.12756	0.00869878
BSG__P35613	P35613	BSG	Basigin	58	3.35241	0.133796
BSN__Q9UPA5	Q9UPA5	BSN	Protein bassoon	2	0.979903	-0.0896428
BST1__Q10588	Q10588	BST1	ADP-ribosyl cyclase/cyclic ADP-ribose hydrolase 2	4	1.6207	0.115548
BTAF1__O14981	O14981	BTAF1	TATA-binding protein-associated factor 172	46	0.222847	0.0125759
BTBD10__Q9BSF8	Q9BSF8	BTBD10	BTB/POZ domain-containing protein 10	1	0.106609	-0.0619633
BTBD1__Q9H0C5	Q9H0C5	BTBD1	BTB/POZ domain-containing protein 1	4	0.515245	-0.0351628
BTBD2__Q9BX70	Q9BX70	BTBD2	BTB/POZ domain-containing protein 2	2	1.49773	-0.139308
BTBD8__A0A1B0GUL6	A0A1B0GUL6	BTBD8	Isoform of Q5XKL5, BTB/POZ domain-containing protein 8	2	0.0680444	0.0132719
BTD__P43251	P43251	BTD	Biotinidase	7	1.09175	-0.0258136
BTF3L4__Q96K17	Q96K17	BTF3L4	Transcription factor BTF3 homolog 4	26	0.0414625	-0.00412214
BTF3__P20290	P20290	BTF3	Transcription factor BTF3	40	0.973897	-0.0589587
BTG3__Q14201	Q14201	BTG3	Protein BTG3	2	0.449997	0.0751061
BTN2A1__Q7KYR7	Q7KYR7	BTN2A1	Butyrophilin subfamily 2 member A1	8	0.182922	0.0214683
BTN3A1__O00481	O00481	BTN3A1	Butyrophilin subfamily 3 member A1	2	1.33985	-0.154885
BTN3A2__P78410	P78410	BTN3A2	Butyrophilin subfamily 3 member A2	2	0.123123	0.0228581
BTN3A3__O00478	O00478	BTN3A3	Butyrophilin subfamily 3 member A3	8	0.948592	-0.0660681
BTRC__Q9Y297	Q9Y297	BTRC	F-box/WD repeat-containing protein 1A	3	0.378137	0.0312518
BUB1B__O60566	O60566	BUB1B	Mitotic checkpoint serine/threonine-protein kinase BUB1 beta	22	0.814828	-0.0383932
BUB1__O43683	O43683	BUB1	Mitotic checkpoint serine/threonine-protein kinase BUB1	10	1.45474	-0.152961
BUB3__O43684	O43684	BUB3	Mitotic checkpoint protein BUB3	47	0.233947	0.0120186
BUD13__Q9BRD0	Q9BRD0	BUD13	BUD13 homolog	10	0.0494054	-0.00397282
BUD23__O43709	O43709	BUD23	Probable 18S rRNA (guanine-N(7))-methyltransferase	5	0.84739	0.0485331
BUD31__P41223	P41223	BUD31	Protein BUD31 homolog	10	0.0961842	-0.0105707
BYSL__Q13895	Q13895	BYSL	Bystin	41	0.144482	-0.0140526
BZW1__Q7L1Q6	Q7L1Q6	BZW1	Basic leucine zipper and W2 domain-containing protein 1	75	0.417994	-0.016767
BZW2__Q9Y6E2	Q9Y6E2	BZW2	Basic leucine zipper and W2 domain-containing protein 2	39	5.69907	-0.135963
C11orf52__Q96A22	Q96A22	C11orf52	Uncharacterized protein C11orf52	1	0.0724397	-0.0352655
C11orf54__Q9H0W9	Q9H0W9	C11orf54	Ester hydrolase C11orf54	9	0.978804	-0.0456805
C11orf68__Q9H3H3	Q9H3H3	C11orf68	UPF0696 protein C11orf68	16	0.315909	0.0414693
C11orf98__E9PRG8	E9PRG8	C11orf98	Uncharacterized protein C11orf98	9	0.269912	0.0399841
C12orf29__Q8N999	Q8N999	C12orf29	Uncharacterized protein C12orf29	13	0.198111	0.0144989
C12orf4__Q9NQ89	Q9NQ89	C12orf4	Protein C12orf4	1	0.376163	-0.0872078
C12orf57__Q99622	Q99622	C12orf57	Protein C10	4	1.09502	-0.092367
C14orf93__Q9H972	Q9H972	C14orf93	Uncharacterized protein C14orf93	2	0.720241	0.142896
C15orf39__Q6ZRI6	Q6ZRI6	C15orf39	Uncharacterized protein C15orf39	11	1.10156	0.109007
C15orf40__Q8WUR7	Q8WUR7	C15orf40	UPF0235 protein C15orf40	6	0.0815924	0.0103664
C15orf61__A6NNL5	A6NNL5	C15orf61	Uncharacterized protein C15orf61	1	0.981527	-0.318153
C16orf72__Q14CZ0	Q14CZ0	C16orf72	UPF0472 protein C16orf72	1	0.676426	-0.188411
C17orf75__Q9HAS0	Q9HAS0	C17orf75	Protein Njmu-R1	13	0.186596	-0.0121714
C17orf80__Q9BSJ5	Q9BSJ5	C17orf80	Uncharacterized protein C17orf80	5	1.61909	0.0477511
C18orf21__Q32NC0	Q32NC0	C18orf21	UPF0711 protein C18orf21	7	0.0532717	-0.0171056
C18orf25__Q96B23_2	Q96B23-2	C18orf25	Isoform of Q96B23, Isoform 2 of Uncharacterized protein C18orf25	6	0.818288	0.0963913
C18orf32__Q8TCD1	Q8TCD1	C18orf32	UPF0729 protein C18orf32	2	0.483725	-0.0742509
C19orf12__Q9NSK7	Q9NSK7	C19orf12	Protein C19orf12	2	1.15219	-0.0358741
C19orf25__Q9UFG5	Q9UFG5	C19orf25	UPF0449 protein C19orf25	2	0.220227	-0.0400093
C19orf47__Q8N9M1	Q8N9M1	C19orf47	Uncharacterized protein C19orf47	8	0.0749894	-0.0154515
C19orf53__Q9UNZ5	Q9UNZ5	C19orf53	Leydig cell tumor 10 kDa protein homolog	9	0.018262	0.00704675
C19orf54__Q5BKX5	Q5BKX5	C19orf54	UPF0692 protein C19orf54	6	0.0123469	-0.00136011
C1D__Q13901	Q13901	C1D	Nuclear nucleic acid-binding protein C1D	3	0.6013	0.0689772
C1GALT1C1__Q96EU7	Q96EU7	C1GALT1C1	C1GALT1-specific chaperone 1	15	0.0339444	0.00284544
C1GALT1__Q9NS00	Q9NS00	C1GALT1	Glycoprotein-N-acetylgalactosamine 3-beta-galactosyltransferase 1	17	0.660447	-0.0206883
C1QBP__Q07021	Q07021	C1QBP	Complement component 1 Q subcomponent-binding protein, mitochondrial	62	1.62561	0.0842847
C1QTNF1__Q9BXJ1_2	Q9BXJ1-2	C1QTNF1	Isoform of Q9BXJ1, Isoform 2 of Complement C1q tumor necrosis factor-related protein 1	1	1.27904	0.444635
C1R__P00736	P00736	C1R	Complement C1r subcomponent	2	0.331613	-0.088575
C1S__P09871	P09871	C1S	Complement C1s subcomponent	1	1.14625	0.219037
C1orf109__Q9NX04	Q9NX04	C1orf109	Uncharacterized protein C1orf109	2	0.0722526	0.0215347
C1orf112__Q9NSG2	Q9NSG2	C1orf112	Uncharacterized protein C1orf112	4	0.0605062	0.0059598
C1orf122__Q6ZSJ8	Q6ZSJ8	C1orf122	Uncharacterized protein C1orf122	3	0.0919974	0.0315781
C1orf131__Q8NDD1	Q8NDD1	C1orf131	Uncharacterized protein C1orf131	12	0.0491482	-0.00617543
C1orf167__Q5SNV9	Q5SNV9	C1orf167	Uncharacterized protein C1orf167	2	0.123336	-0.0172132
C1orf174__Q8IYL3	Q8IYL3	C1orf174	UPF0688 protein C1orf174	3	1.2836	0.104209
C1orf198__Q9H425	Q9H425	C1orf198	Uncharacterized protein C1orf198	8	0.408053	0.0405544
C1orf43__Q9BWL3	Q9BWL3	C1orf43	Protein C1orf43	4	0.0606505	-0.00710355
C1orf50__Q9BV19	Q9BV19	C1orf50	Uncharacterized protein C1orf50	5	0.363866	-0.0476379
C1orf52__Q8N6N3	Q8N6N3	C1orf52	UPF0690 protein C1orf52	1	0.420683	-0.0201823
C20orf27__Q9GZN8	Q9GZN8	C20orf27	UPF0687 protein C20orf27	11	0.172142	-0.0133292
C2CD2L__O14523	O14523	C2CD2L	Phospholipid transfer protein C2CD2L	3	0.662988	-0.117076
C2CD2__Q9Y426	Q9Y426	C2CD2	C2 domain-containing protein 2	6	0.21102	-0.0216106
C2CD3__Q4AC94	Q4AC94	C2CD3	C2 domain-containing protein 3	2	0.284292	-0.0399032
C2CD5__Q86YS7	Q86YS7	C2CD5	C2 domain-containing protein 5	10	0.170801	-0.0306228
C2orf16__Q68DN1	Q68DN1	C2orf16	Uncharacterized protein C2orf16	2	0.678275	0.0929013
C2orf42__Q9NWW7	Q9NWW7	C2orf42	Uncharacterized protein C2orf42	2	0.354995	-0.106706
C2orf49__Q9BVC5	Q9BVC5	C2orf49	Ashwin	12	0.814372	0.0307147
C2orf69__Q8N8R5	Q8N8R5	C2orf69	Mitochondrial protein C2orf69	4	0.534225	-0.0811762
C2orf76__Q3KRA6	Q3KRA6	C2orf76	UPF0538 protein C2orf76	2	0.34392	0.0537146
C3__P01024	P01024	C3	Complement C3	92	3.4426	0.408744
C3orf33__Q6P1S2	Q6P1S2	C3orf33	Protein C3orf33	1	0.676789	-0.0956538
C3orf38__Q5JPI3	Q5JPI3	C3orf38	Uncharacterized protein C3orf38	5	0.20013	-0.0216184
C4BPA__P04003	P04003	C4BPA	C4b-binding protein alpha chain	1	0.987145	0.179341
C4B_2__P0C0L5	P0C0L5	C4B_2	Complement C4-B	2	0.162713	-0.0693986
C4orf19__Q8IY42	Q8IY42	C4orf19	Uncharacterized protein C4orf19	1	0.4688	0.210057
C4orf33__Q8N1A6	Q8N1A6	C4orf33	UPF0462 protein C4orf33	3	0.557789	-0.070541
C4orf3__Q8WVX3	Q8WVX3	C4orf3	Uncharacterized protein C4orf3	3	0.301954	0.0483538
C5orf22__Q49AR2	Q49AR2	C5orf22	UPF0489 protein C5orf22	15	0.0050812	0.000293252
C5orf24__Q7Z6I8	Q7Z6I8	C5orf24	UPF0461 protein C5orf24	3	2.63898	0.216099
C5orf51__A6NDU8	A6NDU8	C5orf51	UPF0600 protein C5orf51	9	1.4784	-0.0486337
C6orf120__Q7Z4R8	Q7Z4R8	C6orf120	UPF0669 protein C6orf120	1	0.0424416	-0.0170287
C6orf132__Q5T0Z8	Q5T0Z8	C6orf132	Uncharacterized protein C6orf132	1	0.441059	-0.0455445
C6orf47__O95873	O95873	C6orf47	Uncharacterized protein C6orf47	2	0.418544	0.0969719
C6orf89__Q6UWU4	Q6UWU4	C6orf89	Bombesin receptor-activated protein C6orf89	2	0.230397	-0.00919367
C7orf25__Q9BPX7	Q9BPX7	C7orf25	UPF0415 protein C7orf25	4	0.117927	-0.0184152
C7orf26__Q96N11	Q96N11	C7orf26	Uncharacterized protein C7orf26	5	0.862686	0.162792
C7orf50__Q9BRJ6	Q9BRJ6	C7orf50	Uncharacterized protein C7orf50	15	0.155982	-0.0223159
C8orf33__Q9H7E9	Q9H7E9	C8orf33	UPF0488 protein C8orf33	9	0.114516	0.0192468
C8orf82__Q6P1X6	Q6P1X6	C8orf82	UPF0598 protein C8orf82	4	0.0726105	0.0120477
C9orf40__Q8IXQ3	Q8IXQ3	C9orf40	Uncharacterized protein C9orf40	4	0.965989	0.0569657
C9orf64__Q5T6V5	Q5T6V5	C9orf64	Queuosine salvage protein	21	1.59471	-0.0812735
C9orf72__Q96LT7	Q96LT7	C9orf72	Guanine nucleotide exchange C9orf72	3	0.746052	-0.0887728
C9orf78__Q9NZ63	Q9NZ63	C9orf78	Telomere length and silencing protein 1 homolog	21	0.335882	-0.0330293
CA12__O43570	O43570	CA12	Carbonic anhydrase 12	6	0.875806	0.121624
CA13__Q8N1Q1	Q8N1Q1	CA13	Carbonic anhydrase 13	6	0.665579	-0.0463148
CA2__P00918	P00918	CA2	Carbonic anhydrase 2	12	0.0774881	0.0041304
CAAP1__Q9H8G2	Q9H8G2	CAAP1	Caspase activity and apoptosis inhibitor 1	13	1.77456	0.104434
CAB39__Q9Y376	Q9Y376	CAB39	Calcium-binding protein 39	22	1.83961	-0.0796647
CABIN1__Q9Y6J0	Q9Y6J0	CABIN1	Calcineurin-binding protein cabin-1	6	0.0340948	0.00304493
CABLES1__Q8TDN4	Q8TDN4	CABLES1	CDK5 and ABL1 enzyme substrate 1	9	0.35581	-0.0253119
CACTIN__Q8WUQ7	Q8WUQ7	CACTIN	Cactin	20	1.69062	0.0548996
CACUL1__Q86Y37	Q86Y37	CACUL1	CDK2-associated and cullin domain-containing protein 1	7	0.231284	-0.0444267
CACYBP__Q9HB71	Q9HB71	CACYBP	Calcyclin-binding protein	66	0.973387	-0.0522736
CADM4__Q8NFZ8	Q8NFZ8	CADM4	Cell adhesion molecule 4	2	0.107979	0.0242435
CADPS__Q9ULU8	Q9ULU8	CADPS	Calcium-dependent secretion activator 1	2	0.853086	0.125065
CAD__P27708	P27708	CAD	CAD protein	206	2.09732	-0.0572633
CALB2__P22676	P22676	CALB2	Calretinin	10	2.89753	-0.191387
CALCOCO2__Q13137	Q13137	CALCOCO2	Calcium-binding and coiled-coil domain-containing protein 2	13	0.064623	0.00177177
CALD1__Q05682_5	Q05682-5	CALD1	Isoform of Q05682, Isoform 5 of Caldesmon	50	0.836294	0.0240231
CALHM2__Q9HA72	Q9HA72	CALHM2	Calcium homeostasis modulator protein 2	2	0.788928	-0.0885348
CALM3__P0DP25	P0DP25	CALM3	Calmodulin-3	16	0.338672	-0.0759541
CALR__P27797	P27797	CALR	Calreticulin	191	1.04566	0.0956803
CALU__O43852	O43852	CALU	Calumenin	86	1.7182	0.124029
CALU__O43852_4	O43852-4	CALU_1	Isoform of O43852, Isoform 4 of Calumenin	11	2.12019	0.172169
CAMK1D__Q8IU85	Q8IU85	CAMK1D	Calcium/calmodulin-dependent protein kinase type 1D	9	1.15238	-0.124315
CAMK1__Q14012	Q14012	CAMK1	Calcium/calmodulin-dependent protein kinase type 1	1	0.347877	0.0830009
CAMK2D__Q13557	Q13557	CAMK2D	Calcium/calmodulin-dependent protein kinase type II subunit delta	22	2.64093	-0.17667
CAMK2G__Q13555_8	Q13555-8	CAMK2G	Isoform of Q13555, Isoform 8 of Calcium/calmodulin-dependent protein kinase type II subunit gamma	14	0.407096	-0.0290364
CAMKK1__Q8N5S9	Q8N5S9	CAMKK1	Calcium/calmodulin-dependent protein kinase kinase 1	2	1.72143	-0.249308
CAMKK2__Q96RR4	Q96RR4	CAMKK2	Calcium/calmodulin-dependent protein kinase kinase 2	9	0.0419843	-0.00519403
CAMLG__P49069	P49069	CAMLG	Guided entry of tail-anchored proteins factor CAMLG	4	0.285993	0.0536545
CAMSAP1__Q5T5Y3	Q5T5Y3	CAMSAP1	Calmodulin-regulated spectrin-associated protein 1	23	1.34944	-0.111961
CAMSAP2__Q08AD1	Q08AD1	CAMSAP2	Calmodulin-regulated spectrin-associated protein 2	23	0.477763	-0.0560061
CAMSAP3__Q9P1Y5	Q9P1Y5	CAMSAP3	Calmodulin-regulated spectrin-associated protein 3	7	0.716943	0.0877505
CAND1__Q86VP6	Q86VP6	CAND1	Cullin-associated NEDD8-dissociated protein 1	141	2.53035	-0.040207
CANT1__Q8WVQ1	Q8WVQ1	CANT1	Soluble calcium-activated nucleotidase 1	21	0.191792	0.00905465
CANX__P27824	P27824	CANX	Calnexin	169	0.931788	0.0572444
CAP1__Q01518	Q01518	CAP1	Adenylyl cyclase-associated protein 1	100	1.42833	-0.0456917
CAP2__P40123	P40123	CAP2	Adenylyl cyclase-associated protein 2	55	2.39764	-0.0613043
CAPG__P40121	P40121	CAPG	Macrophage-capping protein	71	1.43598	-0.105526
CAPN15__O75808	O75808	CAPN15	Calpain-15	3	0.598367	-0.0780199
CAPN1__P07384	P07384	CAPN1	Calpain-1 catalytic subunit	61	2.54469	-0.11638
CAPN2__P17655	P17655	CAPN2	Calpain-2 catalytic subunit	99	4.24337	-0.179032
CAPN5__O15484	O15484	CAPN5	Calpain-5	3	1.70641	-0.231455
CAPN7__Q9Y6W3	Q9Y6W3	CAPN7	Calpain-7	25	0.0353375	-0.00368462
CAPNS1__P04632	P04632	CAPNS1	Calpain small subunit 1	35	3.3688	-0.202053
CAPRIN1__Q14444	Q14444	CAPRIN1	Caprin-1	56	0.866695	-0.0539576
CAPS__Q13938	Q13938	CAPS	Calcyphosin	3	1.59701	-0.296179
CAPZA1__P52907	P52907	CAPZA1	F-actin-capping protein subunit alpha-1	102	0.738245	-0.0132249
CAPZA2__P47755	P47755	CAPZA2	F-actin-capping protein subunit alpha-2	40	0.669794	-0.0236688
CAPZB__P47756_2	P47756-2	CAPZB	Isoform of P47756, Isoform 2 of F-actin-capping protein subunit beta	67	0.463717	0.0381941
CARD10__Q9BWT7	Q9BWT7	CARD10	Caspase recruitment domain-containing protein 10	4	0.0948455	-0.00879139
CARD14__Q9BXL6	Q9BXL6	CARD14	Caspase recruitment domain-containing protein 14	2	0.840098	0.261966
CARD16__Q5EG05	Q5EG05	CARD16	Caspase recruitment domain-containing protein 16	1	0.00528443	0.001334
CARD19__Q96LW7_2	Q96LW7-2	CARD19	Isoform of Q96LW7, Isoform 2 of Caspase recruitment domain-containing protein 19	11	2.40485	-0.181415
CARD6__Q9BX69	Q9BX69	CARD6	Caspase recruitment domain-containing protein 6	1	0.0535696	0.0220415
CARHSP1__Q9Y2V2	Q9Y2V2	CARHSP1	Calcium-regulated heat-stable protein 1	8	4.52009	-0.156075
CARM1__Q86X55	Q86X55	CARM1	Histone-arginine methyltransferase CARM1	23	3.66557	-0.0902032
CARMIL1__Q5VZK9	Q5VZK9	CARMIL1	F-actin-uncapping protein LRRC16A	23	1.21023	-0.106642
CARNMT1__Q8N4J0	Q8N4J0	CARNMT1	Carnosine N-methyltransferase	5	0.689328	-0.0684067
CARNS1__A5YM72	A5YM72	CARNS1	Carnosine synthase 1	1	0.74708	0.111785
CARS1__P49589_3	P49589-3	CARS1	Isoform of P49589, Isoform 3 of Cysteine--tRNA ligase, cytoplasmic	81	0.981552	0.0153171
CARS2__Q9HA77	Q9HA77	CARS2	Probable cysteine--tRNA ligase, mitochondrial	32	0.250938	0.0233637
CASC3__O15234	O15234	CASC3	Protein CASC3	10	0.173441	0.0217588
CASKIN2__Q8WXE0	Q8WXE0	CASKIN2	Caskin-2	10	0.355672	-0.0303365
CASK__O14936	O14936	CASK	Peripheral plasma membrane protein CASK	26	2.25191	0.171401
CASP10__Q92851	Q92851	CASP10	Caspase-10	5	0.98684	-0.0998706
CASP1__P29466	P29466	CASP1	Caspase-1	9	0.110768	0.0120023
CASP2__P42575	P42575	CASP2	Caspase-2	10	0.660048	-0.0394178
CASP3__P42574	P42574	CASP3	Caspase-3	9	0.0203271	0.00242693
CASP4__P49662	P49662	CASP4	Caspase-4	24	0.114946	0.00573106
CASP6__P55212	P55212	CASP6	Caspase-6	15	3.09673	-0.174228
CASP7__P55210	P55210	CASP7	Caspase-7	21	2.00891	-0.0954455
CASP8AP2__Q9UKL3	Q9UKL3	CASP8AP2	CASP8-associated protein 2	8	0.842859	-0.0405733
CASP8__Q14790	Q14790	CASP8	Caspase-8	8	0.41377	-0.0403226
CASP9__P55211	P55211	CASP9	Caspase-9	9	0.787342	0.0714008
CAST__P20810_6	P20810-6	CAST	Isoform of P20810, Isoform 6 of Calpastatin	83	2.15608	-0.132429
CASZ1__Q86V15	Q86V15	CASZ1	Zinc finger protein castor homolog 1	10	0.00486751	-0.00224701
CAT__P04040	P04040	CAT	Catalase	70	0.528807	-0.0408041
CAV1__Q03135	Q03135	CAV1	Caveolin-1	24	2.41049	-0.1927
CAV2__P51636	P51636	CAV2	Caveolin-2	3	0.688576	0.221188
CAVIN1__Q6NZI2	Q6NZI2	CAVIN1	Caveolae-associated protein 1	48	3.14736	-0.15747
CAVIN2__O95810	O95810	CAVIN2	Caveolae-associated protein 2	2	1.32346	-0.202755
CAVIN3__Q969G5	Q969G5	CAVIN3	Caveolae-associated protein 3	16	0.622029	-0.0587748
CBARP__Q8N350	Q8N350	CBARP	Voltage-dependent calcium channel beta subunit-associated regulatory protein	1	0.61149	0.237458
CBFA2T3__O75081	O75081	CBFA2T3	Protein CBFA2T3	1	0.222096	-0.0749853
CBFB__Q13951	Q13951	CBFB	Core-binding factor subunit beta	19	0.854576	0.0532152
CBFB__Q13951_2	Q13951-2	CBFB_1	Isoform of Q13951, Isoform 2 of Core-binding factor subunit beta	1	0.0655253	0.0270568
CBLB__Q13191	Q13191	CBLB	E3 ubiquitin-protein ligase CBL-B	9	0.82382	0.10066
CBLL1__Q75N03	Q75N03	CBLL1	E3 ubiquitin-protein ligase Hakai	10	0.483116	0.0375946
CBL__P22681	P22681	CBL	E3 ubiquitin-protein ligase CBL	17	0.0322573	-0.000736141
CBR1__P16152	P16152	CBR1	Carbonyl reductase [NADPH] 1	98	2.19833	-0.0723557
CBR3__O75828	O75828	CBR3	Carbonyl reductase [NADPH] 3	18	2.25802	-0.110546
CBR4__Q8N4T8	Q8N4T8	CBR4	3-oxoacyl-[acyl-carrier-protein] reductase	4	0.280797	0.0221716
CBS__P35520	P35520	CBS	Cystathionine beta-synthase	31	0.73554	-0.0584978
CBWD1__Q9BRT8	Q9BRT8	CBWD1	COBW domain-containing protein 1	9	0.342551	0.0339149
CBX1__P83916	P83916	CBX1	Chromobox protein homolog 1	29	0.408624	0.00763905
CBX2__Q14781	Q14781	CBX2	Chromobox protein homolog 2	11	0.0374138	0.00315944
CBX3__Q13185	Q13185	CBX3	Chromobox protein homolog 3	25	1.70187	0.0859309
CBX4__O00257	O00257	CBX4	E3 SUMO-protein ligase CBX4	13	0.0209169	0.0030538
CBX5__P45973	P45973	CBX5	Chromobox protein homolog 5	42	1.6916	0.102195
CBX6__O95503	O95503	CBX6	Chromobox protein homolog 6	3	0.842624	0.11543
CBX8__Q9HC52	Q9HC52	CBX8	Chromobox protein homolog 8	16	0.466195	0.06028
CC2D1A__Q6P1N0	Q6P1N0	CC2D1A	Coiled-coil and C2 domain-containing protein 1A	32	0.765181	-0.0322885
CC2D1B__Q5T0F9	Q5T0F9	CC2D1B	Coiled-coil and C2 domain-containing protein 1B	16	0.245923	-0.0226918
CC2D2A__Q9P2K1	Q9P2K1	CC2D2A	Coiled-coil and C2 domain-containing protein 2A	2	0.707955	0.109412
CCAR1__Q8IX12	Q8IX12	CCAR1	Cell division cycle and apoptosis regulator protein 1	58	0.826681	0.062069
CCAR2__G3V119	G3V119	CCAR2_1	Isoform of Q8N163, Cell cycle and apoptosis regulator protein 2	1	0.671299	0.204579
CCAR2__Q8N163	Q8N163	CCAR2	Cell cycle and apoptosis regulator protein 2	84	1.84141	0.0562947
CCDC102A__Q96A19	Q96A19	CCDC102A	Coiled-coil domain-containing protein 102A	4	0.180171	-0.0204037
CCDC106__Q9BWC9	Q9BWC9	CCDC106	Coiled-coil domain-containing protein 106	4	0.653276	0.0861849
CCDC115__Q96NT0	Q96NT0	CCDC115	Coiled-coil domain-containing protein 115	1	0.196231	0.033208
CCDC117__Q8IWD4	Q8IWD4	CCDC117	Coiled-coil domain-containing protein 117	10	1.13858	0.100114
CCDC124__Q96CT7	Q96CT7	CCDC124	Coiled-coil domain-containing protein 124	26	0.181756	0.0112799
CCDC127__Q96BQ5	Q96BQ5	CCDC127	Coiled-coil domain-containing protein 127	14	1.53541	0.162187
CCDC12__Q8WUD4	Q8WUD4	CCDC12	Coiled-coil domain-containing protein 12	15	0.522447	-0.0438666
CCDC134__Q9H6E4	Q9H6E4	CCDC134	Coiled-coil domain-containing protein 134	15	0.121461	0.0143283
CCDC137__Q6PK04	Q6PK04	CCDC137	Coiled-coil domain-containing protein 137	15	0.284992	0.0619566
CCDC138__Q96M89	Q96M89	CCDC138	Coiled-coil domain-containing protein 138	1	0.0628854	-0.0151728
CCDC149__Q6ZUS6	Q6ZUS6	CCDC149	Coiled-coil domain-containing protein 149	1	0.524413	0.0977704
CCDC14__Q49A88	Q49A88	CCDC14	Coiled-coil domain-containing protein 14	3	0.177701	0.0299322
CCDC174__Q6PII3	Q6PII3	CCDC174	Coiled-coil domain-containing protein 174	6	1.10415	0.172121
CCDC186__Q7Z3E2	Q7Z3E2	CCDC186	Coiled-coil domain-containing protein 186	16	0.488553	0.0470662
CCDC18__Q5T9S5	Q5T9S5	CCDC18	Coiled-coil domain-containing protein 18	5	0.0117185	-0.00222892
CCDC22__O60826	O60826	CCDC22	Coiled-coil domain-containing protein 22	24	2.24454	-0.0553066
CCDC25__Q86WR0	Q86WR0	CCDC25	Coiled-coil domain-containing protein 25	23	0.224714	-0.00674721
CCDC32__Q9BV29	Q9BV29	CCDC32	Coiled-coil domain-containing protein 32	1	0.0740787	0.0303987
CCDC43__Q96MW1	Q96MW1	CCDC43	Coiled-coil domain-containing protein 43	14	0.133581	-0.00675999
CCDC47__Q96A33	Q96A33	CCDC47	PAT complex subunit CCDC47	52	1.00721	0.0829276
CCDC50__Q8IVM0	Q8IVM0	CCDC50	Coiled-coil domain-containing protein 50	15	2.41126	-0.132766
CCDC51__Q96ER9	Q96ER9	CCDC51	Mitochondrial potassium channel	17	0.300107	0.0313041
CCDC57__Q2TAC2	Q2TAC2	CCDC57	Coiled-coil domain-containing protein 57	3	0.890991	-0.123419
CCDC59__Q9P031	Q9P031	CCDC59	Thyroid transcription factor 1-associated protein 26	7	0.0388499	0.0103271
CCDC61__Q9Y6R9	Q9Y6R9	CCDC61	Centrosomal protein CCDC61	3	0.401409	-0.0198145
CCDC66__A2RUB6	A2RUB6	CCDC66	Coiled-coil domain-containing protein 66	1	1.01957	0.0998581
CCDC6__Q16204	Q16204	CCDC6	Coiled-coil domain-containing protein 6	43	0.985833	-0.050405
CCDC71L__Q8N9Z2	Q8N9Z2	CCDC71L	Coiled-coil domain-containing protein 71L	12	3.68174	0.335286
CCDC71__Q8IV32	Q8IV32	CCDC71	Coiled-coil domain-containing protein 71	1	1.76727	-0.119339
CCDC73__Q6ZRK6	Q6ZRK6	CCDC73	Coiled-coil domain-containing protein 73	2	0.57043	-0.0805782
CCDC77__Q9BR77	Q9BR77	CCDC77	Coiled-coil domain-containing protein 77	2	0.372136	0.0258269
CCDC82__Q8N4S0	Q8N4S0	CCDC82	Coiled-coil domain-containing protein 82	6	1.19213	0.0635614
CCDC85B__Q15834	Q15834	CCDC85B	Coiled-coil domain-containing protein 85B	4	1.85055	-0.267787
CCDC85C__A6NKD9	A6NKD9	CCDC85C	Coiled-coil domain-containing protein 85C	6	0.498288	-0.0574188
CCDC86__Q9H6F5	Q9H6F5	CCDC86	Coiled-coil domain-containing protein 86	22	1.19969	0.0628723
CCDC88A__Q3V6T2	Q3V6T2	CCDC88A	Girdin	46	1.94285	-0.0967176
CCDC88C__Q9P219	Q9P219	CCDC88C	Protein Daple	7	1.54848	-0.06384
CCDC90B__Q9GZT6	Q9GZT6	CCDC90B	Coiled-coil domain-containing protein 90B, mitochondrial	6	0.176208	0.0220303
CCDC91__Q7Z6B0	Q7Z6B0	CCDC91	Coiled-coil domain-containing protein 91	22	0.407209	-0.0115219
CCDC93__Q567U6	Q567U6	CCDC93	Coiled-coil domain-containing protein 93	32	0.753784	-0.0298876
CCDC97__Q96F63	Q96F63	CCDC97	Coiled-coil domain-containing protein 97	7	0.600873	0.0492126
CCDC9B__Q6ZUT6	Q6ZUT6	CCDC9B	Coiled-coil domain-containing protein 9B	8	1.06363	0.119981
CCDC9__Q9Y3X0	Q9Y3X0	CCDC9	Coiled-coil domain-containing protein 9	22	0.0348626	0.00263889
CCHCR1__Q8TD31	Q8TD31	CCHCR1	Coiled-coil alpha-helical rod protein 1	3	0.145911	0.0414584
CCL20__P78556	P78556	CCL20	C-C motif chemokine 20	3	1.31684	0.159563
CCM2__Q9BSQ5	Q9BSQ5	CCM2	Cerebral cavernous malformations 2 protein	4	0.00392205	0.000806039
CCN1__O00622	O00622	CCN1	CCN family member 1	17	0.415034	0.108882
CCNA2__P20248	P20248	CCNA2	Cyclin-A2	14	2.05754	0.139937
CCNB1__P14635	P14635	CCNB1	G2/mitotic-specific cyclin-B1	11	0.176485	-0.0225004
CCNB2__O95067	O95067	CCNB2	G2/mitotic-specific cyclin-B2	10	0.537531	0.0667247
CCNC__P24863	P24863	CCNC	Cyclin-C	2	0.424284	-0.0633156
CCND1__P24385	P24385	CCND1	G1/S-specific cyclin-D1	3	2.48267	-0.180061
CCNDBP1__O95273	O95273	CCNDBP1	Cyclin-D1-binding protein 1	3	0.419044	0.0434514
CCNE1__P24864	P24864	CCNE1	G1/S-specific cyclin-E1	1	2.61381	0.113856
CCNH__P51946	P51946	CCNH	Cyclin-H	15	0.81117	-0.0333445
CCNK__O75909	O75909	CCNK	Cyclin-K	14	1.08038	0.0108598
CCNL1__Q9UK58	Q9UK58	CCNL1	Cyclin-L1	5	0.359078	0.0301745
CCNL2__Q96S94	Q96S94	CCNL2	Cyclin-L2	7	0.740008	-0.0744512
CCNQ__Q8N1B3	Q8N1B3	CCNQ	Cyclin-Q	2	0.281256	0.114019
CCNT1__O60563	O60563	CCNT1	Cyclin-T1	16	1.24043	0.0778922
CCNT2__O60583	O60583	CCNT2	Cyclin-T2	7	1.08877	0.0361179
CCNYL1__Q8N7R7	Q8N7R7	CCNYL1	Cyclin-Y-like protein 1	7	1.22088	-0.101491
CCNY__Q8ND76	Q8ND76	CCNY	Cyclin-Y	3	0.786354	0.0607348
CCP110__O43303	O43303	CCP110	Centriolar coiled-coil protein of 110 kDa	3	0.305375	-0.0325508
CCPG1__Q9ULG6	Q9ULG6	CCPG1	Cell cycle progression protein 1	5	0.43543	0.0288994
CCSER2__Q9H7U1	Q9H7U1	CCSER2	Serine-rich coiled-coil domain-containing protein 2	1	0.305592	-0.0684457
CCSMST1__Q4G0I0	Q4G0I0	CCSMST1	Protein CCSMST1	1	0.964783	0.246303
CCS__O14618	O14618	CCS	Copper chaperone for superoxide dismutase	9	0.62347	0.0389876
CCT2__P78371	P78371	CCT2	T-complex protein 1 subunit beta	176	0.449252	-0.0154351
CCT3__P49368	P49368	CCT3	T-complex protein 1 subunit gamma	210	0.379685	-0.0110693
CCT4__P50991	P50991	CCT4	T-complex protein 1 subunit delta	181	0.807492	-0.0270661
CCT5__P48643	P48643	CCT5	T-complex protein 1 subunit epsilon	234	2.23036	-0.0534057
CCT6A__P40227	P40227	CCT6A	T-complex protein 1 subunit zeta	160	0.778857	-0.024286
CCT7__Q99832	Q99832	CCT7	T-complex protein 1 subunit eta	161	2.08212	-0.0553395
CCT8__P50990	P50990	CCT8	T-complex protein 1 subunit theta	227	2.34244	-0.0536207
CCZ1B__P86790	P86790	CCZ1B	Vacuolar fusion protein CCZ1 homolog B	19	0.713366	-0.0297102
CD109__Q6YHK3	Q6YHK3	CD109	CD109 antigen	106	0.237478	0.0212188
CD14__P08571	P08571	CD14	Monocyte differentiation antigen CD14	3	0.566351	0.0881456
CD151__P48509	P48509	CD151	CD151 antigen	8	2.76324	-0.117495
CD274__Q9NZQ7	Q9NZQ7	CD274	Programmed cell death 1 ligand 1	4	1.21405	0.0883953
CD276__Q5ZPR3	Q5ZPR3	CD276	CD276 antigen	10	2.32257	-0.180426
CD2AP__Q9Y5K6	Q9Y5K6	CD2AP	CD2-associated protein	64	0.173005	-0.0120265
CD2BP2__O95400	O95400	CD2BP2	CD2 antigen cytoplasmic tail-binding protein 2	15	0.847688	0.0365738
CD320__Q9NPF0	Q9NPF0	CD320	CD320 antigen	9	1.16403	-0.0555339
CD38__P28907	P28907	CD38	ADP-ribosyl cyclase/cyclic ADP-ribose hydrolase 1	13	4.75561	0.801213
CD40__P25942	P25942	CD40	Tumor necrosis factor receptor superfamily member 5	1	0.0795137	-0.0226669
CD44__P16070	P16070	CD44	CD44 antigen	49	2.15427	-0.0792046
CD46__P15529_2	P15529-2	CD46	Isoform of P15529, Isoform B of Membrane cofactor protein	13	1.1705	0.0883668
CD47__Q08722	Q08722	CD47	Leukocyte surface antigen CD47	9	0.320978	-0.0491586
CD55__P08174	P08174	CD55	Complement decay-accelerating factor	20	4.20495	0.296512
CD58__P19256	P19256	CD58	Lymphocyte function-associated antigen 3	7	0.309729	0.0325543
CD59__P13987	P13987	CD59	CD59 glycoprotein	10	0.0967659	-0.0116502
CD63__P08962	P08962	CD63	CD63 antigen	9	0.975325	-0.120169
CD70__P32970	P32970	CD70	CD70 antigen	9	2.76872	0.237836
CD74__P04233	P04233	CD74	HLA class II histocompatibility antigen gamma chain	20	0.379698	0.039287
CD74__P04233_2	P04233-2	CD74_1	Isoform of P04233, Isoform p35 of HLA class II histocompatibility antigen gamma chain	2	0.45791	-0.0937921
CD81__P60033	P60033	CD81	CD81 antigen	1	1.33691	0.0866619
CD82__P27701	P27701	CD82	CD82 antigen	3	0.151328	-0.0287279
CD99L2__Q8TCZ2	Q8TCZ2	CD99L2	CD99 antigen-like protein 2	14	2.62682	0.324258
CD99__P14209	P14209	CD99	CD99 antigen	3	0.87683	-0.131533
CD9__P21926	P21926	CD9	CD9 antigen	12	0.161853	0.0202925
CDAN1__Q8IWY9	Q8IWY9	CDAN1	Codanin-1	3	1.52685	-0.147079
CDA__P32320	P32320	CDA	Cytidine deaminase	21	0.656991	-0.0577699
CDC123__O75794	O75794	CDC123	Cell division cycle protein 123 homolog	14	0.347567	-0.0268088
CDC16__Q13042	Q13042	CDC16	Cell division cycle protein 16 homolog	29	0.189853	-0.0145428
CDC20__Q12834	Q12834	CDC20	Cell division cycle protein 20 homolog	14	0.227103	0.0155284
CDC23__Q9UJX2	Q9UJX2	CDC23	Cell division cycle protein 23 homolog	23	0.611978	-0.0414717
CDC25B__P30305	P30305	CDC25B	M-phase inducer phosphatase 2	7	1.4121	0.125937
CDC25C__P30307	P30307	CDC25C	M-phase inducer phosphatase 3	10	0.307594	-0.0337599
CDC26__Q8NHZ8	Q8NHZ8	CDC26	Anaphase-promoting complex subunit CDC26	2	0.336992	-0.0517751
CDC27__G5EA36	G5EA36	CDC27_1	Isoform of P30260, Cell division cycle 27, isoform CRA_c	1	0.0832436	-0.0364884
CDC27__P30260	P30260	CDC27	Cell division cycle protein 27 homolog	31	0.641523	0.0273785
CDC34__P49427	P49427	CDC34	Ubiquitin-conjugating enzyme E2 R1	11	0.422906	0.0139127
CDC37L1__Q7L3B6	Q7L3B6	CDC37L1	Hsp90 co-chaperone Cdc37-like 1	6	0.18937	0.00971384
CDC37__K7EKQ2	K7EKQ2	CDC37_2	Isoform of Q16543, Hsp90 co-chaperone Cdc37 (Fragment)	1	0.192969	-0.0198131
CDC37__K7EL68	K7EL68	CDC37_1	Isoform of Q16543, Hsp90 co-chaperone Cdc37 (Fragment)	1	0.253913	0.0757075
CDC37__Q16543	Q16543	CDC37	Hsp90 co-chaperone Cdc37	61	0.512587	-0.0207459
CDC40__O60508	O60508	CDC40	Pre-mRNA-processing factor 17	42	2.32021	0.0404355
CDC42BPA__Q5VT25	Q5VT25	CDC42BPA	Serine/threonine-protein kinase MRCK alpha	41	0.264244	-0.020934
CDC42BPB__Q9Y5S2	Q9Y5S2	CDC42BPB	Serine/threonine-protein kinase MRCK beta	65	0.0750598	0.00395382
CDC42EP1__Q00587	Q00587	CDC42EP1	Cdc42 effector protein 1	12	0.0107754	0.00112087
CDC42EP2__O14613	O14613	CDC42EP2	Cdc42 effector protein 2	3	0.196844	0.0286935
CDC42EP3__Q9UKI2	Q9UKI2	CDC42EP3	Cdc42 effector protein 3	3	0.178549	0.0286307
CDC42EP4__Q9H3Q1	Q9H3Q1	CDC42EP4	Cdc42 effector protein 4	18	1.43793	0.137833
CDC42SE2__Q9NRR3	Q9NRR3	CDC42SE2	CDC42 small effector protein 2	1	0.296494	0.0981956
CDC42__P60953	P60953	CDC42	Cell division control protein 42 homolog	25	2.23618	-0.061968
CDC45__O75419	O75419	CDC45	Cell division control protein 45 homolog	8	0.423849	0.0202153
CDC5L__Q99459	Q99459	CDC5L	Cell division cycle 5-like protein	71	0.772445	0.0539412
CDC6__Q99741	Q99741	CDC6	Cell division control protein 6 homolog	6	0.427057	0.0393518
CDC73__Q6P1J9	Q6P1J9	CDC73	Parafibromin	44	0.717897	0.0106971
CDC7__O00311	O00311	CDC7	Cell division cycle 7-related protein kinase	3	0.0664448	-0.0143018
CDCA2__Q69YH5	Q69YH5	CDCA2	Cell division cycle-associated protein 2	9	0.933817	0.108457
CDCA3__Q99618	Q99618	CDCA3	Cell division cycle-associated protein 3	3	0.970815	-0.0878376
CDCA5__Q96FF9	Q96FF9	CDCA5	Sororin	3	0.388678	0.0418796
CDCA7L__Q96GN5	Q96GN5	CDCA7L	Cell division cycle-associated 7-like protein	6	1.23708	-0.0906708
CDCA7__Q9BWT1	Q9BWT1	CDCA7	Cell division cycle-associated protein 7	1	0.776803	0.404662
CDCA8__Q53HL2	Q53HL2	CDCA8	Borealin	12	0.167693	0.0217407
CDCP1__Q9H5V8	Q9H5V8	CDCP1	CUB domain-containing protein 1	41	0.877054	0.0332018
CDH11__P55287	P55287	CDH11	Cadherin-11	35	3.46586	0.488526
CDH1__P12830	P12830	CDH1	Cadherin-1	12	0.555423	-0.0766933
CDHR3__Q6ZTQ4	Q6ZTQ4	CDHR3	Cadherin-related family member 3	1	1.09781	-0.18548
CDIN1__Q9Y2V0	Q9Y2V0	CDIN1	CDAN1-interacting nuclease 1	1	0.258527	0.0502223
CDIPT__O14735	O14735	CDIPT	CDP-diacylglycerol--inositol 3-phosphatidyltransferase	8	0.197446	-0.0294981
CDK10__Q15131	Q15131	CDK10	Cyclin-dependent kinase 10	1	0.0580441	-0.0154736
CDK11A__Q9UQ88	Q9UQ88	CDK11A	Cyclin-dependent kinase 11A	7	1.01337	0.068864
CDK11B__P21127	P21127	CDK11B	Cyclin-dependent kinase 11B	65	0.652047	0.0349486
CDK12__Q9NYV4	Q9NYV4	CDK12	Cyclin-dependent kinase 12	21	0.801967	0.0469784
CDK13__Q14004	Q14004	CDK13	Cyclin-dependent kinase 13	30	0.5785	-0.0369276
CDK13__Q14004_2	Q14004-2	CDK13_1	Isoform of Q14004, Isoform 2 of Cyclin-dependent kinase 13	1	0.0625511	-0.0286349
CDK16__Q00536	Q00536	CDK16	Cyclin-dependent kinase 16	9	0.573438	-0.0290042
CDK17__Q00537	Q00537	CDK17	Cyclin-dependent kinase 17	5	0.000265706	3.38613e-05
CDK19__Q9BWU1	Q9BWU1	CDK19	Cyclin-dependent kinase 19	11	1.28957	-0.0957275
CDK1__P06493	P06493	CDK1	Cyclin-dependent kinase 1	52	2.09478	-0.0823537
CDK20__Q8IZL9	Q8IZL9	CDK20	Cyclin-dependent kinase 20	1	0.398766	-0.0625496
CDK2AP1__O14519	O14519	CDK2AP1	Cyclin-dependent kinase 2-associated protein 1	3	0.26401	0.0273694
CDK2__P24941	P24941	CDK2	Cyclin-dependent kinase 2	26	0.17855	0.0104623
CDK4__F8W1L8	F8W1L8	CDK4_1	Isoform of P11802, Cyclin-dependent kinase 4 (Fragment)	1	0.0797628	0.0338228
CDK4__P11802	P11802	CDK4	Cyclin-dependent kinase 4	19	1.9737	-0.137789
CDK5RAP1__Q96SZ6_3	Q96SZ6-3	CDK5RAP1	Isoform of Q96SZ6, Isoform 3 of Mitochondrial tRNA methylthiotransferase CDK5RAP1	20	0.432581	0.0384142
CDK5RAP2__Q96SN8	Q96SN8	CDK5RAP2	CDK5 regulatory subunit-associated protein 2	22	0.851734	0.0359316
CDK5RAP3__Q96JB5	Q96JB5	CDK5RAP3	CDK5 regulatory subunit-associated protein 3	30	2.35146	0.0893117
CDK5__Q00535	Q00535	CDK5	Cyclin-dependent-like kinase 5	15	0.69683	0.0491874
CDK6__Q00534	Q00534	CDK6	Cyclin-dependent kinase 6	7	3.33071	-0.269615
CDK7__P50613	P50613	CDK7	Cyclin-dependent kinase 7	12	0.994328	-0.0415646
CDK8__P49336	P49336	CDK8	Cyclin-dependent kinase 8	2	0.348902	0.0395107
CDK9__P50750	P50750	CDK9	Cyclin-dependent kinase 9	21	1.2256	0.0564212
CDKAL1__Q5VV42	Q5VV42	CDKAL1	Threonylcarbamoyladenosine tRNA methylthiotransferase	18	0.0260875	-0.00159154
CDKL3__Q8IVW4	Q8IVW4	CDKL3	Cyclin-dependent kinase-like 3	3	0.322023	-0.0820167
CDKN1A__P38936	P38936	CDKN1A	Cyclin-dependent kinase inhibitor 1	5	0.164549	-0.0230339
CDKN1B__P46527	P46527	CDKN1B	Cyclin-dependent kinase inhibitor 1B	2	0.019263	0.00839056
CDKN2AIPNL__Q96HQ2	Q96HQ2	CDKN2AIPNL	CDKN2AIP N-terminal-like protein	1	0.553439	-0.144271
CDKN2AIP__Q9NXV6	Q9NXV6	CDKN2AIP	CDKN2A-interacting protein	20	0.866607	0.0215207
CDKN2A__P42771	P42771	CDKN2A	Cyclin-dependent kinase inhibitor 2A	18	0.675076	-0.0528936
CDKN2A__Q8N726	Q8N726	CDKN2A_1	Isoform of P42771, Tumor suppressor ARF	7	1.85439	-0.335348
CDKN2B__P42772	P42772	CDKN2B	Cyclin-dependent kinase 4 inhibitor B	1	2.31863	0.208381
CDKN2C__P42773	P42773	CDKN2C	Cyclin-dependent kinase 4 inhibitor C	3	1.61189	-0.183836
CDKN3__Q16667	Q16667	CDKN3	Cyclin-dependent kinase inhibitor 3	4	0.626293	-0.0980132
CDPF1__Q6NVV7	Q6NVV7	CDPF1	Cysteine-rich DPF motif domain-containing protein 1	4	0.496151	0.109426
CDR2L__Q86X02	Q86X02	CDR2L	Cerebellar degeneration-related protein 2-like	5	2.04684	-0.102647
CDR2__Q01850	Q01850	CDR2	Cerebellar degeneration-related protein 2	3	0.394004	-0.0532972
CDS2__O95674	O95674	CDS2	Phosphatidate cytidylyltransferase 2	5	0.153425	0.0205376
CDT1__Q9H211	Q9H211	CDT1	DNA replication factor Cdt1	2	0.129044	0.0217918
CDV3__Q9UKY7	Q9UKY7	CDV3	Protein CDV3 homolog	29	0.495526	-0.0374842
CDYL__Q9Y232	Q9Y232	CDYL	Chromodomain Y-like protein	18	1.83424	-0.0909896
CEBPB__P17676	P17676	CEBPB	CCAAT/enhancer-binding protein beta	15	5.05829	1.07926
CEBPD__P49716	P49716	CEBPD	CCAAT/enhancer-binding protein delta	2	0.515911	0.0280547
CEBPZOS__A8MTT3	A8MTT3	CEBPZOS	Protein CEBPZOS	1	0.0574797	-0.0121864
CEBPZ__Q03701	Q03701	CEBPZ	CCAAT/enhancer-binding protein zeta	93	2.08765	0.070981
CELF1__Q92879	Q92879	CELF1	CUGBP Elav-like family member 1	40	1.33598	-0.0613742
CELSR1__Q9NYQ6	Q9NYQ6	CELSR1	Cadherin EGF LAG seven-pass G-type receptor 1	2	1.13989	-0.170333
CELSR3__Q9NYQ7	Q9NYQ7	CELSR3	Cadherin EGF LAG seven-pass G-type receptor 3	1	0.368163	0.136148
CEMIP2__Q9UHN6	Q9UHN6	CEMIP2	Cell surface hyaluronidase	60	3.40257	0.226462
CEMIP__Q8WUJ3	Q8WUJ3	CEMIP	Cell migration-inducing and hyaluronan-binding protein	11	1.51005	0.161951
CENPB__P07199	P07199	CENPB	Major centromere autoantigen B	9	1.52021	0.11179
CENPC__Q03188	Q03188	CENPC	Centromere protein C	13	0.0406595	0.00841549
CENPE__Q02224	Q02224	CENPE	Centromere-associated protein E	9	0.914602	0.0611976
CENPF__P49454	P49454	CENPF	Centromere protein F	91	0.25116	0.0157299
CENPH__Q9H3R5	Q9H3R5	CENPH	Centromere protein H	10	0.364932	-0.0158518
CENPI__Q92674	Q92674	CENPI	Centromere protein I	5	0.0231647	-0.00565751
CENPJ__Q9HC77	Q9HC77	CENPJ	Centromere protein J	4	0.236632	-0.05814
CENPK__Q9BS16	Q9BS16	CENPK	Centromere protein K	2	0.133885	0.0192327
CENPL__Q8N0S6	Q8N0S6	CENPL	Centromere protein L	3	0.0687684	-0.0102538
CENPM__Q9NSP4	Q9NSP4	CENPM	Centromere protein M	2	0.942391	0.106035
CENPN__Q96H22	Q96H22	CENPN	Centromere protein N	4	0.309291	-0.0470322
CENPO__Q9BU64	Q9BU64	CENPO	Centromere protein O	2	0.0863711	-0.0186149
CENPP__Q6IPU0	Q6IPU0	CENPP	Centromere protein P	1	0.148716	0.0323806
CENPQ__Q7L2Z9	Q7L2Z9	CENPQ	Centromere protein Q	7	0.350024	0.0869293
CENPS__Q8N2Z9	Q8N2Z9	CENPS	Centromere protein S	4	1.08175	-0.0607033
CENPT__Q96BT3	Q96BT3	CENPT	Centromere protein T	3	0.546486	-0.106535
CENPU__Q71F23	Q71F23	CENPU	Centromere protein U	10	1.17742	0.118508
CENPV__Q7Z7K6	Q7Z7K6	CENPV	Centromere protein V	11	0.110127	0.0184798
CENPX__A8MT69	A8MT69	CENPX	Centromere protein X	1	0.197436	-0.0181496
CEP104__O60308	O60308	CEP104	Centrosomal protein of 104 kDa	3	0.38265	0.0816737
CEP120__Q8N960	Q8N960	CEP120	Centrosomal protein of 120 kDa	2	0.810573	-0.0680476
CEP128__Q6ZU80	Q6ZU80	CEP128	Centrosomal protein of 128 kDa	6	0.619191	0.0252725
CEP131__Q9UPN4	Q9UPN4	CEP131	Centrosomal protein of 131 kDa	26	0.727135	0.0493742
CEP135__Q66GS9	Q66GS9	CEP135	Centrosomal protein of 135 kDa	15	0.247328	-0.0208899
CEP152__O94986	O94986	CEP152	Centrosomal protein of 152 kDa	8	1.37482	0.0979855
CEP164__Q9UPV0	Q9UPV0	CEP164	Centrosomal protein of 164 kDa	3	0.155594	-0.0295147
CEP170B__Q9Y4F5	Q9Y4F5	CEP170B	Centrosomal protein of 170 kDa protein B	24	0.59506	-0.0217554
CEP170__Q5SW79	Q5SW79	CEP170	Centrosomal protein of 170 kDa	53	1.88429	-0.08146
CEP192__Q8TEP8	Q8TEP8	CEP192	Centrosomal protein of 192 kDa	14	0.14823	-0.0115525
CEP20__Q96NB1	Q96NB1	CEP20	Centrosomal protein 20	1	0.98713	-0.123046
CEP250__Q9BV73	Q9BV73	CEP250	Centrosome-associated protein CEP250	14	1.67214	-0.127001
CEP290__O15078	O15078	CEP290	Centrosomal protein of 290 kDa	25	1.28119	-0.0483555
CEP295__Q9C0D2	Q9C0D2	CEP295	Centrosomal protein of 295 kDa	3	0.223102	-0.0398801
CEP350__Q5VT06	Q5VT06	CEP350	Centrosome-associated protein 350	11	0.572175	0.0397991
CEP41__Q9BYV8	Q9BYV8	CEP41	Centrosomal protein of 41 kDa	17	0.7934	0.0426576
CEP43__O95684	O95684	CEP43	Centrosomal protein 43	13	0.0492974	0.00341054
CEP44__Q9C0F1	Q9C0F1	CEP44	Centrosomal protein of 44 kDa	7	0.489046	0.0382681
CEP55__Q53EZ4	Q53EZ4	CEP55	Centrosomal protein of 55 kDa	17	1.15609	-0.0730403
CEP63__Q96MT8	Q96MT8	CEP63	Centrosomal protein of 63 kDa	3	0.0663225	-0.0199936
CEP68__Q76N32	Q76N32	CEP68	Centrosomal protein of 68 kDa	2	0.0195883	0.00459432
CEP72__Q9P209	Q9P209	CEP72	Centrosomal protein of 72 kDa	1	1.85835	-0.186014
CEP76__Q8TAP6	Q8TAP6	CEP76	Centrosomal protein of 76 kDa	12	0.157422	0.0129937
CEP78__Q5JTW2	Q5JTW2	CEP78	Centrosomal protein of 78 kDa	4	0.614182	0.0727297
CEP83__Q9Y592	Q9Y592	CEP83	Centrosomal protein of 83 kDa	8	0.588152	-0.022663
CEP85__Q6P2H3	Q6P2H3	CEP85	Centrosomal protein of 85 kDa	9	0.63486	-0.0313475
CEP89__Q96ST8	Q96ST8	CEP89	Centrosomal protein of 89 kDa	1	0.173937	0.0766307
CEP97__Q8IW35	Q8IW35	CEP97	Centrosomal protein of 97 kDa	23	1.29379	-0.0412441
CEPT1__Q9Y6K0	Q9Y6K0	CEPT1	Choline/ethanolaminephosphotransferase 1	4	0.115187	0.0253654
CERS2__Q96G23	Q96G23	CERS2	Ceramide synthase 2	14	0.822217	-0.0971307
CERS5__Q8N5B7	Q8N5B7	CERS5	Ceramide synthase 5	2	0.746792	-0.0960352
CERS6__Q6ZMG9	Q6ZMG9	CERS6	Ceramide synthase 6	4	0.337861	-0.0537139
CERT1__Q9Y5P4	Q9Y5P4	CERT1	Ceramide transfer protein	25	2.5243	-0.115165
CES1__P23141	P23141	CES1	Liver carboxylesterase 1	25	1.01664	0.0806429
CES2__O00748	O00748	CES2	Cocaine esterase	1	1.41591	0.506653
CETN2__P41208	P41208	CETN2	Centrin-2	12	1.43395	0.079763
CETN3__O15182	O15182	CETN3	Centrin-3	7	0.399879	0.0609386
CFAP100__Q494V2	Q494V2	CFAP100	Cilia- and flagella-associated protein 100	2	0.0532402	0.0283922
CFAP20__Q9Y6A4	Q9Y6A4	CFAP20	Cilia- and flagella-associated protein 20	10	0.507432	-0.0537985
CFAP251__Q8TBY9	Q8TBY9	CFAP251	Cilia- and flagella-associated protein 251	1	1.07415	0.157381
CFAP298__P57076	P57076	CFAP298	Cilia- and flagella-associated protein 298	9	1.19869	-0.0638336
CFAP36__Q96G28	Q96G28	CFAP36	Cilia- and flagella-associated protein 36	7	1.43166	-0.074895
CFAP410__O43822	O43822	CFAP410	Cilia- and flagella-associated protein 410	2	0.154108	-0.0250905
CFAP418__Q96NL8	Q96NL8	CFAP418	Cilia- and flagella-associated protein 418	1	0.437892	-0.0984861
CFAP97__Q9P2B7	Q9P2B7	CFAP97	Cilia- and flagella-associated protein 97	4	2.06412	-0.12
CFB__P00751	P00751	CFB	Complement factor B	2	2.85431	0.589783
CFDP1__Q9UEE9	Q9UEE9	CFDP1	Craniofacial development protein 1	19	0.122098	0.0239685
CFL1__E9PP50	E9PP50	CFL1_1	Isoform of P23528, Cofilin, non-muscle isoform (Fragment)	1	0.212345	0.152939
CFL1__P23528	P23528	CFL1	Cofilin-1	157	0.401295	0.0379713
CFL2__Q9Y281	Q9Y281	CFL2	Cofilin-2	30	2.88203	-0.176106
CGAS__Q8N884	Q8N884	CGAS	Cyclic GMP-AMP synthase	41	0.425067	-0.144362
CGGBP1__Q9UFW8	Q9UFW8	CGGBP1	CGG triplet repeat-binding protein 1	11	0.83238	0.0411461
CGN__Q9P2M7	Q9P2M7	CGN	Cingulin	1	0.188062	-0.0545793
CGREF1__Q99674	Q99674	CGREF1	Cell growth regulator with EF hand domain protein 1	1	0.323656	0.0562723
CHAC2__Q8WUX2	Q8WUX2	CHAC2	Glutathione-specific gamma-glutamylcyclotransferase 2	10	0.216341	-0.0228297
CHAF1A__Q13111	Q13111	CHAF1A	Chromatin assembly factor 1 subunit A	20	3.38403	0.10739
CHAF1B__Q13112	Q13112	CHAF1B	Chromatin assembly factor 1 subunit B	21	2.31777	0.0950372
CHAMP1__Q96JM3	Q96JM3	CHAMP1	Chromosome alignment-maintaining phosphoprotein 1	51	1.31344	0.0825817
CHCHD10__Q8WYQ3	Q8WYQ3	CHCHD10	Coiled-coil-helix-coiled-coil-helix domain-containing protein 10, mitochondrial	2	0.147249	0.0250436
CHCHD1__Q96BP2	Q96BP2	CHCHD1	Coiled-coil-helix-coiled-coil-helix domain-containing protein 1	3	0.259843	0.0243285
CHCHD2__Q9Y6H1	Q9Y6H1	CHCHD2	Coiled-coil-helix-coiled-coil-helix domain-containing protein 2	9	1.25901	0.0671596
CHCHD3__Q9NX63	Q9NX63	CHCHD3	MICOS complex subunit MIC19	38	0.665957	0.0526184
CHCHD4__Q8N4Q1	Q8N4Q1	CHCHD4	Mitochondrial intermembrane space import and assembly protein 40	10	1.6342	0.133686
CHCHD5__Q9BSY4	Q9BSY4	CHCHD5	Coiled-coil-helix-coiled-coil-helix domain-containing protein 5	4	0.535885	-0.0474554
CHCHD6__Q9BRQ6	Q9BRQ6	CHCHD6	MICOS complex subunit MIC25	5	0.035674	-0.00346284
CHD1L__Q86WJ1	Q86WJ1	CHD1L	Chromodomain-helicase-DNA-binding protein 1-like	43	1.35149	-0.0694207
CHD1__A0A087WVF4	A0A087WVF4	CHD1_1	Isoform of O14646, Chromodomain-helicase-DNA-binding protein 1 (Fragment)	1	0.0652554	-0.01638
CHD1__O14646	O14646	CHD1	Chromodomain-helicase-DNA-binding protein 1	38	0.726938	-0.0373745
CHD2__O14647	O14647	CHD2	Chromodomain-helicase-DNA-binding protein 2	38	0.139287	-0.0296641
CHD3__Q12873	Q12873	CHD3	Chromodomain-helicase-DNA-binding protein 3	81	0.526787	-0.0271874
CHD4__Q14839	Q14839	CHD4	Chromodomain-helicase-DNA-binding protein 4	144	0.377844	-0.0238033
CHD5__Q8TDI0	Q8TDI0	CHD5	Chromodomain-helicase-DNA-binding protein 5	19	0.320539	-0.0204382
CHD6__Q8TD26	Q8TD26	CHD6	Chromodomain-helicase-DNA-binding protein 6	8	0.20312	0.032672
CHD7__Q9P2D1	Q9P2D1	CHD7	Chromodomain-helicase-DNA-binding protein 7	29	0.0736362	0.00820701
CHD8__Q9HCK8	Q9HCK8	CHD8	Chromodomain-helicase-DNA-binding protein 8	57	0.048699	-0.0031077
CHD9__Q3L8U1	Q3L8U1	CHD9	Chromodomain-helicase-DNA-binding protein 9	14	1.2037	-0.0771723
CHDH__Q8NE62	Q8NE62	CHDH	Choline dehydrogenase, mitochondrial	3	0.0305159	-0.0038458
CHEK1__O14757	O14757	CHEK1	Serine/threonine-protein kinase Chk1	17	0.286139	-0.0505131
CHEK2__O96017	O96017	CHEK2	Serine/threonine-protein kinase Chk2	13	0.733245	-0.0521627
CHERP__Q8IWX8	Q8IWX8	CHERP	Calcium homeostasis endoplasmic reticulum protein	45	0.483783	0.029534
CHID1__Q9BWS9	Q9BWS9	CHID1	Chitinase domain-containing protein 1	17	0.965361	0.0421642
CHKA__P35790	P35790	CHKA	Choline kinase alpha	5	1.52868	0.1253
CHKB__Q9Y259	Q9Y259	CHKB	Choline/ethanolamine kinase	6	0.00538459	-0.000511208
CHML__P26374	P26374	CHML	Rab proteins geranylgeranyltransferase component A 2	8	2.55785	-0.164893
CHMP1A__Q9HD42	Q9HD42	CHMP1A	Charged multivesicular body protein 1a	16	0.800248	-0.0213977
CHMP1B__Q7LBR1	Q7LBR1	CHMP1B	Charged multivesicular body protein 1b	19	2.12717	0.131318
CHMP2A__O43633	O43633	CHMP2A	Charged multivesicular body protein 2a	27	0.665485	-0.0272285
CHMP2B__Q9UQN3	Q9UQN3	CHMP2B	Charged multivesicular body protein 2b	19	1.83883	-0.072432
CHMP3__Q9Y3E7	Q9Y3E7	CHMP3	Charged multivesicular body protein 3	8	0.990257	-0.0951549
CHMP4A__Q9BY43	Q9BY43	CHMP4A	Charged multivesicular body protein 4a	27	0.329216	-0.0350453
CHMP4B__Q9H444	Q9H444	CHMP4B	Charged multivesicular body protein 4b	27	0.196602	0.0134441
CHMP5__Q9NZZ3	Q9NZZ3	CHMP5	Charged multivesicular body protein 5	13	0.706374	0.030032
CHMP6__Q96FZ7	Q96FZ7	CHMP6	Charged multivesicular body protein 6	10	0.227734	0.0251849
CHMP7__Q8WUX9	Q8WUX9	CHMP7	Charged multivesicular body protein 7	11	0.289123	-0.0341572
CHM__P24386	P24386	CHM	Rab proteins geranylgeranyltransferase component A 1	8	0.128799	-0.0172367
CHN1__P15882	P15882	CHN1	N-chimaerin	2	0.0623595	0.0131181
CHORDC1__Q9UHD1	Q9UHD1	CHORDC1	Cysteine and histidine-rich domain-containing protein 1	39	2.71519	-0.0796753
CHP1__Q99653	Q99653	CHP1	Calcineurin B homologous protein 1	12	1.18572	0.040335
CHPF2__Q9P2E5	Q9P2E5	CHPF2	Chondroitin sulfate glucuronyltransferase	17	1.97696	0.0681983
CHPF__Q8IZ52	Q8IZ52	CHPF	Chondroitin sulfate synthase 2	3	0.736837	0.125525
CHPT1__Q8WUD6	Q8WUD6	CHPT1	Cholinephosphotransferase 1	1	0.146776	0.0232865
CHRAC1__Q9NRG0	Q9NRG0	CHRAC1	Chromatin accessibility complex protein 1	10	1.0399	-0.0699389
CHST11__Q9NPF2	Q9NPF2	CHST11	Carbohydrate sulfotransferase 11	5	0.1059	0.0184753
CHST12__Q9NRB3	Q9NRB3	CHST12	Carbohydrate sulfotransferase 12	4	0.846788	0.0634239
CHST14__Q8NCH0	Q8NCH0	CHST14	Carbohydrate sulfotransferase 14	7	1.55324	-0.126577
CHST3__Q7LGC8	Q7LGC8	CHST3	Carbohydrate sulfotransferase 3	2	0.685686	-0.0945042
CHST7__Q9NS84	Q9NS84	CHST7	Carbohydrate sulfotransferase 7	1	0.433334	-0.190412
CHSY1__Q86X52	Q86X52	CHSY1	Chondroitin sulfate synthase 1	7	0.0145259	0.00178117
CHTF18__Q8WVB6	Q8WVB6	CHTF18	Chromosome transmission fidelity protein 18 homolog	12	0.0469862	0.00296328
CHTF8__P0CG13	P0CG13	CHTF8	Chromosome transmission fidelity protein 8 homolog	3	0.00948992	0.00193115
CHTOP__Q9Y3Y2	Q9Y3Y2	CHTOP	Chromatin target of PRMT1 protein	25	0.0388438	-0.0110178
CHUK__O15111	O15111	CHUK	Inhibitor of nuclear factor kappa-B kinase subunit alpha	20	1.0404	-0.0402159
CHURC1__Q8WUH1	Q8WUH1	CHURC1	Protein Churchill	3	1.7289	-0.212518
CIAO1__O76071	O76071	CIAO1	Probable cytosolic iron-sulfur protein assembly protein CIAO1	12	0.269694	-0.0138573
CIAO2A__Q9H5X1	Q9H5X1	CIAO2A	Cytosolic iron-sulfur assembly component 2A	4	1.25414	-0.0653299
CIAO2B__Q9Y3D0	Q9Y3D0	CIAO2B	Cytosolic iron-sulfur assembly component 2B	4	0.359792	-0.163071
CIAO3__Q9H6Q4	Q9H6Q4	CIAO3	Cytosolic iron-sulfur assembly component 3	5	0.0714148	0.00817672
CIAPIN1__Q6FI81	Q6FI81	CIAPIN1	Anamorsin	35	1.18407	-0.0737073
CIC__I3L2J0	I3L2J0	CIC	Isoform of Q96RK0, Protein capicua homolog	27	0.295981	-0.00955217
CINP__Q9BW66	Q9BW66	CINP	Cyclin-dependent kinase 2-interacting protein	4	0.286446	0.0256959
CIP2A__Q8TCG1	Q8TCG1	CIP2A	Protein CIP2A	26	2.51178	-0.114803
CIR1__Q86X95	Q86X95	CIR1	Corepressor interacting with RBPJ 1	5	0.109058	0.00908708
CIRBP__Q14011	Q14011	CIRBP	Cold-inducible RNA-binding protein	25	0.554268	0.0480916
CISD1__Q9NZ45	Q9NZ45	CISD1	CDGSH iron-sulfur domain-containing protein 1	20	1.29077	0.0774408
CISD2__Q8N5K1	Q8N5K1	CISD2	CDGSH iron-sulfur domain-containing protein 2	19	0.203045	0.0240437
CISD3__P0C7P0	P0C7P0	CISD3	CDGSH iron-sulfur domain-containing protein 3, mitochondrial	9	0.691802	-0.0381842
CIT__O14578_4	O14578-4	CIT	Isoform of O14578, Isoform 4 of Citron Rho-interacting kinase	49	3.01566	-0.0499411
CIZ1__Q9ULV3	Q9ULV3	CIZ1	Cip1-interacting zinc finger protein	12	2.45271	0.224414
CKAP2L__Q8IYA6	Q8IYA6	CKAP2L	Cytoskeleton-associated protein 2-like	5	0.218997	0.0353673
CKAP2__Q8WWK9_5	Q8WWK9-5	CKAP2	Isoform of Q8WWK9, Isoform 3 of Cytoskeleton-associated protein 2	27	0.127172	0.037315
CKAP4__Q07065	Q07065	CKAP4	Cytoskeleton-associated protein 4	106	1.05269	-0.0346139
CKAP5__Q14008	Q14008	CKAP5	Cytoskeleton-associated protein 5	163	0.764764	-0.0580386
CKB__P12277	P12277	CKB	Creatine kinase B-type	140	2.89485	-0.119793
CKLF__Q9UBR5	Q9UBR5	CKLF	Chemokine-like factor	3	0.531658	0.0790629
CKMT2__P17540	P17540	CKMT2	Creatine kinase S-type, mitochondrial	4	1.02476	-0.110177
CKS1B__P61024	P61024	CKS1B	Cyclin-dependent kinases regulatory subunit 1	1	0.818371	-0.0645578
CKS2__P33552	P33552	CKS2	Cyclin-dependent kinases regulatory subunit 2	3	0.251889	0.0209604
CLASP1__Q7Z460	Q7Z460	CLASP1	CLIP-associating protein 1	57	1.33906	-0.0677772
CLASP1__Q7Z460_4	Q7Z460-4	CLASP1_1	Isoform of Q7Z460, Isoform 4 of CLIP-associating protein 1	1	0.95578	-0.20094
CLASP2__O75122_3	O75122-3	CLASP2	Isoform of O75122, Isoform 3 of CLIP-associating protein 2	30	0.0195156	-0.00111874
CLASRP__Q8N2M8	Q8N2M8	CLASRP	CLK4-associating serine/arginine rich protein	10	1.28533	0.0826436
CLCC1__Q96S66	Q96S66	CLCC1	Chloride channel CLIC-like protein 1	25	0.437651	0.0242781
CLCN3__P51790_2	P51790-2	CLCN3	Isoform of P51790, Isoform 2 of H(+)/Cl(-) exchange transporter 3	5	0.17312	0.0111738
CLCN5__P51795	P51795	CLCN5	H(+)/Cl(-) exchange transporter 5	5	0.672161	-0.0632652
CLCN6__P51797	P51797	CLCN6	Chloride transport protein 6	1	0.0351708	-0.00462145
CLCN7__P51798	P51798	CLCN7	H(+)/Cl(-) exchange transporter 7	12	0.898148	0.0618203
CLCNKB__P51801	P51801	CLCNKB	Chloride channel protein ClC-Kb	2	0.0372547	-0.00405863
CLDN1__O95832	O95832	CLDN1	Claudin-1	1	1.15768	0.0965139
CLDND1__Q9NY35	Q9NY35	CLDND1	Claudin domain-containing protein 1	3	0.361753	-0.0429024
CLEC16A__Q2KHT3	Q2KHT3	CLEC16A	Protein CLEC16A	8	1.18536	-0.0570746
CLEC3B__P05452	P05452	CLEC3B	Tetranectin	1	0.00481539	-0.00345113
CLGN__O14967	O14967	CLGN	Calmegin	42	0.837105	0.0718634
CLIC1__O00299	O00299	CLIC1	Chloride intracellular channel protein 1	93	2.19815	-0.159716
CLIC3__O95833	O95833	CLIC3	Chloride intracellular channel protein 3	13	4.26767	-0.587192
CLIC4__Q9Y696	Q9Y696	CLIC4	Chloride intracellular channel protein 4	52	0.50186	-0.0270336
CLINT1__Q14677	Q14677	CLINT1	Clathrin interactor 1	41	1.87171	0.0607046
CLINT1__Q14677_3	Q14677-3	CLINT1_1	Isoform of Q14677, Isoform 3 of Clathrin interactor 1	2	0.0497078	-0.00739739
CLIP1__P30622_2	P30622-2	CLIP1	Isoform of P30622, Isoform 3 of CAP-Gly domain-containing linker protein 1	64	2.23021	-0.0421042
CLIP2__Q9UDT6	Q9UDT6	CLIP2	CAP-Gly domain-containing linker protein 2	16	0.727256	-0.0281255
CLIP4__Q8N3C7	Q8N3C7	CLIP4	CAP-Gly domain-containing linker protein 4	1	0.306503	0.0644483
CLK1__P49759	P49759	CLK1	Dual specificity protein kinase CLK1	6	0.16681	-0.0252036
CLK2__P49760	P49760	CLK2	Dual specificity protein kinase CLK2	4	1.87474	-0.140071
CLK3__P49761	P49761	CLK3	Dual specificity protein kinase CLK3	4	0.915764	-0.105832
CLK4__Q9HAZ1	Q9HAZ1	CLK4	Dual specificity protein kinase CLK4	2	0.959756	-0.0839264
CLMN__Q96JQ2	Q96JQ2	CLMN	Calmin	2	0.626846	0.154801
CLMP__Q9H6B4	Q9H6B4	CLMP	CXADR-like membrane protein	10	1.38877	0.138399
CLN5__O75503	O75503	CLN5	Ceroid-lipofuscinosis neuronal protein 5	13	0.192149	0.0274776
CLN6__Q9NWW5	Q9NWW5	CLN6	Ceroid-lipofuscinosis neuronal protein 6	2	0.0643682	0.024627
CLNS1A__P54105	P54105	CLNS1A	Methylosome subunit pICln	16	0.157498	-0.00892727
CLOCK__O15516	O15516	CLOCK	Circadian locomoter output cycles protein kaput	4	0.00356209	-0.000589447
CLP1__Q92989	Q92989	CLP1	Polyribonucleotide 5'-hydroxyl-kinase Clp1	10	0.0939564	-0.0107561
CLPB__Q9H078_2	Q9H078-2	CLPB	Isoform of Q9H078, Isoform 2 of Caseinolytic peptidase B protein homolog	26	0.43392	-0.0227437
CLPP__Q16740	Q16740	CLPP	ATP-dependent Clp protease proteolytic subunit, mitochondrial	24	0.475223	0.0314396
CLPTM1L__G5E9Z2	G5E9Z2	CLPTM1L_1	Isoform of Q96KA5, Cisplatin resistance related protein CRR9p, isoform CRA_c	3	0.0660756	-0.0134949
CLPTM1L__Q96KA5	Q96KA5	CLPTM1L	Cleft lip and palate transmembrane protein 1-like protein	25	0.630616	0.0656382
CLPTM1__O96005	O96005	CLPTM1	Cleft lip and palate transmembrane protein 1	24	0.394618	0.0389235
CLPX__O76031	O76031	CLPX	ATP-dependent Clp protease ATP-binding subunit clpX-like, mitochondrial	44	0.0298413	0.00259612
CLSPN__Q9HAW4	Q9HAW4	CLSPN	Claspin	18	2.83266	0.146866
CLSTN1__O94985	O94985	CLSTN1	Calsyntenin-1	8	0.312609	0.0175572
CLTA__P09496_2	P09496-2	CLTA	Isoform of P09496, Isoform Non-brain of Clathrin light chain A	26	0.497816	0.0654259
CLTB__P09497_2	P09497-2	CLTB	Isoform of P09497, Isoform Non-brain of Clathrin light chain B	19	0.469714	-0.0442671
CLTC__Q00610	Q00610	CLTC	Clathrin heavy chain 1	365	0.282755	0.0116549
CLUAP1__Q96AJ1	Q96AJ1	CLUAP1	Clusterin-associated protein 1	2	0.0683829	-0.0134208
CLUH__A0A494C0R8	A0A494C0R8	CLUH_1	Isoform of O75153, Clustered mitochondria protein homolog	8	0.123807	-0.0286123
CLUH__O75153	O75153	CLUH	Clustered mitochondria protein homolog	76	3.77919	-0.111837
CLU__P10909	P10909	CLU	Clusterin	1	0.0473121	0.0275259
CMAS__Q8NFW8	Q8NFW8	CMAS	N-acylneuraminate cytidylyltransferase	35	1.41248	-0.0258619
CMBL__Q96DG6	Q96DG6	CMBL	Carboxymethylenebutenolidase homolog	24	2.80778	-0.120116
CMC1__Q7Z7K0	Q7Z7K0	CMC1	COX assembly mitochondrial protein homolog	7	0.219842	0.0392632
CMC2__Q9NRP2	Q9NRP2	CMC2	COX assembly mitochondrial protein 2 homolog	8	0.587887	-0.0259061
CMC4__P56277	P56277	CMC4	Cx9C motif-containing protein 4	1	0.0625592	-0.0118171
CMIP__Q8IY22	Q8IY22	CMIP	C-Maf-inducing protein	7	0.187956	-0.0256058
CMPK1__P30085	P30085	CMPK1	UMP-CMP kinase	29	0.983306	-0.026546
CMSS1__Q9BQ75	Q9BQ75	CMSS1	Protein CMSS1	18	1.40231	0.092067
CMTM3__Q96MX0	Q96MX0	CMTM3	CKLF-like MARVEL transmembrane domain-containing protein 3	2	0.792306	-0.100243
CMTM4__Q8IZR5	Q8IZR5	CMTM4	CKLF-like MARVEL transmembrane domain-containing protein 4	1	1.16209	0.130962
CMTM6__Q9NX76	Q9NX76	CMTM6	CKLF-like MARVEL transmembrane domain-containing protein 6	5	0.0923409	-0.0117399
CMTR1__Q8N1G2	Q8N1G2	CMTR1	Cap-specific mRNA (nucleoside-2'-O-)-methyltransferase 1	45	0.109642	0.0043197
CMTR2__Q8IYT2	Q8IYT2	CMTR2	Cap-specific mRNA (nucleoside-2'-O-)-methyltransferase 2	5	0.410429	-0.0498407
CNBP__P62633	P62633	CNBP	CCHC-type zinc finger nucleic acid binding protein	14	0.36533	0.0621615
CNDP2__Q96KP4	Q96KP4	CNDP2	Cytosolic non-specific dipeptidase	58	0.974904	-0.0341879
CNEP1R1__Q8N9A8	Q8N9A8	CNEP1R1	Nuclear envelope phosphatase-regulatory subunit 1	3	0.304362	0.0682109
CNIH4__Q9P003	Q9P003	CNIH4	Protein cornichon homolog 4	9	2.08419	0.090516
CNKSR1__Q969H4	Q969H4	CNKSR1	Connector enhancer of kinase suppressor of ras 1	1	0.26219	-0.105658
CNN1__P51911	P51911	CNN1	Calponin-1	15	0.129555	-0.0117367
CNN2__Q99439	Q99439	CNN2	Calponin-2	64	0.249929	0.0137914
CNN3__Q15417	Q15417	CNN3	Calponin-3	65	2.93059	-0.0970763
CNNM2__Q9H8M5	Q9H8M5	CNNM2	Metal transporter CNNM2	4	0.396639	0.0557383
CNNM3__Q8NE01	Q8NE01	CNNM3	Metal transporter CNNM3	14	0.518595	0.0347711
CNNM4__Q6P4Q7	Q6P4Q7	CNNM4	Metal transporter CNNM4	6	0.126292	0.0216337
CNOT10__Q9H9A5	Q9H9A5	CNOT10	CCR4-NOT transcription complex subunit 10	21	0.0734827	0.00717962
CNOT11__Q9UKZ1	Q9UKZ1	CNOT11	CCR4-NOT transcription complex subunit 11	11	0.104168	-0.00858667
CNOT1__A5YKK6	A5YKK6	CNOT1	CCR4-NOT transcription complex subunit 1	156	1.02002	0.0111225
CNOT2__Q9NZN8	Q9NZN8	CNOT2	CCR4-NOT transcription complex subunit 2	17	0.0718983	0.00609702
CNOT3__O75175	O75175	CNOT3	CCR4-NOT transcription complex subunit 3	20	0.197598	0.0104103
CNOT4__O95628_9	O95628-9	CNOT4	Isoform of O95628, Isoform 9 of CCR4-NOT transcription complex subunit 4	15	0.122922	-0.0122652
CNOT6L__Q96LI5	Q96LI5	CNOT6L	CCR4-NOT transcription complex subunit 6-like	7	0.106549	0.0122717
CNOT6__Q9ULM6	Q9ULM6	CNOT6	CCR4-NOT transcription complex subunit 6	6	0.903376	-0.0487953
CNOT7__Q9UIV1	Q9UIV1	CNOT7	CCR4-NOT transcription complex subunit 7	10	0.659101	0.00879883
CNOT8__Q9UFF9	Q9UFF9	CNOT8	CCR4-NOT transcription complex subunit 8	10	0.490332	0.032972
CNOT9__Q92600	Q92600	CNOT9	CCR4-NOT transcription complex subunit 9	20	0.884596	-0.0379626
CNPY2__Q9Y2B0	Q9Y2B0	CNPY2	Protein canopy homolog 2	17	1.09071	0.0904495
CNPY3__Q9BT09	Q9BT09	CNPY3	Protein canopy homolog 3	10	0.83286	0.0483703
CNPY4__Q8N129	Q8N129	CNPY4	Protein canopy homolog 4	5	0.146508	-0.0175
CNP__P09543	P09543	CNP	2',3'-cyclic-nucleotide 3'-phosphodiesterase	46	0.619154	0.0238664
CNST__Q6PJW8	Q6PJW8	CNST	Consortin	2	0.009867	0.00182296
CNTNAP1__P78357	P78357	CNTNAP1	Contactin-associated protein 1	10	2.4753	-0.205506
CNTRL__Q7Z7A1	Q7Z7A1	CNTRL	Centriolin	5	2.73666	0.209428
COA1__Q9GZY4	Q9GZY4	COA1	Cytochrome c oxidase assembly factor 1 homolog	5	1.71785	0.0658277
COA3__Q9Y2R0	Q9Y2R0	COA3	Cytochrome c oxidase assembly factor 3 homolog, mitochondrial	12	0.761218	0.0500579
COA4__Q9NYJ1	Q9NYJ1	COA4	Cytochrome c oxidase assembly factor 4 homolog, mitochondrial	1	0.342691	0.0995893
COA5__Q86WW8	Q86WW8	COA5	Cytochrome c oxidase assembly factor 5	4	1.09029	0.0939591
COA6__Q5JTJ3	Q5JTJ3	COA6	Cytochrome c oxidase assembly factor 6 homolog	8	0.352232	0.0510786
COA7__Q96BR5	Q96BR5	COA7	Cytochrome c oxidase assembly factor 7	24	0.719115	0.0477501
COASY__Q13057	Q13057	COASY	Bifunctional coenzyme A synthase	13	0.791424	-0.0348055
COG1__Q8WTW3	Q8WTW3	COG1	Conserved oligomeric Golgi complex subunit 1	31	0.748911	0.0310173
COG2__Q14746	Q14746	COG2	Conserved oligomeric Golgi complex subunit 2	27	1.56817	0.033127
COG3__Q96JB2	Q96JB2	COG3	Conserved oligomeric Golgi complex subunit 3	44	1.31839	0.0235573
COG4__Q9H9E3	Q9H9E3	COG4	Conserved oligomeric Golgi complex subunit 4	39	0.0124624	0.000848624
COG5__Q9UP83	Q9UP83	COG5	Conserved oligomeric Golgi complex subunit 5	16	1.1981	-0.0364277
COG6__Q9Y2V7	Q9Y2V7	COG6	Conserved oligomeric Golgi complex subunit 6	23	0.0699542	0.00566303
COG7__P83436	P83436	COG7	Conserved oligomeric Golgi complex subunit 7	30	0.867845	-0.0287926
COG8__Q96MW5	Q96MW5	COG8	Conserved oligomeric Golgi complex subunit 8	18	0.351226	-0.0139255
COIL__P38432	P38432	COIL	Coilin	20	0.125024	0.00811251
COL12A1__Q99715	Q99715	COL12A1	Collagen alpha-1(XII) chain	60	4.45154	0.390728
COL13A1__Q5TAT6	Q5TAT6	COL13A1	Collagen alpha-1(XIII) chain	2	2.28232	-0.304963
COL14A1__Q05707	Q05707	COL14A1	Collagen alpha-1(XIV) chain	2	0.186586	0.0319695
COL18A1__P39060	P39060	COL18A1	Collagen alpha-1(XVIII) chain	5	0.316339	-0.0427153
COL3A1__P02461	P02461	COL3A1	Collagen alpha-1(III) chain	1	1.28923	-0.290273
COL4A2__P08572	P08572	COL4A2	Collagen alpha-2(IV) chain	6	1.92045	0.165601
COL4A5__P29400	P29400	COL4A5	Collagen alpha-5(IV) chain	2	0.517573	0.0469186
COL4A6__Q14031	Q14031	COL4A6	Collagen alpha-6(IV) chain	3	2.29627	0.322808
COL5A1__P20908	P20908	COL5A1	Collagen alpha-1(V) chain	13	0.0544007	-0.00709111
COL6A1__P12109	P12109	COL6A1	Collagen alpha-1(VI) chain	32	1.28724	-0.122472
COL6A2__P12110	P12110	COL6A2	Collagen alpha-2(VI) chain	17	0.418762	0.0196745
COL6A6__A6NMZ7	A6NMZ7	COL6A6	Collagen alpha-6(VI) chain	1	1.41395	-0.155042
COL7A1__Q02388	Q02388	COL7A1	Collagen alpha-1(VII) chain	56	3.71967	0.288083
COLGALT1__Q8NBJ5	Q8NBJ5	COLGALT1	Procollagen galactosyltransferase 1	73	0.778423	0.0324355
COMMD10__Q9Y6G5	Q9Y6G5	COMMD10	COMM domain-containing protein 10	5	0.211622	0.0186128
COMMD1__Q8N668	Q8N668	COMMD1	COMM domain-containing protein 1	9	0.277172	0.0182149
COMMD2__Q86X83	Q86X83	COMMD2	COMM domain-containing protein 2	11	0.157241	-0.0249562
COMMD3_BMI1__R4GMX3	R4GMX3	COMMD3-BMI1	COMMD3-BMI1 readthrough, COMMD3-BMI1 readthrough	15	0.461868	-0.0156153
COMMD4__Q9H0A8	Q9H0A8	COMMD4	COMM domain-containing protein 4	6	1.68812	-0.124173
COMMD5__Q9GZQ3	Q9GZQ3	COMMD5	COMM domain-containing protein 5	10	0.399485	-0.026894
COMMD6__Q7Z4G1	Q7Z4G1	COMMD6	COMM domain-containing protein 6	10	0.930292	-0.0505426
COMMD7__Q86VX2	Q86VX2	COMMD7	COMM domain-containing protein 7	5	0.780675	-0.0647109
COMMD8__Q9NX08	Q9NX08	COMMD8	COMM domain-containing protein 8	6	0.14145	0.0269634
COMMD9__Q9P000	Q9P000	COMMD9	COMM domain-containing protein 9	8	1.56302	-0.113233
COMTD1__Q86VU5	Q86VU5	COMTD1	Catechol O-methyltransferase domain-containing protein 1	2	0.0851301	0.0196626
COMT__P21964	P21964	COMT	Catechol O-methyltransferase	54	1.10948	0.0302423
COPA__P53621	P53621	COPA	Coatomer subunit alpha	197	0.159353	0.0094901
COPB1__P53618	P53618	COPB1	Coatomer subunit beta	165	0.908681	-0.0202365
COPB2__P35606	P35606	COPB2	Coatomer subunit beta'	124	0.977889	0.0304356
COPE__O14579	O14579	COPE	Coatomer subunit epsilon	42	0.916663	0.0320309
COPG1__Q9Y678	Q9Y678	COPG1	Coatomer subunit gamma-1	109	0.44363	0.0126022
COPG2__Q9UBF2	Q9UBF2	COPG2	Coatomer subunit gamma-2	37	1.25118	-0.0425823
COPRS__Q9NQ92	Q9NQ92	COPRS	Coordinator of PRMT5 and differentiation stimulator	5	0.510816	-0.0245924
COPS2__P61201	P61201	COPS2	COP9 signalosome complex subunit 2	37	0.201543	-0.0160606
COPS3__Q9UNS2	Q9UNS2	COPS3	COP9 signalosome complex subunit 3	44	0.536714	-0.0165107
COPS4__Q9BT78	Q9BT78	COPS4	COP9 signalosome complex subunit 4	49	0.98665	-0.0243052
COPS5__Q92905	Q92905	COPS5	COP9 signalosome complex subunit 5	37	0.658948	-0.0220246
COPS6__Q7L5N1	Q7L5N1	COPS6	COP9 signalosome complex subunit 6	19	1.70933	-0.051611
COPS7A__Q9UBW8	Q9UBW8	COPS7A	COP9 signalosome complex subunit 7a	13	0.485299	0.0405994
COPS7B__Q9H9Q2	Q9H9Q2	COPS7B	COP9 signalosome complex subunit 7b	8	0.0463541	0.00335189
COPS8__Q99627	Q99627	COPS8	COP9 signalosome complex subunit 8	11	1.28488	0.0639595
COPZ1__P61923	P61923	COPZ1	Coatomer subunit zeta-1	20	1.30394	0.110139
COPZ2__Q9P299	Q9P299	COPZ2	Coatomer subunit zeta-2	1	0.652474	0.137157
COQ10B__Q9H8M1	Q9H8M1	COQ10B	Coenzyme Q-binding protein COQ10 homolog B, mitochondrial	4	0.0279022	-0.00550877
COQ3__Q9NZJ6	Q9NZJ6	COQ3	Ubiquinone biosynthesis O-methyltransferase, mitochondrial	3	0.949503	0.0659562
COQ5__Q5HYK3	Q5HYK3	COQ5	2-methoxy-6-polyprenyl-1,4-benzoquinol methylase, mitochondrial	6	0.0449281	-0.00821695
COQ6__Q9Y2Z9	Q9Y2Z9	COQ6	Ubiquinone biosynthesis monooxygenase COQ6, mitochondrial	15	1.46636	0.209508
COQ7__Q99807	Q99807	COQ7	5-demethoxyubiquinone hydroxylase, mitochondrial	1	0.379096	-0.0769497
COQ8A__Q8NI60	Q8NI60	COQ8A	Atypical kinase COQ8A, mitochondrial	12	0.792287	-0.0489667
COQ8B__Q96D53	Q96D53	COQ8B	Atypical kinase COQ8B, mitochondrial	9	1.99725	-0.0499888
COQ9__O75208	O75208	COQ9	Ubiquinone biosynthesis protein COQ9, mitochondrial	11	1.32995	0.100641
CORO1A__P31146	P31146	CORO1A	Coronin-1A	4	0.178982	0.0239335
CORO1B__Q9BR76	Q9BR76	CORO1B	Coronin-1B	47	2.00666	-0.0693013
CORO1C__Q9ULV4	Q9ULV4	CORO1C	Coronin-1C	85	1.71601	-0.065175
CORO2A__Q92828	Q92828	CORO2A	Coronin-2A	4	0.784697	-0.0445968
CORO7__P57737	P57737	CORO7	Coronin-7	24	0.10186	-0.0116029
CORO7__P57737_3	P57737-3	CORO7_1	Isoform of P57737, Isoform 3 of Coronin-7	6	0.0795085	-0.00932169
COTL1__Q14019	Q14019	COTL1	Coactosin-like protein	54	1.98289	-0.113738
COX10__Q12887	Q12887	COX10	Protoheme IX farnesyltransferase, mitochondrial	1	0.0306658	-0.0218939
COX11__Q9Y6N1	Q9Y6N1	COX11	Cytochrome c oxidase assembly protein COX11, mitochondrial	5	0.690011	0.0679414
COX14__Q96I36	Q96I36	COX14	Cytochrome c oxidase assembly protein COX14	3	0.510856	-0.0650906
COX15__Q7KZN9	Q7KZN9	COX15	Cytochrome c oxidase assembly protein COX15 homolog	11	0.739302	-0.0796694
COX17__Q14061	Q14061	COX17	Cytochrome c oxidase copper chaperone	2	0.204157	-0.0696334
COX18__Q8N8Q8	Q8N8Q8	COX18	Cytochrome c oxidase assembly protein COX18, mitochondrial	1	0.0184198	0.0186857
COX19__Q49B96	Q49B96	COX19	Cytochrome c oxidase assembly protein COX19	9	0.871973	0.0802993
COX20__Q5RI15	Q5RI15	COX20	Cytochrome c oxidase assembly protein COX20, mitochondrial	4	0.815362	-0.0820703
COX4I1__P13073	P13073	COX4I1	Cytochrome c oxidase subunit 4 isoform 1, mitochondrial	49	0.210484	-0.0129725
COX5A__P20674	P20674	COX5A	Cytochrome c oxidase subunit 5A, mitochondrial	19	0.321183	0.0207197
COX5B__P10606	P10606	COX5B	Cytochrome c oxidase subunit 5B, mitochondrial	16	0.42957	0.0430377
COX6A1__P12074	P12074	COX6A1	Cytochrome c oxidase subunit 6A1, mitochondrial	6	2.55162	0.177766
COX6B1__P14854	P14854	COX6B1	Cytochrome c oxidase subunit 6B1	15	0.644797	0.0450896
COX6C__P09669	P09669	COX6C	Cytochrome c oxidase subunit 6C	11	0.873334	0.100332
COX7A2L__O14548	O14548	COX7A2L	Cytochrome c oxidase subunit 7A-related protein, mitochondrial	6	0.120477	-0.020493
COX7A2__P14406	P14406	COX7A2	Cytochrome c oxidase subunit 7A2, mitochondrial	5	0.144729	-0.021765
COX7B__P24311	P24311	COX7B	Cytochrome c oxidase subunit 7B, mitochondrial	5	0.899322	-0.107227
COX7C__P15954	P15954	COX7C	Cytochrome c oxidase subunit 7C, mitochondrial	3	0.347751	-0.0697471
COX8A__P10176	P10176	COX8A	Cytochrome c oxidase subunit 8A, mitochondrial	1	0.229919	0.134063
CPD__O75976	O75976	CPD	Carboxypeptidase D	92	1.96018	0.0860601
CPEB4__Q17RY0	Q17RY0	CPEB4	Cytoplasmic polyadenylation element-binding protein 4	12	2.28555	0.206167
CPNE1__Q99829	Q99829	CPNE1	Copine-1	35	1.81328	-0.0479716
CPNE2__Q96FN4	Q96FN4	CPNE2	Copine-2	10	1.56754	-0.112513
CPNE3__O75131	O75131	CPNE3	Copine-3	37	1.33596	-0.0641889
CPNE5__Q9HCH3	Q9HCH3	CPNE5	Copine-5	13	1.13999	-0.109138
CPNE8__Q86YQ8	Q86YQ8	CPNE8	Copine-8	7	5.11176	-0.195411
CPOX__P36551	P36551	CPOX	Oxygen-dependent coproporphyrinogen-III oxidase, mitochondrial	45	2.03301	0.17286
CPS1__P31327	P31327	CPS1	Carbamoyl-phosphate synthase [ammonia], mitochondrial	2	0.861056	0.182617
CPSF1__Q10570	Q10570	CPSF1	Cleavage and polyadenylation specificity factor subunit 1	62	0.248978	0.00520966
CPSF2__Q9P2I0	Q9P2I0	CPSF2	Cleavage and polyadenylation specificity factor subunit 2	29	0.601775	0.0166462
CPSF3__Q9UKF6	Q9UKF6	CPSF3	Cleavage and polyadenylation specificity factor subunit 3	50	0.444975	0.0191412
CPSF4__O95639	O95639	CPSF4	Cleavage and polyadenylation specificity factor subunit 4	15	0.506556	0.0522413
CPSF6__Q16630_2	Q16630-2	CPSF6	Isoform of Q16630, Isoform 2 of Cleavage and polyadenylation specificity factor subunit 6	42	1.27932	0.0916091
CPSF7__Q8N684	Q8N684	CPSF7	Cleavage and polyadenylation specificity factor subunit 7	37	1.23031	0.0947179
CPT1A__P50416	P50416	CPT1A	Carnitine O-palmitoyltransferase 1, liver isoform	49	1.66704	-0.107919
CPT2__P23786	P23786	CPT2	Carnitine O-palmitoyltransferase 2, mitochondrial	45	1.33522	0.135898
CPTP__Q5TA50	Q5TA50	CPTP	Ceramide-1-phosphate transfer protein	4	2.18267	-0.0713258
CPZ__Q66K79	Q66K79	CPZ	Carboxypeptidase Z	1	0.0555177	-0.00723204
CP__P00450	P00450	CP	Ceruloplasmin	2	1.59922	0.566747
CRABP2__P29373	P29373	CRABP2	Cellular retinoic acid-binding protein 2	15	3.51013	-0.497439
CRACR2A__Q9BSW2	Q9BSW2	CRACR2A	EF-hand calcium-binding domain-containing protein 4B	4	0.344484	-0.0331147
CRAMP1__Q96RY5	Q96RY5	CRAMP1	Protein cramped-like	2	0.220289	0.0690863
CRAT__P43155	P43155	CRAT	Carnitine O-acetyltransferase	21	1.69364	0.105903
CRBN__Q96SW2	Q96SW2	CRBN	Protein cereblon	4	1.10137	0.0845251
CRCP__O75575	O75575	CRCP	DNA-directed RNA polymerase III subunit RPC9	2	1.69658	-0.14006
CREB1__P16220	P16220	CREB1	Cyclic AMP-responsive element-binding protein 1	13	0.392462	0.0343415
CREB3L2__Q70SY1	Q70SY1	CREB3L2	Cyclic AMP-responsive element-binding protein 3-like protein 2	1	1.78197	0.456981
CREB5__Q02930	Q02930	CREB5	Cyclic AMP-responsive element-binding protein 5	3	0.0627745	-0.0106362
CREBBP__Q92793	Q92793	CREBBP	CREB-binding protein	33	0.907641	0.0224089
CREG1__O75629	O75629	CREG1	Protein CREG1	2	1.23121	0.128738
CRELD1__Q96HD1	Q96HD1	CRELD1	Protein disulfide isomerase CRELD1	6	0.613669	0.0809218
CRELD2__Q6UXH1	Q6UXH1	CRELD2	Protein disulfide isomerase CRELD2	6	0.036918	-0.0043801
CREM__Q03060	Q03060	CREM	cAMP-responsive element modulator	2	0.579231	0.064273
CRIM1__Q9NZV1	Q9NZV1	CRIM1	Cysteine-rich motor neuron 1 protein	18	3.70299	0.385148
CRIP1__P50238	P50238	CRIP1	Cysteine-rich protein 1	12	1.54126	-0.174781
CRIP2__P52943	P52943	CRIP2	Cysteine-rich protein 2	12	2.22396	-0.20379
CRIPT__Q9P021	Q9P021	CRIPT	Cysteine-rich PDZ-binding protein	5	0.510952	0.032102
CRISPLD2__Q9H0B8	Q9H0B8	CRISPLD2	Cysteine-rich secretory protein LCCL domain-containing 2	6	2.6618	0.349388
CRKL__P46109	P46109	CRKL	Crk-like protein	45	0.140353	0.00883993
CRK__P46108	P46108	CRK	Adapter molecule crk	24	1.03553	-0.0210581
CRLF3__Q8IUI8	Q8IUI8	CRLF3	Cytokine receptor-like factor 3	10	2.2781	-0.10715
CRNKL1__Q9BZJ0	Q9BZJ0	CRNKL1	Crooked neck-like protein 1	34	0.841395	-0.050189
CROCC__Q5TZA2	Q5TZA2	CROCC	Rootletin	7	1.24116	-0.11393
CROT__Q9UKG9	Q9UKG9	CROT	Peroxisomal carnitine O-octanoyltransferase	1	0.0502197	-0.0328136
CRPPA__A4D126	A4D126	CRPPA	D-ribitol-5-phosphate cytidylyltransferase	7	3.21645	-0.178237
CRTAP__O75718	O75718	CRTAP	Cartilage-associated protein	29	0.427114	0.0296448
CRTC1__Q6UUV9	Q6UUV9	CRTC1	CREB-regulated transcription coactivator 1	3	0.943444	-0.0558323
CRTC2__Q53ET0	Q53ET0	CRTC2	CREB-regulated transcription coactivator 2	6	2.20121	0.268092
CRTC3__Q6UUV7	Q6UUV7	CRTC3	CREB-regulated transcription coactivator 3	2	0.354301	0.0229197
CRY1__Q16526	Q16526	CRY1	Cryptochrome-1	1	0.382901	0.109169
CRYAB__P02511	P02511	CRYAB	Alpha-crystallin B chain	2	0.812881	-0.520048
CRYBG1__Q9Y4K1	Q9Y4K1	CRYBG1	Beta/gamma crystallin domain-containing protein 1	58	4.6302	-0.38252
CRYBG3__Q68DQ2	Q68DQ2	CRYBG3	Very large A-kinase anchor protein	27	0.00148475	-0.000154764
CRYL1__Q9Y2S2	Q9Y2S2	CRYL1	Lambda-crystallin homolog	8	1.91963	0.110073
CRYZL1__O95825	O95825	CRYZL1	Quinone oxidoreductase-like protein 1	19	1.11635	-0.0614715
CRYZ__Q08257	Q08257	CRYZ	Quinone oxidoreductase	34	1.67266	-0.0606266
CSDE1__O75534	O75534	CSDE1	Cold shock domain-containing protein E1	110	2.77507	-0.0677955
CSE1L__P55060	P55060	CSE1L	Exportin-2	118	4.10468	-0.0740896
CSF1__P09603	P09603	CSF1	Macrophage colony-stimulating factor 1	2	4.08957	0.542399
CSGALNACT1__Q8TDX6	Q8TDX6	CSGALNACT1	Chondroitin sulfate N-acetylgalactosaminyltransferase 1	4	1.96621	0.233309
CSGALNACT2__Q8N6G5	Q8N6G5	CSGALNACT2	Chondroitin sulfate N-acetylgalactosaminyltransferase 2	7	0.754545	0.0224094
CSK__P41240	P41240	CSK	Tyrosine-protein kinase CSK	18	3.14713	-0.168055
CSNK1A1__P48729	P48729	CSNK1A1	Casein kinase I isoform alpha	24	1.39173	-0.0817923
CSNK1D__P48730_2	P48730-2	CSNK1D	Isoform of P48730, Isoform 2 of Casein kinase I isoform delta	7	0.215805	-0.0245693
CSNK1E__P49674	P49674	CSNK1E	Casein kinase I isoform epsilon	26	0.0931278	0.00550168
CSNK1G1__Q9HCP0	Q9HCP0	CSNK1G1	Casein kinase I isoform gamma-1	1	0.217366	0.0689707
CSNK1G2__P78368	P78368	CSNK1G2	Casein kinase I isoform gamma-2	1	1.01262	-0.0942869
CSNK1G3__Q9Y6M4	Q9Y6M4	CSNK1G3	Casein kinase I isoform gamma-3	14	0.897898	-0.0258593
CSNK2A1__P68400	P68400	CSNK2A1	Casein kinase II subunit alpha	48	0.0856109	0.0026559
CSNK2A2__P19784	P19784	CSNK2A2	Casein kinase II subunit alpha'	30	1.40655	0.0610571
CSNK2B__P67870	P67870	CSNK2B	Casein kinase II subunit beta	44	0.493363	0.0152035
CSPG4__Q6UVK1	Q6UVK1	CSPG4	Chondroitin sulfate proteoglycan 4	12	5.00772	-0.439469
CSPP1__Q1MSJ5	Q1MSJ5	CSPP1	Centrosome and spindle pole-associated protein 1	2	1.00537	-0.153863
CSRP1__P21291	P21291	CSRP1	Cysteine and glycine-rich protein 1	41	0.255542	-0.00967456
CSRP2__Q16527	Q16527	CSRP2	Cysteine and glycine-rich protein 2	2	1.34362	0.183649
CST3__P01034	P01034	CST3	Cystatin-C	4	1.47082	-0.0638772
CST7__O76096	O76096	CST7	Cystatin-F	2	1.01909	0.0548224
CSTB__P04080	P04080	CSTB	Cystatin-B	29	1.56345	-0.080933
CSTF1__Q05048	Q05048	CSTF1	Cleavage stimulation factor subunit 1	30	4.68554	0.107687
CSTF2T__Q9H0L4	Q9H0L4	CSTF2T	Cleavage stimulation factor subunit 2 tau variant	44	1.61861	0.0717993
CSTF2__P33240	P33240	CSTF2	Cleavage stimulation factor subunit 2	21	2.75151	0.0705975
CSTF3__Q12996	Q12996	CSTF3	Cleavage stimulation factor subunit 3	49	1.61739	0.0690115
CS__O75390	O75390	CS	Citrate synthase, mitochondrial	58	0.617501	-0.0284625
CTBP1__Q13363	Q13363	CTBP1	C-terminal-binding protein 1	12	1.30059	-0.0896239
CTBP2__P56545	P56545	CTBP2	C-terminal-binding protein 2	31	1.29576	-0.0721933
CTBS__Q01459	Q01459	CTBS	Di-N-acetylchitobiase	5	0.0771683	-0.00830508
CTC1__Q2NKJ3	Q2NKJ3	CTC1	CST complex subunit CTC1	2	1.80622	-0.146129
CTCF__P49711	P49711	CTCF	Transcriptional repressor CTCF	16	0.0929738	0.0325666
CTDNEP1__O95476	O95476	CTDNEP1	CTD nuclear envelope phosphatase 1	1	0.279421	0.0641797
CTDP1__Q9Y5B0	Q9Y5B0	CTDP1	RNA polymerase II subunit A C-terminal domain phosphatase	23	2.54079	0.0873969
CTDSP1__Q9GZU7	Q9GZU7	CTDSP1	Carboxy-terminal domain RNA polymerase II polypeptide A small phosphatase 1	1	0.151579	0.0783366
CTDSPL2__Q05D32	Q05D32	CTDSPL2	CTD small phosphatase-like protein 2	11	0.637343	0.0282848
CTHRC1__Q96CG8	Q96CG8	CTHRC1	Collagen triple helix repeat-containing protein 1	2	0.0758828	-0.0126385
CTH__P32929	P32929	CTH	Cystathionine gamma-lyase	28	1.9928	0.353504
CTIF__O43310	O43310	CTIF	CBP80/20-dependent translation initiation factor	9	2.9609	-0.137747
CTNNA1__P35221	P35221	CTNNA1	Catenin alpha-1	82	2.46157	0.119145
CTNNA2__P26232	P26232	CTNNA2	Catenin alpha-2	28	2.5165	0.14637
CTNNAL1__Q9UBT7	Q9UBT7	CTNNAL1	Alpha-catulin	13	2.88515	-0.186814
CTNNB1__P35222	P35222	CTNNB1	Catenin beta-1	45	2.57027	0.230928
CTNNBL1__Q8WYA6	Q8WYA6	CTNNBL1	Beta-catenin-like protein 1	39	0.223919	0.010571
CTNND1__O60716_3	O60716-3	CTNND1	Isoform of O60716, Isoform 1AC of Catenin delta-1	74	0.886434	-0.0372395
CTPS1__P17812	P17812	CTPS1	CTP synthase 1	57	2.08683	-0.0801538
CTPS2__Q9NRF8	Q9NRF8	CTPS2	CTP synthase 2	17	0.593392	-0.0185733
CTR9__Q6PD62	Q6PD62	CTR9	RNA polymerase-associated protein CTR9 homolog	56	0.00341279	0.000197343
CTRB2__Q6GPI1	Q6GPI1	CTRB2	Chymotrypsinogen B2	1	1.35888	-0.174975
CTSA__P10619	P10619	CTSA	Lysosomal protective protein	27	0.0171545	0.00230439
CTSB__P07858	P07858	CTSB	Cathepsin B	45	1.48399	0.0918308
CTSC__P53634	P53634	CTSC	Dipeptidyl peptidase 1	42	0.818327	0.024231
CTSF__Q9UBX1	Q9UBX1	CTSF	Cathepsin F	5	0.190934	0.0164704
CTSL__P07711	P07711	CTSL	Procathepsin L	18	3.48854	0.138715
CTSS__P25774	P25774	CTSS	Cathepsin S	1	0.0547048	0.0144243
CTSZ__Q9UBR2	Q9UBR2	CTSZ	Cathepsin Z	21	0.384995	-0.0438455
CTTNBP2NL__Q9P2B4	Q9P2B4	CTTNBP2NL	CTTNBP2 N-terminal-like protein	18	0.066396	0.00612391
CTTNBP2__Q8WZ74	Q8WZ74	CTTNBP2	Cortactin-binding protein 2	2	3.12572	-0.351405
CTTN__Q14247	Q14247	CTTN	Src substrate cortactin	74	1.14999	-0.0482219
CTU1__Q7Z7A3	Q7Z7A3	CTU1	Cytoplasmic tRNA 2-thiolation protein 1	7	1.31187	0.0899799
CTU2__Q2VPK5	Q2VPK5	CTU2	Cytoplasmic tRNA 2-thiolation protein 2	11	0.761318	-0.0526887
CUEDC1__Q9NWM3	Q9NWM3	CUEDC1	CUE domain-containing protein 1	1	2.44162	-0.21198
CUEDC2__Q9H467	Q9H467	CUEDC2	CUE domain-containing protein 2	6	0.872718	0.07402
CUL1__Q13616	Q13616	CUL1	Cullin-1	71	1.18748	-0.0432091
CUL2__Q13617	Q13617	CUL2	Cullin-2	53	0.0638352	0.00262097
CUL3__Q13618	Q13618	CUL3	Cullin-3	57	2.32693	-0.081984
CUL4A__Q13619	Q13619	CUL4A	Cullin-4A	51	3.83301	-0.0919568
CUL4B__Q13620	Q13620	CUL4B	Cullin-4B	87	2.15405	-0.0580306
CUL5__Q93034	Q93034	CUL5	Cullin-5	36	2.38115	-0.0614812
CUL7__Q14999	Q14999	CUL7	Cullin-7	8	0.401992	-0.0440333
CUL9__Q8IWT3	Q8IWT3	CUL9	Cullin-9	6	0.11735	-0.00735529
CUSTOS__Q96C57	Q96C57	CUSTOS	Protein CUSTOS	10	0.226954	-0.0213289
CUTA__O60888	O60888	CUTA	Protein CutA	21	1.03281	-0.0812547
CUTC__Q9NTM9	Q9NTM9	CUTC	Copper homeostasis protein cutC homolog	12	0.61075	-0.0604693
CUX1__P39880_3	P39880-3	CUX1	Isoform of P39880, Isoform 3 of Homeobox protein cut-like 1	63	0.993082	0.0516955
CUX1__Q13948	Q13948	CUX1_1	Isoform of P39880, Protein CASP	4	0.776721	0.0582192
CWC15__Q9P013	Q9P013	CWC15	Spliceosome-associated protein CWC15 homolog	12	0.816914	0.0406608
CWC22__Q9HCG8	Q9HCG8	CWC22	Pre-mRNA-splicing factor CWC22 homolog	23	0.645048	-0.0301219
CWC25__Q9NXE8	Q9NXE8	CWC25	Pre-mRNA-splicing factor CWC25 homolog	8	1.15189	0.0536489
CWC27__Q6UX04	Q6UX04	CWC27	Spliceosome-associated protein CWC27 homolog	16	0.238999	0.0100433
CWF19L1__Q69YN2	Q69YN2	CWF19L1	CWF19-like protein 1	40	0.14707	0.00618661
CWF19L2__Q2TBE0	Q2TBE0	CWF19L2	CWF19-like protein 2	9	0.823935	0.047336
CXADR__P78310	P78310	CXADR	Coxsackievirus and adenovirus receptor	19	1.44232	-0.0747499
CXCL1__P09341	P09341	CXCL1	Growth-regulated alpha protein	1	0.586391	0.187247
CXCL5__P42830	P42830	CXCL5	C-X-C motif chemokine 5	5	4.70163	0.421347
CXCL6__P80162	P80162	CXCL6	C-X-C motif chemokine 6	2	1.89045	0.372211
CXCL8__P10145	P10145	CXCL8	Interleukin-8	1	0.489202	0.198902
CXXC1__Q9P0U4	Q9P0U4	CXXC1	CXXC-type zinc finger protein 1	7	1.26747	0.0536858
CXXC5__Q7LFL8	Q7LFL8	CXXC5	CXXC-type zinc finger protein 5	5	1.35601	0.249147
CXorf38__Q8TB03	Q8TB03	CXorf38	Uncharacterized protein CXorf38	5	2.51554	-0.147395
CYB561A3__Q8NBI2	Q8NBI2	CYB561A3	Lysosomal membrane ascorbate-dependent ferrireductase CYB561A3	2	0.226574	0.0536761
CYB561__P49447	P49447	CYB561	Transmembrane ascorbate-dependent reductase CYB561	1	0.699086	-0.24075
CYB5A__P00167	P00167	CYB5A	Cytochrome b5	12	0.649245	0.0277591
CYB5B__O43169	O43169	CYB5B	Cytochrome b5 type B	21	0.417249	-0.0407835
CYB5R1__Q9UHQ9	Q9UHQ9	CYB5R1	NADH-cytochrome b5 reductase 1	24	0.138411	-0.0103681
CYB5R3__P00387	P00387	CYB5R3	NADH-cytochrome b5 reductase 3	50	0.461466	0.0206717
CYB5R4__Q7L1T6	Q7L1T6	CYB5R4	Cytochrome b5 reductase 4	7	1.52334	-0.139035
CYBA__P13498	P13498	CYBA	Cytochrome b-245 light chain	8	0.846557	0.104844
CYBC1__Q9BQA9	Q9BQA9	CYBC1	Cytochrome b-245 chaperone 1	3	0.384069	0.0521128
CYBRD1__Q53TN4	Q53TN4	CYBRD1	Plasma membrane ascorbate-dependent reductase CYBRD1	1	0.724887	0.190915
CYC1__P08574	P08574	CYC1	Cytochrome c1, heme protein, mitochondrial	26	0.689497	0.0439562
CYCS__P99999	P99999	CYCS	Cytochrome c	43	1.57806	0.0977719
CYFIP1__Q7L576	Q7L576	CYFIP1	Cytoplasmic FMR1-interacting protein 1	62	3.40176	-0.10533
CYGB__Q8WWM9	Q8WWM9	CYGB	Cytoglobin	45	1.06445	0.108207
CYHR1__Q6ZMK1	Q6ZMK1	CYHR1	Cysteine and histidine-rich protein 1	1	0.913871	0.254651
CYLD__Q9NQC7	Q9NQC7	CYLD	Ubiquitin carboxyl-terminal hydrolase CYLD	11	1.81762	-0.0993327
CYP11B1__P15538	P15538	CYP11B1	Cytochrome P450 11B1, mitochondrial	1	0.210331	-0.0347385
CYP1A1__P04798	P04798	CYP1A1	Cytochrome P450 1A1	9	0.350186	-0.0264133
CYP1B1__Q16678	Q16678	CYP1B1	Cytochrome P450 1B1	56	3.83141	0.258665
CYP20A1__Q6UW02	Q6UW02	CYP20A1	Cytochrome P450 20A1	9	0.502925	0.0352143
CYP27A1__Q02318	Q02318	CYP27A1	Sterol 26-hydroxylase, mitochondrial	1	0.637901	0.0956077
CYP2S1__Q96SQ9	Q96SQ9	CYP2S1	Cytochrome P450 2S1	11	2.73113	0.31357
CYP4F11__Q9HBI6	Q9HBI6	CYP4F11	Cytochrome P450 4F11	8	0.829176	-0.115179
CYP51A1__Q16850	Q16850	CYP51A1	Lanosterol 14-alpha demethylase	19	2.75447	0.303065
CYRIB__Q9NUQ9	Q9NUQ9	CYRIB	CYFIP-related Rac1 interactor B	32	2.68145	-0.0732111
CYSRT1__A8MQ03	A8MQ03	CYSRT1	Cysteine-rich tail protein 1	2	1.25439	0.433376
CYSTM1__Q9H1C7	Q9H1C7	CYSTM1	Cysteine-rich and transmembrane domain-containing protein 1	1	0.70302	0.0893261
CYTH2__Q99418	Q99418	CYTH2	Cytohesin-2	6	1.88311	-0.130746
CZIB__Q9NWV4	Q9NWV4	CZIB	CXXC motif containing zinc binding protein	21	0.898815	0.0565235
D2HGDH__Q8N465	Q8N465	D2HGDH	D-2-hydroxyglutarate dehydrogenase, mitochondrial	2	0.328704	-0.104126
DAAM1__Q9Y4D1	Q9Y4D1	DAAM1	Disheveled-associated activator of morphogenesis 1	12	1.73922	0.134238
DAB2IP__Q5VWQ8	Q5VWQ8	DAB2IP	Disabled homolog 2-interacting protein	7	1.80474	-0.0886954
DAB2__P98082	P98082	DAB2	Disabled homolog 2	10	1.96535	-0.162903
DAD1__P61803	P61803	DAD1	Dolichyl-diphosphooligosaccharide--protein glycosyltransferase subunit DAD1	8	0.465048	0.0235813
DAG1__Q14118	Q14118	DAG1	Dystroglycan 1	20	2.43254	-0.128988
DAGLB__Q8NCG7	Q8NCG7	DAGLB	Diacylglycerol lipase-beta	14	0.311322	0.0142594
DALRD3__Q5D0E6	Q5D0E6	DALRD3	DALR anticodon-binding domain-containing protein 3	3	0.269043	0.0273349
DAP3__P51398	P51398	DAP3	28S ribosomal protein S29, mitochondrial	30	0.239921	-0.0184489
DAPK3__O43293	O43293	DAPK3	Death-associated protein kinase 3	18	0.0951447	0.0125985
DAP__P51397	P51397	DAP	Death-associated protein 1	17	0.257237	-0.0530882
DARS1__P14868	P14868	DARS1	Aspartate--tRNA ligase, cytoplasmic	129	1.0401	0.0196294
DARS2__Q6PI48	Q6PI48	DARS2	Aspartate--tRNA ligase, mitochondrial	41	0.465756	0.0291723
DAXX__Q9UER7	Q9UER7	DAXX	Death domain-associated protein 6	18	0.482962	0.0219717
DAZAP1__Q96EP5	Q96EP5	DAZAP1	DAZ-associated protein 1	26	0.233681	0.00807267
DBI__P07108	P07108	DBI	Acyl-CoA-binding protein	28	0.903022	-0.15855
DBN1__Q16643	Q16643	DBN1	Drebrin	53	0.791656	-0.0295264
DBNDD1__Q9H9R9	Q9H9R9	DBNDD1	Dysbindin domain-containing protein 1	2	0.0652905	-0.0257125
DBNL__Q9UJU6	Q9UJU6	DBNL	Drebrin-like protein	44	0.982468	-0.04089
DBR1__Q9UK59	Q9UK59	DBR1	Lariat debranching enzyme	27	0.64688	0.0265617
DBT__P11182	P11182	DBT	Lipoamide acyltransferase component of branched-chain alpha-keto acid dehydrogenase complex, mitochondrial	31	1.43085	0.119401
DCAF10__Q5QP82	Q5QP82	DCAF10	DDB1- and CUL4-associated factor 10	5	0.543611	-0.0603525
DCAF11__Q8TEB1	Q8TEB1	DCAF11	DDB1- and CUL4-associated factor 11	13	0.839733	-0.0216659
DCAF13__Q9NV06	Q9NV06	DCAF13	DDB1- and CUL4-associated factor 13	41	0.153239	-0.0224057
DCAF15__Q66K64	Q66K64	DCAF15	DDB1- and CUL4-associated factor 15	3	0.542011	-0.124115
DCAF16__Q9NXF7	Q9NXF7	DCAF16	DDB1- and CUL4-associated factor 16	1	0.160242	-0.0410463
DCAF1__Q9Y4B6	Q9Y4B6	DCAF1	DDB1- and CUL4-associated factor 1	25	0.0317308	-0.00198305
DCAF4__Q8WV16	Q8WV16	DCAF4	DDB1- and CUL4-associated factor 4	1	0.458046	-0.138718
DCAF5__Q96JK2	Q96JK2	DCAF5	DDB1- and CUL4-associated factor 5	11	1.05174	-0.0921392
DCAF6__Q58WW2	Q58WW2	DCAF6	DDB1- and CUL4-associated factor 6	9	0.805124	-0.0477248
DCAF7__P61962	P61962	DCAF7	DDB1- and CUL4-associated factor 7	11	1.33965	-0.0454152
DCAF8__Q5TAQ9	Q5TAQ9	DCAF8	DDB1- and CUL4-associated factor 8	9	2.29213	-0.0972626
DCAKD__Q8WVC6	Q8WVC6	DCAKD	Dephospho-CoA kinase domain-containing protein	6	0.60747	0.0478896
DCBLD1__Q8N8Z6	Q8N8Z6	DCBLD1	Discoidin, CUB and LCCL domain-containing protein 1	8	2.41025	0.222126
DCBLD2__Q96PD2	Q96PD2	DCBLD2	Discoidin, CUB and LCCL domain-containing protein 2	29	1.32578	-0.0554086
DCK__P27707	P27707	DCK	Deoxycytidine kinase	12	0.196016	0.0166414
DCP1A__Q9NPI6	Q9NPI6	DCP1A	mRNA-decapping enzyme 1A	16	1.59002	0.0697056
DCP1B__Q8IZD4	Q8IZD4	DCP1B	mRNA-decapping enzyme 1B	6	2.75492	0.145576
DCP2__Q8IU60	Q8IU60	DCP2	m7GpppN-mRNA hydrolase	7	0.762378	-0.0684738
DCPS__Q96C86	Q96C86	DCPS	m7GpppX diphosphatase	19	0.511672	0.0310351
DCTD__P32321	P32321	DCTD	Deoxycytidylate deaminase	17	1.27629	-0.047694
DCTN1__Q14203	Q14203	DCTN1	Dynactin subunit 1	99	1.84141	-0.0361856
DCTN2__Q13561	Q13561	DCTN2	Dynactin subunit 2	61	0.0431612	-0.00197411
DCTN3__O75935	O75935	DCTN3	Dynactin subunit 3	18	1.69909	-0.0442934
DCTN4__Q9UJW0	Q9UJW0	DCTN4	Dynactin subunit 4	32	1.44751	-0.0397108
DCTN5__Q9BTE1	Q9BTE1	DCTN5	Dynactin subunit 5	6	2.52891	-0.0853155
DCTN6__O00399	O00399	DCTN6	Dynactin subunit 6	11	1.01711	0.0490301
DCTPP1__Q9H773	Q9H773	DCTPP1	dCTP pyrophosphatase 1	11	0.863062	-0.0896999
DCUN1D1__Q96GG9	Q96GG9	DCUN1D1	DCN1-like protein 1	24	0.360517	-0.0173995
DCUN1D3__Q8IWE4	Q8IWE4	DCUN1D3	DCN1-like protein 3	1	0.346114	0.0670432
DCUN1D4__Q92564	Q92564	DCUN1D4	DCN1-like protein 4	8	1.95354	-0.110661
DCUN1D5__Q9BTE7	Q9BTE7	DCUN1D5	DCN1-like protein 5	10	0.867283	-0.0388396
DCXR__Q7Z4W1	Q7Z4W1	DCXR	L-xylulose reductase	11	0.329067	0.0206894
DDA1__Q9BW61	Q9BW61	DDA1	DET1- and DDB1-associated protein 1	4	0.259857	0.0284052
DDAH1__O94760	O94760	DDAH1	N(G),N(G)-dimethylarginine dimethylaminohydrolase 1	28	0.433568	-0.0146042
DDAH2__O95865	O95865	DDAH2	N(G),N(G)-dimethylarginine dimethylaminohydrolase 2	14	2.29164	-0.147609
DDB1__Q16531	Q16531	DDB1	DNA damage-binding protein 1	117	0.930909	-0.0211495
DDB2__Q92466	Q92466	DDB2	DNA damage-binding protein 2	3	1.82878	0.21712
DDHD1__Q8NEL9	Q8NEL9	DDHD1	Phospholipase DDHD1	19	1.02853	-0.0531727
DDHD2__O94830	O94830	DDHD2	Phospholipase DDHD2	10	1.8179	-0.0588041
DDI2__Q5TDH0	Q5TDH0	DDI2	Protein DDI1 homolog 2	21	0.00432427	0.000195533
DDOST__P39656	P39656	DDOST	Dolichyl-diphosphooligosaccharide--protein glycosyltransferase 48 kDa subunit	43	0.0169114	0.00161922
DDR1__Q08345	Q08345	DDR1	Epithelial discoidin domain-containing receptor 1	5	0.379624	-0.0437783
DDRGK1__Q96HY6	Q96HY6	DDRGK1	DDRGK domain-containing protein 1	7	0.732072	0.0409264
DDT__P30046	P30046	DDT	D-dopachrome decarboxylase	15	0.571536	-0.026302
DDX10__Q13206	Q13206	DDX10	Probable ATP-dependent RNA helicase DDX10	41	0.117902	0.0114796
DDX11L8__A8MPP1	A8MPP1	DDX11L8	Putative ATP-dependent RNA helicase DDX11-like protein 8	11	0.264687	0.0426561
DDX17__Q92841	Q92841	DDX17	Probable ATP-dependent RNA helicase DDX17	169	1.7445	0.0602016
DDX18__Q9NVP1	Q9NVP1	DDX18	ATP-dependent RNA helicase DDX18	107	0.0339577	0.00330943
DDX19A__Q9NUU7	Q9NUU7	DDX19A	ATP-dependent RNA helicase DDX19A	16	1.33459	0.0556334
DDX19B__Q9UMR2	Q9UMR2	DDX19B	ATP-dependent RNA helicase DDX19B	70	0.00687145	-0.000686499
DDX1__Q92499	Q92499	DDX1	ATP-dependent RNA helicase DDX1	138	0.312691	0.0156633
DDX20__Q9UHI6	Q9UHI6	DDX20	Probable ATP-dependent RNA helicase DDX20	24	0.218243	0.0102517
DDX21__Q9NR30	Q9NR30	DDX21	Nucleolar RNA helicase 2	109	0.142942	-0.054537
DDX23__Q9BUQ8	Q9BUQ8	DDX23	Probable ATP-dependent RNA helicase DDX23	94	1.58319	0.0578046
DDX24__Q9GZR7	Q9GZR7	DDX24	ATP-dependent RNA helicase DDX24	80	0.388107	0.0846872
DDX27__Q96GQ7	Q96GQ7	DDX27	Probable ATP-dependent RNA helicase DDX27	93	3.03147	0.0806031
DDX28__Q9NUL7	Q9NUL7	DDX28	Probable ATP-dependent RNA helicase DDX28	17	0.685838	0.0345946
DDX31__Q9H8H2	Q9H8H2	DDX31	Probable ATP-dependent RNA helicase DDX31	20	0.0237003	-0.00383298
DDX39A__O00148	O00148	DDX39A	ATP-dependent RNA helicase DDX39A	18	1.03376	-0.0332165
DDX39B__Q13838	Q13838	DDX39B	Spliceosome RNA helicase DDX39B	132	0.240166	0.0115284
DDX3X__O00571	O00571	DDX3X	ATP-dependent RNA helicase DDX3X	129	0.759833	-0.0269229
DDX41__Q9UJV9	Q9UJV9	DDX41	Probable ATP-dependent RNA helicase DDX41	57	1.05111	0.0372168
DDX42__Q86XP3	Q86XP3	DDX42	ATP-dependent RNA helicase DDX42	61	0.0485023	-0.00270479
DDX46__A0A0C4DG89	A0A0C4DG89	DDX46_1	Isoform of Q7L014, RNA helicase	1	0.755495	0.282408
DDX46__Q7L014	Q7L014	DDX46	Probable ATP-dependent RNA helicase DDX46	152	0.519192	0.0274936
DDX47__Q9H0S4	Q9H0S4	DDX47	Probable ATP-dependent RNA helicase DDX47	45	0.162804	-0.0215016
DDX49__Q9Y6V7	Q9Y6V7	DDX49	Probable ATP-dependent RNA helicase DDX49	15	0.244554	-0.0352523
DDX50__Q9BQ39	Q9BQ39	DDX50	ATP-dependent RNA helicase DDX50	30	0.332886	-0.0298467
DDX51__Q8N8A6	Q8N8A6	DDX51	ATP-dependent RNA helicase DDX51	29	2.33076	0.0801122
DDX52__Q9Y2R4	Q9Y2R4	DDX52	Probable ATP-dependent RNA helicase DDX52	19	0.0678177	0.0223711
DDX54__Q8TDD1	Q8TDD1	DDX54	ATP-dependent RNA helicase DDX54	53	0.279702	0.0300841
DDX55__Q8NHQ9	Q8NHQ9	DDX55	ATP-dependent RNA helicase DDX55	23	0.328488	0.0249936
DDX56__Q9NY93	Q9NY93	DDX56	Probable ATP-dependent RNA helicase DDX56	47	1.85541	0.0710671
DDX58__O95786	O95786	DDX58	Antiviral innate immune response receptor RIG-I	25	1.66566	-0.0829712
DDX59__Q5T1V6	Q5T1V6	DDX59	Probable ATP-dependent RNA helicase DDX59	14	0.309151	0.0313848
DDX5__P17844	P17844	DDX5	Probable ATP-dependent RNA helicase DDX5	117	0.95649	0.0184551
DDX60L__Q5H9U9	Q5H9U9	DDX60L	Probable ATP-dependent RNA helicase DDX60-like	15	0.266323	-0.0201906
DDX60__Q8IY21	Q8IY21	DDX60	Probable ATP-dependent RNA helicase DDX60	19	0.132452	-0.0081176
DDX6__P26196	P26196	DDX6	Probable ATP-dependent RNA helicase DDX6	56	0.856944	-0.0285367
DECR1__Q16698	Q16698	DECR1	2,4-dienoyl-CoA reductase [(3E)-enoyl-CoA-producing], mitochondrial	37	0.979996	0.0760123
DECR2__Q9NUI1	Q9NUI1	DECR2	Peroxisomal 2,4-dienoyl-CoA reductase [(3E)-enoyl-CoA-producing]	12	0.203402	0.0215025
DEF6__Q9H4E7	Q9H4E7	DEF6	Differentially expressed in FDCP 6 homolog	2	1.01165	-0.172714
DEF8__Q6ZN54	Q6ZN54	DEF8	Differentially expressed in FDCP 8 homolog	1	1.38576	-0.108325
DEGS1__O15121	O15121	DEGS1	Sphingolipid delta(4)-desaturase DES1	3	0.567613	0.079298
DEK__P35659	P35659	DEK	Protein DEK	66	0.86056	0.0355062
DENND10__Q8TCE6	Q8TCE6	DENND10	DENN domain-containing protein 10	14	1.52298	-0.0568398
DENND11__A4D1U4	A4D1U4	DENND11	DENN domain-containing protein 11	6	0.0668956	-0.00875796
DENND1A__Q8TEH3	Q8TEH3	DENND1A	DENN domain-containing protein 1A	4	1.03365	0.130721
DENND2B__P78524	P78524	DENND2B	DENN domain-containing protein 2B	3	0.636988	-0.0647083
DENND3__E9PF32	E9PF32	DENND3	Isoform of A2RUS2, DENN domain-containing protein 3	11	0.393063	-0.0357107
DENND4A__Q7Z401	Q7Z401	DENND4A	C-myc promoter-binding protein	9	1.56456	-0.136282
DENND4B__O75064	O75064	DENND4B	DENN domain-containing protein 4B	3	0.488717	0.0623806
DENND4C__Q5VZ89	Q5VZ89	DENND4C	DENN domain-containing protein 4C	43	0.883884	-0.0413354
DENND5A__Q6IQ26	Q6IQ26	DENND5A	DENN domain-containing protein 5A	1	0.125513	-0.0463712
DENND5B__Q6ZUT9	Q6ZUT9	DENND5B	DENN domain-containing protein 5B	6	0.158849	0.0250191
DENND6A__Q8IWF6	Q8IWF6	DENND6A	Protein DENND6A	11	0.212441	0.0117121
DENR__O43583	O43583	DENR	Density-regulated protein	21	0.0599612	0.010016
DEPDC1B__Q8WUY9	Q8WUY9	DEPDC1B	DEP domain-containing protein 1B	2	0.907593	0.172356
DEPDC1__Q5TB30	Q5TB30	DEPDC1	DEP domain-containing protein 1A	1	0.502501	0.138211
DEPDC5__O75140	O75140	DEPDC5	GATOR complex protein DEPDC5	1	0.493263	-0.127331
DERA__Q9Y315	Q9Y315	DERA	Deoxyribose-phosphate aldolase	25	0.0615193	0.00856728
DERL1__Q9BUN8	Q9BUN8	DERL1	Derlin-1	10	0.347548	-0.0223206
DERL2__Q9GZP9	Q9GZP9	DERL2	Derlin-2	10	0.0291586	-0.00231659
DERPC__P0CG12	P0CG12	DERPC	Decreased expression in renal and prostate cancer protein	6	0.0635867	0.0112124
DESI1__Q6ICB0	Q6ICB0	DESI1	Desumoylating isopeptidase 1	5	0.0346259	0.00630912
DESI2__Q9BSY9	Q9BSY9	DESI2	Deubiquitinase DESI2	1	0.0477867	0.00785788
DES__P17661	P17661	DES	Desmin	13	1.93242	-0.07999
DFFA__O00273	O00273	DFFA	DNA fragmentation factor subunit alpha	19	1.12079	0.0358034
DFFB__O76075	O76075	DFFB	DNA fragmentation factor subunit beta	1	0.357543	-0.106605
DGAT1__O75907	O75907	DGAT1	Diacylglycerol O-acyltransferase 1	1	0.642175	0.288618
DGCR2__P98153	P98153	DGCR2	Integral membrane protein DGCR2/IDD	1	1.49604	0.201681
DGCR6L__Q9BY27	Q9BY27	DGCR6L	Protein DGCR6L	1	0.493433	-0.10116
DGCR8__Q8WYQ5	Q8WYQ5	DGCR8	Microprocessor complex subunit DGCR8	16	1.85664	0.0528285
DGKA__P23743	P23743	DGKA	Diacylglycerol kinase alpha	9	0.237312	-0.00974161
DGKE__P52429	P52429	DGKE	Diacylglycerol kinase epsilon	8	0.200622	-0.0113277
DGKH__Q86XP1	Q86XP1	DGKH	Diacylglycerol kinase eta	15	0.158287	-0.0107419
DGKQ__P52824	P52824	DGKQ	Diacylglycerol kinase theta	2	0.637062	-0.0830138
DGKZ__Q13574	Q13574	DGKZ	Diacylglycerol kinase zeta	6	0.4173	-0.0467976
DGLUCY__Q7Z3D6	Q7Z3D6	DGLUCY	D-glutamate cyclase, mitochondrial	12	0.296057	0.0308417
DGUOK__Q16854	Q16854	DGUOK	Deoxyguanosine kinase, mitochondrial	8	0.396125	0.0292187
DHCR24__Q15392	Q15392	DHCR24	Delta(24)-sterol reductase	31	1.48803	-0.1559
DHCR7__Q9UBM7	Q9UBM7	DHCR7	7-dehydrocholesterol reductase	15	0.197476	-0.0277257
DHDDS__Q86SQ9	Q86SQ9	DHDDS	Dehydrodolichyl diphosphate synthase complex subunit DHDDS	2	0.0990533	-0.0205212
DHFR__P00374	P00374	DHFR	Dihydrofolate reductase	21	1.02488	-0.0463727
DHODH__Q02127	Q02127	DHODH	Dihydroorotate dehydrogenase (quinone), mitochondrial	26	0.0892044	-0.0077693
DHPS__P49366	P49366	DHPS	Deoxyhypusine synthase	16	0.477033	-0.0265758
DHRS11__Q6UWP2	Q6UWP2	DHRS11	Dehydrogenase/reductase SDR family member 11	12	0.262713	-0.0103784
DHRS13__Q6UX07	Q6UX07	DHRS13	Dehydrogenase/reductase SDR family member 13	3	0.177513	0.0352976
DHRS1__Q96LJ7	Q96LJ7	DHRS1	Dehydrogenase/reductase SDR family member 1	24	0.443699	0.0296269
DHRS3__O75911	O75911	DHRS3	Short-chain dehydrogenase/reductase 3	17	5.22474	0.595371
DHRS4__Q9BTZ2	Q9BTZ2	DHRS4	Dehydrogenase/reductase SDR family member 4	33	0.541624	0.0322305
DHRS7B__Q6IAN0	Q6IAN0	DHRS7B	Dehydrogenase/reductase SDR family member 7B	19	0.811184	0.0537429
DHRS7__Q9Y394	Q9Y394	DHRS7	Dehydrogenase/reductase SDR family member 7	22	0.0450224	-0.00405841
DHRSX__Q8N5I4	Q8N5I4	DHRSX	Dehydrogenase/reductase SDR family member on chromosome X	3	0.0074453	0.000496952
DHTKD1__Q96HY7	Q96HY7	DHTKD1	Probable 2-oxoglutarate dehydrogenase E1 component DHKTD1, mitochondrial	14	2.10276	0.21123
DHX15__O43143	O43143	DHX15	Pre-mRNA-splicing factor ATP-dependent RNA helicase DHX15	99	0.686254	0.0252237
DHX16__O60231	O60231	DHX16	Pre-mRNA-splicing factor ATP-dependent RNA helicase DHX16	35	0.0745124	-0.00458623
DHX29__Q7Z478	Q7Z478	DHX29	ATP-dependent RNA helicase DHX29	47	0.0155904	-0.00233193
DHX30__Q7L2E3_2	Q7L2E3-2	DHX30	Isoform of Q7L2E3, Isoform 2 of ATP-dependent RNA helicase DHX30	82	1.38735	0.0338679
DHX32__Q7L7V1	Q7L7V1	DHX32	Putative pre-mRNA-splicing factor ATP-dependent RNA helicase DHX32	13	3.75579	-0.220047
DHX33__Q9H6R0	Q9H6R0	DHX33	ATP-dependent RNA helicase DHX33	24	0.744736	0.0682637
DHX34__Q14147	Q14147	DHX34	Probable ATP-dependent RNA helicase DHX34	19	0.525668	0.0257694
DHX35__Q9H5Z1	Q9H5Z1	DHX35	Probable ATP-dependent RNA helicase DHX35	6	0.278705	-0.0126232
DHX36__Q9H2U1	Q9H2U1	DHX36	ATP-dependent DNA/RNA helicase DHX36	58	0.19762	-0.022093
DHX37__Q8IY37	Q8IY37	DHX37	Probable ATP-dependent RNA helicase DHX37	36	0.652061	0.0533418
DHX38__Q92620	Q92620	DHX38	Pre-mRNA-splicing factor ATP-dependent RNA helicase PRP16	52	0.969532	-0.0422165
DHX40__Q8IX18	Q8IX18	DHX40	Probable ATP-dependent RNA helicase DHX40	16	0.205982	0.0232046
DHX57__Q6P158	Q6P158	DHX57	Putative ATP-dependent RNA helicase DHX57	39	0.444275	-0.0320318
DHX8__Q14562	Q14562	DHX8	ATP-dependent RNA helicase DHX8	49	0.00560497	0.000395086
DHX9__Q08211	Q08211	DHX9	ATP-dependent RNA helicase A	260	0.338204	0.0158665
DIABLO__Q9NR28	Q9NR28	DIABLO	Diablo homolog, mitochondrial	18	1.40102	0.0220604
DIAPH1__O60610	O60610	DIAPH1	Protein diaphanous homolog 1	124	2.95502	-0.0902136
DIAPH2__O60879	O60879	DIAPH2	Protein diaphanous homolog 2	40	1.74196	-0.0927341
DIAPH3__Q9NSV4	Q9NSV4	DIAPH3	Protein diaphanous homolog 3	20	0.0254076	0.00412269
DICER1__Q9UPY3	Q9UPY3	DICER1	Endoribonuclease Dicer	53	0.120512	-0.00260595
DIDO1__Q9BTC0	Q9BTC0	DIDO1	Death-inducer obliterator 1	74	0.0757443	-0.0115462
DIMT1__Q9UNQ2	Q9UNQ2	DIMT1	Probable dimethyladenosine transferase	28	0.322314	-0.0405348
DIP2A__Q14689	Q14689	DIP2A	Disco-interacting protein 2 homolog A	13	0.173372	0.017471
DIP2B__Q9P265	Q9P265	DIP2B	Disco-interacting protein 2 homolog B	43	3.01443	-0.0530234
DIP2C__Q9Y2E4	Q9Y2E4	DIP2C	Disco-interacting protein 2 homolog C	2	0.210028	-0.0413854
DIPK1A__Q5T7M9	Q5T7M9	DIPK1A	Divergent protein kinase domain 1A	3	0.455001	-0.0495817
DIPK2A__Q8NDZ4	Q8NDZ4	DIPK2A	Divergent protein kinase domain 2A	4	0.222158	-0.0381249
DIRAS2__Q96HU8	Q96HU8	DIRAS2	GTP-binding protein Di-Ras2	1	0.744275	0.234165
DIS3L2__Q8IYB7	Q8IYB7	DIS3L2	DIS3-like exonuclease 2	44	1.54538	-0.0429777
DIS3L__Q8TF46	Q8TF46	DIS3L	DIS3-like exonuclease 1	8	0.631685	-0.0425967
DIS3__Q9Y2L1	Q9Y2L1	DIS3	Exosome complex exonuclease RRP44	69	0.623387	0.0316369
DISC1__Q9NRI5	Q9NRI5	DISC1	Disrupted in schizophrenia 1 protein	1	0.891227	-0.17618
DIXDC1__Q155Q3	Q155Q3	DIXDC1	Dixin	2	0.121568	0.0514617
DKC1__O60832	O60832	DKC1	H/ACA ribonucleoprotein complex subunit DKC1	59	1.77736	0.03897
DLAT__P10515	P10515	DLAT	Dihydrolipoyllysine-residue acetyltransferase component of pyruvate dehydrogenase complex, mitochondrial	45	1.41946	0.064271
DLD__P09622	P09622	DLD	Dihydrolipoyl dehydrogenase, mitochondrial	61	1.64013	0.100588
DLG1__Q12959	Q12959	DLG1	Disks large homolog 1	41	2.21757	0.177652
DLG2__Q15700_4	Q15700-4	DLG2	Isoform of Q15700, Isoform 4 of Disks large homolog 2	1	0.666427	0.0430144
DLG3__Q92796	Q92796	DLG3	Disks large homolog 3	5	0.712983	-0.113136
DLG5__Q8TDM6	Q8TDM6	DLG5	Disks large homolog 5	32	0.0616826	-0.00484735
DLGAP4__Q9Y2H0	Q9Y2H0	DLGAP4	Disks large-associated protein 4	8	0.833108	-0.0504029
DLGAP5__Q15398	Q15398	DLGAP5	Disks large-associated protein 5	48	0.573255	-0.115899
DLGAP5__Q15398_3	Q15398-3	DLGAP5_1	Isoform of Q15398, Isoform 3 of Disks large-associated protein 5	1	0.133034	0.0729858
DLST__P36957	P36957	DLST	Dihydrolipoyllysine-residue succinyltransferase component of 2-oxoglutarate dehydrogenase complex, mitochondrial	83	1.37281	0.0907113
DMAC1__Q96GE9	Q96GE9	DMAC1	Distal membrane-arm assembly complex protein 1	1	0.768121	-0.189464
DMAC2L__Q99766	Q99766	DMAC2L	ATP synthase subunit s, mitochondrial	11	0.246778	-0.0281017
DMAC2__Q9NW81	Q9NW81	DMAC2	Distal membrane-arm assembly complex protein 2	6	2.28658	0.128703
DMAP1__Q9NPF5	Q9NPF5	DMAP1	DNA methyltransferase 1-associated protein 1	19	0.0490484	0.00796659
DMBT1__Q9UGM3	Q9UGM3	DMBT1	Deleted in malignant brain tumors 1 protein	5	3.31064	0.397789
DMGDH__Q9UI17	Q9UI17	DMGDH	Dimethylglycine dehydrogenase, mitochondrial	1	0.204812	-0.105706
DMWD__Q09019	Q09019	DMWD	Dystrophia myotonica WD repeat-containing protein	5	0.431178	0.0294266
DMXL1__Q9Y485	Q9Y485	DMXL1	DmX-like protein 1	9	0.0380872	-0.00428769
DMXL2__Q8TDJ6	Q8TDJ6	DMXL2	DmX-like protein 2	18	1.00415	-0.0418814
DNA2__P51530	P51530	DNA2	DNA replication ATP-dependent helicase/nuclease DNA2	2	3.07781	-0.139948
DNAAF10__Q96MX6	Q96MX6	DNAAF10	Dynein axonemal assembly factor 10	20	0.937027	-0.024912
DNAAF2__Q9NVR5	Q9NVR5	DNAAF2	Protein kintoun	15	1.30325	-0.0455667
DNAAF3__Q8N9W5	Q8N9W5	DNAAF3	Dynein axonemal assembly factor 3	1	0.016383	-0.0120273
DNAAF5__Q86Y56	Q86Y56	DNAAF5	Dynein axonemal assembly factor 5	45	2.2237	-0.0733749
DNAAF9__Q5TEA3	Q5TEA3	DNAAF9	Dynein axonemal assembly factor 9	1	1.27236	-0.271632
DNAH10__Q8IVF4	Q8IVF4	DNAH10	Dynein axonemal heavy chain 10	1	0.00864037	0.00227003
DNAH17__Q9UFH2	Q9UFH2	DNAH17	Dynein axonemal heavy chain 17	3	0.0680252	-0.0111284
DNAH2__Q9P225	Q9P225	DNAH2	Dynein axonemal heavy chain 2	1	0.032085	-0.00833575
DNAH5__Q8TE73	Q8TE73	DNAH5	Dynein axonemal heavy chain 5	4	0.110889	0.032328
DNAH7__Q8WXX0	Q8WXX0	DNAH7	Dynein axonemal heavy chain 7	1	0.824411	0.19294
DNAH9__Q9NYC9	Q9NYC9	DNAH9	Dynein axonemal heavy chain 9	2	0.5869	-0.0591557
DNAJA1__P31689	P31689	DNAJA1	DnaJ homolog subfamily A member 1	50	0.87382	0.0247975
DNAJA2__O60884	O60884	DNAJA2	DnaJ homolog subfamily A member 2	36	1.31188	0.133169
DNAJA3__Q96EY1	Q96EY1	DNAJA3	DnaJ homolog subfamily A member 3, mitochondrial	21	1.01212	0.063838
DNAJA4__Q8WW22	Q8WW22	DNAJA4	DnaJ homolog subfamily A member 4	6	0.383154	-0.0599597
DNAJB11__Q9UBS4	Q9UBS4	DNAJB11	DnaJ homolog subfamily B member 11	40	1.90635	0.126759
DNAJB12__Q9NXW2	Q9NXW2	DNAJB12	DnaJ homolog subfamily B member 12	26	0.447101	0.0276443
[truncated: 6,685 more rows]

## Sheet: HCC44 DMSO vs tapinarof
	UniprotID	GeneSymbol	Description	NumPeps	neglogPVal	log2FC
A0A0B4J2A0__A0A0B4J2A0	A0A0B4J2A0	A0A0B4J2A0	readthrough, FGGY_N domain-containing protein	11	1.80891	0.135859
A0A6Q8PF18__A0A6Q8PF18	A0A6Q8PF18	A0A6Q8PF18	readthrough, Uncharacterized protein	7	0.59067	-0.0480184
A2M__P01023	P01023	A2M	Alpha-2-macroglobulin	2	0.858796	-0.241242
AAAS__Q9NRG9	Q9NRG9	AAAS	Aladin	28	1.4939	-0.161978
AACS__Q86V21	Q86V21	AACS	Acetoacetyl-CoA synthetase	26	1.53738	0.0885643
AAGAB__Q6PD74	Q6PD74	AAGAB	Alpha- and gamma-adaptin-binding protein p34	11	0.424802	-0.0219618
AAK1__A0A096LP25	A0A096LP25	AAK1	Isoform of Q2M2I8, AP2-associated protein kinase 1	46	4.50517	0.166149
AAMDC__Q9H7C9	Q9H7C9	AAMDC	Mth938 domain-containing protein	11	1.03788	0.0892706
AAMP__Q13685	Q13685	AAMP	Angio-associated migratory cell protein	13	0.355107	0.0191413
AAR2__Q9Y312	Q9Y312	AAR2	Protein AAR2 homolog	10	0.675591	0.060213
AARS1__P49588	P49588	AARS1	Alanine--tRNA ligase, cytoplasmic	193	2.08571	0.159156
AARS2__Q5JTZ9	Q5JTZ9	AARS2	Alanine--tRNA ligase, mitochondrial	30	1.21273	-0.0630682
AARSD1__Q9BTE6	Q9BTE6	AARSD1	Alanyl-tRNA editing protein Aarsd1	25	2.83036	0.05558
AASDHPPT__Q9NRN7	Q9NRN7	AASDHPPT	L-aminoadipate-semialdehyde dehydrogenase-phosphopantetheinyl transferase	25	1.10575	-0.0701157
AASDH__Q4L235	Q4L235	AASDH	Beta-alanine-activating enzyme	2	0.0932758	0.0310919
AASS__Q9UDR5	Q9UDR5	AASS	Alpha-aminoadipic semialdehyde synthase, mitochondrial	21	0.00924103	-0.000755218
AATF__Q9NY61	Q9NY61	AATF	Protein AATF	24	0.925547	-0.0241787
ABCA13__Q86UQ4	Q86UQ4	ABCA13	ATP-binding cassette sub-family A member 13	2	1.70737	0.110841
ABCA1__O95477	O95477	ABCA1	Phospholipid-transporting ATPase ABCA1	1	0.49895	0.245944
ABCA3__Q99758	Q99758	ABCA3	Phospholipid-transporting ATPase ABCA3	5	0.113425	-0.025988
ABCA5__Q8WWZ7	Q8WWZ7	ABCA5	Cholesterol transporter ABCA5	1	0.77467	0.402625
ABCA7__Q8IZY2	Q8IZY2	ABCA7	Phospholipid-transporting ATPase ABCA7	3	0.60213	-0.0499942
ABCB10__Q9NRK6	Q9NRK6	ABCB10	ATP-binding cassette sub-family B member 10, mitochondrial	16	1.83801	-0.122126
ABCB5__Q2M3G0	Q2M3G0	ABCB5	ATP-binding cassette sub-family B member 5	5	0.959921	0.304209
ABCB6__Q9NP58	Q9NP58	ABCB6	ATP-binding cassette sub-family B member 6	3	0.167092	0.0382247
ABCB7__O75027	O75027	ABCB7	Iron-sulfur clusters transporter ABCB7, mitochondrial	16	1.07484	-0.139543
ABCB8__Q9NUT2	Q9NUT2	ABCB8	Mitochondrial potassium channel ATP-binding subunit	11	1.19564	-0.120761
ABCC10__Q5T3U5	Q5T3U5	ABCC10	ATP-binding cassette sub-family C member 10	1	0.285723	0.212641
ABCC1__P33527	P33527	ABCC1	Multidrug resistance-associated protein 1	46	0.636309	-0.0894804
ABCC3__O15438	O15438	ABCC3	ATP-binding cassette sub-family C member 3	30	1.11901	-0.106209
ABCC4__O15439	O15439	ABCC4	ATP-binding cassette sub-family C member 4	27	0.786314	-0.0735372
ABCC5__O15440	O15440	ABCC5	ATP-binding cassette sub-family C member 5	2	1.57771	-0.146267
ABCD1__P33897	P33897	ABCD1	ATP-binding cassette sub-family D member 1	7	1.98847	-0.15026
ABCD3__P28288	P28288	ABCD3	ATP-binding cassette sub-family D member 3	45	1.4123	-0.122939
ABCD4__O14678	O14678	ABCD4	Lysosomal cobalamin transporter ABCD4	1	0.0919808	0.0238876
ABCE1__H0Y990	H0Y990	ABCE1_1	Isoform of P61221, ATP-binding cassette sub-family E member 1 (Fragment)	1	0.323001	-0.131019
ABCE1__P61221	P61221	ABCE1	ATP-binding cassette sub-family E member 1	82	0.419315	-0.0334085
ABCF1__Q8NE71	Q8NE71	ABCF1	ATP-binding cassette sub-family F member 1	81	0.46153	0.0871879
ABCF2__Q9UG63	Q9UG63	ABCF2	ATP-binding cassette sub-family F member 2	84	0.0980545	-0.0082021
ABCF3__Q9NUQ8	Q9NUQ8	ABCF3	ATP-binding cassette sub-family F member 3	33	1.24213	0.101346
ABCG1__P45844	P45844	ABCG1	ATP-binding cassette sub-family G member 1	3	3.06914	0.337164
ABCG2__Q9UNQ0	Q9UNQ0	ABCG2	Broad substrate specificity ATP-binding cassette transporter ABCG2	8	2.4625	0.443999
ABHD10__Q9NUJ1	Q9NUJ1	ABHD10	Palmitoyl-protein thioesterase ABHD10, mitochondrial	29	1.93077	-0.141629
ABHD11__Q8NFV4	Q8NFV4	ABHD11	Protein ABHD11	8	1.73246	-0.179019
ABHD12__Q8N2K0	Q8N2K0	ABHD12	Lysophosphatidylserine lipase ABHD12	12	1.48728	-0.149534
ABHD13__Q7L211	Q7L211	ABHD13	Protein ABHD13	1	0.340526	-0.0576879
ABHD14B__Q96IU4	Q96IU4	ABHD14B	Protein ABHD14B	26	1.67413	0.114914
ABHD15__Q6UXT9	Q6UXT9	ABHD15	Protein ABHD15	3	0.93485	0.104504
ABHD16A__O95870	O95870	ABHD16A	Phosphatidylserine lipase ABHD16A	17	0.198935	-0.0174996
ABHD17B__Q5VST6	Q5VST6	ABHD17B	Alpha/beta hydrolase domain-containing protein 17B	8	0.595095	0.107242
ABHD18__Q0P651	Q0P651	ABHD18	Protein ABHD18	1	0.699819	-0.137419
ABHD4__Q8TB40	Q8TB40	ABHD4	(Lyso)-N-acylphosphatidylethanolamine lipase	7	2.10131	0.305731
ABHD5__Q8WTS1	Q8WTS1	ABHD5	1-acylglycerol-3-phosphate O-acyltransferase ABHD5	6	0.783127	0.138193
ABHD6__Q9BV23	Q9BV23	ABHD6	Monoacylglycerol lipase ABHD6	6	0.865324	-0.0969454
ABI1__Q8IZP0	Q8IZP0	ABI1	Abl interactor 1	13	0.286648	0.0407349
ABI2__Q9NYB9	Q9NYB9	ABI2	Abl interactor 2	13	0.110606	0.018647
ABITRAM__Q9NX38	Q9NX38	ABITRAM	Protein Abitram	2	0.713575	0.122896
ABL1__P00519	P00519	ABL1	Tyrosine-protein kinase ABL1	6	0.491226	-0.050839
ABL2__P42684	P42684	ABL2	Tyrosine-protein kinase ABL2	3	1.15305	0.119472
ABLIM1__O14639	O14639	ABLIM1	Actin-binding LIM protein 1	19	0.741157	-0.0796205
ABLIM3__O94929_3	O94929-3	ABLIM3	Isoform of O94929, Isoform 3 of Actin-binding LIM protein 3	8	4.31168	0.621504
ABRACL__Q9P1F3	Q9P1F3	ABRACL	Costars family protein ABRACL	7	1.03046	0.295169
ABRAXAS1__Q6UWZ7	Q6UWZ7	ABRAXAS1	BRCA1-A complex subunit Abraxas 1	4	0.710489	-0.125149
ABRAXAS2__Q15018	Q15018	ABRAXAS2	BRISC complex subunit Abraxas 2	24	0.494304	0.0514681
ABR__Q12979	Q12979	ABR	Active breakpoint cluster region-related protein	28	4.34962	0.14885
ABT1__Q9ULW3	Q9ULW3	ABT1	Activator of basal transcription 1	9	0.470375	-0.0511444
ABTB1__Q969K4	Q969K4	ABTB1	Ankyrin repeat and BTB/POZ domain-containing protein 1	3	3.68866	0.287663
ACAA1__P09110	P09110	ACAA1	3-ketoacyl-CoA thiolase, peroxisomal	31	1.23826	-0.105674
ACAA2__P42765	P42765	ACAA2	3-ketoacyl-CoA thiolase, mitochondrial	70	2.0289	-0.183593
ACACA__Q13085	Q13085	ACACA	Acetyl-CoA carboxylase 1	154	0.413581	-0.0437956
ACAD10__Q6JQN1	Q6JQN1	ACAD10	Acyl-CoA dehydrogenase family member 10	6	2.19189	-0.164327
ACAD11__Q709F0	Q709F0	ACAD11	Acyl-CoA dehydrogenase family member 11	10	1.08649	-0.0780394
ACAD8__Q9UKU7	Q9UKU7	ACAD8	Isobutyryl-CoA dehydrogenase, mitochondrial	24	1.03721	-0.0737533
ACAD9__Q9H845	Q9H845	ACAD9	Complex I assembly factor ACAD9, mitochondrial	46	0.522497	0.149062
ACADM__P11310	P11310	ACADM	Medium-chain specific acyl-CoA dehydrogenase, mitochondrial	43	2.14766	-0.18274
ACADSB__P45954	P45954	ACADSB	Short/branched chain specific acyl-CoA dehydrogenase, mitochondrial	6	0.224661	-0.0202499
ACADS__P16219	P16219	ACADS	Short-chain specific acyl-CoA dehydrogenase, mitochondrial	4	0.258031	-0.0141852
ACADVL__P49748	P49748	ACADVL	Very long-chain specific acyl-CoA dehydrogenase, mitochondrial	122	1.15942	-0.0967101
ACAP2__Q15057	Q15057	ACAP2	Arf-GAP with coiled-coil, ANK repeat and PH domain-containing protein 2	26	1.00537	0.033373
ACAP3__Q96P50	Q96P50	ACAP3	Arf-GAP with coiled-coil, ANK repeat and PH domain-containing protein 3	6	0.86509	0.0848029
ACAT1__P24752	P24752	ACAT1	Acetyl-CoA acetyltransferase, mitochondrial	42	2.8214	-0.238051
ACAT2__Q9BWD1	Q9BWD1	ACAT2	Acetyl-CoA acetyltransferase, cytosolic	41	1.41737	0.10778
ACBD3__Q9H3P7	Q9H3P7	ACBD3	Golgi resident protein GCP60	32	1.55905	0.0966283
ACBD5__Q5T8D3	Q5T8D3	ACBD5	Acyl-CoA-binding domain-containing protein 5	13	3.48152	-0.288476
ACBD6__Q9BR61	Q9BR61	ACBD6	Acyl-CoA-binding domain-containing protein 6	7	0.66518	-0.0821468
ACBD7__Q8N6N7	Q8N6N7	ACBD7	Acyl-CoA-binding domain-containing protein 7	1	0.355451	-0.0758392
ACCS__Q96QU6	Q96QU6	ACCS	1-aminocyclopropane-1-carboxylate synthase-like protein 1	3	0.349748	-0.133575
ACD__Q96AP0	Q96AP0	ACD	Adrenocortical dysplasia protein homolog	3	1.21871	0.0534214
ACIN1__E7EQT4	E7EQT4	ACIN1	Isoform of Q9UKV3, Apoptotic chromatin condensation inducer in the nucleus	105	1.83001	-0.170113
ACLY__P53396	P53396	ACLY	ATP-citrate synthase	277	2.67287	0.0465486
ACLY__P53396_2	P53396-2	ACLY_1	Isoform of P53396, Isoform 2 of ATP-citrate synthase	4	0.00121251	-0.000300354
ACO1__P21399	P21399	ACO1	Cytoplasmic aconitate hydratase	85	4.18991	0.298671
ACO2__Q99798	Q99798	ACO2	Aconitate hydratase, mitochondrial	77	2.42692	-0.179086
ACOT11__Q8WXI4	Q8WXI4	ACOT11	Acyl-coenzyme A thioesterase 11	1	0.109437	0.0214698
ACOT13__Q9NPJ3	Q9NPJ3	ACOT13	Acyl-coenzyme A thioesterase 13	18	0.881587	-0.0955295
ACOT1__Q86TX2	Q86TX2	ACOT1	Acyl-coenzyme A thioesterase 1	2	1.17834	-0.0795989
ACOT2__P49753	P49753	ACOT2	Acyl-coenzyme A thioesterase 2, mitochondrial	34	1.8539	-0.143215
ACOT4__Q8N9L9	Q8N9L9	ACOT4	Peroxisomal succinyl-coenzyme A thioesterase	2	0.260322	0.0510454
ACOT7__O00154	O00154	ACOT7	Cytosolic acyl coenzyme A thioester hydrolase	54	2.69873	0.123594
ACOT8__O14734	O14734	ACOT8	Acyl-coenzyme A thioesterase 8	15	3.22923	-0.285108
ACOT9__Q9Y305	Q9Y305	ACOT9	Acyl-coenzyme A thioesterase 9, mitochondrial	35	0.0488684	-0.00505139
ACOX1__Q15067	Q15067	ACOX1	Peroxisomal acyl-coenzyme A oxidase 1	35	1.8058	-0.18664
ACOX3__O15254	O15254	ACOX3	Peroxisomal acyl-coenzyme A oxidase 3	13	0.777502	-0.0877774
ACP1__P24666	P24666	ACP1	Low molecular weight phosphotyrosine protein phosphatase	20	1.93169	0.140129
ACP2__P11117	P11117	ACP2	Lysosomal acid phosphatase	20	0.463669	-0.0376767
ACP6__Q9NPH0	Q9NPH0	ACP6	Lysophosphatidic acid phosphatase type 6	15	2.68702	-0.138088
ACSF2__Q96CM8	Q96CM8	ACSF2	Medium-chain acyl-CoA ligase ACSF2, mitochondrial	21	0.741213	-0.0911432
ACSF3__Q4G176	Q4G176	ACSF3	Malonate--CoA ligase ACSF3, mitochondrial	15	0.820847	-0.0659843
ACSL1__P33121	P33121	ACSL1	Long-chain-fatty-acid--CoA ligase 1	7	2.08979	-0.130594
ACSL3__O95573	O95573	ACSL3	Fatty acid CoA ligase Acsl3	67	1.97752	-0.129874
ACSL4__O60488	O60488	ACSL4	Long-chain-fatty-acid--CoA ligase 4	92	1.08345	0.0296376
ACSL5__Q9ULC5	Q9ULC5	ACSL5	Long-chain-fatty-acid--CoA ligase 5	31	2.82547	-0.117962
ACSS2__Q9NR19	Q9NR19	ACSS2	Acetyl-coenzyme A synthetase, cytoplasmic	16	2.19549	0.211788
ACTA1__P68133	P68133	ACTA1	Actin, alpha skeletal muscle	269	0.469498	-0.0654269
ACTBL2__Q562R1	Q562R1	ACTBL2	Beta-actin-like protein 2	11	1.99098	0.234297
ACTB__A0A2R8Y793	A0A2R8Y793	ACTB	Isoform of P60709, Actin, cytoplasmic 1 (Fragment)	4	0.812163	0.374545
ACTG1__I3L4N8	I3L4N8	ACTG1	Isoform of P63261, Actin, cytoplasmic 2	389	0.439993	0.0561371
ACTL6A__O96019	O96019	ACTL6A	Actin-like protein 6A	51	2.18211	-0.0681149
ACTN1__P12814	P12814	ACTN1	Alpha-actinin-1	202	3.33932	0.205869
ACTN2__P35609	P35609	ACTN2	Alpha-actinin-2	35	0.781187	0.11255
ACTN4__H7C144	H7C144	ACTN4_1	Isoform of O43707, Alpha-actinin-4	5	0.627304	0.0718293
ACTN4__O43707	O43707	ACTN4	Alpha-actinin-4	391	3.03417	0.085001
ACTR10__Q9NZ32	Q9NZ32	ACTR10	Actin-related protein 10	29	2.92893	0.1127
ACTR1A__P61163	P61163	ACTR1A	Alpha-centractin	51	0.12077	0.00631658
ACTR1B__P42025	P42025	ACTR1B	Beta-centractin	10	1.55748	0.150527
ACTR2__P61160	P61160	ACTR2	Actin-related protein 2	71	1.3749	0.14834
ACTR3B__Q9P1U1	Q9P1U1	ACTR3B	Actin-related protein 3B	17	1.59801	0.290019
ACTR3__P61158	P61158	ACTR3	Actin-related protein 3	66	0.765162	0.0762288
ACTR5__Q9H9F9	Q9H9F9	ACTR5	Actin-related protein 5	6	0.0947888	-0.0121797
ACTR6__Q9GZN1	Q9GZN1	ACTR6	Actin-related protein 6	7	0.180031	-0.0272495
ACTR8__Q9H981	Q9H981	ACTR8	Actin-related protein 8	12	0.822675	0.0433911
ACVR1__Q04771	Q04771	ACVR1	Activin receptor type-1	2	1.45069	0.172067
ACY1__Q03154	Q03154	ACY1	Aminoacylase-1	38	0.969391	0.0862129
ACYP1__P07311	P07311	ACYP1	Acylphosphatase-1	9	0.725135	0.0805129
ACYP2__P14621	P14621	ACYP2	Acylphosphatase-2	7	1.98907	0.222738
ADAL__Q6DHV7	Q6DHV7	ADAL	Adenosine deaminase-like protein	3	0.357414	0.0561085
ADAM10__O14672	O14672	ADAM10	Disintegrin and metalloproteinase domain-containing protein 10	42	2.20867	-0.125864
ADAM12__O43184	O43184	ADAM12	Disintegrin and metalloproteinase domain-containing protein 12	11	0.0753703	0.0102837
ADAM15__Q13444	Q13444	ADAM15	Disintegrin and metalloproteinase domain-containing protein 15	12	4.15467	-0.178037
ADAM17__P78536	P78536	ADAM17	Disintegrin and metalloproteinase domain-containing protein 17	18	1.25753	-0.0787685
ADAM19__Q9H013	Q9H013	ADAM19	Disintegrin and metalloproteinase domain-containing protein 19	4	0.395171	-0.0673268
ADAM8__P78325	P78325	ADAM8	Disintegrin and metalloproteinase domain-containing protein 8	10	0.38153	-0.029115
ADAM9__Q13443	Q13443	ADAM9	Disintegrin and metalloproteinase domain-containing protein 9	29	1.32697	-0.125123
ADAMTS12__P58397	P58397	ADAMTS12	A disintegrin and metalloproteinase with thrombospondin motifs 12	2	0.0924209	0.0123845
ADAMTS2__O95450	O95450	ADAMTS2	A disintegrin and metalloproteinase with thrombospondin motifs 2	1	0.546476	-0.0542771
ADAP1__O75689	O75689	ADAP1	Arf-GAP with dual PH domain-containing protein 1	4	1.57768	0.252894
ADARB1__P78563	P78563	ADARB1	Double-stranded RNA-specific editase 1	17	1.01818	0.104003
ADAR__P55265	P55265	ADAR	Double-stranded RNA-specific adenosine deaminase	161	2.88136	-0.0889434
ADAR__P55265_2	P55265-2	ADAR_1	Isoform of P55265, Isoform 2 of Double-stranded RNA-specific adenosine deaminase	2	0.462516	0.107657
ADAT1__Q9BUB4	Q9BUB4	ADAT1	tRNA-specific adenosine deaminase 1	7	1.61741	0.14193
ADAT2__Q7Z6V5	Q7Z6V5	ADAT2	tRNA-specific adenosine deaminase 2	4	0.163787	-0.0548702
ADAT3__Q96EY9	Q96EY9	ADAT3	Probable inactive tRNA-specific adenosine deaminase-like protein 3	4	4.18579	0.24118
ADA__P00813	P00813	ADA	Adenosine deaminase	11	1.40703	0.0931844
ADCY3__O60266	O60266	ADCY3	Adenylate cyclase type 3	4	0.148173	-0.0195648
ADCY6__O43306	O43306	ADCY6	Adenylate cyclase type 6	2	2.65403	0.166534
ADCY7__P51828	P51828	ADCY7	Adenylate cyclase type 7	1	0.82634	-0.355395
ADCY9__O60503	O60503	ADCY9	Adenylate cyclase type 9	4	0.75583	0.157343
ADD1__P35611_3	P35611-3	ADD1	Isoform of P35611, Isoform 3 of Alpha-adducin	27	0.107483	-0.0161311
ADD2__P35612	P35612	ADD2	Beta-adducin	2	0.250313	-0.0438411
ADD3__Q9UEY8	Q9UEY8	ADD3	Gamma-adducin	26	0.178463	0.0109661
ADGRD1__Q6QNK2_4	Q6QNK2-4	ADGRD1	Isoform of Q6QNK2, Isoform 4 of Adhesion G-protein coupled receptor D1	1	0.146	-0.0307551
ADGRE5__P48960	P48960	ADGRE5	Adhesion G protein-coupled receptor E5	30	2.756	-0.202721
ADGRG3__Q86Y34	Q86Y34	ADGRG3	Adhesion G protein-coupled receptor G3	4	1.52139	0.233471
ADGRG6__Q86SQ4	Q86SQ4	ADGRG6	Adhesion G-protein coupled receptor G6	9	2.04777	-0.11614
ADGRL2__O95490	O95490	ADGRL2	Adhesion G protein-coupled receptor L2	4	0.0412871	-0.0100312
ADH1B__P00325	P00325	ADH1B	All-trans-retinol dehydrogenase [NAD(+)] ADH1B	1	1.1141	-0.86759
ADH5__P11766	P11766	ADH5	Alcohol dehydrogenase class-3	10	0.286501	0.0158174
ADI1__Q9BV57	Q9BV57	ADI1	1,2-dihydroxy-3-keto-5-methylthiopentene dioxygenase	24	2.32165	0.0927091
ADK__A0A5F9ZHJ1	A0A5F9ZHJ1	ADK_1	Isoform of P55263, Adenosine kinase	2	0.59867	-0.054124
ADK__P55263	P55263	ADK	Adenosine kinase	53	1.3348	0.0958739
ADNP2__Q6IQ32	Q6IQ32	ADNP2	Activity-dependent neuroprotector homeobox protein 2	6	1.06627	-0.0829168
ADNP__Q9H2P0	Q9H2P0	ADNP	Activity-dependent neuroprotector homeobox protein	43	2.30027	-0.0799282
ADO__Q96SZ5	Q96SZ5	ADO	2-aminoethanethiol dioxygenase	9	0.812491	0.0760672
ADPGK__Q9BRR6	Q9BRR6	ADPGK	ADP-dependent glucokinase	22	1.25109	-0.108155
ADPRH__P54922	P54922	ADPRH	[Protein ADP-ribosylarginine] hydrolase	1	2.06381	0.312756
ADPRS__Q9NX46	Q9NX46	ADPRS	ADP-ribose glycohydrolase ARH3	21	1.46542	0.148551
ADRM1__Q16186	Q16186	ADRM1	Proteasomal ubiquitin receptor ADRM1	24	0.00786579	0.000614731
ADSL__P30566	P30566	ADSL	Adenylosuccinate lyase	58	0.30927	0.0104935
ADSS1__Q8N142	Q8N142	ADSS1	Adenylosuccinate synthetase isozyme 1	8	1.57618	0.0854272
ADSS2__P30520	P30520	ADSS2	Adenylosuccinate synthetase isozyme 2	36	1.24798	0.0394998
AEBP2__Q6ZN18	Q6ZN18	AEBP2	Zinc finger protein AEBP2	2	0.330273	-0.0661259
AFAP1L1__Q8TED9	Q8TED9	AFAP1L1	Actin filament-associated protein 1-like 1	3	0.196697	-0.024052
AFAP1L2__Q8N4X5	Q8N4X5	AFAP1L2	Actin filament-associated protein 1-like 2	23	2.24386	0.405508
AFAP1__Q8N556	Q8N556	AFAP1	Actin filament-associated protein 1	5	2.8909	0.212212
AFDN__J3KN01	J3KN01	AFDN_1	Isoform of P55196, Afadin	4	2.03217	0.149936
AFDN__P55196_1	P55196-1	AFDN	Isoform of P55196, Isoform 2 of Afadin	90	0.678085	0.0450401
AFF1__P51825	P51825	AFF1	AF4/FMR2 family member 1	5	1.75074	-0.199071
AFF4__Q9UHB7	Q9UHB7	AFF4	AF4/FMR2 family member 4	16	0.798834	-0.0371142
AFG1L__Q8WV93	Q8WV93	AFG1L	AFG1-like ATPase	4	2.15501	0.404912
AFG3L2__Q9Y4W6	Q9Y4W6	AFG3L2	AFG3-like protein 2	47	1.40808	-0.356355
AFP__P02771	P02771	AFP	Alpha-fetoprotein	2	0.0423901	-0.00886314
AFTPH__Q6ULP2	Q6ULP2	AFTPH	Aftiphilin	4	0.671264	0.0337103
AGAP2__Q99490	Q99490	AGAP2	Arf-GAP with GTPase, ANK repeat and PH domain-containing protein 2	1	1.23088	0.342759
AGAP3__Q96P47	Q96P47	AGAP3	Arf-GAP with GTPase, ANK repeat and PH domain-containing protein 3	13	0.0319427	0.00320795
AGA__P20933	P20933	AGA	N(4)-(beta-N-acetylglucosaminyl)-L-asparaginase	1	0.41788	0.0813904
AGBL3__Q8NEM8	Q8NEM8	AGBL3	Cytosolic carboxypeptidase 3	2	0.132756	0.0457919
AGFG1__P52594	P52594	AGFG1	Arf-GAP domain and FG repeat-containing protein 1	15	1.66987	0.0840318
AGFG2__O95081	O95081	AGFG2	Arf-GAP domain and FG repeat-containing protein 2	4	2.14887	0.275837
AGGF1__Q8N302	Q8N302	AGGF1	Angiogenic factor with G patch and FHA domains 1	3	1.00198	-0.133558
AGK__Q53H12	Q53H12	AGK	Acylglycerol kinase, mitochondrial	34	2.35757	-0.245072
AGL__P35573	P35573	AGL	Glycogen debranching enzyme	59	0.779575	0.0572792
AGMAT__Q9BSE5	Q9BSE5	AGMAT	Agmatinase, mitochondrial	10	3.24924	-0.233877
AGO1__Q9UL18	Q9UL18	AGO1	Protein argonaute-1	13	1.00198	0.0463518
AGO2__Q9UKV8	Q9UKV8	AGO2	Protein argonaute-2	28	2.35478	0.144682
AGO3__Q9H9G7	Q9H9G7	AGO3	Protein argonaute-3	29	0.783936	0.0931682
AGPAT1__Q99943	Q99943	AGPAT1	1-acyl-sn-glycerol-3-phosphate acyltransferase alpha	10	0.494284	-0.0548619
AGPAT2__O15120	O15120	AGPAT2	1-acyl-sn-glycerol-3-phosphate acyltransferase beta	2	2.6027	-0.410318
AGPAT3__Q9NRZ7	Q9NRZ7	AGPAT3	1-acyl-sn-glycerol-3-phosphate acyltransferase gamma	6	0.945814	-0.0952127
AGPAT4__Q9NRZ5	Q9NRZ5	AGPAT4	1-acyl-sn-glycerol-3-phosphate acyltransferase delta	3	1.02657	-0.163267
AGPAT5__Q9NUQ2	Q9NUQ2	AGPAT5	1-acyl-sn-glycerol-3-phosphate acyltransferase epsilon	8	0.730701	-0.0960677
AGPS__O00116	O00116	AGPS	Alkyldihydroxyacetonephosphate synthase, peroxisomal	51	3.6536	-0.241079
AGR2__O95994	O95994	AGR2	Anterior gradient protein 2 homolog	15	2.57882	-0.473301
AGRN__O00468_6	O00468-6	AGRN	Isoform of O00468, Isoform 6 of Agrin	81	0.517027	-0.043749
AGTPBP1__Q9UPW5	Q9UPW5	AGTPBP1	Cytosolic carboxypeptidase 1	10	0.304657	0.0331062
AGTRAP__Q6RW13	Q6RW13	AGTRAP	Type-1 angiotensin II receptor-associated protein	8	0.663701	-0.0473257
AHCTF1__Q8WYP5	Q8WYP5	AHCTF1	Protein ELYS	93	0.687331	-0.134394
AHCYL1__O43865	O43865	AHCYL1	S-adenosylhomocysteine hydrolase-like protein 1	34	2.35455	0.265007
AHCYL2__Q96HN2	Q96HN2	AHCYL2	Adenosylhomocysteinase 3	38	2.26099	0.20359
AHCY__P23526	P23526	AHCY	Adenosylhomocysteinase	88	2.29489	0.100545
AHDC1__Q5TGY3	Q5TGY3	AHDC1	AT-hook DNA-binding motif-containing protein 1	7	0.465235	-0.039683
AHI1__Q8N157	Q8N157	AHI1	Jouberin	5	0.319629	0.035055
AHNAK2__Q8IVF2	Q8IVF2	AHNAK2	Protein AHNAK2	45	2.17503	-0.257296
AHNAK__Q09666	Q09666	AHNAK	Neuroblast differentiation-associated protein AHNAK	860	2.20538	-0.304824
AHRR__A9YTQ3	A9YTQ3	AHRR	Aryl hydrocarbon receptor repressor	1	1.90762	0.87206
AHR__P35869	P35869	AHR	Aryl hydrocarbon receptor	24	4.9168	-0.701048
AHSA1__O95433	O95433	AHSA1	Activator of 90 kDa heat shock protein ATPase homolog 1	83	0.905355	0.075351
AIDA__Q96BJ3	Q96BJ3	AIDA	Axin interactor, dorsalization-associated protein	23	2.09397	0.132108
AIFM1__O95831	O95831	AIFM1	Apoptosis-inducing factor 1, mitochondrial	75	1.64366	-0.131223
AIFM2__Q9BRQ8	Q9BRQ8	AIFM2	Ferroptosis suppressor protein 1	14	0.746062	-0.0429028
AIM2__O14862	O14862	AIM2	Interferon-inducible protein AIM2	2	1.23221	0.166946
AIMP1__Q12904	Q12904	AIMP1	Aminoacyl tRNA synthase complex-interacting multifunctional protein 1	71	0.0776592	-0.00823085
AIMP2__Q13155	Q13155	AIMP2	Aminoacyl tRNA synthase complex-interacting multifunctional protein 2	38	1.30878	0.0826874
AIP__O00170	O00170	AIP	AH receptor-interacting protein	31	0.0742477	0.0328643
AJUBA__Q96IF1	Q96IF1	AJUBA	LIM domain-containing protein ajuba	6	0.558068	0.0357903
AK1__P00568	P00568	AK1	Adenylate kinase isoenzyme 1	25	3.18119	0.173372
AK2__P54819	P54819	AK2	Adenylate kinase 2, mitochondrial	60	1.9273	-0.124981
AK3__Q9UIJ7	Q9UIJ7	AK3	GTP:AMP phosphotransferase AK3, mitochondrial	42	1.42738	-0.131303
AK4__P27144	P27144	AK4	Adenylate kinase 4, mitochondrial	39	2.8031	-0.347688
AK6__Q9Y3D8	Q9Y3D8	AK6	Adenylate kinase isoenzyme 6	6	0.497637	0.0920362
AKAP10__O43572	O43572	AKAP10	A-kinase anchor protein 10, mitochondrial	8	0.971206	0.140029
AKAP11__Q9UKA4	Q9UKA4	AKAP11	A-kinase anchor protein 11	24	1.723	0.147599
AKAP12__Q02952	Q02952	AKAP12	A-kinase anchor protein 12	167	1.77022	0.476179
AKAP13__Q12802	Q12802	AKAP13	A-kinase anchor protein 13	57	1.15019	0.0564513
AKAP17A__Q02040	Q02040	AKAP17A	A-kinase anchor protein 17A	11	0.978921	0.0685675
AKAP1__Q92667	Q92667	AKAP1	A-kinase anchor protein 1, mitochondrial	25	2.23915	-0.198801
AKAP2__Q9Y2D5_6	Q9Y2D5-6	AKAP2	Isoform of Q9Y2D5, Isoform 4 of A-kinase anchor protein 2	58	0.592457	-0.152117
AKAP4__Q5JQC9	Q5JQC9	AKAP4	A-kinase anchor protein 4	2	0.0846411	0.0234119
AKAP8L__Q9ULX6	Q9ULX6	AKAP8L	A-kinase anchor protein 8-like	40	1.14662	-0.0947224
AKAP8__O43823	O43823	AKAP8	A-kinase anchor protein 8	27	0.245883	-0.0281128
AKAP9__Q99996	Q99996	AKAP9	A-kinase anchor protein 9	119	2.74481	0.0888846
AKIRIN2__Q53H80	Q53H80	AKIRIN2	Akirin-2	5	0.193261	0.0163636
AKR1A1__P14550	P14550	AKR1A1	Aldo-keto reductase family 1 member A1	65	2.55995	0.199831
AKR1B10__O60218	O60218	AKR1B10	Aldo-keto reductase family 1 member B10	22	0.0228505	-0.00145427
AKR1B15__C9JRZ8	C9JRZ8	AKR1B15	Aldo-keto reductase family 1 member B15	12	1.08639	0.666041
AKR1B1__P15121	P15121	AKR1B1	Aldo-keto reductase family 1 member B1	130	1.95792	0.226271
AKR1C1__Q04828	Q04828	AKR1C1	Aldo-keto reductase family 1 member C1	6	1.0868	0.128937
AKR1C2__P52895	P52895	AKR1C2	Aldo-keto reductase family 1 member C2	42	0.889207	0.0739629
AKR1C3__P42330	P42330	AKR1C3	Aldo-keto reductase family 1 member C3	59	4.67266	0.171332
AKR1E2__Q96JD6	Q96JD6	AKR1E2	1,5-anhydro-D-fructose reductase	1	1.10504	0.1062
AKR7A2__O43488	O43488	AKR7A2	Aflatoxin B1 aldehyde reductase member 2	45	2.22942	0.129694
AKT1S1__Q96B36	Q96B36	AKT1S1	Proline-rich AKT1 substrate 1	14	1.06007	-0.124352
AKT1__P31749	P31749	AKT1	RAC-alpha serine/threonine-protein kinase	16	2.90992	0.187014
AKT2__P31751	P31751	AKT2	RAC-beta serine/threonine-protein kinase	30	2.62204	0.0966423
ALAD__P13716	P13716	ALAD	Delta-aminolevulinic acid dehydratase	6	0.709309	0.0763157
ALAS1__P13196	P13196	ALAS1	5-aminolevulinate synthase, nonspecific, mitochondrial	6	0.241422	0.0231484
ALCAM__Q13740	Q13740	ALCAM	CD166 antigen	72	0.938147	-0.0967606
ALDH16A1__Q8IZ83	Q8IZ83	ALDH16A1	Aldehyde dehydrogenase family 16 member A1	33	1.5973	0.0726522
ALDH18A1__P54886	P54886	ALDH18A1	Delta-1-pyrroline-5-carboxylate synthase	96	1.65115	-0.129795
ALDH1A2__O94788	O94788	ALDH1A2	Retinal dehydrogenase 2	11	4.81349	0.701327
ALDH1A3__P47895	P47895	ALDH1A3	Aldehyde dehydrogenase family 1 member A3	70	6.15264	1.30267
ALDH1B1__P30837	P30837	ALDH1B1	Aldehyde dehydrogenase X, mitochondrial	44	1.66103	-0.153218
ALDH1L2__Q3SY69	Q3SY69	ALDH1L2	Mitochondrial 10-formyltetrahydrofolate dehydrogenase	7	0.398323	0.164157
ALDH2__P05091	P05091	ALDH2	Aldehyde dehydrogenase, mitochondrial	57	0.613304	-0.0543382
ALDH3A1__P30838	P30838	ALDH3A1	Aldehyde dehydrogenase, dimeric NADP-preferring	24	2.02258	0.335423
ALDH3A2__P51648	P51648	ALDH3A2	Aldehyde dehydrogenase family 3 member A2	35	2.83386	-0.17034
ALDH3B1__P43353	P43353	ALDH3B1	Aldehyde dehydrogenase family 3 member B1	18	3.21389	-0.28387
ALDH4A1__P30038	P30038	ALDH4A1	Delta-1-pyrroline-5-carboxylate dehydrogenase, mitochondrial	38	1.06583	-0.092859
ALDH5A1__P51649	P51649	ALDH5A1	Succinate-semialdehyde dehydrogenase, mitochondrial	8	1.37033	-0.147608
ALDH6A1__Q02252	Q02252	ALDH6A1	Methylmalonate-semialdehyde dehydrogenase [acylating], mitochondrial	69	0.632809	-0.051344
ALDH7A1__P49419_2	P49419-2	ALDH7A1	Isoform of P49419, Isoform 2 of Alpha-aminoadipic semialdehyde dehydrogenase	69	1.14264	-0.0697644
ALDH9A1__P49189	P49189	ALDH9A1	4-trimethylaminobutyraldehyde dehydrogenase	73	1.37781	0.0597619
ALDOA__P04075	P04075	ALDOA	Fructose-bisphosphate aldolase A	184	0.368531	-0.0516604
ALDOC__P09972	P09972	ALDOC	Fructose-bisphosphate aldolase C	85	0.484517	0.0486944
ALG11__Q2TAA5	Q2TAA5	ALG11	GDP-Man:Man(3)GlcNAc(2)-PP-Dol alpha-1,2-mannosyltransferase	10	0.495952	-0.0538232
ALG12__Q9BV10	Q9BV10	ALG12	Dol-P-Man:Man(7)GlcNAc(2)-PP-Dol alpha-1,6-mannosyltransferase	1	1.19273	-0.152592
ALG13__Q9NP73	Q9NP73	ALG13	Putative bifunctional UDP-N-acetylglucosamine transferase and deubiquitinase ALG13	10	0.431788	0.02964
ALG13__Q9NP73_2	Q9NP73-2	ALG13_1	Isoform of Q9NP73, Isoform 2 of Putative bifunctional UDP-N-acetylglucosamine transferase and deubiquitinase ALG13	1	1.19067	-0.196738
ALG1__Q9BT22	Q9BT22	ALG1	Chitobiosyldiphosphodolichol beta-mannosyltransferase	12	1.57171	-0.173772
ALG2__Q9H553	Q9H553	ALG2	Alpha-1,3/1,6-mannosyltransferase ALG2	18	0.381336	0.0551752
ALG3__Q92685	Q92685	ALG3	Dol-P-Man:Man(5)GlcNAc(2)-PP-Dol alpha-1,3-mannosyltransferase	6	1.00279	-0.125063
ALG5__Q9Y673	Q9Y673	ALG5	Dolichyl-phosphate beta-glucosyltransferase	22	0.924352	-0.0867374
ALG8__Q9BVK2	Q9BVK2	ALG8	Probable dolichyl pyrophosphate Glc1Man9GlcNAc2 alpha-1,3-glucosyltransferase	4	0.19527	-0.0474975
ALG9__Q9H6U8	Q9H6U8	ALG9	Alpha-1,2-mannosyltransferase ALG9	10	1.68565	-0.0522725
ALKBH1__Q13686	Q13686	ALKBH1	Nucleic acid dioxygenase ALKBH1	6	0.732053	0.130725
ALKBH3__Q96Q83	Q96Q83	ALKBH3	Alpha-ketoglutarate-dependent dioxygenase alkB homolog 3	3	0.830753	0.105852
ALKBH4__Q9NXW9	Q9NXW9	ALKBH4	Alpha-ketoglutarate-dependent dioxygenase alkB homolog 4	8	0.868655	0.0914664
ALKBH5__Q6P6C2	Q6P6C2	ALKBH5	RNA demethylase ALKBH5	17	0.000505783	-8.44637e-05
ALKBH6__Q3KRA9	Q3KRA9	ALKBH6	Alpha-ketoglutarate-dependent dioxygenase alkB homolog 6	3	1.83059	0.225518
ALKBH7__Q9BT30	Q9BT30	ALKBH7	Alpha-ketoglutarate-dependent dioxygenase alkB homolog 7, mitochondrial	2	0.343824	-0.0687946
ALKBH8__Q96BT7	Q96BT7	ALKBH8	Alkylated DNA repair protein alkB homolog 8	5	0.669285	0.100977
ALMS1__Q8TCU4	Q8TCU4	ALMS1	Alstrom syndrome protein 1	6	0.027398	-0.00291301
ALPK1__Q96QP1	Q96QP1	ALPK1	Alpha-protein kinase 1	1	0.56661	0.0967387
ALPK3__Q96L96	Q96L96	ALPK3	Alpha-protein kinase 3	3	0.287471	0.0233181
ALS2CL__Q60I27	Q60I27	ALS2CL	ALS2 C-terminal-like protein	1	0.787375	0.683297
ALS2__Q96Q42	Q96Q42	ALS2	Alsin	2	0.693741	0.143345
ALYREF__Q86V81	Q86V81	ALYREF	THO complex subunit 4	61	1.07255	-0.214256
AMBRA1__Q9C0C7	Q9C0C7	AMBRA1	Activating molecule in BECN1-regulated autophagy protein 1	12	0.663434	0.0779537
AMD1__P17707	P17707	AMD1	S-adenosylmethionine decarboxylase proenzyme	6	1.43963	-0.12879
AMDHD2__Q9Y303	Q9Y303	AMDHD2	N-acetylglucosamine-6-phosphate deacetylase	4	0.717837	0.0349145
AMFR__Q9UKV5	Q9UKV5	AMFR	E3 ubiquitin-protein ligase AMFR	10	0.833598	-0.0673692
AMIGO2__Q86SJ2	Q86SJ2	AMIGO2	Amphoterin-induced protein 2	2	0.672076	-0.0921092
AMMECR1L__Q6DCA0	Q6DCA0	AMMECR1L	AMMECR1-like protein	1	0.456835	0.103047
AMMECR1__Q9Y4X0	Q9Y4X0	AMMECR1	AMME syndrome candidate gene 1 protein	9	1.51951	0.0887016
AMOTL1__Q8IY63	Q8IY63	AMOTL1	Angiomotin-like protein 1	1	0.070807	0.0196463
AMOTL2__Q9Y2J4	Q9Y2J4	AMOTL2	Angiomotin-like protein 2	7	0.343563	-0.0337296
AMPD2__Q01433	Q01433	AMPD2	AMP deaminase 2	35	1.40236	0.108656
AMPD3__Q01432	Q01432	AMPD3	AMP deaminase 3	4	1.34231	0.268175
AMPH__P49418	P49418	AMPH	Amphiphysin	8	0.518807	0.0439044
AMZ2__Q86W34	Q86W34	AMZ2	Archaemetzincin-2	4	0.00175697	-0.000315751
ANAPC10__Q9UM13	Q9UM13	ANAPC10	Anaphase-promoting complex subunit 10	7	1.42853	0.138367
ANAPC16__Q96DE5	Q96DE5	ANAPC16	Anaphase-promoting complex subunit 16	1	0.10563	-0.0359598
ANAPC1__Q9H1A4	Q9H1A4	ANAPC1	Anaphase-promoting complex subunit 1	23	0.260806	0.0164303
ANAPC2__Q9UJX6	Q9UJX6	ANAPC2	Anaphase-promoting complex subunit 2	22	0.261646	-0.0301128
ANAPC4__Q9UJX5	Q9UJX5	ANAPC4	Anaphase-promoting complex subunit 4	13	0.326888	0.0308161
ANAPC5__Q9UJX4	Q9UJX4	ANAPC5	Anaphase-promoting complex subunit 5	22	0.255976	0.0329612
ANAPC7__Q9UJX3	Q9UJX3	ANAPC7	Anaphase-promoting complex subunit 7	36	1.68073	-0.0775972
ANGEL2__Q5VTE6	Q5VTE6	ANGEL2	Protein angel homolog 2	4	0.158643	-0.0374307
ANGPTL4__Q9BY76	Q9BY76	ANGPTL4	Angiopoietin-related protein 4	3	0.727825	0.246254
ANK1__P16157	P16157	ANK1	Ankyrin-1	4	2.0055	-0.285635
ANK3__Q12955	Q12955	ANK3	Ankyrin-3	4	0.0800604	-0.0329992
ANKDD1B__A6NHY2	A6NHY2	ANKDD1B	Ankyrin repeat and death domain-containing protein 1B	1	1.06052	-0.224136
ANKFY1__Q9P2R3	Q9P2R3	ANKFY1	Rabankyrin-5	54	2.80694	0.0832621
ANKHD1__Q8IWZ3_2	Q8IWZ3-2	ANKHD1_1	Isoform of Q8IWZ3, Isoform 2 of Ankyrin repeat and KH domain-containing protein 1	1	0.489948	0.132673
ANKHD1__Q8IWZ3_6	Q8IWZ3-6	ANKHD1	Isoform of Q8IWZ3, Isoform 6 of Ankyrin repeat and KH domain-containing protein 1	51	2.13537	0.0483524
ANKH__Q9HCJ1	Q9HCJ1	ANKH	Progressive ankylosis protein homolog	1	1.94802	0.24751
ANKIB1__Q9P2G1	Q9P2G1	ANKIB1	Ankyrin repeat and IBR domain-containing protein 1	6	0.584991	0.0822909
ANKLE2__Q86XL3	Q86XL3	ANKLE2	Ankyrin repeat and LEM domain-containing protein 2	33	0.137753	0.0192312
ANKMY2__Q8IV38	Q8IV38	ANKMY2	Ankyrin repeat and MYND domain-containing protein 2	13	0.632816	-0.0467672
ANKRD11__Q6UB99	Q6UB99	ANKRD11	Ankyrin repeat domain-containing protein 11	11	0.884262	-0.0757507
ANKRD13A__Q8IZ07	Q8IZ07	ANKRD13A	Ankyrin repeat domain-containing protein 13A	7	0.263125	-0.0222224
ANKRD13D__Q6ZTN6	Q6ZTN6	ANKRD13D	Ankyrin repeat domain-containing protein 13D	1	0.522343	0.335998
ANKRD16__Q6P6B7	Q6P6B7	ANKRD16	Ankyrin repeat domain-containing protein 16	2	0.121693	0.0437511
ANKRD17__O75179	O75179	ANKRD17	Ankyrin repeat domain-containing protein 17	51	0.159749	0.0140318
ANKRD26__A0A6Q8PHI6	A0A6Q8PHI6	ANKRD26_1	Isoform of Q9UPS8, Ankyrin repeat domain-containing protein 26 (Fragment)	1	0.190566	-0.0373452
ANKRD26__Q9UPS8	Q9UPS8	ANKRD26	Ankyrin repeat domain-containing protein 26	13	0.355257	-0.0301488
ANKRD27__Q96NW4	Q96NW4	ANKRD27	Ankyrin repeat domain-containing protein 27	19	2.5523	-0.0747933
ANKRD28__O15084	O15084	ANKRD28	Serine/threonine-protein phosphatase 6 regulatory ankyrin repeat subunit A	19	0.547776	0.0521087
ANKRD2__Q9GZV1	Q9GZV1	ANKRD2	Ankyrin repeat domain-containing protein 2	1	0.475522	0.260062
ANKRD39__Q53RE8	Q53RE8	ANKRD39	Ankyrin repeat domain-containing protein 39	1	0.523397	0.108969
ANKRD44__Q8N8A2	Q8N8A2	ANKRD44	Serine/threonine-protein phosphatase 6 regulatory ankyrin repeat subunit B	5	0.341562	0.104159
ANKRD46__Q86W74	Q86W74	ANKRD46	Ankyrin repeat domain-containing protein 46	3	0.40759	0.0496126
ANKRD49__Q8WVL7	Q8WVL7	ANKRD49	Ankyrin repeat domain-containing protein 49	5	0.270666	0.0694156
ANKRD50__Q9ULJ7	Q9ULJ7	ANKRD50	Ankyrin repeat domain-containing protein 50	3	4.1898	0.173474
ANKRD52__Q8NB46	Q8NB46	ANKRD52	Serine/threonine-protein phosphatase 6 regulatory ankyrin repeat subunit C	8	2.00874	0.0966385
ANKRD54__Q6NXT1	Q6NXT1	ANKRD54	Ankyrin repeat domain-containing protein 54	7	0.152759	-0.0166011
ANKS1A__Q92625	Q92625	ANKS1A	Ankyrin repeat and SAM domain-containing protein 1A	8	0.260718	0.0309408
ANKS1B__Q7Z6G8	Q7Z6G8	ANKS1B	Ankyrin repeat and sterile alpha motif domain-containing protein 1B	3	0.31422	-0.109821
ANKZF1__Q9H8Y5	Q9H8Y5	ANKZF1	Ankyrin repeat and zinc finger domain-containing protein 1	18	2.09214	0.120454
ANLN__Q9NQW6	Q9NQW6	ANLN	Anillin	55	1.63863	0.132214
ANO10__Q9NW15	Q9NW15	ANO10	Anoctamin-10	11	1.94603	-0.0783842
ANO6__Q4KMQ2	Q4KMQ2	ANO6	Anoctamin-6	20	0.366431	0.0570068
ANO8__Q9HCE9	Q9HCE9	ANO8	Anoctamin-8	1	0.585959	-0.136834
ANP32A__P39687	P39687	ANP32A	Acidic leucine-rich nuclear phosphoprotein 32 family member A	28	0.654422	0.100681
ANP32B__Q92688	Q92688	ANP32B	Acidic leucine-rich nuclear phosphoprotein 32 family member B	55	2.33422	0.115397
ANP32E__Q9BTT0	Q9BTT0	ANP32E	Acidic leucine-rich nuclear phosphoprotein 32 family member E	15	0.414614	0.0520283
ANPEP__P15144	P15144	ANPEP	Aminopeptidase N	75	2.58095	0.306518
ANTXR1__Q9H6X2	Q9H6X2	ANTXR1	Anthrax toxin receptor 1	15	1.91338	-0.218114
ANTXR2__P58335_4	P58335-4	ANTXR2	Isoform of P58335, Isoform 4 of Anthrax toxin receptor 2	11	3.89595	0.298495
ANXA11__P50995	P50995	ANXA11	Annexin A11	58	2.43373	0.121485
ANXA13__P27216	P27216	ANXA13	Annexin A13	2	0.037277	0.00558336
ANXA1__P04083	P04083	ANXA1	Annexin A1	150	0.44904	0.0816777
ANXA2__P07355	P07355	ANXA2	Annexin A2	243	1.04758	0.0342602
ANXA3__P12429	P12429	ANXA3	Annexin A3	65	3.29656	0.213798
ANXA4__P09525	P09525	ANXA4	Annexin A4	51	2.53062	0.110817
ANXA5__P08758	P08758	ANXA5	Annexin A5	160	3.0642	0.23069
ANXA6__E5RK69	E5RK69	ANXA6_1	Isoform of P08133, Annexin	2	0.156623	0.0263284
ANXA6__P08133	P08133	ANXA6	Annexin A6	144	1.02463	0.0203556
ANXA7__P20073	P20073	ANXA7	Annexin A7	59	1.8327	0.146496
ANXA8L1__Q5VT79	Q5VT79	ANXA8L1	Annexin A8-like protein 1	25	0.0776993	0.0124672
ANXA8__P13928	P13928	ANXA8	Annexin A8	1	0.0477367	-0.0105977
AP1AR__Q63HQ0	Q63HQ0	AP1AR	AP-1 complex-associated regulatory protein	4	0.463696	-0.0458673
AP1B1__Q10567	Q10567	AP1B1	AP-1 complex subunit beta-1	113	0.576709	0.0540366
AP1B1__Q10567_3	Q10567-3	AP1B1_1	Isoform of Q10567, Isoform C of AP-1 complex subunit beta-1	4	0.85861	0.137006
AP1G1__O43747	O43747	AP1G1	AP-1 complex subunit gamma-1	65	1.02242	0.137793
AP1G2__O75843	O75843	AP1G2	AP-1 complex subunit gamma-like 2	6	0.176232	0.0308504
AP1M1__Q9BXS5	Q9BXS5	AP1M1	AP-1 complex subunit mu-1	46	0.979339	0.167037
AP1S1__P61966	P61966	AP1S1	AP-1 complex subunit sigma-1A	13	0.771906	0.209668
AP1S2__P56377	P56377	AP1S2	AP-1 complex subunit sigma-2	3	0.739446	0.0983347
AP1S3__Q96PC3	Q96PC3	AP1S3	AP-1 complex subunit sigma-3	2	0.125531	0.043139
AP2A1__O95782	O95782	AP2A1	AP-2 complex subunit alpha-1	141	0.239564	-0.0219856
AP2A2__O94973	O94973	AP2A2	AP-2 complex subunit alpha-2	55	0.0145865	0.00126315
AP2B1__P63010	P63010	AP2B1	AP-2 complex subunit beta	86	0.157776	-0.0253251
AP2M1__Q96CW1	Q96CW1	AP2M1	AP-2 complex subunit mu	67	0.0205197	-0.00419817
AP2S1__P53680	P53680	AP2S1	AP-2 complex subunit sigma	34	0.0541538	0.00578186
AP3B1__O00203	O00203	AP3B1	AP-3 complex subunit beta-1	79	2.327	0.0940286
AP3D1__O14617	O14617	AP3D1	AP-3 complex subunit delta-1	92	1.53037	0.0821238
AP3M1__Q9Y2T2	Q9Y2T2	AP3M1	AP-3 complex subunit mu-1	32	0.783196	0.0672059
AP3M2__P53677	P53677	AP3M2	AP-3 complex subunit mu-2	10	1.89435	0.194423
AP3S1__Q92572	Q92572	AP3S1	AP-3 complex subunit sigma-1	16	2.18149	0.109694
AP4E1__Q9UPM8	Q9UPM8	AP4E1	AP-4 complex subunit epsilon-1	5	0.222431	0.058732
AP4S1__Q9Y587	Q9Y587	AP4S1	AP-4 complex subunit sigma-1	3	1.03563	0.353076
AP5B1__Q2VPB7	Q2VPB7	AP5B1	AP-5 complex subunit beta-1	3	0.424002	0.0441207
AP5M1__Q9H0R1	Q9H0R1	AP5M1	AP-5 complex subunit mu-1	6	2.4194	0.102432
AP5S1__Q9NUS5	Q9NUS5	AP5S1	AP-5 complex subunit sigma-1	2	0.705636	0.234587
AP5Z1__O43299	O43299	AP5Z1	AP-5 complex subunit zeta-1	5	0.171662	0.0223548
APAF1__O14727	O14727	APAF1	Apoptotic protease-activating factor 1	20	1.80737	0.186438
APBA2__Q99767	Q99767	APBA2	Amyloid-beta A4 precursor protein-binding family A member 2	1	0.0089157	0.00246356
APBA3__O96018	O96018	APBA3	Amyloid-beta A4 precursor protein-binding family A member 3	1	1.97224	0.326674
APBB2__Q92870	Q92870	APBB2	Amyloid beta precursor protein binding family B member 2	6	1.35345	0.114638
APC__P25054	P25054	APC	Adenomatous polyposis coli protein	6	0.0132468	-0.00133952
APEH__P13798	P13798	APEH	Acylamino-acid-releasing enzyme	50	2.03916	0.107097
APEX1__P27695	P27695	APEX1	DNA-(apurinic or apyrimidinic site) endonuclease	54	0.8483	0.064182
APEX2__Q9UBZ4	Q9UBZ4	APEX2	DNA-(apurinic or apyrimidinic site) endonuclease 2	3	0.168246	0.0165042
APH1A__Q96BI3	Q96BI3	APH1A	Gamma-secretase subunit APH-1A	1	0.396327	0.14337
API5__Q9BZZ5_2	Q9BZZ5-2	API5	Isoform of Q9BZZ5, Isoform 2 of Apoptosis inhibitor 5	45	1.09981	0.0642817
APIP__Q96GX9	Q96GX9	APIP	Methylthioribulose-1-phosphate dehydratase	7	1.659	0.195234
APLP2__Q06481	Q06481	APLP2	Amyloid beta precursor like protein 2	25	2.86639	-0.148993
APMAP__Q9HDC9	Q9HDC9	APMAP	Adipocyte plasma membrane-associated protein	52	0.969891	-0.0916965
APOA1__P02647	P02647	APOA1	Apolipoprotein A-I	2	0.624757	-0.143021
APOBEC3B__Q9UH17	Q9UH17	APOBEC3B	DNA dC->dU-editing enzyme APOBEC-3B	6	0.72244	-0.156236
APOBEC3C__Q9NRW3	Q9NRW3	APOBEC3C	DNA dC->dU-editing enzyme APOBEC-3C	7	0.0348087	0.00579643
APOB__P04114	P04114	APOB	Apolipoprotein B-100	5	1.38414	-0.19344
APOE__P02649	P02649	APOE	Apolipoprotein E	3	0.431476	-0.0682558
APOL1__O14791	O14791	APOL1	Apolipoprotein L1	6	0.279313	0.119534
APOL2__J3KQL8	J3KQL8	APOL2	Isoform of Q9BQE5, Apolipoprotein L2	19	2.01678	-0.149475
APOL3__O95236	O95236	APOL3	Apolipoprotein L3	1	0.0398987	-0.0151646
APOOL__Q6UXV4	Q6UXV4	APOOL	MICOS complex subunit MIC27	16	0.7261	-0.0948227
APOO__Q9BUR5	Q9BUR5	APOO	MICOS complex subunit MIC26	5	0.321889	-0.0727845
APPBP2__Q92624	Q92624	APPBP2	Amyloid protein-binding protein 2	3	0.00970241	-0.00191032
APPL1__Q9UKG1	Q9UKG1	APPL1	DCC-interacting protein 13-alpha	23	0.304786	-0.0117049
APPL2__Q8NEU8	Q8NEU8	APPL2	DCC-interacting protein 13-beta	21	3.93834	0.350263
APP__P05067	P05067	APP	Amyloid-beta precursor protein	46	0.150796	-0.0120354
APRT__P07741	P07741	APRT	Adenine phosphoribosyltransferase	25	1.47007	0.120733
APTX__Q7Z2E3	Q7Z2E3	APTX	Aprataxin	8	1.12555	0.0593691
AQR__O60306	O60306	AQR	RNA helicase aquarius	62	0.09628	0.00717019
ARAF__P10398	P10398	ARAF	Serine/threonine-protein kinase A-Raf	14	3.62503	0.086251
ARAP1__Q96P48	Q96P48	ARAP1	Arf-GAP with Rho-GAP domain, ANK repeat and PH domain-containing protein 1	33	1.22407	0.10903
ARAP3__Q8WWN8	Q8WWN8	ARAP3	Arf-GAP with Rho-GAP domain, ANK repeat and PH domain-containing protein 3	7	0.774338	0.0805222
ARCN1__P48444	P48444	ARCN1	Coatomer subunit delta	97	2.69976	0.108724
ARF3__P61204	P61204	ARF3	ADP-ribosylation factor 3	74	0.767244	0.161922
ARF4__P18085	P18085	ARF4	ADP-ribosylation factor 4	34	1.1796	0.229792
ARF5__P84085	P84085	ARF5	ADP-ribosylation factor 5	17	2.67834	0.104225
ARF6__P62330	P62330	ARF6	ADP-ribosylation factor 6	24	1.30916	-0.0912882
ARFGAP1__Q8N6T3	Q8N6T3	ARFGAP1	ADP-ribosylation factor GTPase-activating protein 1	49	0.991729	0.0771129
ARFGAP2__Q8N6H7	Q8N6H7	ARFGAP2	ADP-ribosylation factor GTPase-activating protein 2	25	0.305294	0.0141637
ARFGAP3__H0Y6A0	H0Y6A0	ARFGAP3_1	Isoform of Q9NP61, ADP-ribosylation factor GTPase-activating protein 3 (Fragment)	1	0.925515	0.524837
ARFGAP3__Q9NP61	Q9NP61	ARFGAP3	ADP-ribosylation factor GTPase-activating protein 3	23	3.08091	0.277851
ARFGEF1__Q9Y6D6	Q9Y6D6	ARFGEF1	Brefeldin A-inhibited guanine nucleotide-exchange protein 1	43	1.7043	0.134894
ARFGEF2__Q9Y6D5	Q9Y6D5	ARFGEF2	Brefeldin A-inhibited guanine nucleotide-exchange protein 2	22	0.265892	0.0500467
ARFIP1__P53367	P53367	ARFIP1_1	Arfaptin-1	23	1.4646	0.481859
ARFIP1__P53367_2	P53367-2	ARFIP1	Isoform of P53367, Isoform A of Arfaptin-1	1	2.24347	0.270602
ARFIP2__P53365	P53365	ARFIP2	Arfaptin-2	8	1.93246	0.135805
ARFRP1__Q13795	Q13795	ARFRP1	ADP-ribosylation factor-related protein 1	14	1.89942	-0.0877582
ARG2__P78540	P78540	ARG2	Arginase-2, mitochondrial	11	1.30745	0.178194
ARGLU1__Q9NWB6	Q9NWB6	ARGLU1	Arginine and glutamate-rich protein 1	14	0.238007	-0.0207838
ARHGAP10__A1A4S6	A1A4S6	ARHGAP10	Rho GTPase-activating protein 10	10	0.40836	0.0711641
ARHGAP12__Q8IWW6	Q8IWW6	ARHGAP12	Rho GTPase-activating protein 12	20	1.79472	0.106338
ARHGAP17__Q68EM7	Q68EM7	ARHGAP17	Rho GTPase-activating protein 17	19	0.133028	-0.00986993
ARHGAP18__Q8N392	Q8N392	ARHGAP18	Rho GTPase-activating protein 18	17	1.28851	0.15174
ARHGAP1__Q07960	Q07960	ARHGAP1	Rho GTPase-activating protein 1	35	2.52541	0.14687
ARHGAP21__Q5T5U3	Q5T5U3	ARHGAP21	Rho GTPase-activating protein 21	14	0.386329	-0.0384226
ARHGAP22__Q7Z5H3	Q7Z5H3	ARHGAP22	Rho GTPase-activating protein 22	1	0.567444	-0.217443
ARHGAP23__Q9P227	Q9P227	ARHGAP23	Rho GTPase-activating protein 23	6	0.212428	-0.0119451
ARHGAP24__Q8N264	Q8N264	ARHGAP24	Rho GTPase-activating protein 24	1	1.9888	0.217236
ARHGAP26__Q9UNA1	Q9UNA1	ARHGAP26	Rho GTPase-activating protein 26	9	0.89244	1.52657
ARHGAP27__Q6ZUM4	Q6ZUM4	ARHGAP27	Rho GTPase-activating protein 27	7	0.918241	0.11546
ARHGAP29__Q52LW3	Q52LW3	ARHGAP29	Rho GTPase-activating protein 29	11	2.15975	-0.0744373
ARHGAP31__Q2M1Z3	Q2M1Z3	ARHGAP31	Rho GTPase-activating protein 31	13	1.52734	-0.124776
ARHGAP32__A7KAX9	A7KAX9	ARHGAP32	Rho GTPase-activating protein 32	3	0.651353	-0.0948323
ARHGAP35__Q9NRY4	Q9NRY4	ARHGAP35	Rho GTPase-activating protein 35	68	3.95304	0.31456
ARHGAP42__A6NI28	A6NI28	ARHGAP42	Rho GTPase-activating protein 42	7	1.61104	0.123779
ARHGAP45__Q92619	Q92619	ARHGAP45	Rho GTPase-activating protein 45	11	1.41683	0.0374141
ARHGAP4__P98171	P98171	ARHGAP4	Rho GTPase-activating protein 4	4	2.1977	0.22366
ARHGAP5__Q13017	Q13017	ARHGAP5	Rho GTPase-activating protein 5	50	2.34104	0.0556798
ARHGDIA__P52565	P52565	ARHGDIA	Rho GDP-dissociation inhibitor 1	44	0.541993	0.101792
ARHGEF10__O15013	O15013	ARHGEF10	Rho guanine nucleotide exchange factor 10	19	0.0870084	-0.0197151
ARHGEF11__O15085	O15085	ARHGEF11	Rho guanine nucleotide exchange factor 11	12	1.80717	0.0997619
ARHGEF12__Q9NZN5_2	Q9NZN5-2	ARHGEF12	Isoform of Q9NZN5, Isoform 2 of Rho guanine nucleotide exchange factor 12	31	1.77232	0.0409339
ARHGEF16__Q5VV41	Q5VV41	ARHGEF16	Rho guanine nucleotide exchange factor 16	13	1.60066	0.165819
ARHGEF17__Q96PE2	Q96PE2	ARHGEF17	Rho guanine nucleotide exchange factor 17	14	0.394029	-0.0404295
ARHGEF18__Q6ZSZ5	Q6ZSZ5	ARHGEF18	Rho guanine nucleotide exchange factor 18	25	0.29582	0.0236365
ARHGEF1__Q92888	Q92888	ARHGEF1	Rho guanine nucleotide exchange factor 1	71	3.27344	0.135395
ARHGEF26__Q96DR7	Q96DR7	ARHGEF26	Rho guanine nucleotide exchange factor 26	6	0.461525	0.0292941
ARHGEF28__Q8N1W1	Q8N1W1	ARHGEF28	Rho guanine nucleotide exchange factor 28	5	0.622853	0.0590714
ARHGEF2__Q92974	Q92974	ARHGEF2	Rho guanine nucleotide exchange factor 2	79	1.22343	0.0949336
ARHGEF2__V9GYF0	V9GYF0	ARHGEF2_1	Isoform of Q92974, Rho guanine nucleotide exchange factor 2 (Fragment)	2	0.480158	-0.220498
ARHGEF3__Q9NR81	Q9NR81	ARHGEF3	Rho guanine nucleotide exchange factor 3	1	0.503447	0.124413
ARHGEF40__Q8TER5	Q8TER5	ARHGEF40	Rho guanine nucleotide exchange factor 40	15	1.07705	0.0920153
ARHGEF5__A0A2R8YF49	A0A2R8YF49	ARHGEF5	Isoform of Q12774, Rho guanine nucleotide exchange factor 5	19	0.350972	0.0524493
ARHGEF6__Q15052	Q15052	ARHGEF6	Rho guanine nucleotide exchange factor 6	11	1.15717	-0.0433212
ARHGEF7__Q14155_5	Q14155-5	ARHGEF7	Isoform of Q14155, Isoform 5 of Rho guanine nucleotide exchange factor 7	21	0.0747955	0.0042998
ARID1A__O14497	O14497	ARID1A	AT-rich interactive domain-containing protein 1A	60	2.41745	-0.17147
ARID1B__Q8NFD5	Q8NFD5	ARID1B	AT-rich interactive domain-containing protein 1B	23	1.48199	-0.104106
ARID2__Q68CP9	Q68CP9	ARID2	AT-rich interactive domain-containing protein 2	24	1.10126	-0.0644102
ARID4A__P29374	P29374	ARID4A	AT-rich interactive domain-containing protein 4A	19	3.22156	-0.0975598
ARID4B__Q4LE39	Q4LE39	ARID4B	AT-rich interactive domain-containing protein 4B	31	0.182809	-0.0080716
ARID5B__Q14865	Q14865	ARID5B	AT-rich interactive domain-containing protein 5B	4	2.39735	-0.314534
ARIH1__Q9Y4X5	Q9Y4X5	ARIH1	E3 ubiquitin-protein ligase ARIH1	21	1.91702	0.132324
ARIH2__O95376	O95376	ARIH2	E3 ubiquitin-protein ligase ARIH2	14	1.41693	0.116725
ARL14EP__Q8N8R7	Q8N8R7	ARL14EP	ARL14 effector protein	7	2.07136	-0.128161
ARL14__Q8N4G2	Q8N4G2	ARL14	ADP-ribosylation factor-like protein 14	1	0.21052	0.0773782
ARL15__Q9NXU5	Q9NXU5	ARL15	ADP-ribosylation factor-like protein 15	2	0.164683	-0.0330095
ARL1__P40616	P40616	ARL1	ADP-ribosylation factor-like protein 1	21	0.713955	0.128721
ARL2BP__Q9Y2Y0	Q9Y2Y0	ARL2BP	ADP-ribosylation factor-like protein 2-binding protein	6	1.69372	0.139635
ARL2__P36404	P36404	ARL2	ADP-ribosylation factor-like protein 2	8	0.827217	0.102861
ARL3__P36405	P36405	ARL3	ADP-ribosylation factor-like protein 3	17	2.19158	0.0639583
ARL4C__P56559	P56559	ARL4C	ADP-ribosylation factor-like protein 4C	1	2.68827	0.924128
ARL5B__Q96KC2	Q96KC2	ARL5B	ADP-ribosylation factor-like protein 5B	4	1.51633	0.312443
ARL6IP1__Q15041	Q15041	ARL6IP1	ADP-ribosylation factor-like protein 6-interacting protein 1	4	1.82868	-0.138465
ARL6IP4__Q66PJ3	Q66PJ3	ARL6IP4	ADP-ribosylation factor-like protein 6-interacting protein 4	8	0.29759	-0.0929017
ARL6IP5__O75915	O75915	ARL6IP5	PRA1 family protein 3	25	2.72253	-0.235675
ARL6IP6__Q8N6S5	Q8N6S5	ARL6IP6	ADP-ribosylation factor-like protein 6-interacting protein 6	5	0.735815	-0.106833
ARL6__Q9H0F7	Q9H0F7	ARL6	ADP-ribosylation factor-like protein 6	2	1.55971	0.174909
ARL8A__Q96BM9	Q96BM9	ARL8A	ADP-ribosylation factor-like protein 8A	13	0.00195823	-0.000209702
ARL8B__Q9NVJ2	Q9NVJ2	ARL8B	ADP-ribosylation factor-like protein 8B	10	0.125836	-0.0188295
ARMC10__Q8N2F6	Q8N2F6	ARMC10	Armadillo repeat-containing protein 10	10	2.23693	-0.222889
ARMC10__Q8N2F6_2	Q8N2F6-2	ARMC10_1	Isoform of Q8N2F6, Isoform 2 of Armadillo repeat-containing protein 10	2	0.233928	-0.0814325
ARMC1__Q9NVT9	Q9NVT9	ARMC1	Armadillo repeat-containing protein 1	14	0.298986	0.0316826
ARMC5__Q96C12	Q96C12	ARMC5	Armadillo repeat-containing protein 5	6	0.432719	0.084126
ARMC6__Q6NXE6	Q6NXE6	ARMC6	Armadillo repeat-containing protein 6	24	0.00636979	-0.000355559
ARMC7__Q9H6L4	Q9H6L4	ARMC7	Armadillo repeat-containing protein 7	1	0.690716	0.149711
ARMC8__Q8IUR7	Q8IUR7	ARMC8	Armadillo repeat-containing protein 8	29	0.0142304	0.00183285
ARMC9__Q7Z3E5	Q7Z3E5	ARMC9	LisH domain-containing protein ARMC9	19	4.00479	0.423692
ARMCX5__Q6P1M9	Q6P1M9	ARMCX5	Armadillo repeat-containing X-linked protein 5	2	0.734894	0.349338
ARMH3__Q5T2E6	Q5T2E6	ARMH3	Armadillo-like helical domain-containing protein 3	12	0.77791	0.0609512
ARMT1__Q9H993	Q9H993	ARMT1	Damage-control phosphatase ARMT1	24	0.447919	0.0840779
ARNTL2__Q8WYA1	Q8WYA1	ARNTL2	Aryl hydrocarbon receptor nuclear translocator-like protein 2	1	1.11949	0.137065
ARNTL__O00327	O00327	ARNTL	Aryl hydrocarbon receptor nuclear translocator-like protein 1	2	0.115356	0.0614289
ARNT__P27540	P27540	ARNT	Aryl hydrocarbon receptor nuclear translocator	15	1.51883	0.0847479
ARPC1A__Q92747	Q92747	ARPC1A	Actin-related protein 2/3 complex subunit 1A	24	1.16355	0.0247843
ARPC1B__O15143	O15143	ARPC1B	Actin-related protein 2/3 complex subunit 1B	37	0.694738	0.0313433
ARPC2__O15144	O15144	ARPC2	Actin-related protein 2/3 complex subunit 2	70	0.51079	0.0610518
ARPC3__O15145	O15145	ARPC3	Actin-related protein 2/3 complex subunit 3	26	0.53803	0.102028
ARPC4__P59998	P59998	ARPC4	Actin-related protein 2/3 complex subunit 4	27	0.824222	0.0872312
ARPC5L__Q9BPX5	Q9BPX5	ARPC5L	Actin-related protein 2/3 complex subunit 5-like protein	31	0.360596	-0.0537745
ARPC5__O15511	O15511	ARPC5	Actin-related protein 2/3 complex subunit 5	32	0.443447	0.0350457
ARPIN__Q7Z6K5_2	Q7Z6K5-2	ARPIN	Isoform of Q7Z6K5, Isoform C15orf38-AP3S2 of Arpin	13	0.826055	0.065508
ARPP19__P56211	P56211	ARPP19	cAMP-regulated phosphoprotein 19	3	0.250096	-0.129081
ARRB1__P49407	P49407	ARRB1	Beta-arrestin-1	11	0.108039	0.0079457
ARRB2__P32121	P32121	ARRB2	Beta-arrestin-2	7	1.27397	0.0882822
ARRDC1__Q8N5I2	Q8N5I2	ARRDC1	Arrestin domain-containing protein 1	4	0.526687	0.0621113
ARSA__P15289	P15289	ARSA	Arylsulfatase A	6	1.04374	0.299972
ARSB__P15848	P15848	ARSB	Arylsulfatase B	11	1.34681	-0.104143
ASAH1__Q13510	Q13510	ASAH1	Acid ceramidase	15	0.640443	-0.0597081
ASAP1__Q9ULH1	Q9ULH1	ASAP1	Arf-GAP with SH3 domain, ANK repeat and PH domain-containing protein 1	15	1.42741	0.11848
ASAP2__O43150_2	O43150-2	ASAP2	Isoform of O43150, Isoform 2 of Arf-GAP with SH3 domain, ANK repeat and PH domain-containing protein 2	24	3.51823	0.17962
ASAP3__Q8TDY4	Q8TDY4	ASAP3	Arf-GAP with SH3 domain, ANK repeat and PH domain-containing protein 3	1	0.381879	0.0609041
ASB13__Q8WXK3	Q8WXK3	ASB13	Ankyrin repeat and SOCS box protein 13	1	0.23171	0.0993545
ASB1__Q9Y576	Q9Y576	ASB1	Ankyrin repeat and SOCS box protein 1	6	0.625858	0.04742
ASB2__Q96Q27	Q96Q27	ASB2	Ankyrin repeat and SOCS box protein 2	1	3.08237	2.3859
ASB3__Q9Y575	Q9Y575	ASB3	Ankyrin repeat and SOCS box protein 3	4	0.866166	0.198977
ASB6__Q9NWX5	Q9NWX5	ASB6	Ankyrin repeat and SOCS box protein 6	7	0.390119	0.0725896
ASB7__Q9H672	Q9H672	ASB7	Ankyrin repeat and SOCS box protein 7	5	1.30269	0.164024
ASB8__Q9H765	Q9H765	ASB8	Ankyrin repeat and SOCS box protein 8	1	0.090744	0.0452417
ASB9__Q96DX5	Q96DX5	ASB9	Ankyrin repeat and SOCS box protein 9	2	0.123421	0.0457588
ASCC1__Q8N9N2_2	Q8N9N2-2	ASCC1	Isoform of Q8N9N2, Isoform 2 of Activating signal cointegrator 1 complex subunit 1	16	0.469009	0.056513
ASCC2__Q9H1I8	Q9H1I8	ASCC2	Activating signal cointegrator 1 complex subunit 2	18	1.40278	0.121447
ASCC3__Q8N3C0	Q8N3C0	ASCC3	Activating signal cointegrator 1 complex subunit 3	150	0.921789	0.0691681
ASDURF__L0R819	L0R819	ASDURF	ASNSD1 upstream open reading frame protein	9	0.0506841	-0.0171532
ASF1A__Q9Y294	Q9Y294	ASF1A	Histone chaperone ASF1A	11	0.0367609	-0.00371769
ASF1B__Q9NVP2	Q9NVP2	ASF1B	Histone chaperone ASF1B	7	0.0320976	0.0020762
ASH1L__Q9NR48	Q9NR48	ASH1L	Histone-lysine N-methyltransferase ASH1L	16	0.991194	-0.0501181
ASH2L__Q9UBL3	Q9UBL3	ASH2L	Set1/Ash2 histone methyltransferase complex subunit ASH2	34	0.641498	-0.0635838
ASIC1__P78348	P78348	ASIC1	Acid-sensing ion channel 1	1	0.0536966	-0.0336725
ASL__P04424	P04424	ASL	Argininosuccinate lyase	33	2.54666	0.143814
ASMTL__O95671	O95671	ASMTL	Probable bifunctional dTTP/UTP pyrophosphatase/methyltransferase protein	17	2.06198	0.113945
ASNSD1__Q9NWL6	Q9NWL6	ASNSD1	Asparagine synthetase domain-containing protein 1	1	0.0466108	-0.0134039
ASNS__P08243	P08243	ASNS	Asparagine synthetase [glutamine-hydrolyzing]	68	0.989652	0.696115
ASPHD1__Q5U4P2	Q5U4P2	ASPHD1	Aspartate beta-hydroxylase domain-containing protein 1	2	0.64182	0.180979
ASPH__Q12797	Q12797	ASPH	Aspartyl/asparaginyl beta-hydroxylase	100	2.44866	-0.158924
ASPM__Q8IZT6	Q8IZT6	ASPM	Abnormal spindle-like microcephaly-associated protein	20	0.778213	0.346715
ASPSCR1__Q9BZE9	Q9BZE9	ASPSCR1	Tether containing UBX domain for GLUT4	19	1.95695	0.10819
ASRGL1__Q7L266	Q7L266	ASRGL1	Isoaspartyl peptidase/L-asparaginase	9	3.08177	0.278754
ASS1__P00966	P00966	ASS1	Argininosuccinate synthase	38	1.49095	0.339724
ASTE1__Q2TB18	Q2TB18	ASTE1	Protein asteroid homolog 1	4	2.15065	0.109858
ASXL1__Q8IXJ9	Q8IXJ9	ASXL1	Polycomb group protein ASXL1	1	0.983107	0.234534
ASXL2__Q76L83	Q76L83	ASXL2	Putative Polycomb group protein ASXL2	4	0.136038	0.00850757
ATAD1__Q8NBU5	Q8NBU5	ATAD1	Outer mitochondrial transmembrane helix translocase	19	0.468791	-0.0615906
ATAD2B__Q9ULI0	Q9ULI0	ATAD2B	ATPase family AAA domain-containing protein 2B	7	0.0387039	-0.0038716
ATAD2__Q6PL18	Q6PL18	ATAD2	ATPase family AAA domain-containing protein 2	22	0.934878	-0.0803396
ATAD3A__Q9NVI7_2	Q9NVI7-2	ATAD3A	Isoform of Q9NVI7, Isoform 2 of ATPase family AAA domain-containing protein 3A	52	2.34863	-0.137699
ATAD3B__Q5T9A4	Q5T9A4	ATAD3B	ATPase family AAA domain-containing protein 3B	93	2.53553	-0.163327
ATAD5__Q96QE3	Q96QE3	ATAD5	ATPase family AAA domain-containing protein 5	8	0.645152	-0.0870672
ATAT1__Q5SQI0	Q5SQI0	ATAT1	Alpha-tubulin N-acetyltransferase 1	8	0.125137	0.0293422
ATE1__F5GXE4	F5GXE4	ATE1	Isoform of O95260, Arginyl-tRNA--protein transferase 1	3	0.978329	0.124853
ATE1__O95260	O95260	ATE1_1	Arginyl-tRNA--protein transferase 1	13	1.07859	0.113886
ATF1__P18846	P18846	ATF1	Cyclic AMP-dependent transcription factor ATF-1	3	0.396165	-0.0659894
ATF2__P15336	P15336	ATF2	Cyclic AMP-dependent transcription factor ATF-2	6	0.61747	-0.073992
ATF3__P18847	P18847	ATF3	Cyclic AMP-dependent transcription factor ATF-3	1	1.62236	0.686816
ATF6B__Q99941	Q99941	ATF6B	Cyclic AMP-dependent transcription factor ATF-6 beta	12	2.43116	-0.236319
ATF6__P18850	P18850	ATF6	Cyclic AMP-dependent transcription factor ATF-6 alpha	2	2.17011	-0.484102
ATF7IP__Q6VMQ6	Q6VMQ6	ATF7IP	Activating transcription factor 7-interacting protein 1	21	1.42108	-0.0818398
ATF7__P17544	P17544	ATF7	Cyclic AMP-dependent transcription factor ATF-7	11	1.76315	-0.375191
ATG101__Q9BSB4	Q9BSB4	ATG101	Autophagy-related protein 101	6	0.89766	0.135951
ATG10__Q9H0Y0	Q9H0Y0	ATG10	Ubiquitin-like-conjugating enzyme ATG10	1	0.29647	0.0884322
ATG12__O94817	O94817	ATG12	Ubiquitin-like protein ATG12	5	1.81658	0.121972
ATG13__O75143	O75143	ATG13	Autophagy-related protein 13	9	1.77616	0.180668
ATG14__Q6ZNE5	Q6ZNE5	ATG14	Beclin 1-associated autophagy-related key regulator	8	2.89495	0.0970265
ATG16L1__Q676U5	Q676U5	ATG16L1	Autophagy-related protein 16-1	13	3.49243	0.23775
ATG2A__Q2TAZ0	Q2TAZ0	ATG2A	Autophagy-related protein 2 homolog A	14	0.731047	0.153999
ATG2B__Q96BY7	Q96BY7	ATG2B	Autophagy-related protein 2 homolog B	19	1.02963	0.124612
ATG3__Q9NT62	Q9NT62	ATG3	Ubiquitin-like-conjugating enzyme ATG3	12	1.11563	0.0624421
ATG4A__Q8WYN0	Q8WYN0	ATG4A	Cysteine protease ATG4A	2	1.5815	0.224218
ATG4B__Q9Y4P1	Q9Y4P1	ATG4B	Cysteine protease ATG4B	4	0.218334	0.0278675
ATG4C__Q96DT6	Q96DT6	ATG4C	Cysteine protease ATG4C	2	0.654739	0.0846919
ATG5__Q9H1Y0	Q9H1Y0	ATG5	Autophagy protein 5	18	2.34732	0.120179
ATG7__O95352	O95352	ATG7	Ubiquitin-like modifier-activating enzyme ATG7	40	1.84759	0.182514
ATG9A__Q7Z3C6	Q7Z3C6	ATG9A	Autophagy-related protein 9A	16	0.172504	-0.0176664
ATIC__P31939	P31939	ATIC	Bifunctional purine biosynthesis protein ATIC	112	2.99085	0.097944
ATL1__Q8WXF7	Q8WXF7	ATL1	Atlastin-1	1	0.19173	0.0606104
ATL2__Q8NHH9	Q8NHH9	ATL2	Atlastin-2	19	2.87018	-0.206116
ATL3__Q6DD88	Q6DD88	ATL3	Atlastin-3	63	2.44766	-0.169797
ATM__Q13315	Q13315	ATM	Serine-protein kinase ATM	43	1.0973	0.110571
ATN1__P54259	P54259	ATN1	Atrophin-1	9	1.55134	0.107287
ATOH8__Q96SQ7	Q96SQ7	ATOH8	Protein atonal homolog 8	1	0.564799	0.122357
ATOX1__O00244	O00244	ATOX1	Copper transport protein ATOX1	22	0.406096	0.0629433
ATP11A__P98196	P98196	ATP11A	Phospholipid-transporting ATPase IH	9	0.376566	0.0566533
ATP11B__Q9Y2G3	Q9Y2G3	ATP11B	Phospholipid-transporting ATPase IF	10	0.00317094	0.000318637
ATP11C__Q8NB49	Q8NB49	ATP11C	Phospholipid-transporting ATPase IG	15	0.709879	-0.08985
ATP13A1__Q9HD20	Q9HD20	ATP13A1	Endoplasmic reticulum transmembrane helix translocase	44	1.39747	-0.147253
ATP13A2__Q9NQ11	Q9NQ11	ATP13A2	Polyamine-transporting ATPase 13A2	3	1.62788	0.143886
ATP13A3__Q9H7F0	Q9H7F0	ATP13A3	Polyamine-transporting ATPase 13A3	15	0.0598267	0.0128195
ATP1A1__P05023	P05023	ATP1A1	Sodium/potassium-transporting ATPase subunit alpha-1	142	1.46901	-0.0741022
ATP1A3__P13637	P13637	ATP1A3	Sodium/potassium-transporting ATPase subunit alpha-3	3	0.731445	0.171307
ATP1B1__P05026	P05026	ATP1B1	Sodium/potassium-transporting ATPase subunit beta-1	18	0.432799	0.106762
ATP1B3__P54709	P54709	ATP1B3	Sodium/potassium-transporting ATPase subunit beta-3	50	2.81975	-0.165354
ATP2A2__P16615	P16615	ATP2A2	Sarcoplasmic/endoplasmic reticulum calcium ATPase 2	149	1.22077	-0.0971339
ATP2A3__Q93084	Q93084	ATP2A3	Sarcoplasmic/endoplasmic reticulum calcium ATPase 3	2	2.07139	0.415916
ATP2B1__P20020	P20020	ATP2B1	Plasma membrane calcium-transporting ATPase 1	53	3.28714	-0.185254
ATP2B4__P23634	P23634	ATP2B4	Plasma membrane calcium-transporting ATPase 4	42	1.04759	-0.0746576
ATP2C1__P98194_3	P98194-3	ATP2C1_1	Isoform of P98194, Isoform 3 of Calcium-transporting ATPase type 2C member 1	1	0.953104	-0.242101
ATP2C1__P98194_7	P98194-7	ATP2C1	Isoform of P98194, Isoform 7 of Calcium-transporting ATPase type 2C member 1	54	3.3234	-0.155977
ATP4A__P20648	P20648	ATP4A	Potassium-transporting ATPase alpha chain 1	13	0.0952045	-0.0113956
ATP5F1A__P25705	P25705	ATP5F1A	ATP synthase subunit alpha, mitochondrial	248	2.14168	-0.16008
ATP5F1B__P06576	P06576	ATP5F1B	ATP synthase subunit beta, mitochondrial	188	0.672695	-0.0845255
ATP5F1C__P36542	P36542	ATP5F1C	ATP synthase subunit gamma, mitochondrial	48	2.9322	-0.254993
ATP5F1C__P36542_2	P36542-2	ATP5F1C_1	Isoform of P36542, Isoform Heart of ATP synthase subunit gamma, mitochondrial	1	0.0437827	0.0180835
ATP5F1D__P30049	P30049	ATP5F1D	ATP synthase subunit delta, mitochondrial	12	1.97421	-0.234227
ATP5F1E__P56381	P56381	ATP5F1E	ATP synthase subunit epsilon, mitochondrial	7	3.13477	-0.289303
ATP5IF1__Q9UII2	Q9UII2	ATP5IF1	ATPase inhibitor, mitochondrial	5	1.52968	-0.168223
ATP5MC3__P48201	P48201	ATP5MC3	ATP synthase F(0) complex subunit C3, mitochondrial	3	0.450992	0.0773724
ATP5ME__P56385	P56385	ATP5ME	ATP synthase subunit e, mitochondrial	17	1.26864	-0.0922211
ATP5MF_PTCD1__G3V325	G3V325	ATP5MF-PTCD1	ATP5MF-PTCD1 readthrough, ATP5MF-PTCD1 readthrough	18	1.4028	-0.145029
ATP5MG__O75964	O75964	ATP5MG	ATP synthase subunit g, mitochondrial	31	1.89687	-0.150847
ATP5MJ__P56378	P56378	ATP5MJ	ATP synthase subunit ATP5MJ, mitochondrial	15	0.749096	-0.154531
ATP5MK__Q96IX5	Q96IX5	ATP5MK	ATP synthase membrane subunit K, mitochondrial	2	1.22948	-0.353021
ATP5PB__P24539	P24539	ATP5PB	ATP synthase F(0) complex subunit B1, mitochondrial	44	2.79031	-0.196495
ATP5PD__O75947	O75947	ATP5PD	ATP synthase subunit d, mitochondrial	36	1.58392	-0.302605
ATP5PF__P18859	P18859	ATP5PF	ATP synthase-coupling factor 6, mitochondrial	3	1.12753	-0.538405
ATP5PO__P48047	P48047	ATP5PO	ATP synthase subunit O, mitochondrial	44	2.73059	-0.219092
ATP6AP1__Q15904	Q15904	ATP6AP1	V-type proton ATPase subunit S1	11	0.0212207	-0.00666599
ATP6AP2__O75787	O75787	ATP6AP2	Renin receptor	9	0.715468	-0.0638467
ATP6V0A1__Q93050	Q93050	ATP6V0A1	V-type proton ATPase 116 kDa subunit a1	24	0.734155	-0.0314412
ATP6V0A2__Q9Y487	Q9Y487	ATP6V0A2	V-type proton ATPase 116 kDa subunit a2	16	0.304563	0.0830218
ATP6V0C__P27449	P27449	ATP6V0C	V-type proton ATPase 16 kDa proteolipid subunit	3	1.7596	-0.245685
ATP6V0D1__P61421	P61421	ATP6V0D1	V-type proton ATPase subunit d 1	19	0.0152067	-0.00215021
ATP6V1A__P38606	P38606	ATP6V1A	V-type proton ATPase catalytic subunit A	58	0.0488382	-0.00215661
ATP6V1B2__P21281	P21281	ATP6V1B2	V-type proton ATPase subunit B, brain isoform	35	1.93124	0.0371623
ATP6V1C1__P21283	P21283	ATP6V1C1	V-type proton ATPase subunit C 1	25	1.36925	0.080527
ATP6V1D__Q9Y5K8	Q9Y5K8	ATP6V1D	V-type proton ATPase subunit D	8	0.130737	0.017932
ATP6V1E1__P36543	P36543	ATP6V1E1	V-type proton ATPase subunit E 1	20	0.841088	0.0351516
ATP6V1F__Q16864	Q16864	ATP6V1F	V-type proton ATPase subunit F	5	0.659617	-0.206944
ATP6V1G1__O75348	O75348	ATP6V1G1	V-type proton ATPase subunit G 1	11	0.721163	0.117343
ATP6V1G2__O95670_3	O95670-3	ATP6V1G2	Isoform of O95670, Isoform 3 of V-type proton ATPase subunit G 2	1	1.05803	0.162425
ATP6V1H__Q9UI12	Q9UI12	ATP6V1H	V-type proton ATPase subunit H	25	1.06424	0.0893352
ATP7A__Q04656	Q04656	ATP7A	Copper-transporting ATPase 1	4	0.0564648	0.00997463
ATP8B1__O43520	O43520	ATP8B1	Phospholipid-transporting ATPase IC	2	0.136349	-0.0509231
ATP9A__O75110	O75110	ATP9A	Probable phospholipid-transporting ATPase IIA	20	1.88156	0.250716
ATP9B__O43861	O43861	ATP9B	Probable phospholipid-transporting ATPase IIB	10	0.643134	0.0769399
ATPAF1__Q5TC12	Q5TC12	ATPAF1	ATP synthase mitochondrial F1 complex assembly factor 1	17	1.48129	-0.159981
ATPAF2__Q8N5M1	Q8N5M1	ATPAF2	ATP synthase mitochondrial F1 complex assembly factor 2	6	0.446903	-0.0641844
ATPSCKMT__Q6P4H8	Q6P4H8	ATPSCKMT	ATP synthase subunit C lysine N-methyltransferase	4	0.174661	0.0498141
ATRAID__Q6UW56	Q6UW56	ATRAID	All-trans retinoic acid-induced differentiation factor	1	0.651057	0.134647
ATRIP__Q8WXE1	Q8WXE1	ATRIP	ATR-interacting protein	11	1.24051	0.112288
ATRN__O75882	O75882	ATRN	Attractin	11	1.28451	-0.0636667
ATRX__P46100	P46100	ATRX	Transcriptional regulator ATRX	61	1.76321	-0.137425
ATR__Q13535	Q13535	ATR	Serine/threonine-protein kinase ATR	34	0.233305	0.0287399
ATXN10__Q9UBB4	Q9UBB4	ATXN10	Ataxin-10	47	4.48616	0.367616
ATXN1L__P0C7T5	P0C7T5	ATXN1L	Ataxin-1-like	2	0.599573	0.144676
ATXN1__P54253	P54253	ATXN1	Ataxin-1	9	0.0653566	-0.0067161
ATXN2L__Q8WWM7	Q8WWM7	ATXN2L	Ataxin-2-like protein	69	0.0270658	0.0028354
ATXN2__A0A2R8Y5A6	A0A2R8Y5A6	ATXN2	Isoform of Q99700, Ataxin-2	39	0.0339105	0.00547457
ATXN3__P54252	P54252	ATXN3	Ataxin-3	10	0.0927598	-0.0172027
ATXN7L3B__Q96GX2	Q96GX2	ATXN7L3B	Ataxin-7-like protein 3B	2	0.771849	0.124481
ATXN7L3__Q14CW9	Q14CW9	ATXN7L3	Ataxin-7-like protein 3	1	1.1655	-0.23436
ATXN7__O15265	O15265	ATXN7	Ataxin-7	3	1.01899	-0.253488
AUH__Q13825	Q13825	AUH	Methylglutaconyl-CoA hydratase, mitochondrial	12	0.372027	-0.044374
AUP1__Q9Y679	Q9Y679	AUP1	Lipid droplet-regulating VLDL assembly factor AUP1	15	0.629145	-0.0615094
AURKAIP1__Q9NWT8	Q9NWT8	AURKAIP1	Aurora kinase A-interacting protein	1	1.37262	-0.386124
AURKA__O14965	O14965	AURKA	Aurora kinase A	19	0.476272	0.0472095
AURKB__Q96GD4	Q96GD4	AURKB	Aurora kinase B	13	1.51982	-0.189546
AVEN__Q9NQS1	Q9NQS1	AVEN	Cell death regulator Aven	12	0.670937	-0.0756562
AVL9__Q8NBF6	Q8NBF6	AVL9	Late secretory pathway protein AVL9 homolog	11	2.90119	0.117724
AXL__P30530	P30530	AXL	Tyrosine-protein kinase receptor UFO	23	3.33428	-0.283199
AZI2__Q9H6S1	Q9H6S1	AZI2	5-azacytidine-induced protein 2	4	0.538321	0.0615398
B2M__P61769	P61769	B2M	Beta-2-microglobulin	8	1.36812	-0.148499
B3GALNT2__Q8NCR0	Q8NCR0	B3GALNT2	UDP-GalNAc:beta-1,3-N-acetylgalactosaminyltransferase 2	3	0.132221	0.0246276
B3GALT6__Q96L58	Q96L58	B3GALT6	Beta-1,3-galactosyltransferase 6	5	0.326876	-0.0260358
B3GAT3__O94766	O94766	B3GAT3	Galactosylgalactosylxylosylprotein 3-beta-glucuronosyltransferase 3	13	0.110857	-0.0116972
B3GLCT__Q6Y288	Q6Y288	B3GLCT	Beta-1,3-glucosyltransferase	7	0.495589	-0.027402
B3GNT2__Q9NY97	Q9NY97	B3GNT2	N-acetyllactosaminide beta-1,3-N-acetylglucosaminyltransferase 2	4	0.280963	0.0195102
B3GNT3__Q9Y2A9	Q9Y2A9	B3GNT3	N-acetyllactosaminide beta-1,3-N-acetylglucosaminyltransferase 3	1	0.161405	0.0489162
B3GNTL1__Q67FW5	Q67FW5	B3GNTL1	UDP-GlcNAc:betaGal beta-1,3-N-acetylglucosaminyltransferase-like protein 1	1	2.36863	0.372078
B4GALNT3__Q6L9W6	Q6L9W6	B4GALNT3	Beta-1,4-N-acetylgalactosaminyltransferase 3	2	0.391723	-0.177662
B4GALT1__P15291	P15291	B4GALT1	Beta-1,4-galactosyltransferase 1	13	0.225102	0.0422268
B4GALT3__O60512	O60512	B4GALT3	Beta-1,4-galactosyltransferase 3	2	1.40089	-0.321246
B4GALT4__O60513	O60513	B4GALT4	Beta-1,4-galactosyltransferase 4	2	0.113329	0.0378592
B4GALT7__Q9UBV7	Q9UBV7	B4GALT7	Beta-1,4-galactosyltransferase 7	2	0.858053	-0.0885537
B4GAT1__O43505	O43505	B4GAT1	Beta-1,4-glucuronyltransferase 1	6	0.525593	-0.092314
B9D1__Q9UPM9	Q9UPM9	B9D1	B9 domain-containing protein 1	1	0.434099	0.21931
BABAM1__Q9NWV8	Q9NWV8	BABAM1	BRISC and BRCA1-A complex member 1	19	0.455557	0.0388445
BABAM2__Q9NXR7	Q9NXR7	BABAM2	BRISC and BRCA1-A complex member 2	13	2.05497	0.0917426
BACE2__Q9Y5Z0	Q9Y5Z0	BACE2	Beta-secretase 2	3	0.782709	-0.108097
BACH1__O14867	O14867	BACH1	Transcription regulator protein BACH1	10	0.503477	0.0530277
BAD__Q92934	Q92934	BAD	Bcl2-associated agonist of cell death	3	2.48462	-0.456927
BAG1__Q99933	Q99933	BAG1	BAG family molecular chaperone regulator 1	10	1.62652	-0.0864596
BAG2__O95816	O95816	BAG2	BAG family molecular chaperone regulator 2	40	0.694389	-0.0353184
BAG3__O95817	O95817	BAG3	BAG family molecular chaperone regulator 3	39	1.21491	-0.278422
BAG4__O95429	O95429	BAG4	BAG family molecular chaperone regulator 4	2	0.266331	-0.108934
BAG5__Q9UL15	Q9UL15	BAG5	BAG family molecular chaperone regulator 5	14	2.73477	0.125475
BAG6__P46379	P46379	BAG6	Large proline-rich protein BAG6	54	1.04317	-0.015265
BAHCC1__Q9P281	Q9P281	BAHCC1	BAH and coiled-coil domain-containing protein 1	3	0.381809	-0.0748678
BAHD1__Q8TBE0	Q8TBE0	BAHD1	Bromo adjacent homology domain-containing 1 protein	1	0.275031	0.201984
BAIAP2L1__Q9UHR4	Q9UHR4	BAIAP2L1	Brain-specific angiogenesis inhibitor 1-associated protein 2-like protein 1	29	1.60817	-0.0912746
BAIAP2__I3L4C2	I3L4C2	BAIAP2_1	Isoform of Q9UQB8, Brain-specific angiogenesis inhibitor 1-associated protein 2	4	2.53197	-0.163481
BAIAP2__Q9UQB8	Q9UQB8	BAIAP2	Brain-specific angiogenesis inhibitor 1-associated protein 2	61	0.125906	0.00916307
BAK1__Q16611	Q16611	BAK1	Bcl-2 homologous antagonist/killer	6	1.84906	0.0514435
BANF1__O75531	O75531	BANF1	Barrier-to-autointegration factor	23	1.60665	-0.159328
BANP__Q8N9N5	Q8N9N5	BANP	Protein BANP	5	1.21564	-0.145389
BAP18__Q8IXM2	Q8IXM2	BAP18	Chromatin complexes subunit BAP18	24	0.81157	-0.110397
BAP1__Q92560	Q92560	BAP1	Ubiquitin carboxyl-terminal hydrolase BAP1	12	1.116	-0.0577788
BARD1__Q99728	Q99728	BARD1	BRCA1-associated RING domain protein 1	10	0.206846	0.0445136
BASP1__P80723	P80723	BASP1	Brain acid soluble protein 1	43	0.466962	0.102081
BAX__Q07812	Q07812	BAX	Apoptosis regulator BAX	31	3.52219	0.233933
BAZ1A__Q9NRL2	Q9NRL2	BAZ1A	Bromodomain adjacent to zinc finger domain protein 1A	61	1.38025	-0.171904
BAZ1B__Q9UIG0	Q9UIG0	BAZ1B	Tyrosine-protein kinase BAZ1B	112	0.633166	-0.179531
BAZ2A__Q9UIF9	Q9UIF9	BAZ2A	Bromodomain adjacent to zinc finger domain protein 2A	25	0.705452	-0.0960672
BAZ2B__Q9UIF8	Q9UIF8	BAZ2B	Bromodomain adjacent to zinc finger domain protein 2B	11	2.37032	0.104118
BBS4__Q96RK4	Q96RK4	BBS4	Bardet-Biedl syndrome 4 protein	1	1.01127	0.267282
BBX__Q8WY36	Q8WY36	BBX	HMG box transcription factor BBX	14	0.437683	-0.0471746
BCAM__P50895	P50895	BCAM	Basal cell adhesion molecule	9	2.22807	-0.160797
BCAP29__Q9UHQ4	Q9UHQ4	BCAP29	B-cell receptor-associated protein 29	13	2.537	-0.1082
BCAP31__P51572	P51572	BCAP31	B-cell receptor-associated protein 31	56	0.685609	-0.0740601
BCAR1__P56945	P56945	BCAR1	Breast cancer anti-estrogen resistance protein 1	43	0.875625	0.0647443
BCAR3__O75815	O75815	BCAR3	Breast cancer anti-estrogen resistance protein 3	27	0.793586	0.063887
BCAS2__O75934	O75934	BCAS2	Pre-mRNA-splicing factor SPF27	26	1.69681	-0.116191
BCAS3__Q9H6U6_8	Q9H6U6-8	BCAS3	Isoform of Q9H6U6, Isoform 4 of BCAS3 microtubule associated cell migration factor	19	0.00491819	-0.000618293
BCAT1__P54687	P54687	BCAT1	Branched-chain-amino-acid aminotransferase, cytosolic	21	0.118558	0.0141746
BCAT2__O15382	O15382	BCAT2	Branched-chain-amino-acid aminotransferase, mitochondrial	60	1.4269	-0.086488
BCCIP__Q9P287	Q9P287	BCCIP	BRCA2 and CDKN1A-interacting protein	56	0.257698	0.0171935
BCCIP__Q9P287_2	Q9P287-2	BCCIP_1	Isoform of Q9P287, Isoform 2 of BRCA2 and CDKN1A-interacting protein	3	0.32912	0.0605218
BCDIN3D__Q7Z5W3	Q7Z5W3	BCDIN3D	RNA 5'-monophosphate methyltransferase	2	1.38418	0.152729
BCKDHA__P12694	P12694	BCKDHA	2-oxoisovalerate dehydrogenase subunit alpha, mitochondrial	33	1.31674	-0.0817616
BCKDHB__P21953	P21953	BCKDHB	2-oxoisovalerate dehydrogenase subunit beta, mitochondrial	12	1.35114	-0.158569
BCKDK__O14874	O14874	BCKDK	[3-methyl-2-oxobutanoate dehydrogenase [lipoamide]] kinase, mitochondrial	4	0.939899	-0.0941373
BCL10__O95999	O95999	BCL10	B-cell lymphoma/leukemia 10	8	0.192548	-0.0172031
BCL11A__Q9H165	Q9H165	BCL11A	B-cell lymphoma/leukemia 11A	1	0.0996503	0.0648823
BCL2L12__Q9HB09	Q9HB09	BCL2L12	Bcl-2-like protein 12	7	0.576399	-0.0730689
BCL2L13__Q9BXK5	Q9BXK5	BCL2L13	Bcl-2-like protein 13	16	2.00469	-0.386698
BCL2L1__Q07817	Q07817	BCL2L1	Bcl-2-like protein 1	4	0.469317	-0.0641619
BCL2L2__Q92843	Q92843	BCL2L2	Bcl-2-like protein 2	1	0.634309	-0.344396
BCL3__P20749	P20749	BCL3	B-cell lymphoma 3 protein	12	3.7426	0.375911
BCL7A__Q4VC05	Q4VC05	BCL7A	B-cell CLL/lymphoma 7 protein family member A	6	1.03426	-0.110905
BCL7B__Q9BQE9	Q9BQE9	BCL7B	B-cell CLL/lymphoma 7 protein family member B	5	1.62471	-0.242004
BCL7C__Q8WUZ0	Q8WUZ0	BCL7C	B-cell CLL/lymphoma 7 protein family member C	4	1.56517	-0.328242
BCL9L__Q86UU0	Q86UU0	BCL9L	B-cell CLL/lymphoma 9-like protein	24	0.504582	-0.112606
BCL9__O00512	O00512	BCL9	B-cell CLL/lymphoma 9 protein	1	1.30647	-0.389528
BCLAF1__Q9NYF8	Q9NYF8	BCLAF1	Bcl-2-associated transcription factor 1	49	1.63488	-0.113669
BCLAF1__Q9NYF8_3	Q9NYF8-3	BCLAF1_1	Isoform of Q9NYF8, Isoform 3 of Bcl-2-associated transcription factor 1	1	0.488857	-0.201632
BCLAF3__A2AJT9	A2AJT9	BCLAF3	BCLAF1 and THRAP3 family member 3	2	0.360934	-0.0611212
BCORL1__Q5H9F3	Q5H9F3	BCORL1	BCL-6 corepressor-like protein 1	6	0.0721325	-0.00884906
BCOR__Q6W2J9	Q6W2J9	BCOR	BCL-6 corepressor	11	0.355788	-0.0691193
BCR__P11274	P11274	BCR	Breakpoint cluster region protein	21	0.203503	0.010587
BCS1L__Q9Y276	Q9Y276	BCS1L	Mitochondrial chaperone BCS1	12	0.986103	-0.106794
BDH1__Q02338	Q02338	BDH1	D-beta-hydroxybutyrate dehydrogenase, mitochondrial	37	0.598384	-0.0751302
BDH2__Q9BUT1	Q9BUT1	BDH2	3-hydroxybutyrate dehydrogenase type 2	9	2.43224	0.119187
BECN1__Q14457	Q14457	BECN1	Beclin-1	12	3.28388	0.151491
BEND3__Q5T5X7	Q5T5X7	BEND3	BEN domain-containing protein 3	19	1.66678	-0.125103
BET1L__Q9NYM9	Q9NYM9	BET1L	BET1-like protein	7	1.72743	-0.122678
BET1__O15155	O15155	BET1	BET1 homolog	8	0.245936	-0.0356569
BHMT2__Q9H2M3	Q9H2M3	BHMT2	S-methylmethionine--homocysteine S-methyltransferase BHMT2	6	0.126158	-0.0380929
BICC1__Q9H694	Q9H694	BICC1	Protein bicaudal C homolog 1	4	0.726923	0.0524627
BICD1__Q96G01	Q96G01	BICD1	Protein bicaudal D homolog 1	19	1.77331	0.0574332
BICD2__Q8TD16	Q8TD16	BICD2	Protein bicaudal D homolog 2	34	1.04606	0.0296247
BICRA__Q9NZM4	Q9NZM4	BICRA	BRD4-interacting chromatin-remodeling complex-associated protein	6	0.32449	-0.0365867
BID__P55957	P55957	BID	BH3-interacting domain death agonist	15	0.0842585	0.00819061
BIN1__O00499	O00499	BIN1_1	Myc box-dependent-interacting protein 1	18	2.45438	0.108708
BIN1__O00499_2	O00499-2	BIN1	Isoform of O00499, Isoform IIB of Myc box-dependent-interacting protein 1	3	3.19622	0.234026
BIN3__Q9NQY0	Q9NQY0	BIN3	Bridging integrator 3	2	0.924854	0.151368
BIRC2__Q13490	Q13490	BIRC2	Baculoviral IAP repeat-containing protein 2	20	0.0965147	0.0260975
BIRC3__Q13489	Q13489	BIRC3	Baculoviral IAP repeat-containing protein 3	1	1.71521	0.139919
BIRC5__O15392	O15392	BIRC5	Baculoviral IAP repeat-containing protein 5	6	0.0253494	0.00812896
BIRC6__A0A3B3IUB9	A0A3B3IUB9	BIRC6_1	Isoform of Q9NR09, Baculoviral IAP repeat-containing protein 6 (Fragment)	2	0.394835	0.0749683
BIRC6__Q9NR09	Q9NR09	BIRC6	Baculoviral IAP repeat-containing protein 6	76	1.25777	0.0749025
BLMH__Q13867	Q13867	BLMH	Bleomycin hydrolase	38	0.384958	-0.0157727
BLM__P54132	P54132	BLM	Bloom syndrome protein	22	0.193111	0.0277154
BLOC1S1__P78537	P78537	BLOC1S1	Biogenesis of lysosome-related organelles complex 1 subunit 1	6	0.117132	0.0108108
BLOC1S2__Q6QNY1	Q6QNY1	BLOC1S2	Biogenesis of lysosome-related organelles complex 1 subunit 2	4	1.10112	-0.147087
BLOC1S3__Q6QNY0	Q6QNY0	BLOC1S3	Biogenesis of lysosome-related organelles complex 1 subunit 3	10	0.152923	0.0131229
BLOC1S4__Q9NUP1	Q9NUP1	BLOC1S4	Biogenesis of lysosome-related organelles complex 1 subunit 4	7	1.3253	0.0809474
BLOC1S5__Q8TDH9	Q8TDH9	BLOC1S5	Biogenesis of lysosome-related organelles complex 1 subunit 5	3	0.79639	-0.431968
BLOC1S6__Q9UL45	Q9UL45	BLOC1S6	Biogenesis of lysosome-related organelles complex 1 subunit 6	1	1.25797	0.31017
BLVRA__P53004	P53004	BLVRA	Biliverdin reductase A	37	0.464993	0.036249
BLVRB__P30043	P30043	BLVRB	Flavin reductase (NADPH)	30	2.13936	0.29836
BLZF1__Q9H2G9	Q9H2G9	BLZF1	Golgin-45	1	1.5497	0.31018
BMP1__P13497	P13497	BMP1	Bone morphogenetic protein 1	5	1.02179	0.0732586
BMP2K__Q9NSY1	Q9NSY1	BMP2K	BMP-2-inducible protein kinase	13	0.0395012	0.00583446
BMPR2__Q13873	Q13873	BMPR2	Bone morphogenetic protein receptor type-2	4	1.1982	-0.101441
BMS1__Q14692	Q14692	BMS1	Ribosome biogenesis protein BMS1 homolog	68	1.70284	-0.125464
BMT2__Q1RMZ1	Q1RMZ1	BMT2	S-adenosylmethionine sensor upstream of mTORC1	1	1.45581	-0.120832
BNIP1__Q12981	Q12981	BNIP1	Vesicle transport protein SEC20	13	2.73727	-0.0534983
BNIP2__H7C096	H7C096	BNIP2	Isoform of Q12982, BCL2/adenovirus E1B 19 kDa protein-interacting protein 2 (Fragment)	11	1.56441	0.172396
BNIP3__Q12983	Q12983	BNIP3	BCL2/adenovirus E1B 19 kDa protein-interacting protein 3	2	0.64055	0.100475
BOD1L1__Q8NFC6	Q8NFC6	BOD1L1	Biorientation of chromosomes in cell division protein 1-like 1	43	1.28212	-0.128773
BOD1__Q96IK1	Q96IK1	BOD1	Biorientation of chromosomes in cell division protein 1	4	0.00494764	-0.00154249
BOLA1__Q9Y3E2	Q9Y3E2	BOLA1	BolA-like protein 1	3	0.164982	0.0309738
BOLA2B__Q9H3K6	Q9H3K6	BOLA2B	BolA-like protein 2	18	1.04609	0.100726
BOLA3__Q53S33	Q53S33	BOLA3	BolA-like protein 3	8	1.93458	-0.146291
BOP1__Q14137	Q14137	BOP1	Ribosome biogenesis protein BOP1	44	2.51593	-0.184144
BORA__Q6PGQ7	Q6PGQ7	BORA	Protein aurora borealis	1	1.53451	0.110914
BORCS5__Q969J3	Q969J3	BORCS5	BLOC-1-related complex subunit 5	6	1.79489	-0.0671777
BORCS6__Q96GS4	Q96GS4	BORCS6	BLOC-1-related complex subunit 6	8	2.26321	-0.134393
BORCS7__Q96B45	Q96B45	BORCS7	BLOC-1-related complex subunit 7	5	0.683831	-0.0436396
BORCS8__Q96FH0	Q96FH0	BORCS8	BLOC-1-related complex subunit 8	1	0.821603	-0.116645
BPGM__P07738	P07738	BPGM	Bisphosphoglycerate mutase	5	1.16821	0.182544
BPHL__Q86WA6	Q86WA6	BPHL	Valacyclovir hydrolase	14	2.41186	-0.254163
BPNT1__O95861	O95861	BPNT1	3'(2'),5'-bisphosphate nucleotidase 1	44	2.82733	0.184831
BPNT2__Q9NX62	Q9NX62	BPNT2	Golgi-resident adenosine 3',5'-bisphosphate 3'-phosphatase	17	0.756733	-0.0846809
BPTF__Q12830	Q12830	BPTF	Nucleosome-remodeling factor subunit BPTF	56	0.599529	-0.0602463
BPTF__Q12830_2	Q12830-2	BPTF_1	Isoform of Q12830, Isoform 2 of Nucleosome-remodeling factor subunit BPTF	1	0.236031	-0.0449424
BRAF__P15056	P15056	BRAF	Serine/threonine-protein kinase B-raf	17	1.72896	0.118067
BRAP__Q7Z569	Q7Z569	BRAP	BRCA1-associated protein	11	0.097688	0.00970098
BRAT1__Q6PJG6	Q6PJG6	BRAT1	BRCA1-associated ATM activator 1	18	0.661839	-0.0535735
BRAWNIN__Q69YU5	Q69YU5	BRAWNIN	Protein BRAWNIN	4	1.83069	-0.176796
BRCA1__P38398	P38398	BRCA1	Breast cancer type 1 susceptibility protein	13	0.946482	-0.02207
BRCA2__P51587	P51587	BRCA2	Breast cancer type 2 susceptibility protein	14	1.36605	-0.0855162
BRCC3__P46736	P46736	BRCC3	Lys-63-specific deubiquitinase BRCC36	11	0.356666	0.0269424
BRD1__O95696	O95696	BRD1	Bromodomain-containing protein 1	6	0.25166	-0.0295855
BRD2__P25440	P25440	BRD2	Bromodomain-containing protein 2	24	0.224502	-0.0155506
BRD3__Q15059	Q15059	BRD3	Bromodomain-containing protein 3	16	1.25027	-0.376013
BRD4__O60885	O60885	BRD4	Bromodomain-containing protein 4	68	0.626515	-0.0635445
BRD7__Q9NPI1	Q9NPI1	BRD7	Bromodomain-containing protein 7	12	1.56459	-0.228303
BRD8__Q9H0E9_2	Q9H0E9-2	BRD8	Isoform of Q9H0E9, Isoform 2 of Bromodomain-containing protein 8	25	1.39661	-0.0863838
BRD9__Q9H8M2	Q9H8M2	BRD9	Bromodomain-containing protein 9	11	1.19174	-0.0811887
BRDT__C9J0Z0	C9J0Z0	BRDT	Isoform of Q58F21, Bromodomain testis-specific protein (Fragment)	1	0.0249119	0.00777551
BRF1__Q92994	Q92994	BRF1	Transcription factor IIIB 90 kDa subunit	7	0.0731404	-0.00709772
BRI3BP__Q8WY22	Q8WY22	BRI3BP	BRI3-binding protein	3	0.593956	0.0832337
BRIP1__Q9BX63	Q9BX63	BRIP1	Fanconi anemia group J protein	8	0.206474	0.0287465
BRIX1__Q8TDN6	Q8TDN6	BRIX1	Ribosome biogenesis protein BRX1 homolog	55	2.10485	-0.15314
BRK1__Q8WUW1	Q8WUW1	BRK1	Protein BRICK1	7	0.115468	0.016304
BRMS1L__Q5PSV4	Q5PSV4	BRMS1L	Breast cancer metastasis-suppressor 1-like protein	8	1.55854	-0.118433
BRMS1__Q9HCU9	Q9HCU9	BRMS1	Breast cancer metastasis-suppressor 1	4	0.160629	0.0470259
BROX__Q5VW32	Q5VW32	BROX	BRO1 domain-containing protein BROX	18	0.980715	0.0846258
BRPF1__P55201	P55201	BRPF1	Peregrin	11	1.08031	-0.0479449
BRPF3__Q9ULD4	Q9ULD4	BRPF3	Bromodomain and PHD finger-containing protein 3	6	0.81083	-0.0618294
BRWD1__Q9NSI6	Q9NSI6	BRWD1	Bromodomain and WD repeat-containing protein 1	21	0.241459	-0.0348495
BRWD3__Q6RI45	Q6RI45	BRWD3	Bromodomain and WD repeat-containing protein 3	2	0.749572	0.122547
BSDC1__Q9NW68	Q9NW68	BSDC1	BSD domain-containing protein 1	7	0.345212	0.054485
BSG__P35613	P35613	BSG	Basigin	58	2.7529	-0.119559
BSN__Q9UPA5	Q9UPA5	BSN	Protein bassoon	2	0.624678	0.0848706
BST1__Q10588	Q10588	BST1	ADP-ribosyl cyclase/cyclic ADP-ribose hydrolase 2	4	0.512681	0.108049
BTAF1__O14981	O14981	BTAF1	TATA-binding protein-associated factor 172	46	3.22005	0.141214
BTBD10__Q9BSF8	Q9BSF8	BTBD10	BTB/POZ domain-containing protein 10	1	1.61165	0.451558
BTBD1__Q9H0C5	Q9H0C5	BTBD1	BTB/POZ domain-containing protein 1	4	0.796182	0.0565361
BTBD2__Q9BX70	Q9BX70	BTBD2	BTB/POZ domain-containing protein 2	2	1.87845	-0.26051
BTBD8__A0A1B0GUL6	A0A1B0GUL6	BTBD8	Isoform of Q5XKL5, BTB/POZ domain-containing protein 8	2	1.37586	0.201034
BTD__P43251	P43251	BTD	Biotinidase	7	2.83142	-0.138494
BTF3L4__Q96K17	Q96K17	BTF3L4	Transcription factor BTF3 homolog 4	26	1.07806	0.094405
BTF3__P20290	P20290	BTF3	Transcription factor BTF3	40	0.475477	0.0390078
BTG3__Q14201	Q14201	BTG3	Protein BTG3	2	2.22861	0.306549
BTN2A1__Q7KYR7	Q7KYR7	BTN2A1	Butyrophilin subfamily 2 member A1	8	0.0788618	-0.0101621
BTN3A1__O00481	O00481	BTN3A1	Butyrophilin subfamily 3 member A1	2	1.13626	-0.199992
BTN3A2__P78410	P78410	BTN3A2	Butyrophilin subfamily 3 member A2	2	0.202845	-0.0501747
BTN3A3__O00478	O00478	BTN3A3	Butyrophilin subfamily 3 member A3	8	2.23799	-0.143863
BTRC__Q9Y297	Q9Y297	BTRC	F-box/WD repeat-containing protein 1A	3	0.342353	0.0316214
BUB1B__O60566	O60566	BUB1B	Mitotic checkpoint serine/threonine-protein kinase BUB1 beta	22	1.11737	-0.0551345
BUB1__O43683	O43683	BUB1	Mitotic checkpoint serine/threonine-protein kinase BUB1	10	0.0324025	-0.00680615
BUB3__O43684	O43684	BUB3	Mitotic checkpoint protein BUB3	47	0.135594	0.00951344
BUD13__Q9BRD0	Q9BRD0	BUD13	BUD13 homolog	10	1.07261	-0.102212
BUD23__O43709	O43709	BUD23	Probable 18S rRNA (guanine-N(7))-methyltransferase	5	0.924293	-0.0638889
BUD31__P41223	P41223	BUD31	Protein BUD31 homolog	10	0.157429	-0.0203743
BYSL__Q13895	Q13895	BYSL	Bystin	41	1.57651	-0.0979212
BZW1__Q7L1Q6	Q7L1Q6	BZW1	Basic leucine zipper and W2 domain-containing protein 1	75	0.955979	0.112755
BZW2__Q9Y6E2	Q9Y6E2	BZW2	Basic leucine zipper and W2 domain-containing protein 2	39	0.115927	-0.00649504
C11orf52__Q96A22	Q96A22	C11orf52	Uncharacterized protein C11orf52	1	0.0666776	0.0163091
C11orf54__Q9H0W9	Q9H0W9	C11orf54	Ester hydrolase C11orf54	9	1.5058	0.0853076
C11orf68__Q9H3H3	Q9H3H3	C11orf68	UPF0696 protein C11orf68	16	2.86726	0.230712
C11orf98__E9PRG8	E9PRG8	C11orf98	Uncharacterized protein C11orf98	9	1.13107	-0.507571
C12orf29__Q8N999	Q8N999	C12orf29	Uncharacterized protein C12orf29	13	0.375805	0.0500732
C12orf4__Q9NQ89	Q9NQ89	C12orf4	Protein C12orf4	1	0.836204	0.286992
C12orf57__Q99622	Q99622	C12orf57	Protein C10	4	0.164633	-0.0660101
C14orf93__Q9H972	Q9H972	C14orf93	Uncharacterized protein C14orf93	2	0.126976	0.0412384
C15orf39__Q6ZRI6	Q6ZRI6	C15orf39	Uncharacterized protein C15orf39	11	1.554	0.176186
C15orf40__Q8WUR7	Q8WUR7	C15orf40	UPF0235 protein C15orf40	6	1.14323	0.113256
C15orf61__A6NNL5	A6NNL5	C15orf61	Uncharacterized protein C15orf61	1	1.3529	-0.464252
C16orf72__Q14CZ0	Q14CZ0	C16orf72	UPF0472 protein C16orf72	1	0.575737	0.166981
C17orf75__Q9HAS0	Q9HAS0	C17orf75	Protein Njmu-R1	13	1.24448	0.100997
C17orf80__Q9BSJ5	Q9BSJ5	C17orf80	Uncharacterized protein C17orf80	5	1.27767	0.178076
C18orf21__Q32NC0	Q32NC0	C18orf21	UPF0711 protein C18orf21	7	0.85248	-0.139504
C18orf25__Q96B23_2	Q96B23-2	C18orf25	Isoform of Q96B23, Isoform 2 of Uncharacterized protein C18orf25	6	0.234966	-0.0574641
C18orf32__Q8TCD1	Q8TCD1	C18orf32	UPF0729 protein C18orf32	2	0.184507	0.0264586
C19orf12__Q9NSK7	Q9NSK7	C19orf12	Protein C19orf12	2	2.58436	0.195699
C19orf25__Q9UFG5	Q9UFG5	C19orf25	UPF0449 protein C19orf25	2	0.677582	-0.108894
C19orf47__Q8N9M1	Q8N9M1	C19orf47	Uncharacterized protein C19orf47	8	0.570653	-0.0688945
C19orf53__Q9UNZ5	Q9UNZ5	C19orf53	Leydig cell tumor 10 kDa protein homolog	9	0.426057	-0.144355
C19orf54__Q5BKX5	Q5BKX5	C19orf54	UPF0692 protein C19orf54	6	1.10652	0.187256
C1D__Q13901	Q13901	C1D	Nuclear nucleic acid-binding protein C1D	3	0.0128281	-0.00254843
C1GALT1C1__Q96EU7	Q96EU7	C1GALT1C1	C1GALT1-specific chaperone 1	15	0.774711	0.102211
C1GALT1__Q9NS00	Q9NS00	C1GALT1	Glycoprotein-N-acetylgalactosamine 3-beta-galactosyltransferase 1	17	0.465686	-0.035043
C1QBP__Q07021	Q07021	C1QBP	Complement component 1 Q subcomponent-binding protein, mitochondrial	62	1.98569	-0.257237
C1QTNF1__Q9BXJ1_2	Q9BXJ1-2	C1QTNF1	Isoform of Q9BXJ1, Isoform 2 of Complement C1q tumor necrosis factor-related protein 1	1	0.407962	0.15412
C1R__P00736	P00736	C1R	Complement C1r subcomponent	2	0.119607	0.0444939
C1S__P09871	P09871	C1S	Complement C1s subcomponent	1	1.37713	0.22024
C1orf109__Q9NX04	Q9NX04	C1orf109	Uncharacterized protein C1orf109	2	0.295952	0.0721813
C1orf112__Q9NSG2	Q9NSG2	C1orf112	Uncharacterized protein C1orf112	4	0.10811	-0.0174705
C1orf122__Q6ZSJ8	Q6ZSJ8	C1orf122	Uncharacterized protein C1orf122	3	0.402001	0.0653583
C1orf131__Q8NDD1	Q8NDD1	C1orf131	Uncharacterized protein C1orf131	12	0.512646	-0.0572004
C1orf167__Q5SNV9	Q5SNV9	C1orf167	Uncharacterized protein C1orf167	2	2.19543	-0.364089
C1orf174__Q8IYL3	Q8IYL3	C1orf174	UPF0688 protein C1orf174	3	0.955992	-0.150793
C1orf198__Q9H425	Q9H425	C1orf198	Uncharacterized protein C1orf198	8	0.245941	-0.0185462
C1orf43__Q9BWL3	Q9BWL3	C1orf43	Protein C1orf43	4	0.285606	-0.0297018
C1orf50__Q9BV19	Q9BV19	C1orf50	Uncharacterized protein C1orf50	5	1.16651	-0.16163
C1orf52__Q8N6N3	Q8N6N3	C1orf52	UPF0690 protein C1orf52	1	0.0336143	-0.0106807
C20orf27__Q9GZN8	Q9GZN8	C20orf27	UPF0687 protein C20orf27	11	0.222593	-0.0311358
C2CD2L__O14523	O14523	C2CD2L	Phospholipid transfer protein C2CD2L	3	1.6506	-0.128641
C2CD2__Q9Y426	Q9Y426	C2CD2	C2 domain-containing protein 2	6	0.439312	0.0529761
C2CD3__Q4AC94	Q4AC94	C2CD3	C2 domain-containing protein 3	2	0.00149475	0.000389839
C2CD5__Q86YS7	Q86YS7	C2CD5	C2 domain-containing protein 5	10	0.0821864	0.014506
C2orf16__Q68DN1	Q68DN1	C2orf16	Uncharacterized protein C2orf16	2	0.0555988	-0.011534
C2orf42__Q9NWW7	Q9NWW7	C2orf42	Uncharacterized protein C2orf42	2	0.290758	0.0847966
C2orf49__Q9BVC5	Q9BVC5	C2orf49	Ashwin	12	0.048229	0.00439763
C2orf69__Q8N8R5	Q8N8R5	C2orf69	Mitochondrial protein C2orf69	4	0.159319	-0.034858
C2orf76__Q3KRA6	Q3KRA6	C2orf76	UPF0538 protein C2orf76	2	1.91896	0.231448
C3__P01024	P01024	C3	Complement C3	92	0.0418166	-0.00726602
C3orf33__Q6P1S2	Q6P1S2	C3orf33	Protein C3orf33	1	0.143864	-0.0407682
C3orf38__Q5JPI3	Q5JPI3	C3orf38	Uncharacterized protein C3orf38	5	0.626555	0.0535426
C4BPA__P04003	P04003	C4BPA	C4b-binding protein alpha chain	1	0.689277	-0.217534
C4B_2__P0C0L5	P0C0L5	C4B_2	Complement C4-B	2	0.391322	-0.118845
C4orf19__Q8IY42	Q8IY42	C4orf19	Uncharacterized protein C4orf19	1	0.032054	-0.0152755
C4orf33__Q8N1A6	Q8N1A6	C4orf33	UPF0462 protein C4orf33	3	1.79385	0.129178
C4orf3__Q8WVX3	Q8WVX3	C4orf3	Uncharacterized protein C4orf3	3	0.262213	-0.0398298
C5orf22__Q49AR2	Q49AR2	C5orf22	UPF0489 protein C5orf22	15	1.26823	0.094339
C5orf24__Q7Z6I8	Q7Z6I8	C5orf24	UPF0461 protein C5orf24	3	0.078403	0.0111941
C5orf51__A6NDU8	A6NDU8	C5orf51	UPF0600 protein C5orf51	9	1.96635	0.109318
C6orf120__Q7Z4R8	Q7Z4R8	C6orf120	UPF0669 protein C6orf120	1	0.129481	-0.0309178
C6orf132__Q5T0Z8	Q5T0Z8	C6orf132	Uncharacterized protein C6orf132	1	0.841835	0.0535596
C6orf47__O95873	O95873	C6orf47	Uncharacterized protein C6orf47	2	0.271895	0.0904984
C6orf89__Q6UWU4	Q6UWU4	C6orf89	Bombesin receptor-activated protein C6orf89	2	0.662808	-0.135948
C7orf25__Q9BPX7	Q9BPX7	C7orf25	UPF0415 protein C7orf25	4	2.24004	0.259431
C7orf26__Q96N11	Q96N11	C7orf26	Uncharacterized protein C7orf26	5	0.61564	0.101618
C7orf50__Q9BRJ6	Q9BRJ6	C7orf50	Uncharacterized protein C7orf50	15	0.668431	-0.0666443
C8orf33__Q9H7E9	Q9H7E9	C8orf33	UPF0488 protein C8orf33	9	0.53281	0.0808008
C8orf82__Q6P1X6	Q6P1X6	C8orf82	UPF0598 protein C8orf82	4	0.00607583	-0.0011075
C9orf40__Q8IXQ3	Q8IXQ3	C9orf40	Uncharacterized protein C9orf40	4	0.840814	-0.212293
C9orf64__Q5T6V5	Q5T6V5	C9orf64	Queuosine salvage protein	21	1.41582	0.15521
C9orf72__Q96LT7	Q96LT7	C9orf72	Guanine nucleotide exchange C9orf72	3	1.64468	0.203645
C9orf78__Q9NZ63	Q9NZ63	C9orf78	Telomere length and silencing protein 1 homolog	21	0.833535	-0.273925
CA12__O43570	O43570	CA12	Carbonic anhydrase 12	6	0.851345	-0.232544
CA13__Q8N1Q1	Q8N1Q1	CA13	Carbonic anhydrase 13	6	1.26113	0.116948
CA2__P00918	P00918	CA2	Carbonic anhydrase 2	12	1.94247	0.166847
CAAP1__Q9H8G2	Q9H8G2	CAAP1	Caspase activity and apoptosis inhibitor 1	13	0.74917	0.0731208
CAB39__Q9Y376	Q9Y376	CAB39	Calcium-binding protein 39	22	4.30841	0.444965
CABIN1__Q9Y6J0	Q9Y6J0	CABIN1	Calcineurin-binding protein cabin-1	6	0.178702	0.0224758
CABLES1__Q8TDN4	Q8TDN4	CABLES1	CDK5 and ABL1 enzyme substrate 1	9	0.526686	-0.0395893
CACTIN__Q8WUQ7	Q8WUQ7	CACTIN	Cactin	20	0.928517	-0.246098
CACUL1__Q86Y37	Q86Y37	CACUL1	CDK2-associated and cullin domain-containing protein 1	7	0.499428	0.0870869
CACYBP__Q9HB71	Q9HB71	CACYBP	Calcyclin-binding protein	66	0.775568	0.0633003
CADM4__Q8NFZ8	Q8NFZ8	CADM4	Cell adhesion molecule 4	2	0.976472	-0.203512
CADPS__Q9ULU8	Q9ULU8	CADPS	Calcium-dependent secretion activator 1	2	1.21769	-0.138031
CAD__P27708	P27708	CAD	CAD protein	206	0.189141	0.0231678
CALB2__P22676	P22676	CALB2	Calretinin	10	0.209388	0.0238961
CALCOCO2__Q13137	Q13137	CALCOCO2	Calcium-binding and coiled-coil domain-containing protein 2	13	1.35543	-0.124882
CALD1__Q05682_5	Q05682-5	CALD1	Isoform of Q05682, Isoform 5 of Caldesmon	50	0.372796	-0.0809038
CALHM2__Q9HA72	Q9HA72	CALHM2	Calcium homeostasis modulator protein 2	2	1.12524	-0.162704
CALM3__P0DP25	P0DP25	CALM3	Calmodulin-3	16	0.991065	0.150476
CALR__P27797	P27797	CALR	Calreticulin	191	1.50015	-0.254022
CALU__O43852	O43852	CALU	Calumenin	86	1.04203	-0.178447
CALU__O43852_4	O43852-4	CALU_1	Isoform of O43852, Isoform 4 of Calumenin	11	1.08082	-0.302938
CAMK1D__Q8IU85	Q8IU85	CAMK1D	Calcium/calmodulin-dependent protein kinase type 1D	9	0.60794	0.0838403
CAMK1__Q14012	Q14012	CAMK1	Calcium/calmodulin-dependent protein kinase type 1	1	1.30435	0.190093
CAMK2D__Q13557	Q13557	CAMK2D	Calcium/calmodulin-dependent protein kinase type II subunit delta	22	0.910617	0.0734705
CAMK2G__Q13555_8	Q13555-8	CAMK2G	Isoform of Q13555, Isoform 8 of Calcium/calmodulin-dependent protein kinase type II subunit gamma	14	0.953979	0.0512125
CAMKK1__Q8N5S9	Q8N5S9	CAMKK1	Calcium/calmodulin-dependent protein kinase kinase 1	2	1.0689	-0.397109
CAMKK2__Q96RR4	Q96RR4	CAMKK2	Calcium/calmodulin-dependent protein kinase kinase 2	9	0.37169	0.0375594
CAMLG__P49069	P49069	CAMLG	Guided entry of tail-anchored proteins factor CAMLG	4	2.80544	-0.299533
CAMSAP1__Q5T5Y3	Q5T5Y3	CAMSAP1	Calmodulin-regulated spectrin-associated protein 1	23	1.62259	-0.143741
CAMSAP2__Q08AD1	Q08AD1	CAMSAP2	Calmodulin-regulated spectrin-associated protein 2	23	0.517116	0.0558587
CAMSAP3__Q9P1Y5	Q9P1Y5	CAMSAP3	Calmodulin-regulated spectrin-associated protein 3	7	3.22422	0.24126
CAND1__Q86VP6	Q86VP6	CAND1	Cullin-associated NEDD8-dissociated protein 1	141	1.72462	0.153003
CANT1__Q8WVQ1	Q8WVQ1	CANT1	Soluble calcium-activated nucleotidase 1	21	0.918561	-0.0781763
CANX__P27824	P27824	CANX	Calnexin	169	2.28386	-0.165305
CAP1__Q01518	Q01518	CAP1	Adenylyl cyclase-associated protein 1	100	3.60038	0.167498
CAP2__P40123	P40123	CAP2	Adenylyl cyclase-associated protein 2	55	1.6528	0.0919401
CAPG__P40121	P40121	CAPG	Macrophage-capping protein	71	2.87863	0.223641
CAPN15__O75808	O75808	CAPN15	Calpain-15	3	0.105393	0.0276701
CAPN1__P07384	P07384	CAPN1	Calpain-1 catalytic subunit	61	2.00099	0.146118
CAPN2__P17655	P17655	CAPN2	Calpain-2 catalytic subunit	99	4.36879	0.200297
CAPN5__O15484	O15484	CAPN5	Calpain-5	3	0.832807	-0.118748
CAPN7__Q9Y6W3	Q9Y6W3	CAPN7	Calpain-7	25	1.02883	0.076105
CAPNS1__P04632	P04632	CAPNS1	Calpain small subunit 1	35	2.81376	0.15247
CAPRIN1__Q14444	Q14444	CAPRIN1	Caprin-1	56	0.608765	-0.0623184
CAPS__Q13938	Q13938	CAPS	Calcyphosin	3	0.49553	0.0744094
CAPZA1__P52907	P52907	CAPZA1	F-actin-capping protein subunit alpha-1	102	1.49825	0.0774753
CAPZA2__P47755	P47755	CAPZA2	F-actin-capping protein subunit alpha-2	40	1.13682	0.06381
CAPZB__P47756_2	P47756-2	CAPZB	Isoform of P47756, Isoform 2 of F-actin-capping protein subunit beta	67	2.13108	0.164747
CARD10__Q9BWT7	Q9BWT7	CARD10	Caspase recruitment domain-containing protein 10	4	1.80207	0.264574
CARD14__Q9BXL6	Q9BXL6	CARD14	Caspase recruitment domain-containing protein 14	2	0.352196	0.139196
CARD16__Q5EG05	Q5EG05	CARD16	Caspase recruitment domain-containing protein 16	1	2.05152	0.459626
CARD19__Q96LW7_2	Q96LW7-2	CARD19	Isoform of Q96LW7, Isoform 2 of Caspase recruitment domain-containing protein 19	11	1.4519	-0.129266
CARD6__Q9BX69	Q9BX69	CARD6	Caspase recruitment domain-containing protein 6	1	0.682995	0.49193
CARHSP1__Q9Y2V2	Q9Y2V2	CARHSP1	Calcium-regulated heat-stable protein 1	8	1.14416	0.140929
CARM1__Q86X55	Q86X55	CARM1	Histone-arginine methyltransferase CARM1	23	0.43254	0.0595943
CARMIL1__Q5VZK9	Q5VZK9	CARMIL1	F-actin-uncapping protein LRRC16A	23	0.47389	0.0420472
CARNMT1__Q8N4J0	Q8N4J0	CARNMT1	Carnosine N-methyltransferase	5	0.210998	0.0204608
CARNS1__A5YM72	A5YM72	CARNS1	Carnosine synthase 1	1	1.36042	-0.213185
CARS1__P49589_3	P49589-3	CARS1	Isoform of P49589, Isoform 3 of Cysteine--tRNA ligase, cytoplasmic	81	2.78469	0.201675
CARS2__Q9HA77	Q9HA77	CARS2	Probable cysteine--tRNA ligase, mitochondrial	32	2.10484	-0.20219
CASC3__O15234	O15234	CASC3	Protein CASC3	10	0.910267	-0.113166
CASKIN2__Q8WXE0	Q8WXE0	CASKIN2	Caskin-2	10	1.05869	0.0746665
CASK__O14936	O14936	CASK	Peripheral plasma membrane protein CASK	26	0.732657	0.0495142
CASP10__Q92851	Q92851	CASP10	Caspase-10	5	0.663281	0.098612
CASP1__P29466	P29466	CASP1	Caspase-1	9	0.83179	0.111854
CASP2__P42575	P42575	CASP2	Caspase-2	10	0.917914	-0.0937787
CASP3__P42574	P42574	CASP3	Caspase-3	9	2.28169	0.2021
CASP4__P49662	P49662	CASP4	Caspase-4	24	1.8155	0.181982
CASP6__P55212	P55212	CASP6	Caspase-6	15	0.925835	0.118907
CASP7__P55210	P55210	CASP7	Caspase-7	21	2.713	0.196335
CASP8AP2__Q9UKL3	Q9UKL3	CASP8AP2	CASP8-associated protein 2	8	1.35617	0.088298
CASP8__Q14790	Q14790	CASP8	Caspase-8	8	1.44351	0.110974
CASP9__P55211	P55211	CASP9	Caspase-9	9	1.13131	0.133464
CAST__P20810_6	P20810-6	CAST	Isoform of P20810, Isoform 6 of Calpastatin	83	1.22966	0.074463
CASZ1__Q86V15	Q86V15	CASZ1	Zinc finger protein castor homolog 1	10	0.807399	-0.173769
CAT__P04040	P04040	CAT	Catalase	70	2.62355	-0.260898
CAV1__Q03135	Q03135	CAV1	Caveolin-1	24	2.85969	-0.516846
CAV2__P51636	P51636	CAV2	Caveolin-2	3	0.0383378	-0.0099239
CAVIN1__Q6NZI2	Q6NZI2	CAVIN1	Caveolae-associated protein 1	48	1.9558	-0.246368
CAVIN2__O95810	O95810	CAVIN2	Caveolae-associated protein 2	2	0.546472	-0.117714
CAVIN3__Q969G5	Q969G5	CAVIN3	Caveolae-associated protein 3	16	0.233334	0.0338775
CBARP__Q8N350	Q8N350	CBARP	Voltage-dependent calcium channel beta subunit-associated regulatory protein	1	0.655332	0.193346
CBFA2T3__O75081	O75081	CBFA2T3	Protein CBFA2T3	1	0.681782	0.135695
CBFB__Q13951	Q13951	CBFB	Core-binding factor subunit beta	19	2.84167	0.165048
CBFB__Q13951_2	Q13951-2	CBFB_1	Isoform of Q13951, Isoform 2 of Core-binding factor subunit beta	1	0.666823	0.227794
CBLB__Q13191	Q13191	CBLB	E3 ubiquitin-protein ligase CBL-B	9	0.0060005	-0.00133804
CBLL1__Q75N03	Q75N03	CBLL1	E3 ubiquitin-protein ligase Hakai	10	0.390882	-0.0477184
CBL__P22681	P22681	CBL	E3 ubiquitin-protein ligase CBL	17	2.31449	0.15817
CBR1__P16152	P16152	CBR1	Carbonyl reductase [NADPH] 1	98	2.78889	0.0965896
CBR3__O75828	O75828	CBR3	Carbonyl reductase [NADPH] 3	18	3.29111	0.183952
CBR4__Q8N4T8	Q8N4T8	CBR4	3-oxoacyl-[acyl-carrier-protein] reductase	4	1.98692	-0.11598
CBS__P35520	P35520	CBS	Cystathionine beta-synthase	31	1.00241	0.148954
CBWD1__Q9BRT8	Q9BRT8	CBWD1	COBW domain-containing protein 1	9	0.768635	0.0680225
CBX1__P83916	P83916	CBX1	Chromobox protein homolog 1	29	1.5719	0.041053
CBX2__Q14781	Q14781	CBX2	Chromobox protein homolog 2	11	1.60307	-0.153031
CBX3__Q13185	Q13185	CBX3	Chromobox protein homolog 3	25	0.913391	-0.12432
CBX4__O00257	O00257	CBX4	E3 SUMO-protein ligase CBX4	13	1.82283	-0.268541
CBX5__P45973	P45973	CBX5	Chromobox protein homolog 5	42	0.737124	-0.0342754
CBX6__O95503	O95503	CBX6	Chromobox protein homolog 6	3	1.56616	0.271648
CBX8__Q9HC52	Q9HC52	CBX8	Chromobox protein homolog 8	16	1.36292	-0.197147
CC2D1A__Q6P1N0	Q6P1N0	CC2D1A	Coiled-coil and C2 domain-containing protein 1A	32	0.326812	0.0216276
CC2D1B__Q5T0F9	Q5T0F9	CC2D1B	Coiled-coil and C2 domain-containing protein 1B	16	0.241089	0.0317244
CC2D2A__Q9P2K1	Q9P2K1	CC2D2A	Coiled-coil and C2 domain-containing protein 2A	2	1.21555	-0.125406
CCAR1__Q8IX12	Q8IX12	CCAR1	Cell division cycle and apoptosis regulator protein 1	58	0.412369	-0.0310191
CCAR2__G3V119	G3V119	CCAR2_1	Isoform of Q8N163, Cell cycle and apoptosis regulator protein 2	1	0.0371378	0.0148092
CCAR2__Q8N163	Q8N163	CCAR2	Cell cycle and apoptosis regulator protein 2	84	1.16856	-0.0793801
CCDC102A__Q96A19	Q96A19	CCDC102A	Coiled-coil domain-containing protein 102A	4	2.54554	0.258697
CCDC106__Q9BWC9	Q9BWC9	CCDC106	Coiled-coil domain-containing protein 106	4	1.2425	0.133366
CCDC115__Q96NT0	Q96NT0	CCDC115	Coiled-coil domain-containing protein 115	1	0.541035	-0.129578
CCDC117__Q8IWD4	Q8IWD4	CCDC117	Coiled-coil domain-containing protein 117	10	0.15246	-0.0324229
CCDC124__Q96CT7	Q96CT7	CCDC124	Coiled-coil domain-containing protein 124	26	1.24756	-0.0889844
CCDC127__Q96BQ5	Q96BQ5	CCDC127	Coiled-coil domain-containing protein 127	14	0.242661	-0.0332828
CCDC12__Q8WUD4	Q8WUD4	CCDC12	Coiled-coil domain-containing protein 12	15	0.491011	-0.107978
CCDC134__Q9H6E4	Q9H6E4	CCDC134	Coiled-coil domain-containing protein 134	15	1.30176	-0.127044
CCDC137__Q6PK04	Q6PK04	CCDC137	Coiled-coil domain-containing protein 137	15	0.465934	-0.0538677
CCDC138__Q96M89	Q96M89	CCDC138	Coiled-coil domain-containing protein 138	1	2.79533	-0.642131
CCDC149__Q6ZUS6	Q6ZUS6	CCDC149	Coiled-coil domain-containing protein 149	1	0.212091	0.0729313
CCDC14__Q49A88	Q49A88	CCDC14	Coiled-coil domain-containing protein 14	3	1.00436	-0.0870111
CCDC174__Q6PII3	Q6PII3	CCDC174	Coiled-coil domain-containing protein 174	6	0.257601	0.0357729
CCDC186__Q7Z3E2	Q7Z3E2	CCDC186	Coiled-coil domain-containing protein 186	16	1.18759	0.127651
CCDC18__Q5T9S5	Q5T9S5	CCDC18	Coiled-coil domain-containing protein 18	5	1.10567	-0.0766237
CCDC22__O60826	O60826	CCDC22	Coiled-coil domain-containing protein 22	24	1.33007	0.0356239
CCDC25__Q86WR0	Q86WR0	CCDC25	Coiled-coil domain-containing protein 25	23	0.482862	-0.0543268
CCDC32__Q9BV29	Q9BV29	CCDC32	Coiled-coil domain-containing protein 32	1	0.324111	-0.219279
CCDC43__Q96MW1	Q96MW1	CCDC43	Coiled-coil domain-containing protein 43	14	0.366641	-0.0651009
CCDC47__Q96A33	Q96A33	CCDC47	PAT complex subunit CCDC47	52	1.42462	-0.0867755
CCDC50__Q8IVM0	Q8IVM0	CCDC50	Coiled-coil domain-containing protein 50	15	0.345076	0.0432103
CCDC51__Q96ER9	Q96ER9	CCDC51	Mitochondrial potassium channel	17	1.86038	-0.151194
CCDC57__Q2TAC2	Q2TAC2	CCDC57	Coiled-coil domain-containing protein 57	3	0.920515	0.204643
CCDC59__Q9P031	Q9P031	CCDC59	Thyroid transcription factor 1-associated protein 26	7	1.47994	-0.198032
CCDC61__Q9Y6R9	Q9Y6R9	CCDC61	Centrosomal protein CCDC61	3	2.34897	-0.197948
CCDC66__A2RUB6	A2RUB6	CCDC66	Coiled-coil domain-containing protein 66	1	0.50601	-0.0894883
CCDC6__Q16204	Q16204	CCDC6	Coiled-coil domain-containing protein 6	43	1.25281	-0.0906317
CCDC71L__Q8N9Z2	Q8N9Z2	CCDC71L	Coiled-coil domain-containing protein 71L	12	3.8041	0.44381
CCDC71__Q8IV32	Q8IV32	CCDC71	Coiled-coil domain-containing protein 71	1	0.951791	-0.116222
CCDC73__Q6ZRK6	Q6ZRK6	CCDC73	Coiled-coil domain-containing protein 73	2	0.659876	-0.092265
CCDC77__Q9BR77	Q9BR77	CCDC77	Coiled-coil domain-containing protein 77	2	0.508748	0.167592
CCDC82__Q8N4S0	Q8N4S0	CCDC82	Coiled-coil domain-containing protein 82	6	2.21809	0.254092
CCDC85B__Q15834	Q15834	CCDC85B	Coiled-coil domain-containing protein 85B	4	0.0909419	0.0114426
CCDC85C__A6NKD9	A6NKD9	CCDC85C	Coiled-coil domain-containing protein 85C	6	1.29146	-0.148389
CCDC86__Q9H6F5	Q9H6F5	CCDC86	Coiled-coil domain-containing protein 86	22	2.74329	-0.153993
CCDC88A__Q3V6T2	Q3V6T2	CCDC88A	Girdin	46	1.04678	-0.0674204
CCDC88C__Q9P219	Q9P219	CCDC88C	Protein Daple	7	0.113391	0.00780345
CCDC90B__Q9GZT6	Q9GZT6	CCDC90B	Coiled-coil domain-containing protein 90B, mitochondrial	6	1.33502	-0.138296
CCDC91__Q7Z6B0	Q7Z6B0	CCDC91	Coiled-coil domain-containing protein 91	22	0.418517	0.0296453
CCDC93__Q567U6	Q567U6	CCDC93	Coiled-coil domain-containing protein 93	32	1.79707	0.0970589
CCDC97__Q96F63	Q96F63	CCDC97	Coiled-coil domain-containing protein 97	7	1.1812	-0.148037
CCDC9B__Q6ZUT6	Q6ZUT6	CCDC9B	Coiled-coil domain-containing protein 9B	8	0.403529	0.117216
CCDC9__Q9Y3X0	Q9Y3X0	CCDC9	Coiled-coil domain-containing protein 9	22	0.607883	-0.0934434
CCHCR1__Q8TD31	Q8TD31	CCHCR1	Coiled-coil alpha-helical rod protein 1	3	0.338262	-0.0835064
CCL20__P78556	P78556	CCL20	C-C motif chemokine 20	3	0.616162	0.117515
CCM2__Q9BSQ5	Q9BSQ5	CCM2	Cerebral cavernous malformations 2 protein	4	0.0697322	-0.0173235
CCN1__O00622	O00622	CCN1	CCN family member 1	17	0.615375	0.144025
CCNA2__P20248	P20248	CCNA2	Cyclin-A2	14	1.59617	0.123872
CCNB1__P14635	P14635	CCNB1	G2/mitotic-specific cyclin-B1	11	0.0263433	0.00569901
CCNB2__O95067	O95067	CCNB2	G2/mitotic-specific cyclin-B2	10	1.83877	0.183154
CCNC__P24863	P24863	CCNC	Cyclin-C	2	0.7049	0.130394
CCND1__P24385	P24385	CCND1	G1/S-specific cyclin-D1	3	1.96564	-0.114392
CCNDBP1__O95273	O95273	CCNDBP1	Cyclin-D1-binding protein 1	3	2.08537	0.210487
CCNE1__P24864	P24864	CCNE1	G1/S-specific cyclin-E1	1	4.08995	0.436951
CCNH__P51946	P51946	CCNH	Cyclin-H	15	0.0129981	-0.000958912
CCNK__O75909	O75909	CCNK	Cyclin-K	14	0.571201	0.133331
CCNL1__Q9UK58	Q9UK58	CCNL1	Cyclin-L1	5	0.880067	0.0846425
CCNL2__Q96S94	Q96S94	CCNL2	Cyclin-L2	7	0.0288513	-0.00299534
CCNQ__Q8N1B3	Q8N1B3	CCNQ	Cyclin-Q	2	0.1319	0.0618436
CCNT1__O60563	O60563	CCNT1	Cyclin-T1	16	0.129319	0.0226391
CCNT2__O60583	O60583	CCNT2	Cyclin-T2	7	0.724497	0.067059
CCNYL1__Q8N7R7	Q8N7R7	CCNYL1	Cyclin-Y-like protein 1	7	0.65971	0.0285939
CCNY__Q8ND76	Q8ND76	CCNY	Cyclin-Y	3	0.0416431	0.0109124
CCP110__O43303	O43303	CCP110	Centriolar coiled-coil protein of 110 kDa	3	2.15337	0.261202
CCPG1__Q9ULG6	Q9ULG6	CCPG1	Cell cycle progression protein 1	5	0.710585	-0.149258
CCSER2__Q9H7U1	Q9H7U1	CCSER2	Serine-rich coiled-coil domain-containing protein 2	1	0.463148	-0.0798485
CCSMST1__Q4G0I0	Q4G0I0	CCSMST1	Protein CCSMST1	1	0.0793095	-0.0163946
CCS__O14618	O14618	CCS	Copper chaperone for superoxide dismutase	9	1.46613	0.132568
CCT2__P78371	P78371	CCT2	T-complex protein 1 subunit beta	176	1.06104	0.0668754
CCT3__P49368	P49368	CCT3	T-complex protein 1 subunit gamma	210	0.394874	0.0158413
CCT4__P50991	P50991	CCT4	T-complex protein 1 subunit delta	181	0.746427	0.0236814
CCT5__P48643	P48643	CCT5	T-complex protein 1 subunit epsilon	234	0.413114	-0.0121563
CCT6A__P40227	P40227	CCT6A	T-complex protein 1 subunit zeta	160	0.717602	0.0399444
CCT7__Q99832	Q99832	CCT7	T-complex protein 1 subunit eta	161	0.354985	0.0106324
CCT8__P50990	P50990	CCT8	T-complex protein 1 subunit theta	227	0.275129	0.0110917
CCZ1B__P86790	P86790	CCZ1B	Vacuolar fusion protein CCZ1 homolog B	19	1.04635	0.0560044
CD109__Q6YHK3	Q6YHK3	CD109	CD109 antigen	106	1.61033	0.206723
CD14__P08571	P08571	CD14	Monocyte differentiation antigen CD14	3	0.168467	-0.0295201
CD151__P48509	P48509	CD151	CD151 antigen	8	1.13769	-0.0602879
CD274__Q9NZQ7	Q9NZQ7	CD274	Programmed cell death 1 ligand 1	4	0.279422	-0.034123
CD276__Q5ZPR3	Q5ZPR3	CD276	CD276 antigen	10	2.33045	-0.486711
CD2AP__Q9Y5K6	Q9Y5K6	CD2AP	CD2-associated protein	64	0.388787	0.0589421
CD2BP2__O95400	O95400	CD2BP2	CD2 antigen cytoplasmic tail-binding protein 2	15	1.53779	-0.117343
CD320__Q9NPF0	Q9NPF0	CD320	CD320 antigen	9	3.50137	-0.376406
CD38__P28907	P28907	CD38	ADP-ribosyl cyclase/cyclic ADP-ribose hydrolase 1	13	1.98244	0.194004
CD40__P25942	P25942	CD40	Tumor necrosis factor receptor superfamily member 5	1	1.1275	-0.215908
CD44__P16070	P16070	CD44	CD44 antigen	49	0.171339	0.0161868
CD46__P15529_2	P15529-2	CD46	Isoform of P15529, Isoform B of Membrane cofactor protein	13	2.75103	-0.283921
CD47__Q08722	Q08722	CD47	Leukocyte surface antigen CD47	9	0.128448	-0.0277167
CD55__P08174	P08174	CD55	Complement decay-accelerating factor	20	1.97737	-0.102186
CD58__P19256	P19256	CD58	Lymphocyte function-associated antigen 3	7	0.247012	-0.0192354
CD59__P13987	P13987	CD59	CD59 glycoprotein	10	0.0631278	0.00709145
CD63__P08962	P08962	CD63	CD63 antigen	9	2.07458	-0.144098
CD70__P32970	P32970	CD70	CD70 antigen	9	1.32907	-0.128432
CD74__P04233	P04233	CD74	HLA class II histocompatibility antigen gamma chain	20	1.59284	-0.190837
CD74__P04233_2	P04233-2	CD74_1	Isoform of P04233, Isoform p35 of HLA class II histocompatibility antigen gamma chain	2	1.0001	-0.229491
CD81__P60033	P60033	CD81	CD81 antigen	1	0.881548	-0.168685
CD82__P27701	P27701	CD82	CD82 antigen	3	1.02096	0.272606
CD99L2__Q8TCZ2	Q8TCZ2	CD99L2	CD99 antigen-like protein 2	14	0.404941	-0.075745
CD99__P14209	P14209	CD99	CD99 antigen	3	0.949371	-0.360843
CD9__P21926	P21926	CD9	CD9 antigen	12	0.777905	0.0846622
CDAN1__Q8IWY9	Q8IWY9	CDAN1	Codanin-1	3	0.672486	-0.162176
CDA__P32320	P32320	CDA	Cytidine deaminase	21	0.902619	0.130335
CDC123__O75794	O75794	CDC123	Cell division cycle protein 123 homolog	14	0.460582	0.0342409
CDC16__Q13042	Q13042	CDC16	Cell division cycle protein 16 homolog	29	0.98777	-0.0401396
CDC20__Q12834	Q12834	CDC20	Cell division cycle protein 20 homolog	14	0.420921	0.0692761
CDC23__Q9UJX2	Q9UJX2	CDC23	Cell division cycle protein 23 homolog	23	0.0577168	0.0114302
CDC25B__P30305	P30305	CDC25B	M-phase inducer phosphatase 2	7	1.96076	-0.306873
CDC25C__P30307	P30307	CDC25C	M-phase inducer phosphatase 3	10	1.43033	-0.136625
CDC26__Q8NHZ8	Q8NHZ8	CDC26	Anaphase-promoting complex subunit CDC26	2	0.462235	0.0680544
CDC27__G5EA36	G5EA36	CDC27_1	Isoform of P30260, Cell division cycle 27, isoform CRA_c	1	0.266519	-0.185361
CDC27__P30260	P30260	CDC27	Cell division cycle protein 27 homolog	31	0.209573	0.0184549
CDC34__P49427	P49427	CDC34	Ubiquitin-conjugating enzyme E2 R1	11	1.66553	0.0648383
CDC37L1__Q7L3B6	Q7L3B6	CDC37L1	Hsp90 co-chaperone Cdc37-like 1	6	2.07692	0.144411
CDC37__K7EKQ2	K7EKQ2	CDC37_2	Isoform of Q16543, Hsp90 co-chaperone Cdc37 (Fragment)	1	0.545354	-0.080697
CDC37__K7EL68	K7EL68	CDC37_1	Isoform of Q16543, Hsp90 co-chaperone Cdc37 (Fragment)	1	1.04411	0.213002
CDC37__Q16543	Q16543	CDC37	Hsp90 co-chaperone Cdc37	61	0.128074	-0.0240374
CDC40__O60508	O60508	CDC40	Pre-mRNA-processing factor 17	42	2.46752	-0.0586541
CDC42BPA__Q5VT25	Q5VT25	CDC42BPA	Serine/threonine-protein kinase MRCK alpha	41	3.15813	0.156668
CDC42BPB__Q9Y5S2	Q9Y5S2	CDC42BPB	Serine/threonine-protein kinase MRCK beta	65	1.35872	0.0719105
CDC42EP1__Q00587	Q00587	CDC42EP1	Cdc42 effector protein 1	12	0.22717	0.0361844
CDC42EP2__O14613	O14613	CDC42EP2	Cdc42 effector protein 2	3	2.18522	0.228628
CDC42EP3__Q9UKI2	Q9UKI2	CDC42EP3	Cdc42 effector protein 3	3	0.319161	0.102822
CDC42EP4__Q9H3Q1	Q9H3Q1	CDC42EP4	Cdc42 effector protein 4	18	0.4915	-0.0319293
CDC42SE2__Q9NRR3	Q9NRR3	CDC42SE2	CDC42 small effector protein 2	1	0.122319	0.0473709
CDC42__P60953	P60953	CDC42	Cell division control protein 42 homolog	25	0.479232	0.0242832
CDC45__O75419	O75419	CDC45	Cell division control protein 45 homolog	8	1.65573	-0.129374
CDC5L__Q99459	Q99459	CDC5L	Cell division cycle 5-like protein	71	1.7365	-0.14031
CDC6__Q99741	Q99741	CDC6	Cell division control protein 6 homolog	6	0.0970345	0.0198079
CDC73__Q6P1J9	Q6P1J9	CDC73	Parafibromin	44	0.932736	-0.0285147
CDC7__O00311	O00311	CDC7	Cell division cycle 7-related protein kinase	3	1.25322	0.191513
CDCA2__Q69YH5	Q69YH5	CDCA2	Cell division cycle-associated protein 2	9	0.441144	-0.0460817
CDCA3__Q99618	Q99618	CDCA3	Cell division cycle-associated protein 3	3	1.33487	-0.164607
CDCA5__Q96FF9	Q96FF9	CDCA5	Sororin	3	2.27994	-0.178051
CDCA7L__Q96GN5	Q96GN5	CDCA7L	Cell division cycle-associated 7-like protein	6	2.44633	-0.262493
CDCA7__Q9BWT1	Q9BWT1	CDCA7	Cell division cycle-associated protein 7	1	0.234938	0.240788
CDCA8__Q53HL2	Q53HL2	CDCA8	Borealin	12	2.24002	-0.210977
CDCP1__Q9H5V8	Q9H5V8	CDCP1	CUB domain-containing protein 1	41	3.12743	0.165933
CDH11__P55287	P55287	CDH11	Cadherin-11	35	0.297535	-0.0468357
CDH1__P12830	P12830	CDH1	Cadherin-1	12	2.0364	-0.259843
CDHR3__Q6ZTQ4	Q6ZTQ4	CDHR3	Cadherin-related family member 3	1	0.261736	0.0535791
CDIN1__Q9Y2V0	Q9Y2V0	CDIN1	CDAN1-interacting nuclease 1	1	0.0557457	-0.0125571
CDIPT__O14735	O14735	CDIPT	CDP-diacylglycerol--inositol 3-phosphatidyltransferase	8	0.587839	0.211765
CDK10__Q15131	Q15131	CDK10	Cyclin-dependent kinase 10	1	0.503279	-0.0936014
CDK11A__Q9UQ88	Q9UQ88	CDK11A	Cyclin-dependent kinase 11A	7	0.53623	0.0773823
CDK11B__P21127	P21127	CDK11B	Cyclin-dependent kinase 11B	65	1.49073	0.0795299
CDK12__Q9NYV4	Q9NYV4	CDK12	Cyclin-dependent kinase 12	21	1.09037	-0.0915048
CDK13__Q14004	Q14004	CDK13	Cyclin-dependent kinase 13	30	0.800555	-0.0424327
CDK13__Q14004_2	Q14004-2	CDK13_1	Isoform of Q14004, Isoform 2 of Cyclin-dependent kinase 13	1	0.137534	-0.060007
CDK16__Q00536	Q00536	CDK16	Cyclin-dependent kinase 16	9	1.63572	0.0821328
CDK17__Q00537	Q00537	CDK17	Cyclin-dependent kinase 17	5	2.36919	0.205675
CDK19__Q9BWU1	Q9BWU1	CDK19	Cyclin-dependent kinase 19	11	0.00898908	0.00174518
CDK1__P06493	P06493	CDK1	Cyclin-dependent kinase 1	52	3.34189	-0.143986
CDK20__Q8IZL9	Q8IZL9	CDK20	Cyclin-dependent kinase 20	1	0.735748	0.124561
CDK2AP1__O14519	O14519	CDK2AP1	Cyclin-dependent kinase 2-associated protein 1	3	0.617027	-0.124246
CDK2__P24941	P24941	CDK2	Cyclin-dependent kinase 2	26	1.70029	0.103348
CDK4__F8W1L8	F8W1L8	CDK4_1	Isoform of P11802, Cyclin-dependent kinase 4 (Fragment)	1	1.0558	0.322256
CDK4__P11802	P11802	CDK4	Cyclin-dependent kinase 4	19	0.614461	-0.0519616
CDK5RAP1__Q96SZ6_3	Q96SZ6-3	CDK5RAP1	Isoform of Q96SZ6, Isoform 3 of Mitochondrial tRNA methylthiotransferase CDK5RAP1	20	1.69829	-0.132188
CDK5RAP2__Q96SN8	Q96SN8	CDK5RAP2	CDK5 regulatory subunit-associated protein 2	22	2.38394	-0.145973
CDK5RAP3__Q96JB5	Q96JB5	CDK5RAP3	CDK5 regulatory subunit-associated protein 3	30	0.900658	-0.030575
CDK5__Q00535	Q00535	CDK5	Cyclin-dependent-like kinase 5	15	1.89842	0.165817
CDK6__Q00534	Q00534	CDK6	Cyclin-dependent kinase 6	7	1.95528	-0.0802201
CDK7__P50613	P50613	CDK7	Cyclin-dependent kinase 7	12	1.52978	-0.137741
CDK8__P49336	P49336	CDK8	Cyclin-dependent kinase 8	2	0.432984	0.0633371
CDK9__P50750	P50750	CDK9	Cyclin-dependent kinase 9	21	4.46895	0.158706
CDKAL1__Q5VV42	Q5VV42	CDKAL1	Threonylcarbamoyladenosine tRNA methylthiotransferase	18	2.36764	-0.155023
CDKL3__Q8IVW4	Q8IVW4	CDKL3	Cyclin-dependent kinase-like 3	3	0.104654	-0.0328942
CDKN1A__P38936	P38936	CDKN1A	Cyclin-dependent kinase inhibitor 1	5	2.70133	0.326854
CDKN1B__P46527	P46527	CDKN1B	Cyclin-dependent kinase inhibitor 1B	2	0.330249	0.384352
CDKN2AIPNL__Q96HQ2	Q96HQ2	CDKN2AIPNL	CDKN2AIP N-terminal-like protein	1	0.322037	-0.0830124
CDKN2AIP__Q9NXV6	Q9NXV6	CDKN2AIP	CDKN2A-interacting protein	20	1.21678	0.0202882
CDKN2A__P42771	P42771	CDKN2A	Cyclin-dependent kinase inhibitor 2A	18	1.12708	0.123117
CDKN2A__Q8N726	Q8N726	CDKN2A_1	Isoform of P42771, Tumor suppressor ARF	7	2.99005	-0.420285
CDKN2B__P42772	P42772	CDKN2B	Cyclin-dependent kinase 4 inhibitor B	1	0.895294	0.338184
CDKN2C__P42773	P42773	CDKN2C	Cyclin-dependent kinase 4 inhibitor C	3	0.0758179	0.0151483
CDKN3__Q16667	Q16667	CDKN3	Cyclin-dependent kinase inhibitor 3	4	0.520158	-0.109774
CDPF1__Q6NVV7	Q6NVV7	CDPF1	Cysteine-rich DPF motif domain-containing protein 1	4	0.799665	0.111161
CDR2L__Q86X02	Q86X02	CDR2L	Cerebellar degeneration-related protein 2-like	5	0.948789	0.218746
CDR2__Q01850	Q01850	CDR2	Cerebellar degeneration-related protein 2	3	0.988482	-0.136322
CDS2__O95674	O95674	CDS2	Phosphatidate cytidylyltransferase 2	5	0.00939892	0.00188185
CDT1__Q9H211	Q9H211	CDT1	DNA replication factor Cdt1	2	0.00523772	-0.00134462
CDV3__Q9UKY7	Q9UKY7	CDV3	Protein CDV3 homolog	29	0.124238	-0.0252621
CDYL__Q9Y232	Q9Y232	CDYL	Chromodomain Y-like protein	18	2.15609	-0.294099
CEBPB__P17676	P17676	CEBPB	CCAAT/enhancer-binding protein beta	15	0.619572	0.0545622
CEBPD__P49716	P49716	CEBPD	CCAAT/enhancer-binding protein delta	2	0.0798867	-0.00402346
CEBPZOS__A8MTT3	A8MTT3	CEBPZOS	Protein CEBPZOS	1	1.57224	-0.229433
CEBPZ__Q03701	Q03701	CEBPZ	CCAAT/enhancer-binding protein zeta	93	3.14809	-0.0975818
CELF1__Q92879	Q92879	CELF1	CUGBP Elav-like family member 1	40	3.24364	-0.135247
CELSR1__Q9NYQ6	Q9NYQ6	CELSR1	Cadherin EGF LAG seven-pass G-type receptor 1	2	1.43353	-0.361387
CELSR3__Q9NYQ7	Q9NYQ7	CELSR3	Cadherin EGF LAG seven-pass G-type receptor 3	1	0.244989	0.149362
CEMIP2__Q9UHN6	Q9UHN6	CEMIP2	Cell surface hyaluronidase	60	3.65983	0.397294
CEMIP__Q8WUJ3	Q8WUJ3	CEMIP	Cell migration-inducing and hyaluronan-binding protein	11	1.4359	0.331435
CENPB__P07199	P07199	CENPB	Major centromere autoantigen B	9	1.34939	-0.0968665
CENPC__Q03188	Q03188	CENPC	Centromere protein C	13	0.880661	-0.110996
CENPE__Q02224	Q02224	CENPE	Centromere-associated protein E	9	0.426934	0.0723937
CENPF__P49454	P49454	CENPF	Centromere protein F	91	3.36085	-0.252938
CENPH__Q9H3R5	Q9H3R5	CENPH	Centromere protein H	10	3.29233	-0.166142
CENPI__Q92674	Q92674	CENPI	Centromere protein I	5	0.626141	-0.0855792
CENPJ__Q9HC77	Q9HC77	CENPJ	Centromere protein J	4	0.0271137	-0.00629201
CENPK__Q9BS16	Q9BS16	CENPK	Centromere protein K	2	0.385354	-0.117551
CENPL__Q8N0S6	Q8N0S6	CENPL	Centromere protein L	3	1.60373	-0.18281
CENPM__Q9NSP4	Q9NSP4	CENPM	Centromere protein M	2	0.167621	-0.0295355
CENPN__Q96H22	Q96H22	CENPN	Centromere protein N	4	1.54726	-0.274732
CENPO__Q9BU64	Q9BU64	CENPO	Centromere protein O	2	2.22676	-0.155559
CENPP__Q6IPU0	Q6IPU0	CENPP	Centromere protein P	1	1.7768	-0.1698
CENPQ__Q7L2Z9	Q7L2Z9	CENPQ	Centromere protein Q	7	0.253113	-0.052159
CENPS__Q8N2Z9	Q8N2Z9	CENPS	Centromere protein S	4	0.903917	0.0475929
CENPT__Q96BT3	Q96BT3	CENPT	Centromere protein T	3	1.12754	-0.221571
CENPU__Q71F23	Q71F23	CENPU	Centromere protein U	10	2.34433	-0.0669804
CENPV__Q7Z7K6	Q7Z7K6	CENPV	Centromere protein V	11	1.37009	-0.0769641
CENPX__A8MT69	A8MT69	CENPX	Centromere protein X	1	0.888575	-0.143611
CEP104__O60308	O60308	CEP104	Centrosomal protein of 104 kDa	3	0.431989	0.0894792
CEP120__Q8N960	Q8N960	CEP120	Centrosomal protein of 120 kDa	2	0.203898	0.0279805
CEP128__Q6ZU80	Q6ZU80	CEP128	Centrosomal protein of 128 kDa	6	0.650085	-0.0538132
CEP131__Q9UPN4	Q9UPN4	CEP131	Centrosomal protein of 131 kDa	26	2.8374	-0.179377
CEP135__Q66GS9	Q66GS9	CEP135	Centrosomal protein of 135 kDa	15	1.31887	0.0790938
CEP152__O94986	O94986	CEP152	Centrosomal protein of 152 kDa	8	3.57406	0.214155
CEP164__Q9UPV0	Q9UPV0	CEP164	Centrosomal protein of 164 kDa	3	0.17623	-0.0522707
CEP170B__Q9Y4F5	Q9Y4F5	CEP170B	Centrosomal protein of 170 kDa protein B	24	0.311222	0.0267449
CEP170__Q5SW79	Q5SW79	CEP170	Centrosomal protein of 170 kDa	53	0.302488	0.0328687
CEP192__Q8TEP8	Q8TEP8	CEP192	Centrosomal protein of 192 kDa	14	0.00333724	-0.000327469
CEP20__Q96NB1	Q96NB1	CEP20	Centrosomal protein 20	1	0.0412952	0.00987168
CEP250__Q9BV73	Q9BV73	CEP250	Centrosome-associated protein CEP250	14	0.417914	-0.0371645
CEP290__O15078	O15078	CEP290	Centrosomal protein of 290 kDa	25	1.66167	0.0797903
CEP295__Q9C0D2	Q9C0D2	CEP295	Centrosomal protein of 295 kDa	3	0.233583	0.0384954
CEP350__Q5VT06	Q5VT06	CEP350	Centrosome-associated protein 350	11	1.31782	0.0427293
CEP41__Q9BYV8	Q9BYV8	CEP41	Centrosomal protein of 41 kDa	17	1.91656	0.209635
CEP43__O95684	O95684	CEP43	Centrosomal protein 43	13	1.62194	-0.0865964
CEP44__Q9C0F1	Q9C0F1	CEP44	Centrosomal protein of 44 kDa	7	1.40493	-0.11102
CEP55__Q53EZ4	Q53EZ4	CEP55	Centrosomal protein of 55 kDa	17	2.55499	-0.211893
CEP63__Q96MT8	Q96MT8	CEP63	Centrosomal protein of 63 kDa	3	0.486646	-0.112869
CEP68__Q76N32	Q76N32	CEP68	Centrosomal protein of 68 kDa	2	0.0101925	-0.00387027
CEP72__Q9P209	Q9P209	CEP72	Centrosomal protein of 72 kDa	1	3.07352	-0.537532
CEP76__Q8TAP6	Q8TAP6	CEP76	Centrosomal protein of 76 kDa	12	0.455848	0.0477234
CEP78__Q5JTW2	Q5JTW2	CEP78	Centrosomal protein of 78 kDa	4	0.868224	0.209508
CEP83__Q9Y592	Q9Y592	CEP83	Centrosomal protein of 83 kDa	8	1.02278	-0.0648453
CEP85__Q6P2H3	Q6P2H3	CEP85	Centrosomal protein of 85 kDa	9	3.09775	-0.0951019
CEP89__Q96ST8	Q96ST8	CEP89	Centrosomal protein of 89 kDa	1	0.0985458	-0.0533927
CEP97__Q8IW35	Q8IW35	CEP97	Centrosomal protein of 97 kDa	23	2.05584	0.105111
CEPT1__Q9Y6K0	Q9Y6K0	CEPT1	Choline/ethanolaminephosphotransferase 1	4	0.232249	0.125526
CERS2__Q96G23	Q96G23	CERS2	Ceramide synthase 2	14	0.892633	-0.135432
CERS5__Q8N5B7	Q8N5B7	CERS5	Ceramide synthase 5	2	1.50081	-0.178729
CERS6__Q6ZMG9	Q6ZMG9	CERS6	Ceramide synthase 6	4	2.99417	-0.175701
CERT1__Q9Y5P4	Q9Y5P4	CERT1	Ceramide transfer protein	25	0.0268416	-0.00125971
CES1__P23141	P23141	CES1	Liver carboxylesterase 1	25	2.05657	-0.129344
CES2__O00748	O00748	CES2	Cocaine esterase	1	0.232841	0.101742
CETN2__P41208	P41208	CETN2	Centrin-2	12	0.127252	-0.0226561
CETN3__O15182	O15182	CETN3	Centrin-3	7	0.243842	-0.0273667
CFAP100__Q494V2	Q494V2	CFAP100	Cilia- and flagella-associated protein 100	2	0.889778	-0.34442
CFAP20__Q9Y6A4	Q9Y6A4	CFAP20	Cilia- and flagella-associated protein 20	10	0.10296	0.0113368
CFAP251__Q8TBY9	Q8TBY9	CFAP251	Cilia- and flagella-associated protein 251	1	0.253695	0.0396318
CFAP298__P57076	P57076	CFAP298	Cilia- and flagella-associated protein 298	9	2.04802	0.12489
CFAP36__Q96G28	Q96G28	CFAP36	Cilia- and flagella-associated protein 36	7	2.13473	0.0901888
CFAP410__O43822	O43822	CFAP410	Cilia- and flagella-associated protein 410	2	0.800714	-0.103648
CFAP418__Q96NL8	Q96NL8	CFAP418	Cilia- and flagella-associated protein 418	1	0.743532	0.192597
CFAP97__Q9P2B7	Q9P2B7	CFAP97	Cilia- and flagella-associated protein 97	4	1.39733	-0.122781
CFB__P00751	P00751	CFB	Complement factor B	2	0.616097	0.132663
CFDP1__Q9UEE9	Q9UEE9	CFDP1	Craniofacial development protein 1	19	0.423721	-0.156143
CFL1__E9PP50	E9PP50	CFL1_1	Isoform of P23528, Cofilin, non-muscle isoform (Fragment)	1	0.605533	0.273493
CFL1__P23528	P23528	CFL1	Cofilin-1	157	0.729374	0.158528
CFL2__Q9Y281	Q9Y281	CFL2	Cofilin-2	30	2.94793	0.14022
CGAS__Q8N884	Q8N884	CGAS	Cyclic GMP-AMP synthase	41	0.0110095	0.00349607
CGGBP1__Q9UFW8	Q9UFW8	CGGBP1	CGG triplet repeat-binding protein 1	11	2.52473	0.157991
CGN__Q9P2M7	Q9P2M7	CGN	Cingulin	1	0.201384	-0.0603784
CGREF1__Q99674	Q99674	CGREF1	Cell growth regulator with EF hand domain protein 1	1	0.133007	-0.0391041
CHAC2__Q8WUX2	Q8WUX2	CHAC2	Glutathione-specific gamma-glutamylcyclotransferase 2	10	1.30919	0.129591
CHAF1A__Q13111	Q13111	CHAF1A	Chromatin assembly factor 1 subunit A	20	3.0678	-0.183649
CHAF1B__Q13112	Q13112	CHAF1B	Chromatin assembly factor 1 subunit B	21	2.79698	-0.148858
CHAMP1__Q96JM3	Q96JM3	CHAMP1	Chromosome alignment-maintaining phosphoprotein 1	51	1.51152	-0.175963
CHCHD10__Q8WYQ3	Q8WYQ3	CHCHD10	Coiled-coil-helix-coiled-coil-helix domain-containing protein 10, mitochondrial	2	1.64014	-0.229934
CHCHD1__Q96BP2	Q96BP2	CHCHD1	Coiled-coil-helix-coiled-coil-helix domain-containing protein 1	3	1.81872	-0.124725
CHCHD2__Q9Y6H1	Q9Y6H1	CHCHD2	Coiled-coil-helix-coiled-coil-helix domain-containing protein 2	9	0.897456	-0.219942
CHCHD3__Q9NX63	Q9NX63	CHCHD3	MICOS complex subunit MIC19	38	1.61742	-0.205266
CHCHD4__Q8N4Q1	Q8N4Q1	CHCHD4	Mitochondrial intermembrane space import and assembly protein 40	10	1.95128	-0.346852
CHCHD5__Q9BSY4	Q9BSY4	CHCHD5	Coiled-coil-helix-coiled-coil-helix domain-containing protein 5	4	0.173813	-0.0170945
CHCHD6__Q9BRQ6	Q9BRQ6	CHCHD6	MICOS complex subunit MIC25	5	4.01931	-0.208905
CHD1L__Q86WJ1	Q86WJ1	CHD1L	Chromodomain-helicase-DNA-binding protein 1-like	43	0.556271	0.0253365
CHD1__A0A087WVF4	A0A087WVF4	CHD1_1	Isoform of O14646, Chromodomain-helicase-DNA-binding protein 1 (Fragment)	1	0.039206	-0.0096455
CHD1__O14646	O14646	CHD1	Chromodomain-helicase-DNA-binding protein 1	38	0.014264	0.000676332
CHD2__O14647	O14647	CHD2	Chromodomain-helicase-DNA-binding protein 2	38	0.0612453	0.01324
CHD3__Q12873	Q12873	CHD3	Chromodomain-helicase-DNA-binding protein 3	81	2.37194	-0.126707
CHD4__Q14839	Q14839	CHD4	Chromodomain-helicase-DNA-binding protein 4	144	1.90182	-0.204515
CHD5__Q8TDI0	Q8TDI0	CHD5	Chromodomain-helicase-DNA-binding protein 5	19	1.89315	-0.137195
CHD6__Q8TD26	Q8TD26	CHD6	Chromodomain-helicase-DNA-binding protein 6	8	1.12908	0.218078
CHD7__Q9P2D1	Q9P2D1	CHD7	Chromodomain-helicase-DNA-binding protein 7	29	0.0654144	-0.00632509
CHD8__Q9HCK8	Q9HCK8	CHD8	Chromodomain-helicase-DNA-binding protein 8	57	1.12257	0.042378
CHD9__Q3L8U1	Q3L8U1	CHD9	Chromodomain-helicase-DNA-binding protein 9	14	0.356834	0.0349488
CHDH__Q8NE62	Q8NE62	CHDH	Choline dehydrogenase, mitochondrial	3	0.284319	-0.0250361
CHEK1__O14757	O14757	CHEK1	Serine/threonine-protein kinase Chk1	17	1.04355	-0.120823
CHEK2__O96017	O96017	CHEK2	Serine/threonine-protein kinase Chk2	13	0.138975	0.00810475
CHERP__Q8IWX8	Q8IWX8	CHERP	Calcium homeostasis endoplasmic reticulum protein	45	1.22653	-0.165274
CHID1__Q9BWS9	Q9BWS9	CHID1	Chitinase domain-containing protein 1	17	2.66461	-0.198111
CHKA__P35790	P35790	CHKA	Choline kinase alpha	5	0.865846	0.127155
CHKB__Q9Y259	Q9Y259	CHKB	Choline/ethanolamine kinase	6	0.242604	0.0364232
CHML__P26374	P26374	CHML	Rab proteins geranylgeranyltransferase component A 2	8	0.7194	0.0769403
CHMP1A__Q9HD42	Q9HD42	CHMP1A	Charged multivesicular body protein 1a	16	0.171233	0.0345322
CHMP1B__Q7LBR1	Q7LBR1	CHMP1B	Charged multivesicular body protein 1b	19	1.00184	-0.139689
CHMP2A__O43633	O43633	CHMP2A	Charged multivesicular body protein 2a	27	0.820958	-0.118447
CHMP2B__Q9UQN3	Q9UQN3	CHMP2B	Charged multivesicular body protein 2b	19	0.0602602	0.009895
CHMP3__Q9Y3E7	Q9Y3E7	CHMP3	Charged multivesicular body protein 3	8	1.09218	0.0960715
CHMP4A__Q9BY43	Q9BY43	CHMP4A	Charged multivesicular body protein 4a	27	0.348357	-0.0614423
CHMP4B__Q9H444	Q9H444	CHMP4B	Charged multivesicular body protein 4b	27	0.0315656	0.00853441
CHMP5__Q9NZZ3	Q9NZZ3	CHMP5	Charged multivesicular body protein 5	13	1.8955	0.204323
CHMP6__Q96FZ7	Q96FZ7	CHMP6	Charged multivesicular body protein 6	10	0.381528	0.0441422
CHMP7__Q8WUX9	Q8WUX9	CHMP7	Charged multivesicular body protein 7	11	2.34552	0.16451
CHM__P24386	P24386	CHM	Rab proteins geranylgeranyltransferase component A 1	8	0.849222	0.109785
CHN1__P15882	P15882	CHN1	N-chimaerin	2	0.680642	0.129107
CHORDC1__Q9UHD1	Q9UHD1	CHORDC1	Cysteine and histidine-rich domain-containing protein 1	39	1.30878	0.0862501
CHP1__Q99653	Q99653	CHP1	Calcineurin B homologous protein 1	12	0.223842	-0.0331
CHPF2__Q9P2E5	Q9P2E5	CHPF2	Chondroitin sulfate glucuronyltransferase	17	0.248744	0.028119
CHPF__Q8IZ52	Q8IZ52	CHPF	Chondroitin sulfate synthase 2	3	0.74552	0.271585
CHPT1__Q8WUD6	Q8WUD6	CHPT1	Cholinephosphotransferase 1	1	1.79763	-0.238441
CHRAC1__Q9NRG0	Q9NRG0	CHRAC1	Chromatin accessibility complex protein 1	10	1.39735	-0.0974587
CHST11__Q9NPF2	Q9NPF2	CHST11	Carbohydrate sulfotransferase 11	5	0.850583	0.155942
CHST12__Q9NRB3	Q9NRB3	CHST12	Carbohydrate sulfotransferase 12	4	0.8152	0.234692
CHST14__Q8NCH0	Q8NCH0	CHST14	Carbohydrate sulfotransferase 14	7	0.321331	0.103586
CHST3__Q7LGC8	Q7LGC8	CHST3	Carbohydrate sulfotransferase 3	2	2.31702	-0.308109
CHST7__Q9NS84	Q9NS84	CHST7	Carbohydrate sulfotransferase 7	1	0.381757	-0.179187
CHSY1__Q86X52	Q86X52	CHSY1	Chondroitin sulfate synthase 1	7	0.485288	0.0531539
CHTF18__Q8WVB6	Q8WVB6	CHTF18	Chromosome transmission fidelity protein 18 homolog	12	0.122187	-0.0143718
CHTF8__P0CG13	P0CG13	CHTF8	Chromosome transmission fidelity protein 8 homolog	3	1.32689	-0.386949
CHTOP__Q9Y3Y2	Q9Y3Y2	CHTOP	Chromatin target of PRMT1 protein	25	1.01883	-0.176648
CHUK__O15111	O15111	CHUK	Inhibitor of nuclear factor kappa-B kinase subunit alpha	20	1.41131	0.0622919
CHURC1__Q8WUH1	Q8WUH1	CHURC1	Protein Churchill	3	0.0630106	0.00950217
CIAO1__O76071	O76071	CIAO1	Probable cytosolic iron-sulfur protein assembly protein CIAO1	12	0.300878	0.0199602
CIAO2A__Q9H5X1	Q9H5X1	CIAO2A	Cytosolic iron-sulfur assembly component 2A	4	0.0209706	-0.00305295
CIAO2B__Q9Y3D0	Q9Y3D0	CIAO2B	Cytosolic iron-sulfur assembly component 2B	4	0.190555	0.0978822
CIAO3__Q9H6Q4	Q9H6Q4	CIAO3	Cytosolic iron-sulfur assembly component 3	5	2.44082	0.155249
CIAPIN1__Q6FI81	Q6FI81	CIAPIN1	Anamorsin	35	0.0589071	0.0120379
CIC__I3L2J0	I3L2J0	CIC	Isoform of Q96RK0, Protein capicua homolog	27	0.554703	-0.042484
CINP__Q9BW66	Q9BW66	CINP	Cyclin-dependent kinase 2-interacting protein	4	0.225445	0.0384678
CIP2A__Q8TCG1	Q8TCG1	CIP2A	Protein CIP2A	26	3.42616	-0.11952
CIR1__Q86X95	Q86X95	CIR1	Corepressor interacting with RBPJ 1	5	1.08582	0.124208
CIRBP__Q14011	Q14011	CIRBP	Cold-inducible RNA-binding protein	25	1.16493	0.128005
CISD1__Q9NZ45	Q9NZ45	CISD1	CDGSH iron-sulfur domain-containing protein 1	20	0.0315031	-0.00362481
CISD2__Q8N5K1	Q8N5K1	CISD2	CDGSH iron-sulfur domain-containing protein 2	19	1.08455	-0.104114
CISD3__P0C7P0	P0C7P0	CISD3	CDGSH iron-sulfur domain-containing protein 3, mitochondrial	9	1.47793	-0.138815
CIT__O14578_4	O14578-4	CIT	Isoform of O14578, Isoform 4 of Citron Rho-interacting kinase	49	3.44215	-0.175002
CIZ1__Q9ULV3	Q9ULV3	CIZ1	Cip1-interacting zinc finger protein	12	1.88533	-0.150307
CKAP2L__Q8IYA6	Q8IYA6	CKAP2L	Cytoskeleton-associated protein 2-like	5	2.72356	0.183422
CKAP2__Q8WWK9_5	Q8WWK9-5	CKAP2	Isoform of Q8WWK9, Isoform 3 of Cytoskeleton-associated protein 2	27	0.176982	-0.0337753
CKAP4__Q07065	Q07065	CKAP4	Cytoskeleton-associated protein 4	106	2.50703	-0.103091
CKAP5__Q14008	Q14008	CKAP5	Cytoskeleton-associated protein 5	163	0.194599	-0.0144082
CKB__P12277	P12277	CKB	Creatine kinase B-type	140	0.422043	-0.017768
CKLF__Q9UBR5	Q9UBR5	CKLF	Chemokine-like factor	3	1.68722	-0.186019
CKMT2__P17540	P17540	CKMT2	Creatine kinase S-type, mitochondrial	4	1.24871	-0.101721
CKS1B__P61024	P61024	CKS1B	Cyclin-dependent kinases regulatory subunit 1	1	1.67015	-0.240376
CKS2__P33552	P33552	CKS2	Cyclin-dependent kinases regulatory subunit 2	3	1.10272	-0.135845
CLASP1__Q7Z460	Q7Z460	CLASP1	CLIP-associating protein 1	57	2.66811	0.200628
CLASP1__Q7Z460_4	Q7Z460-4	CLASP1_1	Isoform of Q7Z460, Isoform 4 of CLIP-associating protein 1	1	1.04941	-0.168578
CLASP2__O75122_3	O75122-3	CLASP2	Isoform of O75122, Isoform 3 of CLIP-associating protein 2	30	1.77248	0.0719114
CLASRP__Q8N2M8	Q8N2M8	CLASRP	CLK4-associating serine/arginine rich protein	10	0.967395	-0.105264
CLCC1__Q96S66	Q96S66	CLCC1	Chloride channel CLIC-like protein 1	25	1.31408	-0.109952
CLCN3__P51790_2	P51790-2	CLCN3	Isoform of P51790, Isoform 2 of H(+)/Cl(-) exchange transporter 3	5	0.957513	0.137282
CLCN5__P51795	P51795	CLCN5	H(+)/Cl(-) exchange transporter 5	5	0.551451	0.101943
CLCN6__P51797	P51797	CLCN6	Chloride transport protein 6	1	1.36078	-0.0961721
CLCN7__P51798	P51798	CLCN7	H(+)/Cl(-) exchange transporter 7	12	0.415337	-0.030801
CLCNKB__P51801	P51801	CLCNKB	Chloride channel protein ClC-Kb	2	0.407066	-0.0364752
CLDN1__O95832	O95832	CLDN1	Claudin-1	1	2.07895	-0.622653
CLDND1__Q9NY35	Q9NY35	CLDND1	Claudin domain-containing protein 1	3	2.00654	0.103934
CLEC16A__Q2KHT3	Q2KHT3	CLEC16A	Protein CLEC16A	8	1.11466	-0.0593397
CLEC3B__P05452	P05452	CLEC3B	Tetranectin	1	0.111686	-0.0874412
CLGN__O14967	O14967	CLGN	Calmegin	42	2.14199	-0.193884
CLIC1__O00299	O00299	CLIC1	Chloride intracellular channel protein 1	93	2.4326	0.216335
CLIC3__O95833	O95833	CLIC3	Chloride intracellular channel protein 3	13	2.29807	-0.305371
CLIC4__Q9Y696	Q9Y696	CLIC4	Chloride intracellular channel protein 4	52	2.10084	0.205621
CLINT1__Q14677	Q14677	CLINT1	Clathrin interactor 1	41	0.373204	-0.0595533
CLINT1__Q14677_3	Q14677-3	CLINT1_1	Isoform of Q14677, Isoform 3 of Clathrin interactor 1	2	0.399374	0.0635639
CLIP1__P30622_2	P30622-2	CLIP1	Isoform of P30622, Isoform 3 of CAP-Gly domain-containing linker protein 1	64	0.115931	0.0200154
CLIP2__Q9UDT6	Q9UDT6	CLIP2	CAP-Gly domain-containing linker protein 2	16	1.50112	0.106128
CLIP4__Q8N3C7	Q8N3C7	CLIP4	CAP-Gly domain-containing linker protein 4	1	0.495225	-0.111722
CLK1__P49759	P49759	CLK1	Dual specificity protein kinase CLK1	6	0.762582	-0.080166
CLK2__P49760	P49760	CLK2	Dual specificity protein kinase CLK2	4	0.719094	0.0710182
CLK3__P49761	P49761	CLK3	Dual specificity protein kinase CLK3	4	0.712726	0.122429
CLK4__Q9HAZ1	Q9HAZ1	CLK4	Dual specificity protein kinase CLK4	2	0.127388	0.0162564
CLMN__Q96JQ2	Q96JQ2	CLMN	Calmin	2	0.0670527	-0.0205355
CLMP__Q9H6B4	Q9H6B4	CLMP	CXADR-like membrane protein	10	0.979602	0.285859
CLN5__O75503	O75503	CLN5	Ceroid-lipofuscinosis neuronal protein 5	13	2.1437	-0.36602
CLN6__Q9NWW5	Q9NWW5	CLN6	Ceroid-lipofuscinosis neuronal protein 6	2	0.604533	-0.182217
CLNS1A__P54105	P54105	CLNS1A	Methylosome subunit pICln	16	0.385961	-0.0228946
CLOCK__O15516	O15516	CLOCK	Circadian locomoter output cycles protein kaput	4	0.381319	0.048464
CLP1__Q92989	Q92989	CLP1	Polyribonucleotide 5'-hydroxyl-kinase Clp1	10	0.0886635	0.012313
CLPB__Q9H078_2	Q9H078-2	CLPB	Isoform of Q9H078, Isoform 2 of Caseinolytic peptidase B protein homolog	26	1.34464	-0.0840896
CLPP__Q16740	Q16740	CLPP	ATP-dependent Clp protease proteolytic subunit, mitochondrial	24	1.19215	-0.097088
CLPTM1L__G5E9Z2	G5E9Z2	CLPTM1L_1	Isoform of Q96KA5, Cisplatin resistance related protein CRR9p, isoform CRA_c	3	0.577708	-0.105356
CLPTM1L__Q96KA5	Q96KA5	CLPTM1L	Cleft lip and palate transmembrane protein 1-like protein	25	1.05929	-0.163945
CLPTM1__O96005	O96005	CLPTM1	Cleft lip and palate transmembrane protein 1	24	0.489559	-0.0886796
CLPX__O76031	O76031	CLPX	ATP-dependent Clp protease ATP-binding subunit clpX-like, mitochondrial	44	1.68484	-0.12667
CLSPN__Q9HAW4	Q9HAW4	CLSPN	Claspin	18	0.769624	-0.0337498
CLSTN1__O94985	O94985	CLSTN1	Calsyntenin-1	8	0.976238	0.0426083
CLTA__P09496_2	P09496-2	CLTA	Isoform of P09496, Isoform Non-brain of Clathrin light chain A	26	0.571631	-0.158144
CLTB__P09497_2	P09497-2	CLTB	Isoform of P09497, Isoform Non-brain of Clathrin light chain B	19	0.436141	-0.143781
CLTC__Q00610	Q00610	CLTC	Clathrin heavy chain 1	365	1.13502	0.0898764
CLUAP1__Q96AJ1	Q96AJ1	CLUAP1	Clusterin-associated protein 1	2	0.230825	0.0435207
CLUH__A0A494C0R8	A0A494C0R8	CLUH_1	Isoform of O75153, Clustered mitochondria protein homolog	8	0.682696	-0.125725
CLUH__O75153	O75153	CLUH	Clustered mitochondria protein homolog	76	1.64001	-0.0613439
CLU__P10909	P10909	CLU	Clusterin	1	0.608113	-0.313325
CMAS__Q8NFW8	Q8NFW8	CMAS	N-acylneuraminate cytidylyltransferase	35	3.80733	0.217454
CMBL__Q96DG6	Q96DG6	CMBL	Carboxymethylenebutenolidase homolog	24	0.145145	0.0100111
CMC1__Q7Z7K0	Q7Z7K0	CMC1	COX assembly mitochondrial protein homolog	7	0.654298	0.136538
CMC2__Q9NRP2	Q9NRP2	CMC2	COX assembly mitochondrial protein 2 homolog	8	1.80414	-0.265329
CMC4__P56277	P56277	CMC4	Cx9C motif-containing protein 4	1	1.33901	-0.214171
CMIP__Q8IY22	Q8IY22	CMIP	C-Maf-inducing protein	7	1.58572	0.11259
CMPK1__P30085	P30085	CMPK1	UMP-CMP kinase	29	0.9377	0.117125
CMSS1__Q9BQ75	Q9BQ75	CMSS1	Protein CMSS1	18	0.144285	-0.0136507
CMTM3__Q96MX0	Q96MX0	CMTM3	CKLF-like MARVEL transmembrane domain-containing protein 3	2	2.78026	0.10412
CMTM4__Q8IZR5	Q8IZR5	CMTM4	CKLF-like MARVEL transmembrane domain-containing protein 4	1	1.29344	-0.175978
CMTM6__Q9NX76	Q9NX76	CMTM6	CKLF-like MARVEL transmembrane domain-containing protein 6	5	0.119963	0.0271145
CMTR1__Q8N1G2	Q8N1G2	CMTR1	Cap-specific mRNA (nucleoside-2'-O-)-methyltransferase 1	45	2.13743	0.0895409
CMTR2__Q8IYT2	Q8IYT2	CMTR2	Cap-specific mRNA (nucleoside-2'-O-)-methyltransferase 2	5	0.879645	0.104501
CNBP__P62633	P62633	CNBP	CCHC-type zinc finger nucleic acid binding protein	14	0.121805	0.0402564
CNDP2__Q96KP4	Q96KP4	CNDP2	Cytosolic non-specific dipeptidase	58	1.86998	0.168417
CNEP1R1__Q8N9A8	Q8N9A8	CNEP1R1	Nuclear envelope phosphatase-regulatory subunit 1	3	0.406905	-0.0994539
CNIH4__Q9P003	Q9P003	CNIH4	Protein cornichon homolog 4	9	1.45981	0.170502
CNKSR1__Q969H4	Q969H4	CNKSR1	Connector enhancer of kinase suppressor of ras 1	1	1.1771	0.192602
CNN1__P51911	P51911	CNN1	Calponin-1	15	1.16975	-0.0944487
CNN2__Q99439	Q99439	CNN2	Calponin-2	64	0.193245	0.038084
CNN3__Q15417	Q15417	CNN3	Calponin-3	65	0.226188	-0.0218489
CNNM2__Q9H8M5	Q9H8M5	CNNM2	Metal transporter CNNM2	4	0.427633	-0.0865164
CNNM3__Q8NE01	Q8NE01	CNNM3	Metal transporter CNNM3	14	1.81526	-0.172087
CNNM4__Q6P4Q7	Q6P4Q7	CNNM4	Metal transporter CNNM4	6	0.136769	0.0277614
CNOT10__Q9H9A5	Q9H9A5	CNOT10	CCR4-NOT transcription complex subunit 10	21	0.645807	0.0812258
CNOT11__Q9UKZ1	Q9UKZ1	CNOT11	CCR4-NOT transcription complex subunit 11	11	0.207515	-0.0157974
CNOT1__A5YKK6	A5YKK6	CNOT1	CCR4-NOT transcription complex subunit 1	156	1.40026	0.0889076
CNOT2__Q9NZN8	Q9NZN8	CNOT2	CCR4-NOT transcription complex subunit 2	17	1.90479	0.0661032
CNOT3__O75175	O75175	CNOT3	CCR4-NOT transcription complex subunit 3	20	0.236294	-0.0338928
CNOT4__O95628_9	O95628-9	CNOT4	Isoform of O95628, Isoform 9 of CCR4-NOT transcription complex subunit 4	15	1.03172	0.132262
CNOT6L__Q96LI5	Q96LI5	CNOT6L	CCR4-NOT transcription complex subunit 6-like	7	0.470124	0.0772708
CNOT6__Q9ULM6	Q9ULM6	CNOT6	CCR4-NOT transcription complex subunit 6	6	0.895889	-0.052672
CNOT7__Q9UIV1	Q9UIV1	CNOT7	CCR4-NOT transcription complex subunit 7	10	0.216224	-0.0207581
CNOT8__Q9UFF9	Q9UFF9	CNOT8	CCR4-NOT transcription complex subunit 8	10	1.34188	0.0995707
CNOT9__Q92600	Q92600	CNOT9	CCR4-NOT transcription complex subunit 9	20	2.05416	0.0823339
CNPY2__Q9Y2B0	Q9Y2B0	CNPY2	Protein canopy homolog 2	17	0.0030109	-0.000461061
CNPY3__Q9BT09	Q9BT09	CNPY3	Protein canopy homolog 3	10	3.14584	-0.207768
CNPY4__Q8N129	Q8N129	CNPY4	Protein canopy homolog 4	5	1.52811	-0.142461
CNP__P09543	P09543	CNP	2',3'-cyclic-nucleotide 3'-phosphodiesterase	46	0.213324	0.0129738
CNST__Q6PJW8	Q6PJW8	CNST	Consortin	2	0.25965	0.0682979
CNTNAP1__P78357	P78357	CNTNAP1	Contactin-associated protein 1	10	0.409452	0.0613981
CNTRL__Q7Z7A1	Q7Z7A1	CNTRL	Centriolin	5	0.245897	0.0132436
COA1__Q9GZY4	Q9GZY4	COA1	Cytochrome c oxidase assembly factor 1 homolog	5	1.3538	-0.118033
COA3__Q9Y2R0	Q9Y2R0	COA3	Cytochrome c oxidase assembly factor 3 homolog, mitochondrial	12	1.69766	-0.141419
COA4__Q9NYJ1	Q9NYJ1	COA4	Cytochrome c oxidase assembly factor 4 homolog, mitochondrial	1	0.102218	-0.0504253
COA5__Q86WW8	Q86WW8	COA5	Cytochrome c oxidase assembly factor 5	4	1.12931	-0.208907
COA6__Q5JTJ3	Q5JTJ3	COA6	Cytochrome c oxidase assembly factor 6 homolog	8	1.52644	-0.344792
COA7__Q96BR5	Q96BR5	COA7	Cytochrome c oxidase assembly factor 7	24	2.49074	-0.331241
COASY__Q13057	Q13057	COASY	Bifunctional coenzyme A synthase	13	0.954304	0.0893082
COG1__Q8WTW3	Q8WTW3	COG1	Conserved oligomeric Golgi complex subunit 1	31	1.4743	0.0944288
COG2__Q14746	Q14746	COG2	Conserved oligomeric Golgi complex subunit 2	27	1.72526	0.0970982
COG3__Q96JB2	Q96JB2	COG3	Conserved oligomeric Golgi complex subunit 3	44	2.8538	0.0622615
COG4__Q9H9E3	Q9H9E3	COG4	Conserved oligomeric Golgi complex subunit 4	39	0.829647	0.0924494
COG5__Q9UP83	Q9UP83	COG5	Conserved oligomeric Golgi complex subunit 5	16	1.81069	0.0806645
COG6__Q9Y2V7	Q9Y2V7	COG6	Conserved oligomeric Golgi complex subunit 6	23	1.05196	0.0498859
COG7__P83436	P83436	COG7	Conserved oligomeric Golgi complex subunit 7	30	1.56304	0.0752767
COG8__Q96MW5	Q96MW5	COG8	Conserved oligomeric Golgi complex subunit 8	18	1.803	0.13148
COIL__P38432	P38432	COIL	Coilin	20	1.9429	-0.128556
COL12A1__Q99715	Q99715	COL12A1	Collagen alpha-1(XII) chain	60	0.0263123	-0.0024766
COL13A1__Q5TAT6	Q5TAT6	COL13A1	Collagen alpha-1(XIII) chain	2	1.51416	0.221658
COL14A1__Q05707	Q05707	COL14A1	Collagen alpha-1(XIV) chain	2	0.483647	0.0775972
COL18A1__P39060	P39060	COL18A1	Collagen alpha-1(XVIII) chain	5	0.4903	-0.0694419
COL3A1__P02461	P02461	COL3A1	Collagen alpha-1(III) chain	1	1.15897	0.170849
COL4A2__P08572	P08572	COL4A2	Collagen alpha-2(IV) chain	6	1.07361	-0.131822
COL4A5__P29400	P29400	COL4A5	Collagen alpha-5(IV) chain	2	1.26599	0.197239
COL4A6__Q14031	Q14031	COL4A6	Collagen alpha-6(IV) chain	3	0.665231	0.111112
COL5A1__P20908	P20908	COL5A1	Collagen alpha-1(V) chain	13	0.970849	-0.0885886
COL6A1__P12109	P12109	COL6A1	Collagen alpha-1(VI) chain	32	2.15824	-0.236218
COL6A2__P12110	P12110	COL6A2	Collagen alpha-2(VI) chain	17	0.170274	0.0165038
COL6A6__A6NMZ7	A6NMZ7	COL6A6	Collagen alpha-6(VI) chain	1	1.03071	0.144308
COL7A1__Q02388	Q02388	COL7A1	Collagen alpha-1(VII) chain	56	1.35374	0.123061
COLGALT1__Q8NBJ5	Q8NBJ5	COLGALT1	Procollagen galactosyltransferase 1	73	2.34739	-0.152498
COMMD10__Q9Y6G5	Q9Y6G5	COMMD10	COMM domain-containing protein 10	5	1.57898	0.103627
COMMD1__Q8N668	Q8N668	COMMD1	COMM domain-containing protein 1	9	1.37993	0.0506955
COMMD2__Q86X83	Q86X83	COMMD2	COMM domain-containing protein 2	11	1.44809	-0.119795
COMMD3_BMI1__R4GMX3	R4GMX3	COMMD3-BMI1	COMMD3-BMI1 readthrough, COMMD3-BMI1 readthrough	15	0.43122	-0.0368032
COMMD4__Q9H0A8	Q9H0A8	COMMD4	COMM domain-containing protein 4	6	0.161756	-0.0178358
COMMD5__Q9GZQ3	Q9GZQ3	COMMD5	COMM domain-containing protein 5	10	0.956722	0.112992
COMMD6__Q7Z4G1	Q7Z4G1	COMMD6	COMM domain-containing protein 6	10	0.236773	0.0121657
COMMD7__Q86VX2	Q86VX2	COMMD7	COMM domain-containing protein 7	5	1.17812	0.0944681
COMMD8__Q9NX08	Q9NX08	COMMD8	COMM domain-containing protein 8	6	0.0774669	-0.0148381
COMMD9__Q9P000	Q9P000	COMMD9	COMM domain-containing protein 9	8	1.60674	-0.121253
COMTD1__Q86VU5	Q86VU5	COMTD1	Catechol O-methyltransferase domain-containing protein 1	2	0.535899	-0.111555
COMT__P21964	P21964	COMT	Catechol O-methyltransferase	54	0.00113191	-0.000108233
COPA__P53621	P53621	COPA	Coatomer subunit alpha	197	1.92788	0.177363
COPB1__P53618	P53618	COPB1	Coatomer subunit beta	165	1.48442	0.152957
COPB2__P35606	P35606	COPB2	Coatomer subunit beta'	124	2.40586	0.122137
COPE__O14579	O14579	COPE	Coatomer subunit epsilon	42	1.11174	0.102098
COPG1__Q9Y678	Q9Y678	COPG1	Coatomer subunit gamma-1	109	2.22413	0.171379
COPG2__Q9UBF2	Q9UBF2	COPG2	Coatomer subunit gamma-2	37	0.830252	0.0920595
COPRS__Q9NQ92	Q9NQ92	COPRS	Coordinator of PRMT5 and differentiation stimulator	5	1.68385	-0.0597917
COPS2__P61201	P61201	COPS2	COP9 signalosome complex subunit 2	37	0.220977	0.0247116
COPS3__Q9UNS2	Q9UNS2	COPS3	COP9 signalosome complex subunit 3	44	1.23419	-0.0940506
COPS4__Q9BT78	Q9BT78	COPS4	COP9 signalosome complex subunit 4	49	1.8899	0.0594312
COPS5__Q92905	Q92905	COPS5	COP9 signalosome complex subunit 5	37	1.06272	0.0248594
COPS6__Q7L5N1	Q7L5N1	COPS6	COP9 signalosome complex subunit 6	19	1.72407	0.0450537
COPS7A__Q9UBW8	Q9UBW8	COPS7A	COP9 signalosome complex subunit 7a	13	1.39833	0.0722629
COPS7B__Q9H9Q2	Q9H9Q2	COPS7B	COP9 signalosome complex subunit 7b	8	1.34921	0.106502
COPS8__Q99627	Q99627	COPS8	COP9 signalosome complex subunit 8	11	0.00527064	-0.000453043
COPZ1__P61923	P61923	COPZ1	Coatomer subunit zeta-1	20	1.97113	0.182559
COPZ2__Q9P299	Q9P299	COPZ2	Coatomer subunit zeta-2	1	0.352045	-0.084613
COQ10B__Q9H8M1	Q9H8M1	COQ10B	Coenzyme Q-binding protein COQ10 homolog B, mitochondrial	4	0.843349	0.159556
COQ3__Q9NZJ6	Q9NZJ6	COQ3	Ubiquinone biosynthesis O-methyltransferase, mitochondrial	3	2.20196	-0.230963
COQ5__Q5HYK3	Q5HYK3	COQ5	2-methoxy-6-polyprenyl-1,4-benzoquinol methylase, mitochondrial	6	1.86342	-0.276082
COQ6__Q9Y2Z9	Q9Y2Z9	COQ6	Ubiquinone biosynthesis monooxygenase COQ6, mitochondrial	15	0.124705	-0.0312745
COQ7__Q99807	Q99807	COQ7	5-demethoxyubiquinone hydroxylase, mitochondrial	1	1.70723	-0.372258
COQ8A__Q8NI60	Q8NI60	COQ8A	Atypical kinase COQ8A, mitochondrial	12	1.10057	-0.123045
COQ8B__Q96D53	Q96D53	COQ8B	Atypical kinase COQ8B, mitochondrial	9	0.029508	-0.00250919
COQ9__O75208	O75208	COQ9	Ubiquinone biosynthesis protein COQ9, mitochondrial	11	1.88353	-0.154632
CORO1A__P31146	P31146	CORO1A	Coronin-1A	4	1.67405	0.198971
CORO1B__Q9BR76	Q9BR76	CORO1B	Coronin-1B	47	4.28858	0.216814
CORO1C__Q9ULV4	Q9ULV4	CORO1C	Coronin-1C	85	0.951007	0.0347463
CORO2A__Q92828	Q92828	CORO2A	Coronin-2A	4	1.93099	-0.0904186
CORO7__P57737	P57737	CORO7	Coronin-7	24	1.06696	0.0830005
CORO7__P57737_3	P57737-3	CORO7_1	Isoform of P57737, Isoform 3 of Coronin-7	6	0.922505	-0.100749
COTL1__Q14019	Q14019	COTL1	Coactosin-like protein	54	1.12457	0.0684983
COX10__Q12887	Q12887	COX10	Protoheme IX farnesyltransferase, mitochondrial	1	0.58972	-0.237069
COX11__Q9Y6N1	Q9Y6N1	COX11	Cytochrome c oxidase assembly protein COX11, mitochondrial	5	0.917784	-0.108586
COX14__Q96I36	Q96I36	COX14	Cytochrome c oxidase assembly protein COX14	3	1.24809	-0.242861
COX15__Q7KZN9	Q7KZN9	COX15	Cytochrome c oxidase assembly protein COX15 homolog	11	1.45014	-0.218925
COX17__Q14061	Q14061	COX17	Cytochrome c oxidase copper chaperone	2	0.898183	-0.28878
COX18__Q8N8Q8	Q8N8Q8	COX18	Cytochrome c oxidase assembly protein COX18, mitochondrial	1	0.101982	0.135115
COX19__Q49B96	Q49B96	COX19	Cytochrome c oxidase assembly protein COX19	9	2.48772	-0.292194
COX20__Q5RI15	Q5RI15	COX20	Cytochrome c oxidase assembly protein COX20, mitochondrial	4	1.7067	-0.222237
COX4I1__P13073	P13073	COX4I1	Cytochrome c oxidase subunit 4 isoform 1, mitochondrial	49	2.30925	-0.187967
COX5A__P20674	P20674	COX5A	Cytochrome c oxidase subunit 5A, mitochondrial	19	0.839918	-0.110745
COX5B__P10606	P10606	COX5B	Cytochrome c oxidase subunit 5B, mitochondrial	16	1.1455	-0.122346
COX6A1__P12074	P12074	COX6A1	Cytochrome c oxidase subunit 6A1, mitochondrial	6	1.17217	-0.402428
COX6B1__P14854	P14854	COX6B1	Cytochrome c oxidase subunit 6B1	15	1.9632	-0.35358
COX6C__P09669	P09669	COX6C	Cytochrome c oxidase subunit 6C	11	1.96915	-0.290495
COX7A2L__O14548	O14548	COX7A2L	Cytochrome c oxidase subunit 7A-related protein, mitochondrial	6	2.00476	-0.279897
COX7A2__P14406	P14406	COX7A2	Cytochrome c oxidase subunit 7A2, mitochondrial	5	0.272888	-0.0854376
COX7B__P24311	P24311	COX7B	Cytochrome c oxidase subunit 7B, mitochondrial	5	1.74358	-0.198705
COX7C__P15954	P15954	COX7C	Cytochrome c oxidase subunit 7C, mitochondrial	3	0.613155	-0.148562
COX8A__P10176	P10176	COX8A	Cytochrome c oxidase subunit 8A, mitochondrial	1	0.286824	-0.10485
CPD__O75976	O75976	CPD	Carboxypeptidase D	92	1.89796	-0.129504
CPEB4__Q17RY0	Q17RY0	CPEB4	Cytoplasmic polyadenylation element-binding protein 4	12	3.21264	0.284007
CPNE1__Q99829	Q99829	CPNE1	Copine-1	35	1.01668	0.0712005
CPNE2__Q96FN4	Q96FN4	CPNE2	Copine-2	10	1.90515	0.140843
CPNE3__O75131	O75131	CPNE3	Copine-3	37	2.3701	0.197706
CPNE5__Q9HCH3	Q9HCH3	CPNE5	Copine-5	13	0.0992067	-0.0131023
CPNE8__Q86YQ8	Q86YQ8	CPNE8	Copine-8	7	4.16626	-0.0905859
CPOX__P36551	P36551	CPOX	Oxygen-dependent coproporphyrinogen-III oxidase, mitochondrial	45	0.00531	-0.000656701
CPS1__P31327	P31327	CPS1	Carbamoyl-phosphate synthase [ammonia], mitochondrial	2	0.233693	-0.0460179
CPSF1__Q10570	Q10570	CPSF1	Cleavage and polyadenylation specificity factor subunit 1	62	1.8721	-0.0710396
CPSF2__Q9P2I0	Q9P2I0	CPSF2	Cleavage and polyadenylation specificity factor subunit 2	29	2.6981	-0.0985926
CPSF3__Q9UKF6	Q9UKF6	CPSF3	Cleavage and polyadenylation specificity factor subunit 3	50	1.46803	-0.0806695
CPSF4__O95639	O95639	CPSF4	Cleavage and polyadenylation specificity factor subunit 4	15	0.786445	-0.137537
CPSF6__Q16630_2	Q16630-2	CPSF6	Isoform of Q16630, Isoform 2 of Cleavage and polyadenylation specificity factor subunit 6	42	0.15437	-0.021252
CPSF7__Q8N684	Q8N684	CPSF7	Cleavage and polyadenylation specificity factor subunit 7	37	0.566465	-0.0501567
CPT1A__P50416	P50416	CPT1A	Carnitine O-palmitoyltransferase 1, liver isoform	49	1.71463	-0.172375
CPT2__P23786	P23786	CPT2	Carnitine O-palmitoyltransferase 2, mitochondrial	45	1.05247	-0.128668
CPTP__Q5TA50	Q5TA50	CPTP	Ceramide-1-phosphate transfer protein	4	0.811067	0.158222
CPZ__Q66K79	Q66K79	CPZ	Carboxypeptidase Z	1	0.256071	0.0331114
CP__P00450	P00450	CP	Ceruloplasmin	2	0.497079	0.115824
CRABP2__P29373	P29373	CRABP2	Cellular retinoic acid-binding protein 2	15	1.10519	-0.11757
CRACR2A__Q9BSW2	Q9BSW2	CRACR2A	EF-hand calcium-binding domain-containing protein 4B	4	2.55694	-0.325221
CRAMP1__Q96RY5	Q96RY5	CRAMP1	Protein cramped-like	2	0.138144	0.0686367
CRAT__P43155	P43155	CRAT	Carnitine O-acetyltransferase	21	0.494428	-0.0480008
CRBN__Q96SW2	Q96SW2	CRBN	Protein cereblon	4	1.16255	0.115158
CRCP__O75575	O75575	CRCP	DNA-directed RNA polymerase III subunit RPC9	2	0.685273	-0.0827441
CREB1__P16220	P16220	CREB1	Cyclic AMP-responsive element-binding protein 1	13	1.22455	-0.0841772
CREB3L2__Q70SY1	Q70SY1	CREB3L2	Cyclic AMP-responsive element-binding protein 3-like protein 2	1	0.729593	0.440975
CREB5__Q02930	Q02930	CREB5	Cyclic AMP-responsive element-binding protein 5	3	0.990268	0.266149
CREBBP__Q92793	Q92793	CREBBP	CREB-binding protein	33	0.595383	-0.0196871
CREG1__O75629	O75629	CREG1	Protein CREG1	2	2.00011	-0.37959
CRELD1__Q96HD1	Q96HD1	CRELD1	Protein disulfide isomerase CRELD1	6	0.136443	-0.0251451
CRELD2__Q6UXH1	Q6UXH1	CRELD2	Protein disulfide isomerase CRELD2	6	1.87953	-0.129647
CREM__Q03060	Q03060	CREM	cAMP-responsive element modulator	2	0.41341	0.150864
CRIM1__Q9NZV1	Q9NZV1	CRIM1	Cysteine-rich motor neuron 1 protein	18	0.563769	-0.103435
CRIP1__P50238	P50238	CRIP1	Cysteine-rich protein 1	12	0.369366	-0.205362
CRIP2__P52943	P52943	CRIP2	Cysteine-rich protein 2	12	0.495668	0.0791427
CRIPT__Q9P021	Q9P021	CRIPT	Cysteine-rich PDZ-binding protein	5	1.14522	-0.295069
CRISPLD2__Q9H0B8	Q9H0B8	CRISPLD2	Cysteine-rich secretory protein LCCL domain-containing 2	6	4.00005	0.699979
CRKL__P46109	P46109	CRKL	Crk-like protein	45	1.86847	0.107946
CRK__P46108	P46108	CRK	Adapter molecule crk	24	0.370017	0.0465189
CRLF3__Q8IUI8	Q8IUI8	CRLF3	Cytokine receptor-like factor 3	10	0.0419203	0.00466365
CRNKL1__Q9BZJ0	Q9BZJ0	CRNKL1	Crooked neck-like protein 1	34	0.223282	0.0327778
CROCC__Q5TZA2	Q5TZA2	CROCC	Rootletin	7	0.854801	-0.0640987
CROT__Q9UKG9	Q9UKG9	CROT	Peroxisomal carnitine O-octanoyltransferase	1	0.038937	-0.0258393
CRPPA__A4D126	A4D126	CRPPA	D-ribitol-5-phosphate cytidylyltransferase	7	0.193013	0.0283334
CRTAP__O75718	O75718	CRTAP	Cartilage-associated protein	29	2.01441	-0.171886
CRTC1__Q6UUV9	Q6UUV9	CRTC1	CREB-regulated transcription coactivator 1	3	0.296621	-0.0844932
CRTC2__Q53ET0	Q53ET0	CRTC2	CREB-regulated transcription coactivator 2	6	1.48204	-0.158938
CRTC3__Q6UUV7	Q6UUV7	CRTC3	CREB-regulated transcription coactivator 3	2	1.6777	-0.483177
CRY1__Q16526	Q16526	CRY1	Cryptochrome-1	1	0.335069	-0.104937
CRYAB__P02511	P02511	CRYAB	Alpha-crystallin B chain	2	1.42508	-0.849519
CRYBG1__Q9Y4K1	Q9Y4K1	CRYBG1	Beta/gamma crystallin domain-containing protein 1	58	4.07768	-0.208244
CRYBG3__Q68DQ2	Q68DQ2	CRYBG3	Very large A-kinase anchor protein	27	0.718691	0.0318869
CRYL1__Q9Y2S2	Q9Y2S2	CRYL1	Lambda-crystallin homolog	8	2.38307	0.380598
CRYZL1__O95825	O95825	CRYZL1	Quinone oxidoreductase-like protein 1	19	2.42048	0.101535
CRYZ__Q08257	Q08257	CRYZ	Quinone oxidoreductase	34	2.73526	-0.0981747
CSDE1__O75534	O75534	CSDE1	Cold shock domain-containing protein E1	110	1.61422	0.0767802
CSE1L__P55060	P55060	CSE1L	Exportin-2	118	0.816366	0.0661711
CSF1__P09603	P09603	CSF1	Macrophage colony-stimulating factor 1	2	1.62892	-0.219857
CSGALNACT1__Q8TDX6	Q8TDX6	CSGALNACT1	Chondroitin sulfate N-acetylgalactosaminyltransferase 1	4	1.20763	-0.126093
CSGALNACT2__Q8N6G5	Q8N6G5	CSGALNACT2	Chondroitin sulfate N-acetylgalactosaminyltransferase 2	7	3.85723	0.191912
CSK__P41240	P41240	CSK	Tyrosine-protein kinase CSK	18	1.57324	0.115432
CSNK1A1__P48729	P48729	CSNK1A1	Casein kinase I isoform alpha	24	1.45518	0.154158
CSNK1D__P48730_2	P48730-2	CSNK1D	Isoform of P48730, Isoform 2 of Casein kinase I isoform delta	7	0.39412	0.0589434
CSNK1E__P49674	P49674	CSNK1E	Casein kinase I isoform epsilon	26	1.50816	0.132476
CSNK1G1__Q9HCP0	Q9HCP0	CSNK1G1	Casein kinase I isoform gamma-1	1	0.791647	-0.203591
CSNK1G2__P78368	P78368	CSNK1G2	Casein kinase I isoform gamma-2	1	0.958813	-0.173175
CSNK1G3__Q9Y6M4	Q9Y6M4	CSNK1G3	Casein kinase I isoform gamma-3	14	0.663877	0.0397153
CSNK2A1__P68400	P68400	CSNK2A1	Casein kinase II subunit alpha	48	0.550984	0.0516951
CSNK2A2__P19784	P19784	CSNK2A2	Casein kinase II subunit alpha'	30	0.194194	0.0273188
CSNK2B__P67870	P67870	CSNK2B	Casein kinase II subunit beta	44	0.540208	0.0188502
CSPG4__Q6UVK1	Q6UVK1	CSPG4	Chondroitin sulfate proteoglycan 4	12	2.64809	-0.250981
CSPP1__Q1MSJ5	Q1MSJ5	CSPP1	Centrosome and spindle pole-associated protein 1	2	1.12867	-0.211492
CSRP1__P21291	P21291	CSRP1	Cysteine and glycine-rich protein 1	41	1.01328	0.0739296
CSRP2__Q16527	Q16527	CSRP2	Cysteine and glycine-rich protein 2	2	1.30607	0.226497
CST3__P01034	P01034	CST3	Cystatin-C	4	2.93231	-0.180061
CST7__O76096	O76096	CST7	Cystatin-F	2	2.44898	-0.182368
CSTB__P04080	P04080	CSTB	Cystatin-B	29	0.219203	0.0261211
CSTF1__Q05048	Q05048	CSTF1	Cleavage stimulation factor subunit 1	30	0.0723379	0.00638146
CSTF2T__Q9H0L4	Q9H0L4	CSTF2T	Cleavage stimulation factor subunit 2 tau variant	44	1.03491	-0.18208
CSTF2__P33240	P33240	CSTF2	Cleavage stimulation factor subunit 2	21	1.18869	-0.102129
CSTF3__Q12996	Q12996	CSTF3	Cleavage stimulation factor subunit 3	49	0.385203	-0.0247716
CS__O75390	O75390	CS	Citrate synthase, mitochondrial	58	1.20846	-0.118575
CTBP1__Q13363	Q13363	CTBP1	C-terminal-binding protein 1	12	0.0409801	0.00598394
CTBP2__P56545	P56545	CTBP2	C-terminal-binding protein 2	31	0.621712	-0.0510644
CTBS__Q01459	Q01459	CTBS	Di-N-acetylchitobiase	5	1.57535	-0.128353
CTC1__Q2NKJ3	Q2NKJ3	CTC1	CST complex subunit CTC1	2	0.175745	-0.0157022
CTCF__P49711	P49711	CTCF	Transcriptional repressor CTCF	16	1.44676	-0.326435
CTDNEP1__O95476	O95476	CTDNEP1	CTD nuclear envelope phosphatase 1	1	0.449869	-0.0829555
CTDP1__Q9Y5B0	Q9Y5B0	CTDP1	RNA polymerase II subunit A C-terminal domain phosphatase	23	2.04496	0.0599173
CTDSP1__Q9GZU7	Q9GZU7	CTDSP1	Carboxy-terminal domain RNA polymerase II polypeptide A small phosphatase 1	1	0.108893	0.0575378
CTDSPL2__Q05D32	Q05D32	CTDSPL2	CTD small phosphatase-like protein 2	11	1.82622	-0.108449
CTHRC1__Q96CG8	Q96CG8	CTHRC1	Collagen triple helix repeat-containing protein 1	2	0.99625	-0.113651
CTH__P32929	P32929	CTH	Cystathionine gamma-lyase	28	1.9905	0.58554
CTIF__O43310	O43310	CTIF	CBP80/20-dependent translation initiation factor	9	0.00261319	-0.000351346
CTNNA1__P35221	P35221	CTNNA1	Catenin alpha-1	82	1.90153	0.109073
CTNNA2__P26232	P26232	CTNNA2	Catenin alpha-2	28	0.535569	0.058873
CTNNAL1__Q9UBT7	Q9UBT7	CTNNAL1	Alpha-catulin	13	0.866074	0.0539536
CTNNB1__P35222	P35222	CTNNB1	Catenin beta-1	45	1.63254	-0.185202
CTNNBL1__Q8WYA6	Q8WYA6	CTNNBL1	Beta-catenin-like protein 1	39	1.59864	-0.0651861
CTNND1__O60716_3	O60716-3	CTNND1	Isoform of O60716, Isoform 1AC of Catenin delta-1	74	0.261837	0.0168919
CTPS1__P17812	P17812	CTPS1	CTP synthase 1	57	1.61673	0.0911976
CTPS2__Q9NRF8	Q9NRF8	CTPS2	CTP synthase 2	17	1.4228	0.0756172
CTR9__Q6PD62	Q6PD62	CTR9	RNA polymerase-associated protein CTR9 homolog	56	0.549387	-0.0363876
CTRB2__Q6GPI1	Q6GPI1	CTRB2	Chymotrypsinogen B2	1	2.26878	-0.245764
CTSA__P10619	P10619	CTSA	Lysosomal protective protein	27	1.16931	-0.0970853
CTSB__P07858	P07858	CTSB	Cathepsin B	45	0.460977	-0.0591498
CTSC__P53634	P53634	CTSC	Dipeptidyl peptidase 1	42	4.44398	-0.194286
CTSF__Q9UBX1	Q9UBX1	CTSF	Cathepsin F	5	0.219031	-0.022116
CTSL__P07711	P07711	CTSL	Procathepsin L	18	1.24078	0.204367
CTSS__P25774	P25774	CTSS	Cathepsin S	1	0.845789	0.173015
CTSZ__Q9UBR2	Q9UBR2	CTSZ	Cathepsin Z	21	0.679361	-0.0668786
CTTNBP2NL__Q9P2B4	Q9P2B4	CTTNBP2NL	CTTNBP2 N-terminal-like protein	18	2.17322	0.142144
CTTNBP2__Q8WZ74	Q8WZ74	CTTNBP2	Cortactin-binding protein 2	2	0.84665	-0.114043
CTTN__Q14247	Q14247	CTTN	Src substrate cortactin	74	0.220284	-0.0299049
CTU1__Q7Z7A3	Q7Z7A3	CTU1	Cytoplasmic tRNA 2-thiolation protein 1	7	0.643421	0.0893451
CTU2__Q2VPK5	Q2VPK5	CTU2	Cytoplasmic tRNA 2-thiolation protein 2	11	0.561442	-0.0317584
CUEDC1__Q9NWM3	Q9NWM3	CUEDC1	CUE domain-containing protein 1	1	0.261805	0.0336121
CUEDC2__Q9H467	Q9H467	CUEDC2	CUE domain-containing protein 2	6	0.0353302	-0.00733866
CUL1__Q13616	Q13616	CUL1	Cullin-1	71	1.83674	0.155114
CUL2__Q13617	Q13617	CUL2	Cullin-2	53	1.4972	0.170954
CUL3__Q13618	Q13618	CUL3	Cullin-3	57	1.21649	0.0685277
CUL4A__Q13619	Q13619	CUL4A	Cullin-4A	51	2.75112	-0.127119
CUL4B__Q13620	Q13620	CUL4B	Cullin-4B	87	1.12923	0.0503475
CUL5__Q93034	Q93034	CUL5	Cullin-5	36	1.10912	0.111377
CUL7__Q14999	Q14999	CUL7	Cullin-7	8	0.152689	-0.017402
CUL9__Q8IWT3	Q8IWT3	CUL9	Cullin-9	6	0.913967	0.104763
CUSTOS__Q96C57	Q96C57	CUSTOS	Protein CUSTOS	10	0.890114	-0.0549519
CUTA__O60888	O60888	CUTA	Protein CutA	21	0.745023	0.0927778
CUTC__Q9NTM9	Q9NTM9	CUTC	Copper homeostasis protein cutC homolog	12	0.435674	0.0471626
CUX1__P39880_3	P39880-3	CUX1	Isoform of P39880, Isoform 3 of Homeobox protein cut-like 1	63	0.328121	-0.0302414
CUX1__Q13948	Q13948	CUX1_1	Isoform of P39880, Protein CASP	4	1.05281	-0.107564
CWC15__Q9P013	Q9P013	CWC15	Spliceosome-associated protein CWC15 homolog	12	1.05223	-0.41469
CWC22__Q9HCG8	Q9HCG8	CWC22	Pre-mRNA-splicing factor CWC22 homolog	23	0.159091	0.015039
CWC25__Q9NXE8	Q9NXE8	CWC25	Pre-mRNA-splicing factor CWC25 homolog	8	0.872539	0.0403346
CWC27__Q6UX04	Q6UX04	CWC27	Spliceosome-associated protein CWC27 homolog	16	2.24974	0.0697769
CWF19L1__Q69YN2	Q69YN2	CWF19L1	CWF19-like protein 1	40	3.26164	0.0774825
CWF19L2__Q2TBE0	Q2TBE0	CWF19L2	CWF19-like protein 2	9	0.940967	0.0686513
CXADR__P78310	P78310	CXADR	Coxsackievirus and adenovirus receptor	19	2.46081	-0.191256
CXCL1__P09341	P09341	CXCL1	Growth-regulated alpha protein	1	0.126527	0.0334852
CXCL5__P42830	P42830	CXCL5	C-X-C motif chemokine 5	5	0.515584	0.0566444
CXCL6__P80162	P80162	CXCL6	C-X-C motif chemokine 6	2	0.053959	-0.0147732
CXCL8__P10145	P10145	CXCL8	Interleukin-8	1	3.08396	1.37322
CXXC1__Q9P0U4	Q9P0U4	CXXC1	CXXC-type zinc finger protein 1	7	1.20864	-0.118858
CXXC5__Q7LFL8	Q7LFL8	CXXC5	CXXC-type zinc finger protein 5	5	0.509731	-0.111063
CXorf38__Q8TB03	Q8TB03	CXorf38	Uncharacterized protein CXorf38	5	0.859565	0.0716015
CYB561A3__Q8NBI2	Q8NBI2	CYB561A3	Lysosomal membrane ascorbate-dependent ferrireductase CYB561A3	2	1.4481	0.16907
CYB561__P49447	P49447	CYB561	Transmembrane ascorbate-dependent reductase CYB561	1	0.407129	-0.211249
CYB5A__P00167	P00167	CYB5A	Cytochrome b5	12	2.12358	-0.122543
CYB5B__O43169	O43169	CYB5B	Cytochrome b5 type B	21	0.47309	-0.0945001
CYB5R1__Q9UHQ9	Q9UHQ9	CYB5R1	NADH-cytochrome b5 reductase 1	24	1.75203	-0.102094
CYB5R3__P00387	P00387	CYB5R3	NADH-cytochrome b5 reductase 3	50	2.15467	-0.118231
CYB5R4__Q7L1T6	Q7L1T6	CYB5R4	Cytochrome b5 reductase 4	7	0.584132	0.064174
CYBA__P13498	P13498	CYBA	Cytochrome b-245 light chain	8	0.161395	-0.0327552
CYBC1__Q9BQA9	Q9BQA9	CYBC1	Cytochrome b-245 chaperone 1	3	0.50502	-0.0837958
CYBRD1__Q53TN4	Q53TN4	CYBRD1	Plasma membrane ascorbate-dependent reductase CYBRD1	1	0.202653	0.0564689
CYC1__P08574	P08574	CYC1	Cytochrome c1, heme protein, mitochondrial	26	2.42639	-0.288637
CYCS__P99999	P99999	CYCS	Cytochrome c	43	1.32371	-0.378665
CYFIP1__Q7L576	Q7L576	CYFIP1	Cytoplasmic FMR1-interacting protein 1	62	1.6733	0.121708
CYGB__Q8WWM9	Q8WWM9	CYGB	Cytoglobin	45	2.60127	0.64731
CYHR1__Q6ZMK1	Q6ZMK1	CYHR1	Cysteine and histidine-rich protein 1	1	0.958932	0.24748
CYLD__Q9NQC7	Q9NQC7	CYLD	Ubiquitin carboxyl-terminal hydrolase CYLD	11	1.54471	0.137681
CYP11B1__P15538	P15538	CYP11B1	Cytochrome P450 11B1, mitochondrial	1	0.751087	-0.198252
CYP1A1__P04798	P04798	CYP1A1	Cytochrome P450 1A1	9	5.04796	0.522665
CYP1B1__Q16678	Q16678	CYP1B1	Cytochrome P450 1B1	56	4.49826	1.07939
CYP20A1__Q6UW02	Q6UW02	CYP20A1	Cytochrome P450 20A1	9	0.295657	-0.0523466
CYP27A1__Q02318	Q02318	CYP27A1	Sterol 26-hydroxylase, mitochondrial	1	0.893151	0.277456
CYP2S1__Q96SQ9	Q96SQ9	CYP2S1	Cytochrome P450 2S1	11	1.87746	0.547859
CYP4F11__Q9HBI6	Q9HBI6	CYP4F11	Cytochrome P450 4F11	8	0.4067	0.102763
CYP51A1__Q16850	Q16850	CYP51A1	Lanosterol 14-alpha demethylase	19	1.83639	-0.207157
CYRIB__Q9NUQ9	Q9NUQ9	CYRIB	CYFIP-related Rac1 interactor B	32	2.6487	0.0628131
CYSRT1__A8MQ03	A8MQ03	CYSRT1	Cysteine-rich tail protein 1	2	2.12758	0.880318
CYSTM1__Q9H1C7	Q9H1C7	CYSTM1	Cysteine-rich and transmembrane domain-containing protein 1	1	0.883138	-0.0775288
CYTH2__Q99418	Q99418	CYTH2	Cytohesin-2	6	2.59701	0.238664
CZIB__Q9NWV4	Q9NWV4	CZIB	CXXC motif containing zinc binding protein	21	0.164896	-0.0576724
D2HGDH__Q8N465	Q8N465	D2HGDH	D-2-hydroxyglutarate dehydrogenase, mitochondrial	2	0.0968694	0.0408118
DAAM1__Q9Y4D1	Q9Y4D1	DAAM1	Disheveled-associated activator of morphogenesis 1	12	2.40023	0.0976168
DAB2IP__Q5VWQ8	Q5VWQ8	DAB2IP	Disabled homolog 2-interacting protein	7	1.12425	0.0619073
DAB2__P98082	P98082	DAB2	Disabled homolog 2	10	2.22641	-0.171977
DAD1__P61803	P61803	DAD1	Dolichyl-diphosphooligosaccharide--protein glycosyltransferase subunit DAD1	8	0.231395	-0.0577146
DAG1__Q14118	Q14118	DAG1	Dystroglycan 1	20	1.21288	-0.162079
DAGLB__Q8NCG7	Q8NCG7	DAGLB	Diacylglycerol lipase-beta	14	1.67548	0.115224
DALRD3__Q5D0E6	Q5D0E6	DALRD3	DALR anticodon-binding domain-containing protein 3	3	0.319433	0.066714
DAP3__P51398	P51398	DAP3	28S ribosomal protein S29, mitochondrial	30	2.65882	-0.217279
DAPK3__O43293	O43293	DAPK3	Death-associated protein kinase 3	18	1.63379	0.139806
DAP__P51397	P51397	DAP	Death-associated protein 1	17	0.17717	0.0732942
DARS1__P14868	P14868	DARS1	Aspartate--tRNA ligase, cytoplasmic	129	1.08028	0.0454063
DARS2__Q6PI48	Q6PI48	DARS2	Aspartate--tRNA ligase, mitochondrial	41	1.78274	-0.166971
DAXX__Q9UER7	Q9UER7	DAXX	Death domain-associated protein 6	18	0.247706	0.0297483
DAZAP1__Q96EP5	Q96EP5	DAZAP1	DAZ-associated protein 1	26	1.2306	-0.0512964
DBI__P07108	P07108	DBI	Acyl-CoA-binding protein	28	0.368341	0.0886014
DBN1__Q16643	Q16643	DBN1	Drebrin	53	0.617027	-0.0408053
DBNDD1__Q9H9R9	Q9H9R9	DBNDD1	Dysbindin domain-containing protein 1	2	0.788268	0.321349
DBNL__Q9UJU6	Q9UJU6	DBNL	Drebrin-like protein	44	1.34871	0.0724002
DBR1__Q9UK59	Q9UK59	DBR1	Lariat debranching enzyme	27	2.08126	0.0639861
DBT__P11182	P11182	DBT	Lipoamide acyltransferase component of branched-chain alpha-keto acid dehydrogenase complex, mitochondrial	31	1.57182	-0.143614
DCAF10__Q5QP82	Q5QP82	DCAF10	DDB1- and CUL4-associated factor 10	5	0.375336	0.0391845
DCAF11__Q8TEB1	Q8TEB1	DCAF11	DDB1- and CUL4-associated factor 11	13	0.0567191	0.00800142
DCAF13__Q9NV06	Q9NV06	DCAF13	DDB1- and CUL4-associated factor 13	41	1.86661	-0.23349
DCAF15__Q66K64	Q66K64	DCAF15	DDB1- and CUL4-associated factor 15	3	0.302784	-0.138824
DCAF16__Q9NXF7	Q9NXF7	DCAF16	DDB1- and CUL4-associated factor 16	1	0.39585	-0.0762667
DCAF1__Q9Y4B6	Q9Y4B6	DCAF1	DDB1- and CUL4-associated factor 1	25	1.59452	0.10901
DCAF4__Q8WV16	Q8WV16	DCAF4	DDB1- and CUL4-associated factor 4	1	0.389161	-0.122917
DCAF5__Q96JK2	Q96JK2	DCAF5	DDB1- and CUL4-associated factor 5	11	0.257291	0.0333599
DCAF6__Q58WW2	Q58WW2	DCAF6	DDB1- and CUL4-associated factor 6	9	1.89831	0.0524488
DCAF7__P61962	P61962	DCAF7	DDB1- and CUL4-associated factor 7	11	1.10014	-0.0728241
DCAF8__Q5TAQ9	Q5TAQ9	DCAF8	DDB1- and CUL4-associated factor 8	9	1.34993	0.0854115
DCAKD__Q8WVC6	Q8WVC6	DCAKD	Dephospho-CoA kinase domain-containing protein	6	1.52511	-0.150313
DCBLD1__Q8N8Z6	Q8N8Z6	DCBLD1	Discoidin, CUB and LCCL domain-containing protein 1	8	0.103192	0.0200649
DCBLD2__Q96PD2	Q96PD2	DCBLD2	Discoidin, CUB and LCCL domain-containing protein 2	29	1.4521	0.0669442
DCK__P27707	P27707	DCK	Deoxycytidine kinase	12	2.91449	0.226898
DCP1A__Q9NPI6	Q9NPI6	DCP1A	mRNA-decapping enzyme 1A	16	0.630557	0.0724556
DCP1B__Q8IZD4	Q8IZD4	DCP1B	mRNA-decapping enzyme 1B	6	0.401002	0.0297904
DCP2__Q8IU60	Q8IU60	DCP2	m7GpppN-mRNA hydrolase	7	0.887592	0.083792
DCPS__Q96C86	Q96C86	DCPS	m7GpppX diphosphatase	19	3.31187	0.170467
DCTD__P32321	P32321	DCTD	Deoxycytidylate deaminase	17	2.10612	0.09549
DCTN1__Q14203	Q14203	DCTN1	Dynactin subunit 1	99	0.97896	0.0284739
DCTN2__Q13561	Q13561	DCTN2	Dynactin subunit 2	61	0.853114	0.0384289
DCTN3__O75935	O75935	DCTN3	Dynactin subunit 3	18	0.551638	0.0299404
DCTN4__Q9UJW0	Q9UJW0	DCTN4	Dynactin subunit 4	32	0.415782	0.013392
DCTN5__Q9BTE1	Q9BTE1	DCTN5	Dynactin subunit 5	6	0.397606	-0.0264102
DCTN6__O00399	O00399	DCTN6	Dynactin subunit 6	11	1.96899	0.0992745
DCTPP1__Q9H773	Q9H773	DCTPP1	dCTP pyrophosphatase 1	11	0.423816	-0.105526
DCUN1D1__Q96GG9	Q96GG9	DCUN1D1	DCN1-like protein 1	24	3.38844	0.153974
DCUN1D3__Q8IWE4	Q8IWE4	DCUN1D3	DCN1-like protein 3	1	0.1478	0.0505957
DCUN1D4__Q92564	Q92564	DCUN1D4	DCN1-like protein 4	8	0.0403287	0.00515002
DCUN1D5__Q9BTE7	Q9BTE7	DCUN1D5	DCN1-like protein 5	10	0.401444	0.0336501
DCXR__Q7Z4W1	Q7Z4W1	DCXR	L-xylulose reductase	11	0.184629	-0.0275895
DDA1__Q9BW61	Q9BW61	DDA1	DET1- and DDB1-associated protein 1	4	1.35606	0.106872
DDAH1__O94760	O94760	DDAH1	N(G),N(G)-dimethylarginine dimethylaminohydrolase 1	28	2.66607	0.102381
DDAH2__O95865	O95865	DDAH2	N(G),N(G)-dimethylarginine dimethylaminohydrolase 2	14	0.863534	0.062275
DDB1__Q16531	Q16531	DDB1	DNA damage-binding protein 1	117	0.453983	0.0688504
DDB2__Q92466	Q92466	DDB2	DNA damage-binding protein 2	3	2.69003	0.350271
DDHD1__Q8NEL9	Q8NEL9	DDHD1	Phospholipase DDHD1	19	1.49858	0.168376
DDHD2__O94830	O94830	DDHD2	Phospholipase DDHD2	10	0.932839	0.0560467
DDI2__Q5TDH0	Q5TDH0	DDI2	Protein DDI1 homolog 2	21	2.38835	0.149051
DDOST__P39656	P39656	DDOST	Dolichyl-diphosphooligosaccharide--protein glycosyltransferase 48 kDa subunit	43	2.05546	-0.161389
DDR1__Q08345	Q08345	DDR1	Epithelial discoidin domain-containing receptor 1	5	1.18644	-0.120944
DDRGK1__Q96HY6	Q96HY6	DDRGK1	DDRGK domain-containing protein 1	7	3.71183	-0.140445
DDT__P30046	P30046	DDT	D-dopachrome decarboxylase	15	0.571888	0.0287154
DDX10__Q13206	Q13206	DDX10	Probable ATP-dependent RNA helicase DDX10	41	1.15262	-0.0874686
DDX11L8__A8MPP1	A8MPP1	DDX11L8	Putative ATP-dependent RNA helicase DDX11-like protein 8	11	0.187819	0.056467
DDX17__Q92841	Q92841	DDX17	Probable ATP-dependent RNA helicase DDX17	169	1.79869	0.0634179
DDX18__Q9NVP1	Q9NVP1	DDX18	ATP-dependent RNA helicase DDX18	107	1.4408	-0.118096
DDX19A__Q9NUU7	Q9NUU7	DDX19A	ATP-dependent RNA helicase DDX19A	16	0.141032	-0.0311813
DDX19B__Q9UMR2	Q9UMR2	DDX19B	ATP-dependent RNA helicase DDX19B	70	0.290365	0.0275553
DDX1__Q92499	Q92499	DDX1	ATP-dependent RNA helicase DDX1	138	1.65881	0.0657388
DDX20__Q9UHI6	Q9UHI6	DDX20	Probable ATP-dependent RNA helicase DDX20	24	0.144255	-0.00996172
DDX21__Q9NR30	Q9NR30	DDX21	Nucleolar RNA helicase 2	109	0.813574	-0.18982
DDX23__Q9BUQ8	Q9BUQ8	DDX23	Probable ATP-dependent RNA helicase DDX23	94	2.81496	-0.0971987
DDX24__Q9GZR7	Q9GZR7	DDX24	ATP-dependent RNA helicase DDX24	80	0.489946	-0.0785051
DDX27__Q96GQ7	Q96GQ7	DDX27	Probable ATP-dependent RNA helicase DDX27	93	4.23108	-0.0938963
DDX28__Q9NUL7	Q9NUL7	DDX28	Probable ATP-dependent RNA helicase DDX28	17	0.0485593	-0.00525158
DDX31__Q9H8H2	Q9H8H2	DDX31	Probable ATP-dependent RNA helicase DDX31	20	0.906946	-0.100829
DDX39A__O00148	O00148	DDX39A	ATP-dependent RNA helicase DDX39A	18	0.320205	-0.0165859
DDX39B__Q13838	Q13838	DDX39B	Spliceosome RNA helicase DDX39B	132	0.377493	0.0264938
DDX3X__O00571	O00571	DDX3X	ATP-dependent RNA helicase DDX3X	129	0.806493	0.0568449
DDX41__Q9UJV9	Q9UJV9	DDX41	Probable ATP-dependent RNA helicase DDX41	57	2.1326	-0.0753099
DDX42__Q86XP3	Q86XP3	DDX42	ATP-dependent RNA helicase DDX42	61	0.445003	0.0106516
DDX46__A0A0C4DG89	A0A0C4DG89	DDX46_1	Isoform of Q7L014, RNA helicase	1	0.671835	0.2852
DDX46__Q7L014	Q7L014	DDX46	Probable ATP-dependent RNA helicase DDX46	152	0.000732242	7.73707e-05
DDX47__Q9H0S4	Q9H0S4	DDX47	Probable ATP-dependent RNA helicase DDX47	45	0.0360033	0.00508421
DDX49__Q9Y6V7	Q9Y6V7	DDX49	Probable ATP-dependent RNA helicase DDX49	15	0.397977	-0.0624143
DDX50__Q9BQ39	Q9BQ39	DDX50	ATP-dependent RNA helicase DDX50	30	2.66205	-0.250167
DDX51__Q8N8A6	Q8N8A6	DDX51	ATP-dependent RNA helicase DDX51	29	1.94491	-0.0884329
DDX52__Q9Y2R4	Q9Y2R4	DDX52	Probable ATP-dependent RNA helicase DDX52	19	0.846264	-0.165438
DDX54__Q8TDD1	Q8TDD1	DDX54	ATP-dependent RNA helicase DDX54	53	2.00808	-0.169738
DDX55__Q8NHQ9	Q8NHQ9	DDX55	ATP-dependent RNA helicase DDX55	23	0.0121362	-0.00133191
DDX56__Q9NY93	Q9NY93	DDX56	Probable ATP-dependent RNA helicase DDX56	47	2.451	-0.112297
DDX58__O95786	O95786	DDX58	Antiviral innate immune response receptor RIG-I	25	0.902155	0.0453357
DDX59__Q5T1V6	Q5T1V6	DDX59	Probable ATP-dependent RNA helicase DDX59	14	2.19663	0.228963
DDX5__P17844	P17844	DDX5	Probable ATP-dependent RNA helicase DDX5	117	0.547661	-0.0151105
DDX60L__Q5H9U9	Q5H9U9	DDX60L	Probable ATP-dependent RNA helicase DDX60-like	15	0.872954	0.121193
DDX60__Q8IY21	Q8IY21	DDX60	Probable ATP-dependent RNA helicase DDX60	19	0.266022	-0.0173694
DDX6__P26196	P26196	DDX6	Probable ATP-dependent RNA helicase DDX6	56	1.4499	0.0334051
DECR1__Q16698	Q16698	DECR1	2,4-dienoyl-CoA reductase [(3E)-enoyl-CoA-producing], mitochondrial	37	1.24463	-0.11281
DECR2__Q9NUI1	Q9NUI1	DECR2	Peroxisomal 2,4-dienoyl-CoA reductase [(3E)-enoyl-CoA-producing]	12	1.23975	-0.107962
DEF6__Q9H4E7	Q9H4E7	DEF6	Differentially expressed in FDCP 6 homolog	2	0.144987	-0.0354913
DEF8__Q6ZN54	Q6ZN54	DEF8	Differentially expressed in FDCP 8 homolog	1	0.480124	0.120392
DEGS1__O15121	O15121	DEGS1	Sphingolipid delta(4)-desaturase DES1	3	0.247685	0.0598356
DEK__P35659	P35659	DEK	Protein DEK	66	1.30699	-0.0610165
DENND10__Q8TCE6	Q8TCE6	DENND10	DENN domain-containing protein 10	14	0.922946	0.146776
DENND11__A4D1U4	A4D1U4	DENND11	DENN domain-containing protein 11	6	0.469748	-0.0541444
DENND1A__Q8TEH3	Q8TEH3	DENND1A	DENN domain-containing protein 1A	4	0.347977	0.071007
DENND2B__P78524	P78524	DENND2B	DENN domain-containing protein 2B	3	0.355571	-0.0403147
DENND3__E9PF32	E9PF32	DENND3	Isoform of A2RUS2, DENN domain-containing protein 3	11	2.78278	0.24362
DENND4A__Q7Z401	Q7Z401	DENND4A	C-myc promoter-binding protein	9	0.782902	0.148039
DENND4B__O75064	O75064	DENND4B	DENN domain-containing protein 4B	3	0.802371	0.160253
DENND4C__Q5VZ89	Q5VZ89	DENND4C	DENN domain-containing protein 4C	43	2.12364	0.110632
DENND5A__Q6IQ26	Q6IQ26	DENND5A	DENN domain-containing protein 5A	1	0.404685	0.123306
DENND5B__Q6ZUT9	Q6ZUT9	DENND5B	DENN domain-containing protein 5B	6	0.902526	0.0988428
DENND6A__Q8IWF6	Q8IWF6	DENND6A	Protein DENND6A	11	1.51825	0.0786955
DENR__O43583	O43583	DENR	Density-regulated protein	21	0.772233	0.113148
DEPDC1B__Q8WUY9	Q8WUY9	DEPDC1B	DEP domain-containing protein 1B	2	0.479303	0.148158
DEPDC1__Q5TB30	Q5TB30	DEPDC1	DEP domain-containing protein 1A	1	0.100728	0.0268075
DEPDC5__O75140	O75140	DEPDC5	GATOR complex protein DEPDC5	1	0.251485	0.0801489
DERA__Q9Y315	Q9Y315	DERA	Deoxyribose-phosphate aldolase	25	0.00915963	0.00250419
DERL1__Q9BUN8	Q9BUN8	DERL1	Derlin-1	10	0.149614	-0.0218328
DERL2__Q9GZP9	Q9GZP9	DERL2	Derlin-2	10	0.0898639	0.00803002
DERPC__P0CG12	P0CG12	DERPC	Decreased expression in renal and prostate cancer protein	6	0.527791	-0.0791982
DESI1__Q6ICB0	Q6ICB0	DESI1	Desumoylating isopeptidase 1	5	0.346606	0.0676714
DESI2__Q9BSY9	Q9BSY9	DESI2	Deubiquitinase DESI2	1	0.514358	-0.042691
DES__P17661	P17661	DES	Desmin	13	2.41433	-0.175678
DFFA__O00273	O00273	DFFA	DNA fragmentation factor subunit alpha	19	0.0883197	0.00964389
DFFB__O76075	O76075	DFFB	DNA fragmentation factor subunit beta	1	0.287658	-0.0964713
DGAT1__O75907	O75907	DGAT1	Diacylglycerol O-acyltransferase 1	1	0.437044	0.204166
DGCR2__P98153	P98153	DGCR2	Integral membrane protein DGCR2/IDD	1	0.314836	-0.0699495
DGCR6L__Q9BY27	Q9BY27	DGCR6L	Protein DGCR6L	1	0.182133	0.0423793
DGCR8__Q8WYQ5	Q8WYQ5	DGCR8	Microprocessor complex subunit DGCR8	16	1.87959	-0.0699718
DGKA__P23743	P23743	DGKA	Diacylglycerol kinase alpha	9	2.34405	0.24991
DGKE__P52429	P52429	DGKE	Diacylglycerol kinase epsilon	8	0.98262	0.126043
DGKH__Q86XP1	Q86XP1	DGKH	Diacylglycerol kinase eta	15	2.69891	0.173557
DGKQ__P52824	P52824	DGKQ	Diacylglycerol kinase theta	2	0.951744	0.128984
DGKZ__Q13574	Q13574	DGKZ	Diacylglycerol kinase zeta	6	0.00584285	-0.000405412
DGLUCY__Q7Z3D6	Q7Z3D6	DGLUCY	D-glutamate cyclase, mitochondrial	12	1.59953	-0.170654
DGUOK__Q16854	Q16854	DGUOK	Deoxyguanosine kinase, mitochondrial	8	1.12119	-0.0754554
DHCR24__Q15392	Q15392	DHCR24	Delta(24)-sterol reductase	31	2.78401	-0.430387
DHCR7__Q9UBM7	Q9UBM7	DHCR7	7-dehydrocholesterol reductase	15	1.94317	-0.183424
DHDDS__Q86SQ9	Q86SQ9	DHDDS	Dehydrodolichyl diphosphate synthase complex subunit DHDDS	2	0.319963	0.0317979
DHFR__P00374	P00374	DHFR	Dihydrofolate reductase	21	2.8307	-0.116709
DHODH__Q02127	Q02127	DHODH	Dihydroorotate dehydrogenase (quinone), mitochondrial	26	2.02237	-0.216451
DHPS__P49366	P49366	DHPS	Deoxyhypusine synthase	16	1.22047	0.131794
DHRS11__Q6UWP2	Q6UWP2	DHRS11	Dehydrogenase/reductase SDR family member 11	12	0.341898	0.0168782
DHRS13__Q6UX07	Q6UX07	DHRS13	Dehydrogenase/reductase SDR family member 13	3	0.899209	0.0319081
DHRS1__Q96LJ7	Q96LJ7	DHRS1	Dehydrogenase/reductase SDR family member 1	24	1.20083	-0.104971
DHRS3__O75911	O75911	DHRS3	Short-chain dehydrogenase/reductase 3	17	2.80995	0.400378
DHRS4__Q9BTZ2	Q9BTZ2	DHRS4	Dehydrogenase/reductase SDR family member 4	33	0.79775	-0.111293
DHRS7B__Q6IAN0	Q6IAN0	DHRS7B	Dehydrogenase/reductase SDR family member 7B	19	0.50014	-0.0518022
DHRS7__Q9Y394	Q9Y394	DHRS7	Dehydrogenase/reductase SDR family member 7	22	0.76338	-0.0756975
DHRSX__Q8N5I4	Q8N5I4	DHRSX	Dehydrogenase/reductase SDR family member on chromosome X	3	0.747034	-0.0372397
DHTKD1__Q96HY7	Q96HY7	DHTKD1	Probable 2-oxoglutarate dehydrogenase E1 component DHKTD1, mitochondrial	14	0.901111	0.085736
DHX15__O43143	O43143	DHX15	Pre-mRNA-splicing factor ATP-dependent RNA helicase DHX15	99	0.279718	-0.0190725
DHX16__O60231	O60231	DHX16	Pre-mRNA-splicing factor ATP-dependent RNA helicase DHX16	35	1.39007	0.100188
DHX29__Q7Z478	Q7Z478	DHX29	ATP-dependent RNA helicase DHX29	47	0.436125	0.0451797
DHX30__Q7L2E3_2	Q7L2E3-2	DHX30	Isoform of Q7L2E3, Isoform 2 of ATP-dependent RNA helicase DHX30	82	4.00088	-0.133955
DHX32__Q7L7V1	Q7L7V1	DHX32	Putative pre-mRNA-splicing factor ATP-dependent RNA helicase DHX32	13	1.77962	0.279177
DHX33__Q9H6R0	Q9H6R0	DHX33	ATP-dependent RNA helicase DHX33	24	0.437307	-0.0435974
DHX34__Q14147	Q14147	DHX34	Probable ATP-dependent RNA helicase DHX34	19	0.0636184	0.0059261
DHX35__Q9H5Z1	Q9H5Z1	DHX35	Probable ATP-dependent RNA helicase DHX35	6	1.0211	0.100484
DHX36__Q9H2U1	Q9H2U1	DHX36	ATP-dependent DNA/RNA helicase DHX36	58	0.00351814	-0.000448411
DHX37__Q8IY37	Q8IY37	DHX37	Probable ATP-dependent RNA helicase DHX37	36	1.95522	-0.146654
DHX38__Q92620	Q92620	DHX38	Pre-mRNA-splicing factor ATP-dependent RNA helicase PRP16	52	1.31377	-0.054
DHX40__Q8IX18	Q8IX18	DHX40	Probable ATP-dependent RNA helicase DHX40	16	1.27344	0.164141
DHX57__Q6P158	Q6P158	DHX57	Putative ATP-dependent RNA helicase DHX57	39	0.649965	0.0605601
DHX8__Q14562	Q14562	DHX8	ATP-dependent RNA helicase DHX8	49	0.0298989	-0.00258326
DHX9__Q08211	Q08211	DHX9	ATP-dependent RNA helicase A	260	1.61933	-0.0856283
DIABLO__Q9NR28	Q9NR28	DIABLO	Diablo homolog, mitochondrial	18	2.19734	-0.126935
DIAPH1__O60610	O60610	DIAPH1	Protein diaphanous homolog 1	124	1.40028	0.0520403
DIAPH2__O60879	O60879	DIAPH2	Protein diaphanous homolog 2	40	0.868729	0.0958362
DIAPH3__Q9NSV4	Q9NSV4	DIAPH3	Protein diaphanous homolog 3	20	0.464311	-0.0548339
DICER1__Q9UPY3	Q9UPY3	DICER1	Endoribonuclease Dicer	53	1.13328	0.0470034
DIDO1__Q9BTC0	Q9BTC0	DIDO1	Death-inducer obliterator 1	74	1.05071	-0.160295
DIMT1__Q9UNQ2	Q9UNQ2	DIMT1	Probable dimethyladenosine transferase	28	0.426599	-0.0497043
DIP2A__Q14689	Q14689	DIP2A	Disco-interacting protein 2 homolog A	13	0.971402	0.0791336
DIP2B__Q9P265	Q9P265	DIP2B	Disco-interacting protein 2 homolog B	43	1.2942	0.0800659
DIP2C__Q9Y2E4	Q9Y2E4	DIP2C	Disco-interacting protein 2 homolog C	2	0.0162106	0.00585969
DIPK1A__Q5T7M9	Q5T7M9	DIPK1A	Divergent protein kinase domain 1A	3	0.592144	0.0809397
DIPK2A__Q8NDZ4	Q8NDZ4	DIPK2A	Divergent protein kinase domain 2A	4	1.13345	-0.206486
DIRAS2__Q96HU8	Q96HU8	DIRAS2	GTP-binding protein Di-Ras2	1	1.40031	0.458157
DIS3L2__Q8IYB7	Q8IYB7	DIS3L2	DIS3-like exonuclease 2	44	1.65212	0.0585897
DIS3L__Q8TF46	Q8TF46	DIS3L	DIS3-like exonuclease 1	8	2.62349	-0.0892803
DIS3__Q9Y2L1	Q9Y2L1	DIS3	Exosome complex exonuclease RRP44	69	2.78582	0.137343
DISC1__Q9NRI5	Q9NRI5	DISC1	Disrupted in schizophrenia 1 protein	1	0.0973659	0.0312006
DIXDC1__Q155Q3	Q155Q3	DIXDC1	Dixin	2	0.298232	0.0999977
DKC1__O60832	O60832	DKC1	H/ACA ribonucleoprotein complex subunit DKC1	59	4.62478	-0.167762
DLAT__P10515	P10515	DLAT	Dihydrolipoyllysine-residue acetyltransferase component of pyruvate dehydrogenase complex, mitochondrial	45	1.95781	-0.110075
DLD__P09622	P09622	DLD	Dihydrolipoyl dehydrogenase, mitochondrial	61	1.02298	-0.0914114
DLG1__Q12959	Q12959	DLG1	Disks large homolog 1	41	2.42674	0.126
DLG2__Q15700_4	Q15700-4	DLG2	Isoform of Q15700, Isoform 4 of Disks large homolog 2	1	0.512378	-0.0679293
DLG3__Q92796	Q92796	DLG3	Disks large homolog 3	5	0.200729	0.0288748
DLG5__Q8TDM6	Q8TDM6	DLG5	Disks large homolog 5	32	2.1497	0.107775
DLGAP4__Q9Y2H0	Q9Y2H0	DLGAP4	Disks large-associated protein 4	8	2.32885	0.14091
DLGAP5__Q15398	Q15398	DLGAP5	Disks large-associated protein 5	48	1.13612	-0.183126
DLGAP5__Q15398_3	Q15398-3	DLGAP5_1	Isoform of Q15398, Isoform 3 of Disks large-associated protein 5	1	0.256026	-0.125247
DLST__P36957	P36957	DLST	Dihydrolipoyllysine-residue succinyltransferase component of 2-oxoglutarate dehydrogenase complex, mitochondrial	83	2.13113	-0.178331
DMAC1__Q96GE9	Q96GE9	DMAC1	Distal membrane-arm assembly complex protein 1	1	0.310559	0.0764783
DMAC2L__Q99766	Q99766	DMAC2L	ATP synthase subunit s, mitochondrial	11	1.897	-0.134194
DMAC2__Q9NW81	Q9NW81	DMAC2	Distal membrane-arm assembly complex protein 2	6	2.6648	-0.240007
DMAP1__Q9NPF5	Q9NPF5	DMAP1	DNA methyltransferase 1-associated protein 1	19	0.389907	-0.0491244
DMBT1__Q9UGM3	Q9UGM3	DMBT1	Deleted in malignant brain tumors 1 protein	5	2.27656	-0.30426
DMGDH__Q9UI17	Q9UI17	DMGDH	Dimethylglycine dehydrogenase, mitochondrial	1	0.150162	0.0514142
DMWD__Q09019	Q09019	DMWD	Dystrophia myotonica WD repeat-containing protein	5	1.81945	0.132434
DMXL1__Q9Y485	Q9Y485	DMXL1	DmX-like protein 1	9	1.71816	0.226202
DMXL2__Q8TDJ6	Q8TDJ6	DMXL2	DmX-like protein 2	18	2.12911	0.123525
DNA2__P51530	P51530	DNA2	DNA replication ATP-dependent helicase/nuclease DNA2	2	0.029971	0.00723501
DNAAF10__Q96MX6	Q96MX6	DNAAF10	Dynein axonemal assembly factor 10	20	1.83417	-0.0727191
DNAAF2__Q9NVR5	Q9NVR5	DNAAF2	Protein kintoun	15	0.402867	0.0187241
DNAAF3__Q8N9W5	Q8N9W5	DNAAF3	Dynein axonemal assembly factor 3	1	0.279101	0.192406
DNAAF5__Q86Y56	Q86Y56	DNAAF5	Dynein axonemal assembly factor 5	45	0.375382	0.0374261
DNAAF9__Q5TEA3	Q5TEA3	DNAAF9	Dynein axonemal assembly factor 9	1	0.225664	0.104742
DNAH10__Q8IVF4	Q8IVF4	DNAH10	Dynein axonemal heavy chain 10	1	0.522666	0.443276
DNAH17__Q9UFH2	Q9UFH2	DNAH17	Dynein axonemal heavy chain 17	3	0.779022	0.0875065
DNAH2__Q9P225	Q9P225	DNAH2	Dynein axonemal heavy chain 2	1	0.19968	0.0246585
DNAH5__Q8TE73	Q8TE73	DNAH5	Dynein axonemal heavy chain 5	4	0.0128232	-0.00709215
DNAH7__Q8WXX0	Q8WXX0	DNAH7	Dynein axonemal heavy chain 7	1	0.282166	0.0586219
DNAH9__Q9NYC9	Q9NYC9	DNAH9	Dynein axonemal heavy chain 9	2	0.959089	0.171433
DNAJA1__P31689	P31689	DNAJA1	DnaJ homolog subfamily A member 1	50	0.31837	-0.0213308
DNAJA2__O60884	O60884	DNAJA2	DnaJ homolog subfamily A member 2	36	0.479254	0.113908
DNAJA3__Q96EY1	Q96EY1	DNAJA3	DnaJ homolog subfamily A member 3, mitochondrial	21	1.3671	-0.0844943
DNAJA4__Q8WW22	Q8WW22	DNAJA4	DnaJ homolog subfamily A member 4	6	0.764374	0.165683
DNAJB11__Q9UBS4	Q9UBS4	DNAJB11	DnaJ homolog subfamily B member 11	40	0.577993	-0.0477789
DNAJB12__Q9NXW2	Q9NXW2	DNAJB12	DnaJ homolog subfamily B member 12	26	2.38253	-0.120785
[truncated: 6,685 more rows]

## Sheet: HCC44 DMSO vs tapinarof RBN2397
	UniprotID	GeneSymbol	Description	NumPeps	neglogPVal	log2FC
A0A0B4J2A0__A0A0B4J2A0	A0A0B4J2A0	A0A0B4J2A0	readthrough, FGGY_N domain-containing protein	11	3.23737	0.216451
A0A6Q8PF18__A0A6Q8PF18	A0A6Q8PF18	A0A6Q8PF18	readthrough, Uncharacterized protein	7	5.7128	-0.584075
A2M__P01023	P01023	A2M	Alpha-2-macroglobulin	2	0.435066	-0.11502
AAAS__Q9NRG9	Q9NRG9	AAAS	Aladin	28	3.28674	-0.300618
AACS__Q86V21	Q86V21	AACS	Acetoacetyl-CoA synthetase	26	0.0226642	0.00120094
AAGAB__Q6PD74	Q6PD74	AAGAB	Alpha- and gamma-adaptin-binding protein p34	11	0.239584	-0.0192348
AAK1__A0A096LP25	A0A096LP25	AAK1	Isoform of Q2M2I8, AP2-associated protein kinase 1	46	3.80972	0.253537
AAMDC__Q9H7C9	Q9H7C9	AAMDC	Mth938 domain-containing protein	11	0.992389	-0.0637556
AAMP__Q13685	Q13685	AAMP	Angio-associated migratory cell protein	13	0.111702	-0.0092631
AAR2__Q9Y312	Q9Y312	AAR2	Protein AAR2 homolog	10	0.207196	-0.029789
AARS1__P49588	P49588	AARS1	Alanine--tRNA ligase, cytoplasmic	193	1.76757	0.0618182
AARS2__Q5JTZ9	Q5JTZ9	AARS2	Alanine--tRNA ligase, mitochondrial	30	2.9416	-0.245497
AARSD1__Q9BTE6	Q9BTE6	AARSD1	Alanyl-tRNA editing protein Aarsd1	25	3.88996	-0.0930473
AASDHPPT__Q9NRN7	Q9NRN7	AASDHPPT	L-aminoadipate-semialdehyde dehydrogenase-phosphopantetheinyl transferase	25	2.7916	-0.161738
AASDH__Q4L235	Q4L235	AASDH	Beta-alanine-activating enzyme	2	0.192802	0.0631605
AASS__Q9UDR5	Q9UDR5	AASS	Alpha-aminoadipic semialdehyde synthase, mitochondrial	21	1.91426	-0.083838
AATF__Q9NY61	Q9NY61	AATF	Protein AATF	24	2.33623	0.0963799
ABCA13__Q86UQ4	Q86UQ4	ABCA13	ATP-binding cassette sub-family A member 13	2	0.700786	0.053923
ABCA1__O95477	O95477	ABCA1	Phospholipid-transporting ATPase ABCA1	1	2.33359	1.53278
ABCA3__Q99758	Q99758	ABCA3	Phospholipid-transporting ATPase ABCA3	5	2.45037	-0.273537
ABCA5__Q8WWZ7	Q8WWZ7	ABCA5	Cholesterol transporter ABCA5	1	2.1033	0.79541
ABCA7__Q8IZY2	Q8IZY2	ABCA7	Phospholipid-transporting ATPase ABCA7	3	0.131893	0.0204375
ABCB10__Q9NRK6	Q9NRK6	ABCB10	ATP-binding cassette sub-family B member 10, mitochondrial	16	3.41749	-0.220503
ABCB5__Q2M3G0	Q2M3G0	ABCB5	ATP-binding cassette sub-family B member 5	5	0.183083	-0.0180231
ABCB6__Q9NP58	Q9NP58	ABCB6	ATP-binding cassette sub-family B member 6	3	1.1244	-0.188023
ABCB7__O75027	O75027	ABCB7	Iron-sulfur clusters transporter ABCB7, mitochondrial	16	3.82626	-0.271709
ABCB8__Q9NUT2	Q9NUT2	ABCB8	Mitochondrial potassium channel ATP-binding subunit	11	2.6978	-0.196044
ABCC10__Q5T3U5	Q5T3U5	ABCC10	ATP-binding cassette sub-family C member 10	1	0.0701564	0.0533173
ABCC1__P33527	P33527	ABCC1	Multidrug resistance-associated protein 1	46	1.58995	-0.106349
ABCC3__O15438	O15438	ABCC3	ATP-binding cassette sub-family C member 3	30	0.536097	-0.052008
ABCC4__O15439	O15439	ABCC4	ATP-binding cassette sub-family C member 4	27	1.4963	0.0905196
ABCC5__O15440	O15440	ABCC5	ATP-binding cassette sub-family C member 5	2	0.31118	-0.0310328
ABCD1__P33897	P33897	ABCD1	ATP-binding cassette sub-family D member 1	7	2.84857	-0.290082
ABCD3__P28288	P28288	ABCD3	ATP-binding cassette sub-family D member 3	45	4.21591	-0.256907
ABCD4__O14678	O14678	ABCD4	Lysosomal cobalamin transporter ABCD4	1	0.145532	-0.0426613
ABCE1__H0Y990	H0Y990	ABCE1_1	Isoform of P61221, ATP-binding cassette sub-family E member 1 (Fragment)	1	0.54709	-0.127699
ABCE1__P61221	P61221	ABCE1	ATP-binding cassette sub-family E member 1	82	3.55054	-0.14592
ABCF1__Q8NE71	Q8NE71	ABCF1	ATP-binding cassette sub-family F member 1	81	0.113179	-0.0294802
ABCF2__Q9UG63	Q9UG63	ABCF2	ATP-binding cassette sub-family F member 2	84	1.99481	-0.148465
ABCF3__Q9NUQ8	Q9NUQ8	ABCF3	ATP-binding cassette sub-family F member 3	33	2.81081	0.112032
ABCG1__P45844	P45844	ABCG1	ATP-binding cassette sub-family G member 1	3	5.63399	1.92628
ABCG2__Q9UNQ0	Q9UNQ0	ABCG2	Broad substrate specificity ATP-binding cassette transporter ABCG2	8	3.90753	1.16205
ABHD10__Q9NUJ1	Q9NUJ1	ABHD10	Palmitoyl-protein thioesterase ABHD10, mitochondrial	29	3.12091	-0.177422
ABHD11__Q8NFV4	Q8NFV4	ABHD11	Protein ABHD11	8	2.66744	-0.345814
ABHD12__Q8N2K0	Q8N2K0	ABHD12	Lysophosphatidylserine lipase ABHD12	12	3.16746	-0.262867
ABHD13__Q7L211	Q7L211	ABHD13	Protein ABHD13	1	0.138288	-0.0267228
ABHD14B__Q96IU4	Q96IU4	ABHD14B	Protein ABHD14B	26	0.664876	0.0286635
ABHD15__Q6UXT9	Q6UXT9	ABHD15	Protein ABHD15	3	3.89434	0.469891
ABHD16A__O95870	O95870	ABHD16A	Phosphatidylserine lipase ABHD16A	17	1.83501	-0.0726488
ABHD17B__Q5VST6	Q5VST6	ABHD17B	Alpha/beta hydrolase domain-containing protein 17B	8	1.93305	0.207963
ABHD18__Q0P651	Q0P651	ABHD18	Protein ABHD18	1	0.50079	-0.231208
ABHD4__Q8TB40	Q8TB40	ABHD4	(Lyso)-N-acylphosphatidylethanolamine lipase	7	4.04003	0.72444
ABHD5__Q8WTS1	Q8WTS1	ABHD5	1-acylglycerol-3-phosphate O-acyltransferase ABHD5	6	0.515496	0.0892696
ABHD6__Q9BV23	Q9BV23	ABHD6	Monoacylglycerol lipase ABHD6	6	0.99601	-0.0652812
ABI1__Q8IZP0	Q8IZP0	ABI1	Abl interactor 1	13	1.84547	0.0882162
ABI2__Q9NYB9	Q9NYB9	ABI2	Abl interactor 2	13	1.49067	0.109935
ABITRAM__Q9NX38	Q9NX38	ABITRAM	Protein Abitram	2	2.27849	0.182818
ABL1__P00519	P00519	ABL1	Tyrosine-protein kinase ABL1	6	0.0293241	0.00551092
ABL2__P42684	P42684	ABL2	Tyrosine-protein kinase ABL2	3	0.483073	0.0579564
ABLIM1__O14639	O14639	ABLIM1	Actin-binding LIM protein 1	19	1.6499	-0.125285
ABLIM3__O94929_3	O94929-3	ABLIM3	Isoform of O94929, Isoform 3 of Actin-binding LIM protein 3	8	5.65122	1.11446
ABRACL__Q9P1F3	Q9P1F3	ABRACL	Costars family protein ABRACL	7	2.32026	0.500966
ABRAXAS1__Q6UWZ7	Q6UWZ7	ABRAXAS1	BRCA1-A complex subunit Abraxas 1	4	0.213319	-0.0590182
ABRAXAS2__Q15018	Q15018	ABRAXAS2	BRISC complex subunit Abraxas 2	24	2.3903	0.100961
ABR__Q12979	Q12979	ABR	Active breakpoint cluster region-related protein	28	1.02274	0.042803
ABT1__Q9ULW3	Q9ULW3	ABT1	Activator of basal transcription 1	9	0.661127	-0.0648741
ABTB1__Q969K4	Q969K4	ABTB1	Ankyrin repeat and BTB/POZ domain-containing protein 1	3	4.11822	0.607462
ACAA1__P09110	P09110	ACAA1	3-ketoacyl-CoA thiolase, peroxisomal	31	2.52209	-0.211288
ACAA2__P42765	P42765	ACAA2	3-ketoacyl-CoA thiolase, mitochondrial	70	2.57759	-0.236705
ACACA__Q13085	Q13085	ACACA	Acetyl-CoA carboxylase 1	154	5.33971	-0.513328
ACAD10__Q6JQN1	Q6JQN1	ACAD10	Acyl-CoA dehydrogenase family member 10	6	3.82856	-0.330077
ACAD11__Q709F0	Q709F0	ACAD11	Acyl-CoA dehydrogenase family member 11	10	3.78377	-0.345208
ACAD8__Q9UKU7	Q9UKU7	ACAD8	Isobutyryl-CoA dehydrogenase, mitochondrial	24	0.666587	0.0212431
ACAD9__Q9H845	Q9H845	ACAD9	Complex I assembly factor ACAD9, mitochondrial	46	1.9011	-0.230271
ACADM__P11310	P11310	ACADM	Medium-chain specific acyl-CoA dehydrogenase, mitochondrial	43	2.14562	-0.165806
ACADSB__P45954	P45954	ACADSB	Short/branched chain specific acyl-CoA dehydrogenase, mitochondrial	6	0.0742833	-0.013517
ACADS__P16219	P16219	ACADS	Short-chain specific acyl-CoA dehydrogenase, mitochondrial	4	1.1699	-0.112426
ACADVL__P49748	P49748	ACADVL	Very long-chain specific acyl-CoA dehydrogenase, mitochondrial	122	1.45701	-0.111727
ACAP2__Q15057	Q15057	ACAP2	Arf-GAP with coiled-coil, ANK repeat and PH domain-containing protein 2	26	0.141962	-0.00853547
ACAP3__Q96P50	Q96P50	ACAP3	Arf-GAP with coiled-coil, ANK repeat and PH domain-containing protein 3	6	2.63789	-0.09736
ACAT1__P24752	P24752	ACAT1	Acetyl-CoA acetyltransferase, mitochondrial	42	3.7472	-0.403913
ACAT2__Q9BWD1	Q9BWD1	ACAT2	Acetyl-CoA acetyltransferase, cytosolic	41	0.0810068	-0.00386405
ACBD3__Q9H3P7	Q9H3P7	ACBD3	Golgi resident protein GCP60	32	2.95133	0.236917
ACBD5__Q5T8D3	Q5T8D3	ACBD5	Acyl-CoA-binding domain-containing protein 5	13	4.23866	-0.422953
ACBD6__Q9BR61	Q9BR61	ACBD6	Acyl-CoA-binding domain-containing protein 6	7	2.73681	0.2364
ACBD7__Q8N6N7	Q8N6N7	ACBD7	Acyl-CoA-binding domain-containing protein 7	1	1.00851	-0.196593
ACCS__Q96QU6	Q96QU6	ACCS	1-aminocyclopropane-1-carboxylate synthase-like protein 1	3	1.13614	-0.390528
ACD__Q96AP0	Q96AP0	ACD	Adrenocortical dysplasia protein homolog	3	0.903217	0.126257
ACIN1__E7EQT4	E7EQT4	ACIN1	Isoform of Q9UKV3, Apoptotic chromatin condensation inducer in the nucleus	105	0.481551	0.0219086
ACLY__P53396	P53396	ACLY	ATP-citrate synthase	277	3.3453	-0.0730691
ACLY__P53396_2	P53396-2	ACLY_1	Isoform of P53396, Isoform 2 of ATP-citrate synthase	4	1.15739	0.0796036
ACO1__P21399	P21399	ACO1	Cytoplasmic aconitate hydratase	85	6.20852	0.595522
ACO2__Q99798	Q99798	ACO2	Aconitate hydratase, mitochondrial	77	2.92522	-0.27026
ACOT11__Q8WXI4	Q8WXI4	ACOT11	Acyl-coenzyme A thioesterase 11	1	0.519245	-0.0698133
ACOT13__Q9NPJ3	Q9NPJ3	ACOT13	Acyl-coenzyme A thioesterase 13	18	2.4441	-0.329091
ACOT1__Q86TX2	Q86TX2	ACOT1	Acyl-coenzyme A thioesterase 1	2	3.45549	-0.310558
ACOT2__P49753	P49753	ACOT2	Acyl-coenzyme A thioesterase 2, mitochondrial	34	3.38793	-0.295084
ACOT4__Q8N9L9	Q8N9L9	ACOT4	Peroxisomal succinyl-coenzyme A thioesterase	2	0.275547	0.0751217
ACOT7__O00154	O00154	ACOT7	Cytosolic acyl coenzyme A thioester hydrolase	54	4.08199	0.244196
ACOT8__O14734	O14734	ACOT8	Acyl-coenzyme A thioesterase 8	15	2.77982	-0.227978
ACOT9__Q9Y305	Q9Y305	ACOT9	Acyl-coenzyme A thioesterase 9, mitochondrial	35	2.43786	-0.171977
ACOX1__Q15067	Q15067	ACOX1	Peroxisomal acyl-coenzyme A oxidase 1	35	3.50393	-0.354747
ACOX3__O15254	O15254	ACOX3	Peroxisomal acyl-coenzyme A oxidase 3	13	3.7289	-0.28649
ACP1__P24666	P24666	ACP1	Low molecular weight phosphotyrosine protein phosphatase	20	2.85355	0.125498
ACP2__P11117	P11117	ACP2	Lysosomal acid phosphatase	20	0.0414802	-0.00477279
ACP6__Q9NPH0	Q9NPH0	ACP6	Lysophosphatidic acid phosphatase type 6	15	3.42045	-0.300658
ACSF2__Q96CM8	Q96CM8	ACSF2	Medium-chain acyl-CoA ligase ACSF2, mitochondrial	21	1.47018	-0.158638
ACSF3__Q4G176	Q4G176	ACSF3	Malonate--CoA ligase ACSF3, mitochondrial	15	1.61376	-0.132462
ACSL1__P33121	P33121	ACSL1	Long-chain-fatty-acid--CoA ligase 1	7	1.0675	-0.0575446
ACSL3__O95573	O95573	ACSL3	Fatty acid CoA ligase Acsl3	67	3.12709	-0.140531
ACSL4__O60488	O60488	ACSL4	Long-chain-fatty-acid--CoA ligase 4	92	3.4005	0.235128
ACSL5__Q9ULC5	Q9ULC5	ACSL5	Long-chain-fatty-acid--CoA ligase 5	31	3.07984	-0.175525
ACSS2__Q9NR19	Q9NR19	ACSS2	Acetyl-coenzyme A synthetase, cytoplasmic	16	3.48537	0.235779
ACTA1__P68133	P68133	ACTA1	Actin, alpha skeletal muscle	269	0.46821	0.0239262
ACTBL2__Q562R1	Q562R1	ACTBL2	Beta-actin-like protein 2	11	0.105209	0.0329814
ACTB__A0A2R8Y793	A0A2R8Y793	ACTB	Isoform of P60709, Actin, cytoplasmic 1 (Fragment)	4	1.20069	0.106452
ACTG1__I3L4N8	I3L4N8	ACTG1	Isoform of P63261, Actin, cytoplasmic 2	389	1.12608	-0.0740365
ACTL6A__O96019	O96019	ACTL6A	Actin-like protein 6A	51	2.76532	-0.105864
ACTN1__P12814	P12814	ACTN1	Alpha-actinin-1	202	4.28589	0.226634
ACTN2__P35609	P35609	ACTN2	Alpha-actinin-2	35	1.94785	0.0922549
ACTN4__H7C144	H7C144	ACTN4_1	Isoform of O43707, Alpha-actinin-4	5	0.115242	0.0130079
ACTN4__O43707	O43707	ACTN4	Alpha-actinin-4	391	2.44301	0.0443389
ACTR10__Q9NZ32	Q9NZ32	ACTR10	Actin-related protein 10	29	0.515064	0.03107
ACTR1A__P61163	P61163	ACTR1A	Alpha-centractin	51	2.1268	-0.0631719
ACTR1B__P42025	P42025	ACTR1B	Beta-centractin	10	1.08989	-0.097268
ACTR2__P61160	P61160	ACTR2	Actin-related protein 2	71	0.671136	0.0245354
ACTR3B__Q9P1U1	Q9P1U1	ACTR3B	Actin-related protein 3B	17	2.31596	0.106795
ACTR3__P61158	P61158	ACTR3	Actin-related protein 3	66	1.40071	0.0942827
ACTR5__Q9H9F9	Q9H9F9	ACTR5	Actin-related protein 5	6	0.221305	-0.0241005
ACTR6__Q9GZN1	Q9GZN1	ACTR6	Actin-related protein 6	7	0.855176	-0.100867
ACTR8__Q9H981	Q9H981	ACTR8	Actin-related protein 8	12	0.735725	0.0448899
ACVR1__Q04771	Q04771	ACVR1	Activin receptor type-1	2	0.955609	0.150668
ACY1__Q03154	Q03154	ACY1	Aminoacylase-1	38	2.90904	-0.111299
ACYP1__P07311	P07311	ACYP1	Acylphosphatase-1	9	4.77139	0.265314
ACYP2__P14621	P14621	ACYP2	Acylphosphatase-2	7	2.46438	0.392758
ADAL__Q6DHV7	Q6DHV7	ADAL	Adenosine deaminase-like protein	3	1.17212	0.132519
ADAM10__O14672	O14672	ADAM10	Disintegrin and metalloproteinase domain-containing protein 10	42	4.06998	-0.118326
ADAM12__O43184	O43184	ADAM12	Disintegrin and metalloproteinase domain-containing protein 12	11	4.10432	-0.0682691
ADAM15__Q13444	Q13444	ADAM15	Disintegrin and metalloproteinase domain-containing protein 15	12	4.19645	-0.516357
ADAM17__P78536	P78536	ADAM17	Disintegrin and metalloproteinase domain-containing protein 17	18	1.60998	-0.125303
ADAM19__Q9H013	Q9H013	ADAM19	Disintegrin and metalloproteinase domain-containing protein 19	4	2.34786	-0.205517
ADAM8__P78325	P78325	ADAM8	Disintegrin and metalloproteinase domain-containing protein 8	10	3.48907	-0.320051
ADAM9__Q13443	Q13443	ADAM9	Disintegrin and metalloproteinase domain-containing protein 9	29	4.10787	-0.365723
ADAMTS12__P58397	P58397	ADAMTS12	A disintegrin and metalloproteinase with thrombospondin motifs 12	2	1.27849	-0.108405
ADAMTS2__O95450	O95450	ADAMTS2	A disintegrin and metalloproteinase with thrombospondin motifs 2	1	0.644396	-0.114762
ADAP1__O75689	O75689	ADAP1	Arf-GAP with dual PH domain-containing protein 1	4	2.06075	0.368113
ADARB1__P78563	P78563	ADARB1	Double-stranded RNA-specific editase 1	17	4.52943	1.04675
ADAR__P55265	P55265	ADAR	Double-stranded RNA-specific adenosine deaminase	161	1.49928	-0.0657262
ADAR__P55265_2	P55265-2	ADAR_1	Isoform of P55265, Isoform 2 of Double-stranded RNA-specific adenosine deaminase	2	0.682444	-0.157583
ADAT1__Q9BUB4	Q9BUB4	ADAT1	tRNA-specific adenosine deaminase 1	7	2.62865	0.256465
ADAT2__Q7Z6V5	Q7Z6V5	ADAT2	tRNA-specific adenosine deaminase 2	4	2.46271	-0.228051
ADAT3__Q96EY9	Q96EY9	ADAT3	Probable inactive tRNA-specific adenosine deaminase-like protein 3	4	4.36567	0.300586
ADA__P00813	P00813	ADA	Adenosine deaminase	11	0.736716	-0.0449174
ADCY3__O60266	O60266	ADCY3	Adenylate cyclase type 3	4	1.74184	-0.19198
ADCY6__O43306	O43306	ADCY6	Adenylate cyclase type 6	2	3.34955	0.417912
ADCY7__P51828	P51828	ADCY7	Adenylate cyclase type 7	1	0.612695	-0.233023
ADCY9__O60503	O60503	ADCY9	Adenylate cyclase type 9	4	4.39246	0.711261
ADD1__P35611_3	P35611-3	ADD1	Isoform of P35611, Isoform 3 of Alpha-adducin	27	0.5657	0.0347061
ADD2__P35612	P35612	ADD2	Beta-adducin	2	0.944223	-0.328837
ADD3__Q9UEY8	Q9UEY8	ADD3	Gamma-adducin	26	1.56715	0.0758928
ADGRD1__Q6QNK2_4	Q6QNK2-4	ADGRD1	Isoform of Q6QNK2, Isoform 4 of Adhesion G-protein coupled receptor D1	1	0.933561	-0.191308
ADGRE5__P48960	P48960	ADGRE5	Adhesion G protein-coupled receptor E5	30	5.01688	-0.358075
ADGRG3__Q86Y34	Q86Y34	ADGRG3	Adhesion G protein-coupled receptor G3	4	5.10467	1.58614
ADGRG6__Q86SQ4	Q86SQ4	ADGRG6	Adhesion G-protein coupled receptor G6	9	5.21634	-0.976796
ADGRL2__O95490	O95490	ADGRL2	Adhesion G protein-coupled receptor L2	4	1.00612	-0.16118
ADH1B__P00325	P00325	ADH1B	All-trans-retinol dehydrogenase [NAD(+)] ADH1B	1	0.831777	-0.711752
ADH5__P11766	P11766	ADH5	Alcohol dehydrogenase class-3	10	2.56549	-0.135886
ADI1__Q9BV57	Q9BV57	ADI1	1,2-dihydroxy-3-keto-5-methylthiopentene dioxygenase	24	2.7231	0.0648687
ADK__A0A5F9ZHJ1	A0A5F9ZHJ1	ADK_1	Isoform of P55263, Adenosine kinase	2	0.218107	-0.0374874
ADK__P55263	P55263	ADK	Adenosine kinase	53	3.01216	0.226
ADNP2__Q6IQ32	Q6IQ32	ADNP2	Activity-dependent neuroprotector homeobox protein 2	6	3.08777	-0.340329
ADNP__Q9H2P0	Q9H2P0	ADNP	Activity-dependent neuroprotector homeobox protein	43	4.53607	-0.146774
ADO__Q96SZ5	Q96SZ5	ADO	2-aminoethanethiol dioxygenase	9	2.07275	0.153996
ADPGK__Q9BRR6	Q9BRR6	ADPGK	ADP-dependent glucokinase	22	2.36329	-0.155711
ADPRH__P54922	P54922	ADPRH	[Protein ADP-ribosylarginine] hydrolase	1	0.258817	0.0712298
ADPRS__Q9NX46	Q9NX46	ADPRS	ADP-ribose glycohydrolase ARH3	21	1.33593	0.0871536
ADRM1__Q16186	Q16186	ADRM1	Proteasomal ubiquitin receptor ADRM1	24	1.07224	-0.0571003
ADSL__P30566	P30566	ADSL	Adenylosuccinate lyase	58	2.99595	-0.120639
ADSS1__Q8N142	Q8N142	ADSS1	Adenylosuccinate synthetase isozyme 1	8	3.65913	0.240593
ADSS2__P30520	P30520	ADSS2	Adenylosuccinate synthetase isozyme 2	36	3.12682	-0.135776
AEBP2__Q6ZN18	Q6ZN18	AEBP2	Zinc finger protein AEBP2	2	1.67351	-0.185036
AFAP1L1__Q8TED9	Q8TED9	AFAP1L1	Actin filament-associated protein 1-like 1	3	1.65195	-0.211662
AFAP1L2__Q8N4X5	Q8N4X5	AFAP1L2	Actin filament-associated protein 1-like 2	23	4.48722	0.526314
AFAP1__Q8N556	Q8N556	AFAP1	Actin filament-associated protein 1	5	4.63359	0.569803
AFDN__J3KN01	J3KN01	AFDN_1	Isoform of P55196, Afadin	4	2.24335	0.294457
AFDN__P55196_1	P55196-1	AFDN	Isoform of P55196, Isoform 2 of Afadin	90	3.17308	0.105148
AFF1__P51825	P51825	AFF1	AF4/FMR2 family member 1	5	2.78228	-0.461267
AFF4__Q9UHB7	Q9UHB7	AFF4	AF4/FMR2 family member 4	16	0.0895877	0.00795031
AFG1L__Q8WV93	Q8WV93	AFG1L	AFG1-like ATPase	4	4.25204	0.7979
AFG3L2__Q9Y4W6	Q9Y4W6	AFG3L2	AFG3-like protein 2	47	2.12197	-0.634065
AFP__P02771	P02771	AFP	Alpha-fetoprotein	2	1.60189	0.24438
AFTPH__Q6ULP2	Q6ULP2	AFTPH	Aftiphilin	4	1.82204	0.132433
AGAP2__Q99490	Q99490	AGAP2	Arf-GAP with GTPase, ANK repeat and PH domain-containing protein 2	1	0.632655	-0.106896
AGAP3__Q96P47	Q96P47	AGAP3	Arf-GAP with GTPase, ANK repeat and PH domain-containing protein 3	13	1.37188	-0.101623
AGA__P20933	P20933	AGA	N(4)-(beta-N-acetylglucosaminyl)-L-asparaginase	1	0.427504	0.0732704
AGBL3__Q8NEM8	Q8NEM8	AGBL3	Cytosolic carboxypeptidase 3	2	1.81009	-0.303572
AGFG1__P52594	P52594	AGFG1	Arf-GAP domain and FG repeat-containing protein 1	15	4.22369	0.368727
AGFG2__O95081	O95081	AGFG2	Arf-GAP domain and FG repeat-containing protein 2	4	4.08902	0.487526
AGGF1__Q8N302	Q8N302	AGGF1	Angiogenic factor with G patch and FHA domains 1	3	0.191995	-0.0255249
AGK__Q53H12	Q53H12	AGK	Acylglycerol kinase, mitochondrial	34	3.27388	-0.348653
AGL__P35573	P35573	AGL	Glycogen debranching enzyme	59	1.25873	-0.0660007
AGMAT__Q9BSE5	Q9BSE5	AGMAT	Agmatinase, mitochondrial	10	4.86745	-0.496577
AGO1__Q9UL18	Q9UL18	AGO1	Protein argonaute-1	13	0.10433	0.00502508
AGO2__Q9UKV8	Q9UKV8	AGO2	Protein argonaute-2	28	4.49783	0.241606
AGO3__Q9H9G7	Q9H9G7	AGO3	Protein argonaute-3	29	1.90564	0.0932866
AGPAT1__Q99943	Q99943	AGPAT1	1-acyl-sn-glycerol-3-phosphate acyltransferase alpha	10	1.19681	-0.0583155
AGPAT2__O15120	O15120	AGPAT2	1-acyl-sn-glycerol-3-phosphate acyltransferase beta	2	1.40757	-0.158194
AGPAT3__Q9NRZ7	Q9NRZ7	AGPAT3	1-acyl-sn-glycerol-3-phosphate acyltransferase gamma	6	2.15362	-0.200044
AGPAT4__Q9NRZ5	Q9NRZ5	AGPAT4	1-acyl-sn-glycerol-3-phosphate acyltransferase delta	3	0.829953	0.112252
AGPAT5__Q9NUQ2	Q9NUQ2	AGPAT5	1-acyl-sn-glycerol-3-phosphate acyltransferase epsilon	8	1.58697	-0.215585
AGPS__O00116	O00116	AGPS	Alkyldihydroxyacetonephosphate synthase, peroxisomal	51	5.26633	-0.497753
AGR2__O95994	O95994	AGR2	Anterior gradient protein 2 homolog	15	2.90882	-0.576419
AGRN__O00468_6	O00468-6	AGRN	Isoform of O00468, Isoform 6 of Agrin	81	0.662908	0.0484101
AGTPBP1__Q9UPW5	Q9UPW5	AGTPBP1	Cytosolic carboxypeptidase 1	10	0.141	-0.0164336
AGTRAP__Q6RW13	Q6RW13	AGTRAP	Type-1 angiotensin II receptor-associated protein	8	0.399349	0.0269386
AHCTF1__Q8WYP5	Q8WYP5	AHCTF1	Protein ELYS	93	0.651939	-0.133738
AHCYL1__O43865	O43865	AHCYL1	S-adenosylhomocysteine hydrolase-like protein 1	34	4.63147	0.449587
AHCYL2__Q96HN2	Q96HN2	AHCYL2	Adenosylhomocysteinase 3	38	3.75276	0.438015
AHCY__P23526	P23526	AHCY	Adenosylhomocysteinase	88	0.128875	-0.00749897
AHDC1__Q5TGY3	Q5TGY3	AHDC1	AT-hook DNA-binding motif-containing protein 1	7	2.46358	0.201284
AHI1__Q8N157	Q8N157	AHI1	Jouberin	5	0.164102	-0.0177282
AHNAK2__Q8IVF2	Q8IVF2	AHNAK2	Protein AHNAK2	45	4.91222	-0.725092
AHNAK__Q09666	Q09666	AHNAK	Neuroblast differentiation-associated protein AHNAK	860	6.41787	-0.728474
AHRR__A9YTQ3	A9YTQ3	AHRR	Aryl hydrocarbon receptor repressor	1	2.60691	1.07435
AHR__P35869	P35869	AHR	Aryl hydrocarbon receptor	24	4.7163	-0.341644
AHSA1__O95433	O95433	AHSA1	Activator of 90 kDa heat shock protein ATPase homolog 1	83	0.772519	-0.0319683
AIDA__Q96BJ3	Q96BJ3	AIDA	Axin interactor, dorsalization-associated protein	23	2.90007	0.140383
AIFM1__O95831	O95831	AIFM1	Apoptosis-inducing factor 1, mitochondrial	75	1.41459	-0.094768
AIFM2__Q9BRQ8	Q9BRQ8	AIFM2	Ferroptosis suppressor protein 1	14	0.0489344	-0.00275988
AIM2__O14862	O14862	AIM2	Interferon-inducible protein AIM2	2	2.43544	-0.586834
AIMP1__Q12904	Q12904	AIMP1	Aminoacyl tRNA synthase complex-interacting multifunctional protein 1	71	0.648214	0.0330111
AIMP2__Q13155	Q13155	AIMP2	Aminoacyl tRNA synthase complex-interacting multifunctional protein 2	38	2.53836	-0.114926
AIP__O00170	O00170	AIP	AH receptor-interacting protein	31	1.67046	0.179144
AJUBA__Q96IF1	Q96IF1	AJUBA	LIM domain-containing protein ajuba	6	1.29597	-0.137668
AK1__P00568	P00568	AK1	Adenylate kinase isoenzyme 1	25	3.57692	0.21076
AK2__P54819	P54819	AK2	Adenylate kinase 2, mitochondrial	60	2.71127	-0.207672
AK3__Q9UIJ7	Q9UIJ7	AK3	GTP:AMP phosphotransferase AK3, mitochondrial	42	1.75588	-0.171949
AK4__P27144	P27144	AK4	Adenylate kinase 4, mitochondrial	39	4.31105	-0.442671
AK6__Q9Y3D8	Q9Y3D8	AK6	Adenylate kinase isoenzyme 6	6	1.26157	-0.179552
AKAP10__O43572	O43572	AKAP10	A-kinase anchor protein 10, mitochondrial	8	1.17889	0.114442
AKAP11__Q9UKA4	Q9UKA4	AKAP11	A-kinase anchor protein 11	24	2.57385	0.166146
AKAP12__Q02952	Q02952	AKAP12	A-kinase anchor protein 12	167	5.57937	2.90628
AKAP13__Q12802	Q12802	AKAP13	A-kinase anchor protein 13	57	1.70294	0.0692693
AKAP17A__Q02040	Q02040	AKAP17A	A-kinase anchor protein 17A	11	3.04381	0.283185
AKAP1__Q92667	Q92667	AKAP1	A-kinase anchor protein 1, mitochondrial	25	4.0592	-0.440381
AKAP2__Q9Y2D5_6	Q9Y2D5-6	AKAP2	Isoform of Q9Y2D5, Isoform 4 of A-kinase anchor protein 2	58	1.74847	-0.121282
AKAP4__Q5JQC9	Q5JQC9	AKAP4	A-kinase anchor protein 4	2	0.10839	-0.0284267
AKAP8L__Q9ULX6	Q9ULX6	AKAP8L	A-kinase anchor protein 8-like	40	3.06828	0.228872
AKAP8__O43823	O43823	AKAP8	A-kinase anchor protein 8	27	2.61925	0.166916
AKAP9__Q99996	Q99996	AKAP9	A-kinase anchor protein 9	119	3.7194	0.19859
AKIRIN2__Q53H80	Q53H80	AKIRIN2	Akirin-2	5	2.73148	-0.483373
AKR1A1__P14550	P14550	AKR1A1	Aldo-keto reductase family 1 member A1	65	3.85492	0.218675
AKR1B10__O60218	O60218	AKR1B10	Aldo-keto reductase family 1 member B10	22	1.12309	-0.0809022
AKR1B15__C9JRZ8	C9JRZ8	AKR1B15	Aldo-keto reductase family 1 member B15	12	2.28309	0.229174
AKR1B1__P15121	P15121	AKR1B1	Aldo-keto reductase family 1 member B1	130	3.92332	0.282172
AKR1C1__Q04828	Q04828	AKR1C1	Aldo-keto reductase family 1 member C1	6	1.60459	0.307943
AKR1C2__P52895	P52895	AKR1C2	Aldo-keto reductase family 1 member C2	42	3.04941	0.306896
AKR1C3__P42330	P42330	AKR1C3	Aldo-keto reductase family 1 member C3	59	5.46517	0.236594
AKR1E2__Q96JD6	Q96JD6	AKR1E2	1,5-anhydro-D-fructose reductase	1	0.988586	0.202782
AKR7A2__O43488	O43488	AKR7A2	Aflatoxin B1 aldehyde reductase member 2	45	2.07285	0.109061
AKT1S1__Q96B36	Q96B36	AKT1S1	Proline-rich AKT1 substrate 1	14	1.34051	-0.137597
AKT1__P31749	P31749	AKT1	RAC-alpha serine/threonine-protein kinase	16	2.25665	0.159537
AKT2__P31751	P31751	AKT2	RAC-beta serine/threonine-protein kinase	30	2.80086	-0.0599708
ALAD__P13716	P13716	ALAD	Delta-aminolevulinic acid dehydratase	6	0.598248	-0.0362908
ALAS1__P13196	P13196	ALAS1	5-aminolevulinate synthase, nonspecific, mitochondrial	6	1.62576	0.125229
ALCAM__Q13740	Q13740	ALCAM	CD166 antigen	72	0.561601	-0.0619555
ALDH16A1__Q8IZ83	Q8IZ83	ALDH16A1	Aldehyde dehydrogenase family 16 member A1	33	0.322296	-0.0175033
ALDH18A1__P54886	P54886	ALDH18A1	Delta-1-pyrroline-5-carboxylate synthase	96	2.86758	-0.266068
ALDH1A2__O94788	O94788	ALDH1A2	Retinal dehydrogenase 2	11	7.34416	1.34497
ALDH1A3__P47895	P47895	ALDH1A3	Aldehyde dehydrogenase family 1 member A3	70	5.81973	2.39116
ALDH1B1__P30837	P30837	ALDH1B1	Aldehyde dehydrogenase X, mitochondrial	44	2.17695	-0.212392
ALDH1L2__Q3SY69	Q3SY69	ALDH1L2	Mitochondrial 10-formyltetrahydrofolate dehydrogenase	7	2.00639	-0.309398
ALDH2__P05091	P05091	ALDH2	Aldehyde dehydrogenase, mitochondrial	57	2.30827	-0.245527
ALDH3A1__P30838	P30838	ALDH3A1	Aldehyde dehydrogenase, dimeric NADP-preferring	24	3.69196	1.1365
ALDH3A2__P51648	P51648	ALDH3A2	Aldehyde dehydrogenase family 3 member A2	35	4.30565	-0.32333
ALDH3B1__P43353	P43353	ALDH3B1	Aldehyde dehydrogenase family 3 member B1	18	4.58188	-0.511
ALDH4A1__P30038	P30038	ALDH4A1	Delta-1-pyrroline-5-carboxylate dehydrogenase, mitochondrial	38	1.6003	-0.135415
ALDH5A1__P51649	P51649	ALDH5A1	Succinate-semialdehyde dehydrogenase, mitochondrial	8	2.28815	-0.284158
ALDH6A1__Q02252	Q02252	ALDH6A1	Methylmalonate-semialdehyde dehydrogenase [acylating], mitochondrial	69	0.158037	0.0182699
ALDH7A1__P49419_2	P49419-2	ALDH7A1	Isoform of P49419, Isoform 2 of Alpha-aminoadipic semialdehyde dehydrogenase	69	3.08006	-0.228408
ALDH9A1__P49189	P49189	ALDH9A1	4-trimethylaminobutyraldehyde dehydrogenase	73	0.429886	-0.00953505
ALDOA__P04075	P04075	ALDOA	Fructose-bisphosphate aldolase A	184	0.644451	0.0549545
ALDOC__P09972	P09972	ALDOC	Fructose-bisphosphate aldolase C	85	2.51578	0.0944608
ALG11__Q2TAA5	Q2TAA5	ALG11	GDP-Man:Man(3)GlcNAc(2)-PP-Dol alpha-1,2-mannosyltransferase	10	0.223008	0.0145458
ALG12__Q9BV10	Q9BV10	ALG12	Dol-P-Man:Man(7)GlcNAc(2)-PP-Dol alpha-1,6-mannosyltransferase	1	1.60524	-0.206653
ALG13__Q9NP73	Q9NP73	ALG13	Putative bifunctional UDP-N-acetylglucosamine transferase and deubiquitinase ALG13	10	0.548665	0.0561651
ALG13__Q9NP73_2	Q9NP73-2	ALG13_1	Isoform of Q9NP73, Isoform 2 of Putative bifunctional UDP-N-acetylglucosamine transferase and deubiquitinase ALG13	1	1.21483	-0.178282
ALG1__Q9BT22	Q9BT22	ALG1	Chitobiosyldiphosphodolichol beta-mannosyltransferase	12	1.74642	-0.230432
ALG2__Q9H553	Q9H553	ALG2	Alpha-1,3/1,6-mannosyltransferase ALG2	18	2.25317	0.0847525
ALG3__Q92685	Q92685	ALG3	Dol-P-Man:Man(5)GlcNAc(2)-PP-Dol alpha-1,3-mannosyltransferase	6	1.89081	-0.232888
ALG5__Q9Y673	Q9Y673	ALG5	Dolichyl-phosphate beta-glucosyltransferase	22	0.885986	-0.0648173
ALG8__Q9BVK2	Q9BVK2	ALG8	Probable dolichyl pyrophosphate Glc1Man9GlcNAc2 alpha-1,3-glucosyltransferase	4	1.6968	-0.23756
ALG9__Q9H6U8	Q9H6U8	ALG9	Alpha-1,2-mannosyltransferase ALG9	10	2.18456	-0.16183
ALKBH1__Q13686	Q13686	ALKBH1	Nucleic acid dioxygenase ALKBH1	6	0.261159	0.0286231
ALKBH3__Q96Q83	Q96Q83	ALKBH3	Alpha-ketoglutarate-dependent dioxygenase alkB homolog 3	3	1.81171	-0.284289
ALKBH4__Q9NXW9	Q9NXW9	ALKBH4	Alpha-ketoglutarate-dependent dioxygenase alkB homolog 4	8	1.15883	-0.0516252
ALKBH5__Q6P6C2	Q6P6C2	ALKBH5	RNA demethylase ALKBH5	17	2.62441	0.189823
ALKBH6__Q3KRA9	Q3KRA9	ALKBH6	Alpha-ketoglutarate-dependent dioxygenase alkB homolog 6	3	0.114707	0.0228763
ALKBH7__Q9BT30	Q9BT30	ALKBH7	Alpha-ketoglutarate-dependent dioxygenase alkB homolog 7, mitochondrial	2	2.12526	-0.206841
ALKBH8__Q96BT7	Q96BT7	ALKBH8	Alkylated DNA repair protein alkB homolog 8	5	0.549715	-0.060954
ALMS1__Q8TCU4	Q8TCU4	ALMS1	Alstrom syndrome protein 1	6	0.449438	-0.0405157
ALPK1__Q96QP1	Q96QP1	ALPK1	Alpha-protein kinase 1	1	0.150122	-0.0336867
ALPK3__Q96L96	Q96L96	ALPK3	Alpha-protein kinase 3	3	1.56969	-0.0590168
ALS2CL__Q60I27	Q60I27	ALS2CL	ALS2 C-terminal-like protein	1	0.436394	0.428946
ALS2__Q96Q42	Q96Q42	ALS2	Alsin	2	0.22447	0.0346553
ALYREF__Q86V81	Q86V81	ALYREF	THO complex subunit 4	61	0.0705543	-0.014255
AMBRA1__Q9C0C7	Q9C0C7	AMBRA1	Activating molecule in BECN1-regulated autophagy protein 1	12	0.964838	0.0609188
AMD1__P17707	P17707	AMD1	S-adenosylmethionine decarboxylase proenzyme	6	1.77898	-0.232654
AMDHD2__Q9Y303	Q9Y303	AMDHD2	N-acetylglucosamine-6-phosphate deacetylase	4	2.03534	-0.117352
AMFR__Q9UKV5	Q9UKV5	AMFR	E3 ubiquitin-protein ligase AMFR	10	2.65165	-0.225459
AMIGO2__Q86SJ2	Q86SJ2	AMIGO2	Amphoterin-induced protein 2	2	0.751289	-0.199745
AMMECR1L__Q6DCA0	Q6DCA0	AMMECR1L	AMMECR1-like protein	1	0.0959522	-0.0448802
AMMECR1__Q9Y4X0	Q9Y4X0	AMMECR1	AMME syndrome candidate gene 1 protein	9	0.915921	0.0803676
AMOTL1__Q8IY63	Q8IY63	AMOTL1	Angiomotin-like protein 1	1	0.528624	-0.11768
AMOTL2__Q9Y2J4	Q9Y2J4	AMOTL2	Angiomotin-like protein 2	7	0.111003	0.0255299
AMPD2__Q01433	Q01433	AMPD2	AMP deaminase 2	35	3.58214	0.156655
AMPD3__Q01432	Q01432	AMPD3	AMP deaminase 3	4	2.75016	0.522237
AMPH__P49418	P49418	AMPH	Amphiphysin	8	1.71078	-0.0968388
AMZ2__Q86W34	Q86W34	AMZ2	Archaemetzincin-2	4	2.74837	-0.225914
ANAPC10__Q9UM13	Q9UM13	ANAPC10	Anaphase-promoting complex subunit 10	7	1.02359	0.0609333
ANAPC16__Q96DE5	Q96DE5	ANAPC16	Anaphase-promoting complex subunit 16	1	0.729757	-0.152387
ANAPC1__Q9H1A4	Q9H1A4	ANAPC1	Anaphase-promoting complex subunit 1	23	3.55528	-0.107504
ANAPC2__Q9UJX6	Q9UJX6	ANAPC2	Anaphase-promoting complex subunit 2	22	1.72156	-0.094895
ANAPC4__Q9UJX5	Q9UJX5	ANAPC4	Anaphase-promoting complex subunit 4	13	1.14368	-0.0586719
ANAPC5__Q9UJX4	Q9UJX4	ANAPC5	Anaphase-promoting complex subunit 5	22	1.41957	-0.0683706
ANAPC7__Q9UJX3	Q9UJX3	ANAPC7	Anaphase-promoting complex subunit 7	36	3.52171	-0.227644
ANGEL2__Q5VTE6	Q5VTE6	ANGEL2	Protein angel homolog 2	4	0.792779	0.105266
ANGPTL4__Q9BY76	Q9BY76	ANGPTL4	Angiopoietin-related protein 4	3	3.42681	1.49505
ANK1__P16157	P16157	ANK1	Ankyrin-1	4	2.26257	-0.473006
ANK3__Q12955	Q12955	ANK3	Ankyrin-3	4	1.63019	-0.733814
ANKDD1B__A6NHY2	A6NHY2	ANKDD1B	Ankyrin repeat and death domain-containing protein 1B	1	0.71071	0.171597
ANKFY1__Q9P2R3	Q9P2R3	ANKFY1	Rabankyrin-5	54	4.97644	0.151313
ANKHD1__Q8IWZ3_2	Q8IWZ3-2	ANKHD1_1	Isoform of Q8IWZ3, Isoform 2 of Ankyrin repeat and KH domain-containing protein 1	1	0.0165749	-0.00440989
ANKHD1__Q8IWZ3_6	Q8IWZ3-6	ANKHD1	Isoform of Q8IWZ3, Isoform 6 of Ankyrin repeat and KH domain-containing protein 1	51	3.65539	0.082461
ANKH__Q9HCJ1	Q9HCJ1	ANKH	Progressive ankylosis protein homolog	1	1.02419	0.117474
ANKIB1__Q9P2G1	Q9P2G1	ANKIB1	Ankyrin repeat and IBR domain-containing protein 1	6	0.529485	-0.0812932
ANKLE2__Q86XL3	Q86XL3	ANKLE2	Ankyrin repeat and LEM domain-containing protein 2	33	1.96095	0.0966222
ANKMY2__Q8IV38	Q8IV38	ANKMY2	Ankyrin repeat and MYND domain-containing protein 2	13	3.83121	-0.423765
ANKRD11__Q6UB99	Q6UB99	ANKRD11	Ankyrin repeat domain-containing protein 11	11	1.15091	0.138416
ANKRD13A__Q8IZ07	Q8IZ07	ANKRD13A	Ankyrin repeat domain-containing protein 13A	7	2.59213	-0.218043
ANKRD13D__Q6ZTN6	Q6ZTN6	ANKRD13D	Ankyrin repeat domain-containing protein 13D	1	0.204648	0.101011
ANKRD16__Q6P6B7	Q6P6B7	ANKRD16	Ankyrin repeat domain-containing protein 16	2	0.903756	-0.224178
ANKRD17__O75179	O75179	ANKRD17	Ankyrin repeat domain-containing protein 17	51	0.19233	-0.0049968
ANKRD26__A0A6Q8PHI6	A0A6Q8PHI6	ANKRD26_1	Isoform of Q9UPS8, Ankyrin repeat domain-containing protein 26 (Fragment)	1	1.87259	0.496726
ANKRD26__Q9UPS8	Q9UPS8	ANKRD26	Ankyrin repeat domain-containing protein 26	13	0.309955	-0.0255399
ANKRD27__Q96NW4	Q96NW4	ANKRD27	Ankyrin repeat domain-containing protein 27	19	4.5254	-0.198734
ANKRD28__O15084	O15084	ANKRD28	Serine/threonine-protein phosphatase 6 regulatory ankyrin repeat subunit A	19	2.33656	-0.0918351
ANKRD2__Q9GZV1	Q9GZV1	ANKRD2	Ankyrin repeat domain-containing protein 2	1	1.04845	0.218554
ANKRD39__Q53RE8	Q53RE8	ANKRD39	Ankyrin repeat domain-containing protein 39	1	0.383081	-0.0987733
ANKRD44__Q8N8A2	Q8N8A2	ANKRD44	Serine/threonine-protein phosphatase 6 regulatory ankyrin repeat subunit B	5	0.531	-0.0306502
ANKRD46__Q86W74	Q86W74	ANKRD46	Ankyrin repeat domain-containing protein 46	3	0.115116	-0.0168362
ANKRD49__Q8WVL7	Q8WVL7	ANKRD49	Ankyrin repeat domain-containing protein 49	5	0.136734	0.0415106
ANKRD50__Q9ULJ7	Q9ULJ7	ANKRD50	Ankyrin repeat domain-containing protein 50	3	2.67355	-0.134766
ANKRD52__Q8NB46	Q8NB46	ANKRD52	Serine/threonine-protein phosphatase 6 regulatory ankyrin repeat subunit C	8	0.409069	-0.033918
ANKRD54__Q6NXT1	Q6NXT1	ANKRD54	Ankyrin repeat domain-containing protein 54	7	0.00745195	0.00122314
ANKS1A__Q92625	Q92625	ANKS1A	Ankyrin repeat and SAM domain-containing protein 1A	8	0.0863571	0.00888176
ANKS1B__Q7Z6G8	Q7Z6G8	ANKS1B	Ankyrin repeat and sterile alpha motif domain-containing protein 1B	3	3.60772	-0.611703
ANKZF1__Q9H8Y5	Q9H8Y5	ANKZF1	Ankyrin repeat and zinc finger domain-containing protein 1	18	1.22332	0.0479413
ANLN__Q9NQW6	Q9NQW6	ANLN	Anillin	55	4.69522	-0.8481
ANO10__Q9NW15	Q9NW15	ANO10	Anoctamin-10	11	0.767547	-0.0198506
ANO6__Q4KMQ2	Q4KMQ2	ANO6	Anoctamin-6	20	1.48361	-0.0902652
ANO8__Q9HCE9	Q9HCE9	ANO8	Anoctamin-8	1	1.41908	-0.307879
ANP32A__P39687	P39687	ANP32A	Acidic leucine-rich nuclear phosphoprotein 32 family member A	28	4.55773	0.433188
ANP32B__Q92688	Q92688	ANP32B	Acidic leucine-rich nuclear phosphoprotein 32 family member B	55	3.89628	0.237666
ANP32E__Q9BTT0	Q9BTT0	ANP32E	Acidic leucine-rich nuclear phosphoprotein 32 family member E	15	2.23678	0.162436
ANPEP__P15144	P15144	ANPEP	Aminopeptidase N	75	5.52164	0.913924
ANTXR1__Q9H6X2	Q9H6X2	ANTXR1	Anthrax toxin receptor 1	15	0.757453	0.0701989
ANTXR2__P58335_4	P58335-4	ANTXR2	Isoform of P58335, Isoform 4 of Anthrax toxin receptor 2	11	6.0335	1.11244
ANXA11__P50995	P50995	ANXA11	Annexin A11	58	3.91489	0.0968103
ANXA13__P27216	P27216	ANXA13	Annexin A13	2	0.152755	0.015008
ANXA1__P04083	P04083	ANXA1	Annexin A1	150	1.84298	-0.109878
ANXA2__P07355	P07355	ANXA2	Annexin A2	243	2.00575	-0.139779
ANXA3__P12429	P12429	ANXA3	Annexin A3	65	3.85028	0.278876
ANXA4__P09525	P09525	ANXA4	Annexin A4	51	0.141245	0.0118791
ANXA5__P08758	P08758	ANXA5	Annexin A5	160	5.62524	0.314312
ANXA6__E5RK69	E5RK69	ANXA6_1	Isoform of P08133, Annexin	2	0.576295	-0.0483975
ANXA6__P08133	P08133	ANXA6	Annexin A6	144	3.06137	-0.142029
ANXA7__P20073	P20073	ANXA7	Annexin A7	59	2.22432	0.0758987
ANXA8L1__Q5VT79	Q5VT79	ANXA8L1	Annexin A8-like protein 1	25	1.11207	0.109912
ANXA8__P13928	P13928	ANXA8	Annexin A8	1	0.281629	-0.049364
AP1AR__Q63HQ0	Q63HQ0	AP1AR	AP-1 complex-associated regulatory protein	4	2.43705	-0.271626
AP1B1__Q10567	Q10567	AP1B1	AP-1 complex subunit beta-1	113	0.311573	-0.00955806
AP1B1__Q10567_3	Q10567-3	AP1B1_1	Isoform of Q10567, Isoform C of AP-1 complex subunit beta-1	4	1.24862	0.12426
AP1G1__O43747	O43747	AP1G1	AP-1 complex subunit gamma-1	65	0.088095	0.00424518
AP1G2__O75843	O75843	AP1G2	AP-1 complex subunit gamma-like 2	6	1.47059	-0.203756
AP1M1__Q9BXS5	Q9BXS5	AP1M1	AP-1 complex subunit mu-1	46	0.110637	-0.00646675
AP1S1__P61966	P61966	AP1S1	AP-1 complex subunit sigma-1A	13	0.121799	0.0094376
AP1S2__P56377	P56377	AP1S2	AP-1 complex subunit sigma-2	3	0.412867	0.08349
AP1S3__Q96PC3	Q96PC3	AP1S3	AP-1 complex subunit sigma-3	2	2.56395	-0.436726
AP2A1__O95782	O95782	AP2A1	AP-2 complex subunit alpha-1	141	0.820311	-0.0273833
AP2A2__O94973	O94973	AP2A2	AP-2 complex subunit alpha-2	55	0.461621	-0.0126519
AP2B1__P63010	P63010	AP2B1	AP-2 complex subunit beta	86	2.5984	-0.143678
AP2M1__Q96CW1	Q96CW1	AP2M1	AP-2 complex subunit mu	67	2.27221	-0.0672813
AP2S1__P53680	P53680	AP2S1	AP-2 complex subunit sigma	34	1.35007	-0.0271024
AP3B1__O00203	O00203	AP3B1	AP-3 complex subunit beta-1	79	2.62407	0.113408
AP3D1__O14617	O14617	AP3D1	AP-3 complex subunit delta-1	92	1.12434	0.0230523
AP3M1__Q9Y2T2	Q9Y2T2	AP3M1	AP-3 complex subunit mu-1	32	0.316651	0.0299465
AP3M2__P53677	P53677	AP3M2	AP-3 complex subunit mu-2	10	2.59979	0.143147
AP3S1__Q92572	Q92572	AP3S1	AP-3 complex subunit sigma-1	16	0.778086	0.0406443
AP4E1__Q9UPM8	Q9UPM8	AP4E1	AP-4 complex subunit epsilon-1	5	2.35376	-0.0881282
AP4S1__Q9Y587	Q9Y587	AP4S1	AP-4 complex subunit sigma-1	3	0.618744	-0.100487
AP5B1__Q2VPB7	Q2VPB7	AP5B1	AP-5 complex subunit beta-1	3	2.97262	0.345813
AP5M1__Q9H0R1	Q9H0R1	AP5M1	AP-5 complex subunit mu-1	6	2.57771	0.116338
AP5S1__Q9NUS5	Q9NUS5	AP5S1	AP-5 complex subunit sigma-1	2	0.108716	-0.0279805
AP5Z1__O43299	O43299	AP5Z1	AP-5 complex subunit zeta-1	5	0.0394014	-0.00417363
APAF1__O14727	O14727	APAF1	Apoptotic protease-activating factor 1	20	2.2645	0.141126
APBA2__Q99767	Q99767	APBA2	Amyloid-beta A4 precursor protein-binding family A member 2	1	0.0181386	0.00561599
APBA3__O96018	O96018	APBA3	Amyloid-beta A4 precursor protein-binding family A member 3	1	2.81311	0.377417
APBB2__Q92870	Q92870	APBB2	Amyloid beta precursor protein binding family B member 2	6	0.0190524	0.00118353
APC__P25054	P25054	APC	Adenomatous polyposis coli protein	6	1.2501	-0.135248
APEH__P13798	P13798	APEH	Acylamino-acid-releasing enzyme	50	2.47008	0.100541
APEX1__P27695	P27695	APEX1	DNA-(apurinic or apyrimidinic site) endonuclease	54	2.551	0.194411
APEX2__Q9UBZ4	Q9UBZ4	APEX2	DNA-(apurinic or apyrimidinic site) endonuclease 2	3	0.0435641	-0.00625607
APH1A__Q96BI3	Q96BI3	APH1A	Gamma-secretase subunit APH-1A	1	0.0217723	-0.00906005
API5__Q9BZZ5_2	Q9BZZ5-2	API5	Isoform of Q9BZZ5, Isoform 2 of Apoptosis inhibitor 5	45	4.36033	0.201623
APIP__Q96GX9	Q96GX9	APIP	Methylthioribulose-1-phosphate dehydratase	7	2.43573	0.253601
APLP2__Q06481	Q06481	APLP2	Amyloid beta precursor like protein 2	25	2.348	-0.115771
APMAP__Q9HDC9	Q9HDC9	APMAP	Adipocyte plasma membrane-associated protein	52	2.36586	-0.145057
APOA1__P02647	P02647	APOA1	Apolipoprotein A-I	2	0.0749251	-0.0183288
APOBEC3B__Q9UH17	Q9UH17	APOBEC3B	DNA dC->dU-editing enzyme APOBEC-3B	6	3.43971	-0.68121
APOBEC3C__Q9NRW3	Q9NRW3	APOBEC3C	DNA dC->dU-editing enzyme APOBEC-3C	7	0.0553163	-0.00686218
APOB__P04114	P04114	APOB	Apolipoprotein B-100	5	1.96641	-0.35345
APOE__P02649	P02649	APOE	Apolipoprotein E	3	3.48716	0.579011
APOL1__O14791	O14791	APOL1	Apolipoprotein L1	6	3.98157	0.484911
APOL2__J3KQL8	J3KQL8	APOL2	Isoform of Q9BQE5, Apolipoprotein L2	19	1.22692	-0.0949039
APOL3__O95236	O95236	APOL3	Apolipoprotein L3	1	2.03637	-0.639166
APOOL__Q6UXV4	Q6UXV4	APOOL	MICOS complex subunit MIC27	16	1.69854	-0.14609
APOO__Q9BUR5	Q9BUR5	APOO	MICOS complex subunit MIC26	5	1.46295	-0.202868
APPBP2__Q92624	Q92624	APPBP2	Amyloid protein-binding protein 2	3	0.153994	-0.0234752
APPL1__Q9UKG1	Q9UKG1	APPL1	DCC-interacting protein 13-alpha	23	3.79149	-0.131958
APPL2__Q8NEU8	Q8NEU8	APPL2	DCC-interacting protein 13-beta	21	6.76826	0.763785
APP__P05067	P05067	APP	Amyloid-beta precursor protein	46	1.76208	0.113323
APRT__P07741	P07741	APRT	Adenine phosphoribosyltransferase	25	0.0479369	0.00249881
APTX__Q7Z2E3	Q7Z2E3	APTX	Aprataxin	8	2.71389	0.155732
AQR__O60306	O60306	AQR	RNA helicase aquarius	62	1.64291	0.0474471
ARAF__P10398	P10398	ARAF	Serine/threonine-protein kinase A-Raf	14	4.91644	0.16506
ARAP1__Q96P48	Q96P48	ARAP1	Arf-GAP with Rho-GAP domain, ANK repeat and PH domain-containing protein 1	33	3.38976	-0.126744
ARAP3__Q8WWN8	Q8WWN8	ARAP3	Arf-GAP with Rho-GAP domain, ANK repeat and PH domain-containing protein 3	7	0.4308	-0.0324862
ARCN1__P48444	P48444	ARCN1	Coatomer subunit delta	97	4.10034	0.133738
ARF3__P61204	P61204	ARF3	ADP-ribosylation factor 3	74	1.67053	0.074204
ARF4__P18085	P18085	ARF4	ADP-ribosylation factor 4	34	5.09094	0.306088
ARF5__P84085	P84085	ARF5	ADP-ribosylation factor 5	17	0.774751	0.0343753
ARF6__P62330	P62330	ARF6	ADP-ribosylation factor 6	24	1.73001	-0.0945981
ARFGAP1__Q8N6T3	Q8N6T3	ARFGAP1	ADP-ribosylation factor GTPase-activating protein 1	49	3.48218	0.264388
ARFGAP2__Q8N6H7	Q8N6H7	ARFGAP2	ADP-ribosylation factor GTPase-activating protein 2	25	1.008	0.026718
ARFGAP3__H0Y6A0	H0Y6A0	ARFGAP3_1	Isoform of Q9NP61, ADP-ribosylation factor GTPase-activating protein 3 (Fragment)	1	2.95541	1.10478
ARFGAP3__Q9NP61	Q9NP61	ARFGAP3	ADP-ribosylation factor GTPase-activating protein 3	23	5.4194	0.812753
ARFGEF1__Q9Y6D6	Q9Y6D6	ARFGEF1	Brefeldin A-inhibited guanine nucleotide-exchange protein 1	43	2.13973	0.0256268
ARFGEF2__Q9Y6D5	Q9Y6D5	ARFGEF2	Brefeldin A-inhibited guanine nucleotide-exchange protein 2	22	0.341108	0.0563403
ARFIP1__P53367	P53367	ARFIP1_1	Arfaptin-1	23	3.10596	0.365724
ARFIP1__P53367_2	P53367-2	ARFIP1	Isoform of P53367, Isoform A of Arfaptin-1	1	3.79168	0.536575
ARFIP2__P53365	P53365	ARFIP2	Arfaptin-2	8	3.07568	0.309875
ARFRP1__Q13795	Q13795	ARFRP1	ADP-ribosylation factor-related protein 1	14	2.24066	-0.17999
ARG2__P78540	P78540	ARG2	Arginase-2, mitochondrial	11	0.83248	-0.0742809
ARGLU1__Q9NWB6	Q9NWB6	ARGLU1	Arginine and glutamate-rich protein 1	14	2.6308	0.16955
ARHGAP10__A1A4S6	A1A4S6	ARHGAP10	Rho GTPase-activating protein 10	10	1.56606	-0.0975343
ARHGAP12__Q8IWW6	Q8IWW6	ARHGAP12	Rho GTPase-activating protein 12	20	1.27582	0.053703
ARHGAP17__Q68EM7	Q68EM7	ARHGAP17	Rho GTPase-activating protein 17	19	0.61926	-0.0344445
ARHGAP18__Q8N392	Q8N392	ARHGAP18	Rho GTPase-activating protein 18	17	3.19312	-0.263363
ARHGAP1__Q07960	Q07960	ARHGAP1	Rho GTPase-activating protein 1	35	1.05302	-0.0491908
ARHGAP21__Q5T5U3	Q5T5U3	ARHGAP21	Rho GTPase-activating protein 21	14	3.04868	-0.183766
ARHGAP22__Q7Z5H3	Q7Z5H3	ARHGAP22	Rho GTPase-activating protein 22	1	1.20049	-0.559206
ARHGAP23__Q9P227	Q9P227	ARHGAP23	Rho GTPase-activating protein 23	6	3.14093	-0.155828
ARHGAP24__Q8N264	Q8N264	ARHGAP24	Rho GTPase-activating protein 24	1	0.644528	0.0404813
ARHGAP26__Q9UNA1	Q9UNA1	ARHGAP26	Rho GTPase-activating protein 26	9	0.125252	0.118909
ARHGAP27__Q6ZUM4	Q6ZUM4	ARHGAP27	Rho GTPase-activating protein 27	7	0.494714	-0.0481643
ARHGAP29__Q52LW3	Q52LW3	ARHGAP29	Rho GTPase-activating protein 29	11	2.21205	-0.171498
ARHGAP31__Q2M1Z3	Q2M1Z3	ARHGAP31	Rho GTPase-activating protein 31	13	3.12651	-0.350545
ARHGAP32__A7KAX9	A7KAX9	ARHGAP32	Rho GTPase-activating protein 32	3	3.18078	-0.472621
ARHGAP35__Q9NRY4	Q9NRY4	ARHGAP35	Rho GTPase-activating protein 35	68	6.0187	0.490573
ARHGAP42__A6NI28	A6NI28	ARHGAP42	Rho GTPase-activating protein 42	7	1.83569	-0.0836317
ARHGAP45__Q92619	Q92619	ARHGAP45	Rho GTPase-activating protein 45	11	0.982095	0.0506007
ARHGAP4__P98171	P98171	ARHGAP4	Rho GTPase-activating protein 4	4	0.00188475	0.000264573
ARHGAP5__Q13017	Q13017	ARHGAP5	Rho GTPase-activating protein 5	50	3.48926	-0.133796
ARHGDIA__P52565	P52565	ARHGDIA	Rho GDP-dissociation inhibitor 1	44	1.15479	0.0590719
ARHGEF10__O15013	O15013	ARHGEF10	Rho guanine nucleotide exchange factor 10	19	0.245409	-0.0298513
ARHGEF11__O15085	O15085	ARHGEF11	Rho guanine nucleotide exchange factor 11	12	4.04897	0.272378
ARHGEF12__Q9NZN5_2	Q9NZN5-2	ARHGEF12	Isoform of Q9NZN5, Isoform 2 of Rho guanine nucleotide exchange factor 12	31	1.84114	0.0412276
ARHGEF16__Q5VV41	Q5VV41	ARHGEF16	Rho guanine nucleotide exchange factor 16	13	5.04423	0.911111
ARHGEF17__Q96PE2	Q96PE2	ARHGEF17	Rho guanine nucleotide exchange factor 17	14	3.06057	-0.228876
ARHGEF18__Q6ZSZ5	Q6ZSZ5	ARHGEF18	Rho guanine nucleotide exchange factor 18	25	3.15905	0.121335
ARHGEF1__Q92888	Q92888	ARHGEF1	Rho guanine nucleotide exchange factor 1	71	2.42594	0.0546092
ARHGEF26__Q96DR7	Q96DR7	ARHGEF26	Rho guanine nucleotide exchange factor 26	6	2.80183	-0.153305
ARHGEF28__Q8N1W1	Q8N1W1	ARHGEF28	Rho guanine nucleotide exchange factor 28	5	2.84412	-0.228188
ARHGEF2__Q92974	Q92974	ARHGEF2	Rho guanine nucleotide exchange factor 2	79	0.208639	0.0160912
ARHGEF2__V9GYF0	V9GYF0	ARHGEF2_1	Isoform of Q92974, Rho guanine nucleotide exchange factor 2 (Fragment)	2	0.327095	-0.0499292
ARHGEF3__Q9NR81	Q9NR81	ARHGEF3	Rho guanine nucleotide exchange factor 3	1	0.496728	-0.132651
ARHGEF40__Q8TER5	Q8TER5	ARHGEF40	Rho guanine nucleotide exchange factor 40	15	3.04253	-0.284987
ARHGEF5__A0A2R8YF49	A0A2R8YF49	ARHGEF5	Isoform of Q12774, Rho guanine nucleotide exchange factor 5	19	1.39634	-0.0881641
ARHGEF6__Q15052	Q15052	ARHGEF6	Rho guanine nucleotide exchange factor 6	11	2.0757	-0.138298
ARHGEF7__Q14155_5	Q14155-5	ARHGEF7	Isoform of Q14155, Isoform 5 of Rho guanine nucleotide exchange factor 7	21	0.745545	0.027637
ARID1A__O14497	O14497	ARID1A	AT-rich interactive domain-containing protein 1A	60	2.77984	-0.176926
ARID1B__Q8NFD5	Q8NFD5	ARID1B	AT-rich interactive domain-containing protein 1B	23	0.0617835	-0.00619201
ARID2__Q68CP9	Q68CP9	ARID2	AT-rich interactive domain-containing protein 2	24	3.20317	-0.114922
ARID4A__P29374	P29374	ARID4A	AT-rich interactive domain-containing protein 4A	19	1.7215	-0.0576814
ARID4B__Q4LE39	Q4LE39	ARID4B	AT-rich interactive domain-containing protein 4B	31	2.27741	0.138013
ARID5B__Q14865	Q14865	ARID5B	AT-rich interactive domain-containing protein 5B	4	2.47052	-0.279757
ARIH1__Q9Y4X5	Q9Y4X5	ARIH1	E3 ubiquitin-protein ligase ARIH1	21	2.91997	0.198751
ARIH2__O95376	O95376	ARIH2	E3 ubiquitin-protein ligase ARIH2	14	0.394014	0.0265249
ARL14EP__Q8N8R7	Q8N8R7	ARL14EP	ARL14 effector protein	7	3.20598	-0.234643
ARL14__Q8N4G2	Q8N4G2	ARL14	ADP-ribosylation factor-like protein 14	1	2.12963	-0.656868
ARL15__Q9NXU5	Q9NXU5	ARL15	ADP-ribosylation factor-like protein 15	2	0.29436	0.0597929
ARL1__P40616	P40616	ARL1	ADP-ribosylation factor-like protein 1	21	2.39921	0.221143
ARL2BP__Q9Y2Y0	Q9Y2Y0	ARL2BP	ADP-ribosylation factor-like protein 2-binding protein	6	0.630236	0.0750464
ARL2__P36404	P36404	ARL2	ADP-ribosylation factor-like protein 2	8	0.518088	-0.060451
ARL3__P36405	P36405	ARL3	ADP-ribosylation factor-like protein 3	17	2.7058	0.192027
ARL4C__P56559	P56559	ARL4C	ADP-ribosylation factor-like protein 4C	1	3.00988	1.21846
ARL5B__Q96KC2	Q96KC2	ARL5B	ADP-ribosylation factor-like protein 5B	4	2.18768	0.32826
ARL6IP1__Q15041	Q15041	ARL6IP1	ADP-ribosylation factor-like protein 6-interacting protein 1	4	4.13917	-0.41985
ARL6IP4__Q66PJ3	Q66PJ3	ARL6IP4	ADP-ribosylation factor-like protein 6-interacting protein 4	8	3.34895	0.26892
ARL6IP5__O75915	O75915	ARL6IP5	PRA1 family protein 3	25	4.33774	-0.521719
ARL6IP6__Q8N6S5	Q8N6S5	ARL6IP6	ADP-ribosylation factor-like protein 6-interacting protein 6	5	1.00161	-0.0811391
ARL6__Q9H0F7	Q9H0F7	ARL6	ADP-ribosylation factor-like protein 6	2	0.902987	0.125017
ARL8A__Q96BM9	Q96BM9	ARL8A	ADP-ribosylation factor-like protein 8A	13	2.90806	0.254895
ARL8B__Q9NVJ2	Q9NVJ2	ARL8B	ADP-ribosylation factor-like protein 8B	10	1.86337	0.212867
ARMC10__Q8N2F6	Q8N2F6	ARMC10	Armadillo repeat-containing protein 10	10	3.21416	-0.280212
ARMC10__Q8N2F6_2	Q8N2F6-2	ARMC10_1	Isoform of Q8N2F6, Isoform 2 of Armadillo repeat-containing protein 10	2	0.61244	-0.163266
ARMC1__Q9NVT9	Q9NVT9	ARMC1	Armadillo repeat-containing protein 1	14	2.20961	-0.17096
ARMC5__Q96C12	Q96C12	ARMC5	Armadillo repeat-containing protein 5	6	0.331505	0.0548551
ARMC6__Q6NXE6	Q6NXE6	ARMC6	Armadillo repeat-containing protein 6	24	3.07182	-0.153762
ARMC7__Q9H6L4	Q9H6L4	ARMC7	Armadillo repeat-containing protein 7	1	0.772297	0.159061
ARMC8__Q8IUR7	Q8IUR7	ARMC8	Armadillo repeat-containing protein 8	29	1.93607	-0.102485
ARMC9__Q7Z3E5	Q7Z3E5	ARMC9	LisH domain-containing protein ARMC9	19	5.63442	0.873014
ARMCX5__Q6P1M9	Q6P1M9	ARMCX5	Armadillo repeat-containing X-linked protein 5	2	0.129185	-0.0611578
ARMH3__Q5T2E6	Q5T2E6	ARMH3	Armadillo-like helical domain-containing protein 3	12	0.290144	0.0240537
ARMT1__Q9H993	Q9H993	ARMT1	Damage-control phosphatase ARMT1	24	4.07399	0.346654
ARNTL2__Q8WYA1	Q8WYA1	ARNTL2	Aryl hydrocarbon receptor nuclear translocator-like protein 2	1	0.386618	-0.0650605
ARNTL__O00327	O00327	ARNTL	Aryl hydrocarbon receptor nuclear translocator-like protein 1	2	1.90202	0.613369
ARNT__P27540	P27540	ARNT	Aryl hydrocarbon receptor nuclear translocator	15	3.61351	0.482412
ARPC1A__Q92747	Q92747	ARPC1A	Actin-related protein 2/3 complex subunit 1A	24	2.10297	0.0638344
ARPC1B__O15143	O15143	ARPC1B	Actin-related protein 2/3 complex subunit 1B	37	1.58878	0.0659203
ARPC2__O15144	O15144	ARPC2	Actin-related protein 2/3 complex subunit 2	70	0.437584	0.00834121
ARPC3__O15145	O15145	ARPC3	Actin-related protein 2/3 complex subunit 3	26	1.41261	0.142706
ARPC4__P59998	P59998	ARPC4	Actin-related protein 2/3 complex subunit 4	27	0.23433	0.0190435
ARPC5L__Q9BPX5	Q9BPX5	ARPC5L	Actin-related protein 2/3 complex subunit 5-like protein	31	1.02538	0.0467927
ARPC5__O15511	O15511	ARPC5	Actin-related protein 2/3 complex subunit 5	32	1.43188	0.0525007
ARPIN__Q7Z6K5_2	Q7Z6K5-2	ARPIN	Isoform of Q7Z6K5, Isoform C15orf38-AP3S2 of Arpin	13	1.06385	0.110378
ARPP19__P56211	P56211	ARPP19	cAMP-regulated phosphoprotein 19	3	0.344455	0.0628867
ARRB1__P49407	P49407	ARRB1	Beta-arrestin-1	11	2.19948	-0.103744
ARRB2__P32121	P32121	ARRB2	Beta-arrestin-2	7	2.88735	0.28832
ARRDC1__Q8N5I2	Q8N5I2	ARRDC1	Arrestin domain-containing protein 1	4	1.74298	-0.115485
ARSA__P15289	P15289	ARSA	Arylsulfatase A	6	1.93136	0.167133
ARSB__P15848	P15848	ARSB	Arylsulfatase B	11	0.326017	-0.0257023
ASAH1__Q13510	Q13510	ASAH1	Acid ceramidase	15	4.96937	0.503158
ASAP1__Q9ULH1	Q9ULH1	ASAP1	Arf-GAP with SH3 domain, ANK repeat and PH domain-containing protein 1	15	0.897968	0.0459768
ASAP2__O43150_2	O43150-2	ASAP2	Isoform of O43150, Isoform 2 of Arf-GAP with SH3 domain, ANK repeat and PH domain-containing protein 2	24	3.07611	0.17097
ASAP3__Q8TDY4	Q8TDY4	ASAP3	Arf-GAP with SH3 domain, ANK repeat and PH domain-containing protein 3	1	0.561598	-0.0645363
ASB13__Q8WXK3	Q8WXK3	ASB13	Ankyrin repeat and SOCS box protein 13	1	0.677887	-0.135546
ASB1__Q9Y576	Q9Y576	ASB1	Ankyrin repeat and SOCS box protein 1	6	3.41805	0.231138
ASB2__Q96Q27	Q96Q27	ASB2	Ankyrin repeat and SOCS box protein 2	1	4.62887	3.94719
ASB3__Q9Y575	Q9Y575	ASB3	Ankyrin repeat and SOCS box protein 3	4	0.167411	0.0508111
ASB6__Q9NWX5	Q9NWX5	ASB6	Ankyrin repeat and SOCS box protein 6	7	1.62811	-0.151546
ASB7__Q9H672	Q9H672	ASB7	Ankyrin repeat and SOCS box protein 7	5	3.55066	0.427392
ASB8__Q9H765	Q9H765	ASB8	Ankyrin repeat and SOCS box protein 8	1	0.181178	-0.065782
ASB9__Q96DX5	Q96DX5	ASB9	Ankyrin repeat and SOCS box protein 9	2	0.131856	-0.0705637
ASCC1__Q8N9N2_2	Q8N9N2-2	ASCC1	Isoform of Q8N9N2, Isoform 2 of Activating signal cointegrator 1 complex subunit 1	16	0.558594	0.0333122
ASCC2__Q9H1I8	Q9H1I8	ASCC2	Activating signal cointegrator 1 complex subunit 2	18	0.435696	-0.015312
ASCC3__Q8N3C0	Q8N3C0	ASCC3	Activating signal cointegrator 1 complex subunit 3	150	0.297491	0.00712954
ASDURF__L0R819	L0R819	ASDURF	ASNSD1 upstream open reading frame protein	9	1.97629	0.253693
ASF1A__Q9Y294	Q9Y294	ASF1A	Histone chaperone ASF1A	11	3.13593	-0.1493
ASF1B__Q9NVP2	Q9NVP2	ASF1B	Histone chaperone ASF1B	7	3.21039	-0.14707
ASH1L__Q9NR48	Q9NR48	ASH1L	Histone-lysine N-methyltransferase ASH1L	16	0.91183	0.0450091
ASH2L__Q9UBL3	Q9UBL3	ASH2L	Set1/Ash2 histone methyltransferase complex subunit ASH2	34	1.74743	0.084936
ASIC1__P78348	P78348	ASIC1	Acid-sensing ion channel 1	1	0.611898	-0.144182
ASL__P04424	P04424	ASL	Argininosuccinate lyase	33	1.29074	0.0566324
ASMTL__O95671	O95671	ASMTL	Probable bifunctional dTTP/UTP pyrophosphatase/methyltransferase protein	17	3.54443	0.201639
ASNSD1__Q9NWL6	Q9NWL6	ASNSD1	Asparagine synthetase domain-containing protein 1	1	1.51426	-0.194976
ASNS__P08243	P08243	ASNS	Asparagine synthetase [glutamine-hydrolyzing]	68	1.08255	0.272736
ASPHD1__Q5U4P2	Q5U4P2	ASPHD1	Aspartate beta-hydroxylase domain-containing protein 1	2	0.523789	0.148982
ASPH__Q12797	Q12797	ASPH	Aspartyl/asparaginyl beta-hydroxylase	100	5.62622	-0.340732
ASPM__Q8IZT6	Q8IZT6	ASPM	Abnormal spindle-like microcephaly-associated protein	20	4.62199	-0.637853
ASPSCR1__Q9BZE9	Q9BZE9	ASPSCR1	Tether containing UBX domain for GLUT4	19	0.108648	-0.00368205
ASRGL1__Q7L266	Q7L266	ASRGL1	Isoaspartyl peptidase/L-asparaginase	9	2.36477	0.389947
ASS1__P00966	P00966	ASS1	Argininosuccinate synthase	38	4.38082	0.628838
ASTE1__Q2TB18	Q2TB18	ASTE1	Protein asteroid homolog 1	4	0.462182	-0.0387828
ASXL1__Q8IXJ9	Q8IXJ9	ASXL1	Polycomb group protein ASXL1	1	0.182736	0.115534
ASXL2__Q76L83	Q76L83	ASXL2	Putative Polycomb group protein ASXL2	4	0.14012	-0.0190345
ATAD1__Q8NBU5	Q8NBU5	ATAD1	Outer mitochondrial transmembrane helix translocase	19	2.36129	-0.245156
ATAD2B__Q9ULI0	Q9ULI0	ATAD2B	ATPase family AAA domain-containing protein 2B	7	1.78394	-0.113237
ATAD2__Q6PL18	Q6PL18	ATAD2	ATPase family AAA domain-containing protein 2	22	3.0056	-0.391608
ATAD3A__Q9NVI7_2	Q9NVI7-2	ATAD3A	Isoform of Q9NVI7, Isoform 2 of ATPase family AAA domain-containing protein 3A	52	3.5179	-0.254096
ATAD3B__Q5T9A4	Q5T9A4	ATAD3B	ATPase family AAA domain-containing protein 3B	93	3.23368	-0.265949
ATAD5__Q96QE3	Q96QE3	ATAD5	ATPase family AAA domain-containing protein 5	8	2.64069	-0.396883
ATAT1__Q5SQI0	Q5SQI0	ATAT1	Alpha-tubulin N-acetyltransferase 1	8	1.01516	-0.223309
ATE1__F5GXE4	F5GXE4	ATE1	Isoform of O95260, Arginyl-tRNA--protein transferase 1	3	0.334569	0.0325311
ATE1__O95260	O95260	ATE1_1	Arginyl-tRNA--protein transferase 1	13	1.90399	0.0781536
ATF1__P18846	P18846	ATF1	Cyclic AMP-dependent transcription factor ATF-1	3	3.3042	0.210347
ATF2__P15336	P15336	ATF2	Cyclic AMP-dependent transcription factor ATF-2	6	0.291138	0.0265112
ATF3__P18847	P18847	ATF3	Cyclic AMP-dependent transcription factor ATF-3	1	3.52791	1.64388
ATF6B__Q99941	Q99941	ATF6B	Cyclic AMP-dependent transcription factor ATF-6 beta	12	4.03174	-0.508933
ATF6__P18850	P18850	ATF6	Cyclic AMP-dependent transcription factor ATF-6 alpha	2	0.733345	-0.204305
ATF7IP__Q6VMQ6	Q6VMQ6	ATF7IP	Activating transcription factor 7-interacting protein 1	21	3.1875	-0.197975
ATF7__P17544	P17544	ATF7	Cyclic AMP-dependent transcription factor ATF-7	11	4.01085	-0.303599
ATG101__Q9BSB4	Q9BSB4	ATG101	Autophagy-related protein 101	6	0.560546	0.0553002
ATG10__Q9H0Y0	Q9H0Y0	ATG10	Ubiquitin-like-conjugating enzyme ATG10	1	0.120784	-0.0345935
ATG12__O94817	O94817	ATG12	Ubiquitin-like protein ATG12	5	0.367974	-0.0201225
ATG13__O75143	O75143	ATG13	Autophagy-related protein 13	9	0.262801	0.0220417
ATG14__Q6ZNE5	Q6ZNE5	ATG14	Beclin 1-associated autophagy-related key regulator	8	3.74394	-0.115373
ATG16L1__Q676U5	Q676U5	ATG16L1	Autophagy-related protein 16-1	13	4.5448	0.516663
ATG2A__Q2TAZ0	Q2TAZ0	ATG2A	Autophagy-related protein 2 homolog A	14	2.08451	0.20498
ATG2B__Q96BY7	Q96BY7	ATG2B	Autophagy-related protein 2 homolog B	19	0.150247	-0.0171532
[truncated: 8,083 more rows]

## Sheet: HCC44 DMSO vs CH223191
	UniprotID	GeneSymbol	Description	NumPeps	neglogPVal	log2FC
[truncated: 8,684 more rows]

[truncated: 13 more sheets: HCC44 DMSO vs CH223191 RBN2397, H838 DMSO vs RBN2397, H838 DMSO vs CH223191, H838 DMSO vs tapinarof, H838 DMSO vs CH223191 RBN2397, H838 DMSO vs tapinarof RBN2397, SKMES1 DMSO vs RBN2397, SKMES1 DMSO vs tapinarof, SKMES1 DMSO vs CH223191, SKMES1 DMSO vs CH223191 RBN2397, SKMES1 DMSO v tapinarof RBN2397, HCC44 WT vs SOCS3 KO, HCC44 SOCS3 KO vs SOCS3 KO RBN]
