# Supplementary material for: CRISPR screens and quantitative proteomics reveal remodeling of the aryl hydrocarbon receptor–driven proteome through PARP7 activity
Source: Proc Natl Acad Sci U S A. 2025 Jun 10;122(24):e2424985122. doi: 10.1073/pnas.2424985122 (PMC12184497; doi:10.1073/pnas.2424985122)
Supplement: Supplementary file 7 — Dataset S06 (XLSX) [file pnas.2424985122.sd06.xlsx]

## Sheet: HCC44 DMSO vs RBN2397
	UniprotID	GeneSymbol	Description	Sequence	NumPeps	neglogPVal	log2FC	Site
AAAS__Q9NRG9__495	Q9NRG9	AAAS__495	Aladin	R.FS#PVLGR.A	2	0.330795	-0.0640858	495
AAAS__Q9NRG9__57	Q9NRG9	AAAS__57	Aladin	K.DPLKT#PGR.L	1	0.565691	-0.09669	57
AAK1__A0A096LP25__1102	A0A096LP25	AAK1__1102	Isoform of Q2M2I8, AP2-associated protein kinase 1	R.HYS#PEDEPSPEAQPIAAYK.I	1	0.701765	0.274248	1102
AAK1__A0A096LP25__875	A0A096LP25	AAK1__875	Isoform of Q2M2I8, AP2-associated protein kinase 1	R.PLLM*ES#EEEDESCRPPPGK.L	1	0.63956	-0.189661	875
AAK1__A0A096LP25__901	A0A096LP25	AAK1__901	Isoform of Q2M2I8, AP2-associated protein kinase 1	K.LGGAVPFAPPEVS#PEQAK.T	2	0.361706	-0.0985521	901
AAK1__Q2M2I8__605	Q2M2I8	AAK1__605	AP2-associated protein kinase 1	K.VQT#TPPPAVQGQK.V	1	0.00401439	-0.00184099	605
AAK1__Q2M2I8__620	Q2M2I8	AAK1__620	AP2-associated protein kinase 1	K.VGSLT#PPSSPK.T	3	1.70644	-0.286811	620
AAK1__Q2M2I8__620;624	Q2M2I8	AAK1__620;624	AP2-associated protein kinase 1	K.VGSLT#PPSS#PK.T	3	1.04336	0.132628	620;624
AAK1__Q2M2I8__637	Q2M2I8	AAK1__637	AP2-associated protein kinase 1	R.ILS#DVTHSAVFGVPASK.S	1	0.222591	-0.046063	637
AAK1__Q2M2I8__846	Q2M2I8	AAK1__846	AP2-associated protein kinase 1	R.LPS#QTESVTSNR.T	1	1.14756	-0.305914	846
AARS1__P49588__399	P49588	AARS1__399	Alanine--tRNA ligase, cytoplasmic	K.IQS#LGDSK.T	1	0.511275	0.180547	399
AASDH__Q4L235__724	Q4L235	AASDH__724	Beta-alanine-activating enzyme	K.GLNS#PVLIGK.S	1	1.66405	0.707597	724
AATF__Q9NY61__203	Q9NY61	AATF__203	Protein AATF	R.AGDRNS#EDDGVVM*TFSSVK.V	2	0.90615	0.218414	203
AATF__Q9NY61__316;320;321	Q9NY61	AATF__316;320;321	Protein AATF	R.YLVDGTKPNAGS#EEIS#S#EDDELVEEK.K	2	1.60401	0.28292	316;320;321
ABCA1__O95477__1296	O95477	ABCA1__1296	Phospholipid-transporting ATPase ABCA1	K.QSCLRPFTEDDAADPNDS#DIDPESR.E	1	0.433964	0.263034	1296
ABCC1__P33527__915	P33527	ABCC1__915	Multidrug resistance-associated protein 1	R.QLS#SSSSYSGDISR.H	2	0.00383258	-0.00110023	915
ABCC1__P33527__915;918;919	P33527	ABCC1__915;918;919	Multidrug resistance-associated protein 1	R.QLS#SSS#S#YSGDISR.H	2	1.80378	-0.286711	915;918;919
ABCC1__P33527__918;921	P33527	ABCC1__918;921	Multidrug resistance-associated protein 1	R.QLSSSS#SYS#GDISR.H	1	0.107918	0.0462179	918;921
ABCC1__P33527__930	P33527	ABCC1__930	Multidrug resistance-associated protein 1	R.HHNS#TAELQK.A	2	0.941746	0.18384	930
ABCC3__O15438__908	O15438	ABCC3__908	ATP-binding cassette sub-family C member 3	R.QLS#ALS#S#DGEGQGRPVPR.R	1	0.342127	0.127034	908
ABCC3__O15438__908;911	O15438	ABCC3__908;911	ATP-binding cassette sub-family C member 3	R.QLS#ALS#SDGEGQGRPVPR.R	1	0.320192	0.0900228	908;911
ABCC3__O15438__908;911;912	O15438	ABCC3__908;911;912	ATP-binding cassette sub-family C member 3	R.QLS#ALS#S#DGEGQGRPVPR.R	2	0.40097	-0.0572974	908;911;912
ABCC3__O15438__908;912	O15438	ABCC3__908;912	ATP-binding cassette sub-family C member 3	R.QLS#ALSS#DGEGQGRPVPR.R	1	0.327107	0.0547367	908;912
ABCC3__O15438__911	O15438	ABCC3__911	ATP-binding cassette sub-family C member 3	R.QLS#ALS#S#DGEGQGRPVPR.R	1	2.20085	0.251097	911
ABCC4__O15439__404	O15439	ABCC4__404	ATP-binding cassette sub-family C member 4	R.QLPS#DGKK.M	1	0.469791	0.100804	404
ABCC4__O15439__646	O15439	ABCC4__646	ATP-binding cassette sub-family C member 4	K.DNEESEQPPVPGT#PTLR.N	2	0.916695	0.138932	646
ABCD3__P28288__40	P28288	ABCD3__40	ATP-binding cassette sub-family D member 3	K.S#GKPPLQNNEK.E	1	0.748719	0.32171	40
ABCE1__P61221__42	P61221	ABCE1__42	ATP-binding cassette sub-family E member 1	K.LCIEVT#PQSK.I	1	0.107527	0.025436	42
ABCF1__Q8NE71__105;108	Q8NE71	ABCF1__105;108	ATP-binding cassette sub-family F member 1	K.LS#VPT#SDEEDEVPAPK.P	1	0.404213	-0.12237	105;108
ABCF1__Q8NE71__105;108;109	Q8NE71	ABCF1__105;108;109	ATP-binding cassette sub-family F member 1	K.KLS#VPT#S#DEEDEVPAPK.P	1	0.0357787	0.0169065	105;108;109
ABCF1__Q8NE71__105;109	Q8NE71	ABCF1__105;109	ATP-binding cassette sub-family F member 1	K.KLS#VPTS#DEEDEVPAPK.P	1	0.220749	-0.139239	105;109
ABCF1__Q8NE71__108	Q8NE71	ABCF1__108	ATP-binding cassette sub-family F member 1	K.KLS#VPT#S#DEEDEVPAPK.P	1	0.836824	0.556344	108
ABCF1__Q8NE71__108;109	Q8NE71	ABCF1__108;109	ATP-binding cassette sub-family F member 1	K.LSVPT#S#DEEDEVPAPK.P	1	0.239152	0.213355	108;109
ABCF1__Q8NE71__109	Q8NE71	ABCF1__109	ATP-binding cassette sub-family F member 1	K.KLS#VPT#S#DEEDEVPAPK.P	2	0.161202	0.080049	109
ABCF1__Q8NE71__166	Q8NE71	ABCF1__166	ATP-binding cassette sub-family F member 1	K.AVS#EEQQPALK.G	2	0.118624	-0.0251682	166
ABCF1__Q8NE71__20;22	Q8NE71	ABCF1__20;22	ATP-binding cassette sub-family F member 1	K.QQPPEPEWIGDGES#TS#PSDK.V	1	0.633679	-0.171385	20;22
ABCF1__Q8NE71__21;22	Q8NE71	ABCF1__21;22	ATP-binding cassette sub-family F member 1	K.QQPPEPEWIGDGEST#S#PSDK.V	1	0.0991238	-0.111585	21;22
ABCF1__Q8NE71__22	Q8NE71	ABCF1__22	ATP-binding cassette sub-family F member 1	K.QQPPEPEWIGDGEST#S#PSDK.V	2	0.0877767	-0.0404698	22
ABCF1__Q8NE71__228	Q8NE71	ABCF1__228	ATP-binding cassette sub-family F member 1	K.KAEQGS#EEEGEGEEEEEEGGESK.A	5	0.102467	0.0372145	228
ABCF3__Q9NUQ8__115	Q9NUQ8	ABCF3__115	ATP-binding cassette sub-family F member 3	K.REQS#STVNAK.K	1	0.894166	-0.220301	115
ABI1__Q8IZP0__183	Q8IZP0	ABI1__183	Abl interactor 1	R.TNPPTQKPPS#PPMSGR.G	2	0.0613521	0.0126609	183
ABI1__Q8IZP0__216	Q8IZP0	ABI1__216	Abl interactor 1	K.TLEPVKPPTVPNDYM*TS#PAR.L	1	0.64557	-0.124004	216
ABI1__Q8IZP0__225	Q8IZP0	ABI1__225	Abl interactor 1	R.LGSQHS#PGR.T	1	0.181552	0.0692627	225
ABI2__Q9NYB9__183	Q9NYB9	ABI2__183	Abl interactor 2	R.TTPPTQKPPS#PPMSGK.G	4	1.0569	-0.143619	183
ABI2__Q9NYB9__227	Q9NYB9	ABI2__227	Abl interactor 2	R.NM*APSQQS#PVR.T	2	0.491225	-0.0778611	227
ABI2__Q9NYB9__368	Q9NYB9	ABI2__368	Abl interactor 2	R.HTPPTIGGS#LPYR.R	1	0.106391	-0.0416647	368
ABL1__P00519__569	P00519	ABL1__569	Tyrosine-protein kinase ABL1	K.GQGESDPLDHEPAVS#PLLPR.K	1	0.494214	0.0878179	569
ABL1__P00519__718	P00519	ABL1__718	Tyrosine-protein kinase ABL1	R.SCS#ASCVPHGAK.D	2	0.267882	-0.0794603	718
ABL1__P00519__804;808	P00519	ABL1__804;808	Tyrosine-protein kinase ABL1	K.DIM*ES#SPGS#SPPNLTPK.P	1	0.891668	0.198577	804;808
ABL2__P42684__620	P42684	ABL2__620	Tyrosine-protein kinase ABL2	R.GAQASSGS#PALPR.K	1	0.672224	0.112386	620
ABL2__P42684__631	P42684	ABL2__631	Tyrosine-protein kinase ABL2	K.S#PSSLLEDAK.E	2	0.076095	-0.01893	631
ABL2__P42684__655	P42684	ABL2__655	Tyrosine-protein kinase ABL2	K.GGFFSS#FM*K.K	1	0.0595769	0.0425826	655
ABL2__P42684__72	P42684	ABL2__72	Tyrosine-protein kinase ABL2	K.TGGSS#PEALHRPYGCDVEPQALNEAIR.W	1	0.239016	-0.298685	72
ABL2__P42684__817;819	P42684	ABL2__817;819	Tyrosine-protein kinase ABL2	R.TVS#TS#SQPEENVDR.A	1	0.130182	0.100532	817;819
ABL2__P42684__819	P42684	ABL2__819	Tyrosine-protein kinase ABL2	R.TVSTS#SQPEENVDR.A	1	1.13944	-0.171782	819
ABL2__P42684__936	P42684	ABL2__936	Tyrosine-protein kinase ABL2	K.VPVLIS#PTLK.H	1	0.713402	-0.145396	936
ABLIM1__O14639__431	O14639	ABLIM1__431	Actin-binding LIM protein 1	R.TLS#PTPS#AEGYQDVR.D	3	0.301776	0.0554131	431
ABLIM1__O14639__452	O14639	ABLIM1__452	Actin-binding LIM protein 1	R.STS#QGSINSPVYSR.H	2	2.00404	-0.304014	452
ABLIM1__O14639__452;455	O14639	ABLIM1__452;455	Actin-binding LIM protein 1	R.STS#QGS#INSPVYSR.H	1	0.49039	-0.25482	452;455
ABLIM1__O14639__455	O14639	ABLIM1__455	Actin-binding LIM protein 1	R.STSQGS#INSPVYSR.H	2	2.23284	-0.410097	455
ABLIM1__O14639__587	O14639	ABLIM1__587	Actin-binding LIM protein 1	R.SS#GREEDDEELLR.R	1	0.184641	-0.0771058	587
ABLIM1__O14639__655	O14639	ABLIM1__655	Actin-binding LIM protein 1	K.TAS#LPGYGR.N	2	1.48227	-0.293273	655
ABLIM1__O14639__706	O14639	ABLIM1__706	Actin-binding LIM protein 1	R.GVS#M*PNMLEPK.I	6	0.281659	-0.0613925	706
ABLIM3__O94929__279	O94929	ABLIM3__279	Actin-binding LIM protein 3	R.TSET#SISPPGSSIGSPNR.V	1	0.300772	0.163662	279
ABLIM3__O94929__372;373	O94929	ABLIM3__372;373	Actin-binding LIM protein 3	R.RAS#S#PGYIDSPTYSR.Q	1	0.863728	-0.285888	372;373
ABLIM3__O94929__373	O94929	ABLIM3__373	Actin-binding LIM protein 3	R.RAS#S#PGYIDSPTYSR.Q	2	0.563779	0.19023	373
ABLIM3__O94929__388	O94929	ABLIM3__388	Actin-binding LIM protein 3	R.QGM*S#PTFSR.S	1	1.3176	0.247275	388
ABLIM3__O94929__503	O94929	ABLIM3__503	Actin-binding LIM protein 3	R.RFS#SGGEEDDFDR.S	1	0.345464	0.06818	503
ABLIM3__O94929__585	O94929	ABLIM3__585	Actin-binding LIM protein 3	K.SAS#LPAYR.R	1	0.0995894	-0.0203572	585
ABRAXAS2__Q15018__280	Q15018	ABRAXAS2__280	BRISC complex subunit Abraxas 2	R.QMPSESLDPAFS#PR.M	2	0.333747	0.101087	280
ACACA__Q13085__2343	Q13085	ACACA__2343	Acetyl-CoA carboxylase 1	R.ILSTM*DS#PST.-	1	0.0934651	-0.0277647	2343
ACACA__Q13085__80	Q13085	ACACA__80	Acetyl-CoA carboxylase 1	R.SSMS#GLHLVK.Q	3	2.40993	-0.232231	80
ACAP2__Q15057__521	Q15057	ACAP2__521	Arf-GAP with coiled-coil, ANK repeat and PH domain-containing protein 2	K.YSISLS#PPEQQK.K	1	0.855675	-0.309892	521
ACAP2__Q15057__775	Q15057	ACAP2__775	Arf-GAP with coiled-coil, ANK repeat and PH domain-containing protein 2	R.FQQDS#QKF.-	1	0.549641	-0.112404	775
ACBD4__Q8NC06__166	Q8NC06	ACBD4__166	Acyl-CoA-binding domain-containing protein 4	K.EPAPPS#PESHSPR.D	1	0.864691	0.443431	166
ACBD5__Q5T8D3__196;200	Q5T8D3	ACBD5__196;200	Acyl-CoA-binding domain-containing protein 5	K.AESSDS#GAES#EEEEAQEEVK.G	1	1.0338	-0.269168	196;200
ACBD5__Q5T8D3__215	Q5T8D3	ACBD5__215	Acyl-CoA-binding domain-containing protein 5	K.GAEQS#DNDKK.M	2	0.154036	-0.0600953	215
ACD__Q96AP0__25	Q96AP0	ACD__25	Adrenocortical dysplasia protein homolog	R.ELILGSETPSS#PR.A	1	0.0148547	0.00811019	25
ACD__Q96AP0__338	Q96AP0	ACD__338	Adrenocortical dysplasia protein homolog	R.TPS#SPLQSCTPSLS#PR.S	2	0.915548	-0.270044	338
ACD__Q96AP0__338;349	Q96AP0	ACD__338;349	Adrenocortical dysplasia protein homolog	R.TPS#SPLQSCTPSLS#PR.S	1	0.201689	0.103621	338;349
ACD__Q96AP0__349	Q96AP0	ACD__349	Adrenocortical dysplasia protein homolog	R.TPS#SPLQSCTPSLS#PR.S	1	0.493181	0.230833	349
ACIN1__Q9UKV3_5__885	Q9UKV3-5	ACIN1__885	Isoform of Q9UKV3, Isoform 4 of Apoptotic chromatin condensation inducer in the nucleus	R.IS#EDETERNGDDGTHDK.G	2	0.547252	0.0966139	885
ACIN1__Q9UKV3__1004	Q9UKV3	ACIN1__1004	Apoptotic chromatin condensation inducer in the nucleus	R.TAQVPS#PPR.G	2	0.817918	0.123001	1004
ACIN1__Q9UKV3__207	Q9UKV3	ACIN1__207	Apoptotic chromatin condensation inducer in the nucleus	K.SS#SISEEK.G	1	0.684574	0.178502	207
ACIN1__Q9UKV3__216	Q9UKV3	ACIN1__216	Apoptotic chromatin condensation inducer in the nucleus	K.GDS#DDEKPR.K	5	1.34318	0.1838	216
ACIN1__Q9UKV3__240	Q9UKV3	ACIN1__240	Apoptotic chromatin condensation inducer in the nucleus	K.LS#EGS#QPAEEEEDQETPSR.N	1	0.632881	0.275521	240
ACIN1__Q9UKV3__240;243	Q9UKV3	ACIN1__240;243	Apoptotic chromatin condensation inducer in the nucleus	K.LS#EGS#QPAEEEEDQETPSR.N	1	0.45942	0.201722	240;243
ACIN1__Q9UKV3__243	Q9UKV3	ACIN1__243	Apoptotic chromatin condensation inducer in the nucleus	K.LS#EGS#QPAEEEEDQETPSR.N	1	0.0972809	0.0510697	243
ACIN1__Q9UKV3__328	Q9UKV3	ACIN1__328	Apoptotic chromatin condensation inducer in the nucleus	K.TRS#QEQEVLER.G	1	2.3858	0.382166	328
ACIN1__Q9UKV3__365	Q9UKV3	ACIN1__365	Apoptotic chromatin condensation inducer in the nucleus	K.TTS#PLEEEEREIK.S	3	1.23096	0.198167	365
ACIN1__Q9UKV3__561	Q9UKV3	ACIN1__561	Apoptotic chromatin condensation inducer in the nucleus	R.RAS#HTLLPSHR.L	2	2.74271	-0.431895	561
ACIN1__Q9UKV3__655;657	Q9UKV3	ACIN1__655;657	Apoptotic chromatin condensation inducer in the nucleus	K.S#LS#PGVSR.D	2	0.290187	0.0895524	655;657
ACIN1__Q9UKV3__657	Q9UKV3	ACIN1__657	Apoptotic chromatin condensation inducer in the nucleus	K.S#LS#PGVSR.D	1	0.705201	0.0945373	657
ACIN1__Q9UKV3__682	Q9UKV3	ACIN1__682	Apoptotic chromatin condensation inducer in the nucleus	K.DPSSGQEVAT#PPVPQLQVCEPK.E	3	0.337213	0.0583054	682
ACIN1__Q9UKV3__710	Q9UKV3	ACIN1__710	Apoptotic chromatin condensation inducer in the nucleus	R.RLS#QPES#AEK.H	2	1.20659	-0.0842247	710
ACIN1__Q9UKV3__710;714	Q9UKV3	ACIN1__710;714	Apoptotic chromatin condensation inducer in the nucleus	R.RLS#QPES#AEK.H	1	0.0987426	-0.0217676	710;714
ACIN1__Q9UKV3__729	Q9UKV3	ACIN1__729	Apoptotic chromatin condensation inducer in the nucleus	R.LQPERGS#PK.K	2	0.206692	0.0418393	729
ACIN1__Q9UKV3__825	Q9UKV3	ACIN1__825	Apoptotic chromatin condensation inducer in the nucleus	R.KIS#VVSATK.G	3	2.06151	-0.570894	825
ACIN1__Q9UKV3__838	Q9UKV3	ACIN1__838	Apoptotic chromatin condensation inducer in the nucleus	K.GVPAGNS#DTEGGQPGRK.R	3	0.741277	0.069704	838
ACIN1__Q9UKV3__863	Q9UKV3	ACIN1__863	Apoptotic chromatin condensation inducer in the nucleus	K.KPS#ISITTESLK.S	1	1.67329	-0.601821	863
ACIN1__Q9UKV3__898	Q9UKV3	ACIN1__898	Apoptotic chromatin condensation inducer in the nucleus	R.IS#EDETERNGDDGTHDK.G	6	0.690526	0.11674	898
ACLY__P53396__447	P53396	ACLY__447	ATP-citrate synthase	R.PIPNQPPTAAHTANFLLNASGSTST#PAPSR.T	1	0.446163	0.136456	447
ACLY__P53396__455	P53396	ACLY__455	ATP-citrate synthase	R.TAS#FSESRADEVAPAK.K	3	0.491938	-0.0714522	455
ACLY__P53396__481	P53396	ACLY__481	ATP-citrate synthase	K.PAM*PQDSVPS#PR.S	5	0.674206	0.0839081	481
ACSL3__O95573__688	O95573	ACSL3__688	Fatty acid CoA ligase Acsl3	R.LSPEPWT#PETGLVTDAFK.L	1	0.0160506	-0.0182142	688
ACSS2__Q9NR19__267	Q9NR19	ACSS2__267	Acetyl-coenzyme A synthetase, cytoplasmic	R.AELGMGDSTSQS#PPIK.R	3	0.34333	-0.0623354	267
ACSS2__Q9NR19__30	Q9NR19	ACSS2__30	Acetyl-coenzyme A synthetase, cytoplasmic	R.SWS#PPPEVSR.S	2	0.313897	0.098969	30
ACTG1__P63261__203	P63261	ACTG1__203	Actin, cytoplasmic 2	R.GYSFTTT#AER.E	1	0.508289	0.0773476	203
ACTG1__P63261__239	P63261	ACTG1__239	Actin, cytoplasmic 2	K.S#YELPDGQVITIGNER.F	1	0.282062	0.199721	239
ACTG1__P63261__323	P63261	ACTG1__323	Actin, cytoplasmic 2	K.EITALAPS#TMK.I	3	0.118936	-0.0332219	323
ACTL6A__O96019__233	O96019	ACTL6A__233	Actin-like protein 6A	R.EGS#PANWK.R	2	0.0720027	-0.0197055	233
ACTN4__O43707__159	O43707	ACTN4__159	Alpha-actinin-4	R.FAIQDIS#VEETSAK.E	1	0.58005	-0.128806	159
ACTN4__O43707__423	O43707	ACTN4__423	Alpha-actinin-4	K.AS#IHEAWTDGK.E	1	0.115365	-0.0787324	423
ADAM10__O14672__719	O14672	ADAM10__719	Disintegrin and metalloproteinase domain-containing protein 10	K.PLPGT#LK.R	2	0.412462	-0.148231	719
ADAM10__O14672__740	O14672	ADAM10__740	Disintegrin and metalloproteinase domain-containing protein 10	R.QRPRES#YQM*GHM*R.R	2	0.158109	-0.0684135	740
ADAM17__P78536__791	P78536	ADAM17__791	Disintegrin and metalloproteinase domain-containing protein 17	K.S#FEDLTDHPVTR.S	1	1.07362	0.326902	791
ADAM9__Q13443__758	Q13443	ADAM9__758	Disintegrin and metalloproteinase domain-containing protein 9	R.HVS#PVT#PPR.E	2	0.1423	0.0274371	758
ADAM9__Q13443__758;761	Q13443	ADAM9__758;761	Disintegrin and metalloproteinase domain-containing protein 9	R.HVS#PVT#PPR.E	2	0.339753	0.069484	758;761
ADARB1__P78563__26	P78563	ADARB1__26	Double-stranded RNA-specific editase 1	R.NLDNVS#PK.D	1	1.5907	0.37497	26
ADAR__P55265__601	P55265	ADAR__601	Double-stranded RNA-specific adenosine deaminase	K.TAESQT#PTPSATSFFSGK.S	2	1.43316	-0.153316	601
ADAR__P55265__614	P55265	ADAR__614	Double-stranded RNA-specific adenosine deaminase	K.S#PVTTLLECM*HK.L	1	0.461389	0.104693	614
ADAR__P55265__825	P55265	ADAR__825	Double-stranded RNA-specific adenosine deaminase	R.S#PEAQPK.T	3	0.407756	0.0762486	825
ADAT1__Q9BUB4__191	Q9BUB4	ADAT1__191	tRNA-specific adenosine deaminase 1	K.CEDPDS#PVTK.K	2	0.139572	0.0440085	191
ADAT1__Q9BUB4__227	Q9BUB4	ADAT1__227	tRNA-specific adenosine deaminase 1	K.SGPIS#PGIHSCDLTVEGLATVTR.I	1	0.865155	0.286089	227
ADCY3__O60266__525	O60266	ADCY3__525	Adenylate cyclase type 3	K.SSS#PALIETK.E	2	0.627147	0.152171	525
ADCY6__O43306__54	O43306	ADCY6__54	Adenylate cyclase type 6	R.DAEPPS#PTPAGPPR.C	1	0.265853	0.0959076	54
ADCY6__O43306__576	O43306	ADCY6__576	Adenylate cyclase type 6	R.ANS#M*EGLM*PR.W	1	0.182215	-0.0323246	576
ADCY9__O60503__1257	O60503	ADCY9__1257	Adenylate cyclase type 9	R.VIPQHQLS#ISPDIR.V	2	1.06783	-0.142117	1257
ADD1__P35611__12	P35611	ADD1__12	Alpha-adducin	R.AAVVTS#PPPTTAPHK.E	2	0.814248	0.132107	12
ADD1__P35611__358	P35611	ADD1__358	Alpha-adducin	R.SPGS#PVGEGTGS#PPK.W	2	0.145704	0.0286236	358
ADD1__P35611__358;366	P35611	ADD1__358;366	Alpha-adducin	R.SPGS#PVGEGTGS#PPK.W	1	0.284974	0.0649369	358;366
ADD1__P35611__436	P35611	ADD1__436	Alpha-adducin	K.YSDVEVPASVTGYSFASDGDSGTCSPLRHS#FQK.Q	1	0.19928	0.053761	436
ADD1__P35611__600	P35611	ADD1__600	Alpha-adducin	K.EKS#PPDQPAVPHPPPSTPIK.L	1	0.494035	0.0879536	600
ADD1__P35611__669	P35611	ADD1__669	Alpha-adducin	K.EEEAHRPPS#PTEAPTEASPEPAPDPAPVAEEAAPSAVEEGAAADPGSDGSPGK.S	1	0.536998	0.143966	669
ADD2__P35612__592	P35612	ADD2__592	Beta-adducin	K.ETAPEEPGS#PAK.S	3	0.249521	-0.0547067	592
ADD2__P35612__596;600	P35612	ADD2__596;600	Beta-adducin	K.S#APAS#PVQSPAK.E	1	0.589621	0.23135	596;600
ADD2__P35612__693;697	P35612	ADD2__693;697	Beta-adducin	K.TESVTSGPM*S#PEGS#PSK.S	1	0.275226	-0.132228	693;697
ADD3__Q9UEY8__442	Q9UEY8	ADD3__442	Gamma-adducin	R.WLNS#PNTYM*K.V	1	0.0281593	0.0153992	442
ADD3__Q9UEY8__481	Q9UEY8	ADD3__481	Gamma-adducin	K.VSGGT#PIK.I	1	0.0206475	-0.00858456	481
ADD3__Q9UEY8__673	Q9UEY8	ADD3__673	Gamma-adducin	K.IEEVLS#PEGS#PSK.S	1	1.22825	-0.344523	673
ADD3__Q9UEY8__673;677	Q9UEY8	ADD3__673;677	Gamma-adducin	K.IEEVLS#PEGS#PSK.S	5	1.06479	0.150052	673;677
ADD3__Q9UEY8__673;677;681	Q9UEY8	ADD3__673;677;681	Gamma-adducin	K.IEEVLS#PEGS#PSKS#PSK.K	1	0.268322	0.120414	673;677;681
ADD3__Q9UEY8__677	Q9UEY8	ADD3__677	Gamma-adducin	K.IEEVLS#PEGS#PSKS#PSK.K	2	0.953476	0.237013	677
ADD3__Q9UEY8__681	Q9UEY8	ADD3__681	Gamma-adducin	K.IEEVLS#PEGS#PSKS#PSK.K	2	1.62455	0.191102	681
ADGRG6__Q86SQ4__1163	Q86SQ4	ADGRG6__1163	Adhesion G-protein coupled receptor G6	K.SLSS#SSIGSNSTYLTSK.S	1	0.808371	-0.222392	1163
ADGRG6__Q86SQ4__1181	Q86SQ4	ADGRG6__1181	Adhesion G-protein coupled receptor G6	K.SSS#TTYFK.R	1	0.326358	-0.17504	1181
ADGRL2__O95490__1334	O95490	ADGRL2__1334	Adhesion G protein-coupled receptor L2	R.THS#LLYQPQK.K	1	0.00395524	0.00114273	1334
ADGRL2__O95490__1430	O95490	ADGRL2__1430	Adhesion G protein-coupled receptor L2	R.GNS#DGYIIPINK.E	2	1.19949	0.190935	1430
ADIPOQ__Q15848__61	Q15848	ADIPOQ__61	Adiponectin	R.DGT#PGEK.G	1	0.858152	0.306712	61
ADNP__Q9H2P0__409	Q9H2P0	ADNP__409	Activity-dependent neuroprotector homeobox protein	K.S#PSLSQSQASR.V	1	0.205573	0.0717406	409
ADNP__Q9H2P0__608	Q9H2P0	ADNP__608	Activity-dependent neuroprotector homeobox protein	K.SS#PQAAVPYK.K	1	0.122054	0.0688019	608
ADNP__Q9H2P0__709	Q9H2P0	ADNP__709	Activity-dependent neuroprotector homeobox protein	R.LNQS#PSLAPVK.R	1	0.389362	0.230108	709
ADNP__Q9H2P0__921	Q9H2P0	ADNP__921	Activity-dependent neuroprotector homeobox protein	K.VIPEDAS#ES#EEK.L	2	0.69232	0.178127	921
ADNP__Q9H2P0__923	Q9H2P0	ADNP__923	Activity-dependent neuroprotector homeobox protein	K.VIPEDAS#ES#EEK.L	1	0.442102	0.261638	923
ADNP__Q9H2P0__953	Q9H2P0	ADNP__953	Activity-dependent neuroprotector homeobox protein	K.LM*HNAS#DS#EVDQDDVVEWK.D	3	1.51956	0.200699	953
ADNP__Q9H2P0__953;955	Q9H2P0	ADNP__953;955	Activity-dependent neuroprotector homeobox protein	K.LM*HNAS#DS#EVDQDDVVEWK.D	2	0.340088	0.0904088	953;955
ADNP__Q9H2P0__970;978	Q9H2P0	ADNP__970;978	Activity-dependent neuroprotector homeobox protein	K.DGAS#PSESGPGS#QQVSDFEDNTCEM*K.P	3	1.45998	0.265086	970;978
ADRM1__Q16186__217	Q16186	ADRM1__217	Proteasomal ubiquitin receptor ADRM1	R.SQSAAVT#PSSTTSSTR.A	1	0.00678499	-0.00463517	217
ADRM1__Q16186__405	Q16186	ADRM1__405	Proteasomal ubiquitin receptor ADRM1	K.DEEEDMS#LD.-	2	0.68447	0.162341	405
AEBP2__Q6ZN18__206	Q6ZN18	AEBP2__206	Zinc finger protein AEBP2	R.RGS#LEMSSDGEPLSR.M	4	0.354681	0.046701	206
AEBP2__Q6ZN18__24	Q6ZN18	AEBP2__24	Zinc finger protein AEBP2	R.LSPLPPGS#PGSAAR.G	1	0.0691601	-0.0204323	24
AFAP1L1__Q8TED9__329	Q8TED9	AFAP1L1__329	Actin filament-associated protein 1-like 1	R.EVSKPVGGAEGVEVPRS#PVLLCK.L	1	0.522679	0.201112	329
AFAP1L1__Q8TED9__747	Q8TED9	AFAP1L1__747	Actin filament-associated protein 1-like 1	K.RSPS#IVASNQGR.V	2	0.128668	-0.0521367	747
AFAP1L2__Q8N4X5__165	Q8N4X5	AFAP1L2__165	Actin filament-associated protein 1-like 2	K.SAPYQWPS#PEAGIELM*R.D	1	0.117961	0.0681841	165
AFAP1L2__Q8N4X5__344	Q8N4X5	AFAP1L2__344	Actin filament-associated protein 1-like 2	K.S#TSLEPVER.S	1	1.43927	-0.259963	344
AFAP1L2__Q8N4X5__484	Q8N4X5	AFAP1L2__484	Actin filament-associated protein 1-like 2	R.KFS#EPNTYIDGLPSQDR.Q	2	2.11546	-0.498704	484
AFAP1L2__Q8N4X5__541	Q8N4X5	AFAP1L2__541	Actin filament-associated protein 1-like 2	R.VYLDLT#PVK.S	1	0.231578	-0.0691813	541
AFAP1__Q8N556__265	Q8N556	AFAP1__265	Actin filament-associated protein 1	K.EAYSGCSGPVDSECPPPPSS#PVHK.A	1	0.197234	-0.0771406	265
AFAP1__Q8N556__283	Q8N556	AFAP1__283	Actin filament-associated protein 1	K.LSSERPSS#DGEGVVENGITTCNGK.E	1	1.77329	0.649611	283
AFAP1__Q8N556__341;342	Q8N556	AFAP1__341;342	Actin filament-associated protein 1	K.KKPSTDEQT#S#SAEEDVPTCGYLNVLSNSR.W	1	0.582086	0.227608	341;342
AFAP1__Q8N556__546	Q8N556	AFAP1__546	Actin filament-associated protein 1	R.T#GSNAAQYK.Y	1	0.945013	0.27846	546
AFAP1__Q8N556__548	Q8N556	AFAP1__548	Actin filament-associated protein 1	R.TGS#NAAQYK.Y	1	0.613484	0.24657	548
AFAP1__Q8N556__668	Q8N556	AFAP1__668	Actin filament-associated protein 1	K.SGTSSPQS#PVFR.H	2	1.82027	0.339724	668
AFDN__P55196__1083	P55196	AFDN__1083	Afadin	R.TSS#VVTLEVAK.Q	2	1.41072	0.179677	1083
AFDN__P55196__1107	P55196	AFDN__1107	Afadin	K.QGAIYHGLATLLNQPS#PMM*QR.I	4	1.65339	0.148615	1107
AFDN__P55196__1173;1182	P55196	AFDN__1173;1182	Afadin	R.SS#PNVANQPPS#PGGK.S	2	0.139129	0.0364031	1173;1182
AFDN__P55196__1182	P55196	AFDN__1182	Afadin	R.SS#PNVANQPPS#PGGK.S	2	1.52053	0.0975255	1182
AFDN__P55196__1211	P55196	AFDN__1211	Afadin	K.ITSVSTGNLCTEEQT#PPPRPEAYPIPTQTYTR.E	2	0.119444	0.0847037	1211
AFDN__P55196__1232	P55196	AFDN__1232	Afadin	R.EYFT#FPASK.S	2	0.198948	-0.0612798	1232
AFDN__P55196__1330	P55196	AFDN__1330	Afadin	K.SVT#PASTLTK.S	1	0.949485	-0.113282	1330
AFDN__P55196__1721	P55196	AFDN__1721	Afadin	K.TQVLS#PDSLFTAK.F	1	0.195743	-0.0843773	1721
AFDN__P55196__1779	P55196	AFDN__1779	Afadin	K.SQDADS#PGSSGAPENLTFK.E	1	0.187673	-0.026275	1779
AFDN__P55196__1799	P55196	AFDN__1799	Afadin	R.LFS#QGQDVSNK.V	2	0.460649	0.0906032	1799
AFDN__P55196__216	P55196	AFDN__216	Afadin	R.TIS#NPEVVMK.R	3	0.948308	-0.085636	216
AFDN__P55196__424	P55196	AFDN__424	Afadin	R.LQLS#VTEVGTEK.L	1	0.879884	0.291428	424
AFDN__P55196__557	P55196	AFDN__557	Afadin	R.LDS#DRVSSASSTAER.G	2	0.257475	-0.0588937	557
AFF1__P51825__376	P51825	AFF1__376	AF4/FMR2 family member 1	K.EM*THSWPPPLTAIHT#PSTAEPSK.F	2	0.448811	-0.0664575	376
AFF4__Q9UHB7__1043	Q9UHB7	AFF4__1043	AF4/FMR2 family member 4	K.NSYNNSQAPS#PGLGSK.A	1	0.135793	0.0390143	1043
AFF4__Q9UHB7__1055	Q9UHB7	AFF4__1055	AF4/FMR2 family member 4	K.AVGM*PS#PVS#PK.L	2	0.385857	0.0883149	1055
AFF4__Q9UHB7__1055;1058	Q9UHB7	AFF4__1055;1058	AF4/FMR2 family member 4	K.AVGM*PS#PVS#PK.L	1	1.09225	0.413998	1055;1058
AFF4__Q9UHB7__1058	Q9UHB7	AFF4__1058	AF4/FMR2 family member 4	K.AVGM*PS#PVS#PK.L	4	0.507856	0.0807707	1058
AFF4__Q9UHB7__180	Q9UHB7	AFF4__180	AF4/FMR2 family member 4	R.SSS#PGKPQAVSSLNSSHSR.S	1	0.17112	0.0832766	180
AFF4__Q9UHB7__222	Q9UHB7	AFF4__222	AF4/FMR2 family member 4	R.DPDANWDS#PSR.V	1	0.0170891	0.0059873	222
AFF4__Q9UHB7__336	Q9UHB7	AFF4__336	AF4/FMR2 family member 4	K.EM*THSWPPPLTAIHT#PCK.T	2	0.015796	0.0057416	336
AFF4__Q9UHB7__487	Q9UHB7	AFF4__487	AF4/FMR2 family member 4	K.VNPHKVS#PASSVDSNIPSSQGYK.K	1	0.97818	0.117306	487
AFF4__Q9UHB7__487;490;491	Q9UHB7	AFF4__487;490;491	AF4/FMR2 family member 4	K.VNPHKVS#PAS#S#VDSNIPSSQGYK.K	1	0.121892	-0.0322039	487;490;491
AFF4__Q9UHB7__528	Q9UHB7	AFF4__528	AF4/FMR2 family member 4	K.ETSSAT#PGRDSK.T	1	0.126002	-0.0206629	528
AFF4__Q9UHB7__620	Q9UHB7	AFF4__620	AF4/FMR2 family member 4	K.SS#PRPTAEK.K	1	2.1891	0.0991077	620
AFF4__Q9UHB7__674	Q9UHB7	AFF4__674	AF4/FMR2 family member 4	K.YPESNRT#PVKPSSVEEEDSFFR.Q	1	0.178727	0.0730456	674
AFF4__Q9UHB7__680	Q9UHB7	AFF4__680	AF4/FMR2 family member 4	R.TPVKPSS#VEEEDSFFR.Q	1	0.247329	0.0464191	680
AFF4__Q9UHB7__694	Q9UHB7	AFF4__694	AF4/FMR2 family member 4	R.M*FS#PM*EEK.E	6	1.07976	0.173434	694
AFF4__Q9UHB7__703	Q9UHB7	AFF4__703	AF4/FMR2 family member 4	K.ELLS#PLS#EPDDRYPLIVK.I	1	0.289793	0.0658687	703
AFF4__Q9UHB7__703;706	Q9UHB7	AFF4__703;706	AF4/FMR2 family member 4	K.ELLS#PLS#EPDDRYPLIVK.I	1	1.76555	0.217592	703;706
AFF4__Q9UHB7__814	Q9UHB7	AFF4__814	AF4/FMR2 family member 4	K.DLLPS#PAGPVPSK.D	1	0.539169	0.124586	814
AFTPH__Q6ULP2__382	Q6ULP2	AFTPH__382	Aftiphilin	K.TSDDEVGS#PK.E	1	0.809672	0.188724	382
AFTPH__Q6ULP2__518	Q6ULP2	AFTPH__518	Aftiphilin	K.SS#GTGTEPVAK.L	1	2.15369	-0.229117	518
AGAP1__Q9UPQ3__521	Q9UPQ3	AGAP1__521	Arf-GAP with GTPase, ANK repeat and PH domain-containing protein 1	K.LDPPPS#PHANRK.K	2	0.225232	0.0969491	521
AGAP2__Q99490__648	Q99490	AGAP2__648	Arf-GAP with GTPase, ANK repeat and PH domain-containing protein 2	R.TS#LFANR.R	1	0.289238	-0.102624	648
AGAP3__Q96P47__538	Q96P47	AGAP3__538	Arf-GAP with GTPase, ANK repeat and PH domain-containing protein 3	K.LDPPPS#PHSNRK.K	2	0.781622	0.0842567	538
AGFG1__P52594__162	P52594	AGFG1__162	Arf-GAP domain and FG repeat-containing protein 1	K.S#LLGDSAPTLHLNK.G	3	1.56061	-0.121047	162
AGFG1__P52594__177;181	P52594	AGFG1__177;181	Arf-GAP domain and FG repeat-containing protein 1	K.GT#PSQS#PVVGR.S	2	0.815528	0.209381	177;181
AGFG1__P52594__181	P52594	AGFG1__181	Arf-GAP domain and FG repeat-containing protein 1	K.GT#PSQS#PVVGR.S	2	1.65717	0.242562	181
AGFG1__P52594__362	P52594	AGFG1__362	Arf-GAP domain and FG repeat-containing protein 1	K.APVGSVVS#VPSQSSASSDK.Y	2	0.4319	-0.154418	362
AGGF1__Q8N302__338	Q8N302	AGGF1__338	Angiogenic factor with G patch and FHA domains 1	K.VTVPTS#GNTIESPLHENISNSTSFK.D	1	1.66714	0.214289	338
AGO2__Q9UKV8__387	Q9UKV8	AGO2__387	Protein argonaute-2	R.SAS#FNTDPYVR.E	1	0.927774	0.201371	387
AGPS__O00116__65	O00116	AGPS__65	Alkyldihydroxyacetonephosphate synthase, peroxisomal	R.AAS#AATAAPTATPAAQESGTIPK.K	1	0.359653	0.197727	65
AGTPBP1__Q9UPW5__1168	Q9UPW5	AGTPBP1__1168	Cytosolic carboxypeptidase 1	K.VTS#PTTYVLDEDEPR.F	1	0.328237	0.113172	1168
AHCTF1__Q8WYP5__1081	Q8WYP5	AHCTF1__1081	Protein ELYS	K.EPINSTTPFNSS#K.I	1	0.105804	0.0548738	1081
AHCTF1__Q8WYP5__1142	Q8WYP5	AHCTF1__1142	Protein ELYS	K.S#PLYLVSR.S	2	0.177405	0.0961993	1142
AHCTF1__Q8WYP5__1218;1222	Q8WYP5	AHCTF1__1218;1222	Protein ELYS	R.STPLASPSPS#PGRS#PQR.L	1	0.0483003	-0.0181722	1218;1222
AHCTF1__Q8WYP5__1222	Q8WYP5	AHCTF1__1222	Protein ELYS	R.STPLASPSPS#PGRS#PQR.L	1	0.391019	0.26837	1222
AHCTF1__Q8WYP5__1232	Q8WYP5	AHCTF1__1232	Protein ELYS	K.ETRIS#FVEEDVHPK.W	2	0.0336327	0.0206079	1232
AHCTF1__Q8WYP5__1257	Q8WYP5	AHCTF1__1257	Protein ELYS	K.LEVFTT#PK.K	1	0.123324	0.0743038	1257
AHCTF1__Q8WYP5__1295;1297	Q8WYP5	AHCTF1__1295;1297	Protein ELYS	K.EHQEM*DEGS#QS#LEK.L	2	0.219814	0.155055	1295;1297
AHCTF1__Q8WYP5__1297	Q8WYP5	AHCTF1__1297	Protein ELYS	K.EHQEM*DEGS#QS#LEK.L	1	0.293435	-0.193703	1297
AHCTF1__Q8WYP5__1369	Q8WYP5	AHCTF1__1369	Protein ELYS	K.DVFASEVT#PSDLQK.Q	2	0.0525921	0.0223665	1369
AHCTF1__Q8WYP5__1533	Q8WYP5	AHCTF1__1533	Protein ELYS	K.LEAQDS#GEEAR.N	1	0.0848604	-0.0623714	1533
AHCTF1__Q8WYP5__1847	Q8WYP5	AHCTF1__1847	Protein ELYS	K.SS#QLLEPAVEETTK.K	1	0.93511	0.203682	1847
AHCTF1__Q8WYP5__1898	Q8WYP5	AHCTF1__1898	Protein ELYS	K.VSTVTS#PSR.M	2	0.273684	0.158736	1898
AHCTF1__Q8WYP5__1944	Q8WYP5	AHCTF1__1944	Protein ELYS	R.EVS#PSDVR.E	2	0.0173182	-0.0125506	1944
AHCTF1__Q8WYP5__2181	Q8WYP5	AHCTF1__2181	Protein ELYS	K.DDAQS#VETLGK.P	2	0.41741	0.100587	2181
AHCTF1__Q8WYP5__2212	Q8WYP5	AHCTF1__2212	Protein ELYS	K.ESAWS#PPPIEIR.L	2	0.272512	0.087414	2212
AHCTF1__Q8WYP5__2222	Q8WYP5	AHCTF1__2222	Protein ELYS	R.LIS#PLAS#PADGVK.S	1	0.717238	0.310096	2222
AHCTF1__Q8WYP5__2222;2226	Q8WYP5	AHCTF1__2222;2226	Protein ELYS	R.LIS#PLAS#PADGVK.S	1	0.257918	-0.0766438	2222;2226
AHCTF1__Q8WYP5__528	Q8WYP5	AHCTF1__528	Protein ELYS	R.CLVAGLLS#PR.F	2	0.242023	0.135629	528
AHDC1__Q5TGY3__1064	Q5TGY3	AHDC1__1064	AT-hook DNA-binding motif-containing protein 1	R.ASTVS#PGGYM*VPK.G	3	0.968234	-0.167568	1064
AHDC1__Q5TGY3__1399	Q5TGY3	AHDC1__1399	AT-hook DNA-binding motif-containing protein 1	K.AYS#PTCSPTLGFK.E	2	1.38781	-0.198695	1399
AHDC1__Q5TGY3__1399;1403	Q5TGY3	AHDC1__1399;1403	AT-hook DNA-binding motif-containing protein 1	K.AYS#PTCS#PTLGFK.E	1	0.880401	-0.44688	1399;1403
AHDC1__Q5TGY3__1476	Q5TGY3	AHDC1__1476	AT-hook DNA-binding motif-containing protein 1	R.S#PPYEGK.V	2	0.0330328	-0.00679579	1476
AHDC1__Q5TGY3__1507	Q5TGY3	AHDC1__1507	AT-hook DNA-binding motif-containing protein 1	R.TEAACLSAPHLAS#PPATPK.A	1	0.155189	-0.0549135	1507
AHDC1__Q5TGY3__46	Q5TGY3	AHDC1__46	AT-hook DNA-binding motif-containing protein 1	R.PLLPTRPPAS#PPDK.A	1	0.337904	0.142338	46
AHDC1__Q5TGY3__596	Q5TGY3	AHDC1__596	AT-hook DNA-binding motif-containing protein 1	K.LAS#PQPSYAADANDSK.A	1	0.757018	0.151218	596
AHDC1__Q5TGY3__957	Q5TGY3	AHDC1__957	AT-hook DNA-binding motif-containing protein 1	R.S#PTTHPPANTYLPQYGGYGAGQSVFAPTK.P	1	0.72836	-0.217186	957
AHNAK2__Q8IVF2__1418	Q8IVF2	AHNAK2__1418	Protein AHNAK2	K.LQM*PS#FK.V	2	2.92338	-0.56207	1418
AHNAK2__Q8IVF2__1583	Q8IVF2	AHNAK2__1583	Protein AHNAK2	K.VQMPS#FK.M	1	1.72898	-0.484123	1583
AHNAK2__Q8IVF2__260	Q8IVF2	AHNAK2__260	Protein AHNAK2	R.ERLS#WPK.F	1	3.63638	-0.907135	260
AHNAK2__Q8IVF2__294	Q8IVF2	AHNAK2__294	Protein AHNAK2	R.DAHDVS#PTSTDTEAQLTVER.Q	2	3.23753	-0.594009	294
AHNAK2__Q8IVF2__294;298	Q8IVF2	AHNAK2__294;298	Protein AHNAK2	R.DAHDVS#PTST#DTEAQLTVER.Q	1	0.334607	-0.139062	294;298
AHNAK2__Q8IVF2__4477	Q8IVF2	AHNAK2__4477	Protein AHNAK2	K.M*PSFGM*LS#PGK.S	2	2.03155	-1.24974	4477
AHNAK2__Q8IVF2__4710	Q8IVF2	AHNAK2__4710	Protein AHNAK2	K.VS#FSSTK.T	1	0.774903	-0.284255	4710
AHNAK2__Q8IVF2__4962	Q8IVF2	AHNAK2__4962	Protein AHNAK2	K.IKLPS#FR.W	1	1.25065	-0.657905	4962
AHNAK2__Q8IVF2__5707	Q8IVF2	AHNAK2__5707	Protein AHNAK2	K.LGFSSS#PTK.K	1	1.98089	-0.66589	5707
AHNAK2__Q8IVF2__593	Q8IVF2	AHNAK2__593	Protein AHNAK2	K.IPSLGWS#PSK.H	1	3.25749	-0.910976	593
AHNAK__Q09666__1010	Q09666	AHNAK__1010	Neuroblast differentiation-associated protein AHNAK	K.FSMPS#LK.G	2	2.61881	-0.537556	1010
AHNAK__Q09666__135	Q09666	AHNAK__135	Neuroblast differentiation-associated protein AHNAK	K.S#EDGVEGDLGETQSR.T	5	2.70595	-0.499992	135
AHNAK__Q09666__1445	Q09666	AHNAK__1445	Neuroblast differentiation-associated protein AHNAK	K.M*PEM*S#IK.P	2	1.40708	-0.528887	1445
AHNAK__Q09666__1571	Q09666	AHNAK__1571	Neuroblast differentiation-associated protein AHNAK	K.M*PS#M*NIQTHK.I	1	0.349094	-0.100112	1571
AHNAK__Q09666__177	Q09666	AHNAK__177	Neuroblast differentiation-associated protein AHNAK	K.DIDISS#PEFK.I	1	0.265392	-0.0806394	177
AHNAK__Q09666__210	Q09666	AHNAK__210	Neuroblast differentiation-associated protein AHNAK	R.LPS#GSGAAS#PTGSAVDIR.A	1	1.13252	-0.247398	210
AHNAK__Q09666__210;216	Q09666	AHNAK__210;216	Neuroblast differentiation-associated protein AHNAK	R.LPS#GSGAAS#PTGSAVDIR.A	3	0.529063	-0.203011	210;216
AHNAK__Q09666__216	Q09666	AHNAK__216	Neuroblast differentiation-associated protein AHNAK	R.LPS#GSGAAS#PTGSAVDIR.A	2	1.94377	-0.472602	216
AHNAK__Q09666__2708	Q09666	AHNAK__2708	Neuroblast differentiation-associated protein AHNAK	K.IS#M*PDIDLNLK.G	1	1.81041	-0.513725	2708
AHNAK__Q09666__332	Q09666	AHNAK__332	Neuroblast differentiation-associated protein AHNAK	K.AGLRVS#APEVSVGHK.G	1	0.859808	-0.304792	332
AHNAK__Q09666__3326	Q09666	AHNAK__3326	Neuroblast differentiation-associated protein AHNAK	K.APS#LDIK.G	1	0.198815	-0.0486078	3326
AHNAK__Q09666__3360	Q09666	AHNAK__3360	Neuroblast differentiation-associated protein AHNAK	K.FNFS#GSK.V	2	0.181752	-0.0732683	3360
AHNAK__Q09666__3412	Q09666	AHNAK__3412	Neuroblast differentiation-associated protein AHNAK	K.MPFLSISS#PK.V	3	3.0469	-0.684945	3412
AHNAK__Q09666__3716	Q09666	AHNAK__3716	Neuroblast differentiation-associated protein AHNAK	K.VDIDT#PDINIEGSEGK.F	1	1.62768	-0.904593	3716
AHNAK__Q09666__41	Q09666	AHNAK__41	Neuroblast differentiation-associated protein AHNAK	R.DDGVFVQEVTQNS#PAAR.T	2	0.854464	-0.25155	41
AHNAK__Q09666__4100	Q09666	AHNAK__4100	Neuroblast differentiation-associated protein AHNAK	K.VDIDT#PDIDIHGPEGK.L	3	4.49582	-0.635646	4100
AHNAK__Q09666__4430	Q09666	AHNAK__4430	Neuroblast differentiation-associated protein AHNAK	K.GPSLDIDT#PDVNIEGPEGK.L	1	0.994615	-0.354413	4430
AHNAK__Q09666__4516	Q09666	AHNAK__4516	Neuroblast differentiation-associated protein AHNAK	K.S#PQISM*SDIDLNLK.G	1	0.753584	-0.431976	4516
AHNAK__Q09666__4564	Q09666	AHNAK__4564	Neuroblast differentiation-associated protein AHNAK	K.VGIDT#PDIDIHGPEGK.L	1	2.46914	-0.682651	4564
AHNAK__Q09666__4766	Q09666	AHNAK__4766	Neuroblast differentiation-associated protein AHNAK	K.VDINT#PDVDVHGPDWHLK.M	3	2.60904	-0.745218	4766
AHNAK__Q09666__490	Q09666	AHNAK__490	Neuroblast differentiation-associated protein AHNAK	K.VKT#PEM*IIQK.P	4	3.12674	-0.398598	490
AHNAK__Q09666__4903	Q09666	AHNAK__4903	Neuroblast differentiation-associated protein AHNAK	K.LSGPS#LK.M	2	3.38701	-0.643642	4903
AHNAK__Q09666__4908	Q09666	AHNAK__4908	Neuroblast differentiation-associated protein AHNAK	K.M*PS#LEISAPK.V	2	1.60566	-0.186177	4908
AHNAK__Q09666__4960	Q09666	AHNAK__4960	Neuroblast differentiation-associated protein AHNAK	K.VEAPSLDVHM*DS#PDINIEGPDVK.I	1	0.450385	-0.224598	4960
AHNAK__Q09666__5031	Q09666	AHNAK__5031	Neuroblast differentiation-associated protein AHNAK	K.IHM*S#GPK.I	2	0.344708	-0.201615	5031
AHNAK__Q09666__5110	Q09666	AHNAK__5110	Neuroblast differentiation-associated protein AHNAK	K.AEAPLPS#PK.L	3	1.90259	-0.4091	5110
AHNAK__Q09666__5321	Q09666	AHNAK__5321	Neuroblast differentiation-associated protein AHNAK	K.GDLDASVPS#M*K.V	2	0.938326	-0.381227	5321
AHNAK__Q09666__5530	Q09666	AHNAK__5530	Neuroblast differentiation-associated protein AHNAK	K.GS#EVGFHGAAPDISVK.G	2	0.944602	-0.505689	5530
AHNAK__Q09666__5589	Q09666	AHNAK__5589	Neuroblast differentiation-associated protein AHNAK	K.GGADVSGGVSAPDISLGEGHLS#VK.G	1	1.05753	-0.312893	5589
AHNAK__Q09666__559	Q09666	AHNAK__559	Neuroblast differentiation-associated protein AHNAK	R.LGS#PSGK.T	2	2.1558	-0.610065	559
AHNAK__Q09666__5620	Q09666	AHNAK__5620	Neuroblast differentiation-associated protein AHNAK	K.FAGGLHFS#GPK.V	2	0.777795	-0.218389	5620
AHNAK__Q09666__570	Q09666	AHNAK__570	Neuroblast differentiation-associated protein AHNAK	R.IS#M*SEVDLNVAAPK.V	2	0.867065	-0.145982	570
AHNAK__Q09666__5731	Q09666	AHNAK__5731	Neuroblast differentiation-associated protein AHNAK	K.GGVTGS#PEASISGSK.G	1	0.600885	-0.134336	5731
AHNAK__Q09666__5731;5735	Q09666	AHNAK__5731;5735	Neuroblast differentiation-associated protein AHNAK	K.GGVTGS#PEAS#ISGSK.G	1	0.00899308	0.00440929	5731;5735
AHNAK__Q09666__5731;5739	Q09666	AHNAK__5731;5739	Neuroblast differentiation-associated protein AHNAK	K.GGVTGS#PEASISGS#K.G	1	0.10004	0.036693	5731;5739
AHNAK__Q09666__5735	Q09666	AHNAK__5735	Neuroblast differentiation-associated protein AHNAK	K.GGVTGSPEAS#ISGSK.G	1	0.0696983	-0.0738143	5735
AHNAK__Q09666__5739	Q09666	AHNAK__5739	Neuroblast differentiation-associated protein AHNAK	K.GGVTGS#PEASISGS#K.G	2	0.177076	0.101528	5739
AHNAK__Q09666__5749;5752	Q09666	AHNAK__5749;5752	Neuroblast differentiation-associated protein AHNAK	K.AS#LGS#LEGEAEAEASSPK.G	1	1.22196	-0.412586	5749;5752
AHNAK__Q09666__5752	Q09666	AHNAK__5752	Neuroblast differentiation-associated protein AHNAK	K.AS#LGS#LEGEAEAEASSPK.G	1	2.22067	-0.795888	5752
AHNAK__Q09666__5752;5763	Q09666	AHNAK__5752;5763	Neuroblast differentiation-associated protein AHNAK	K.ASLGS#LEGEAEAEASS#PK.G	1	1.48872	-0.299015	5752;5763
AHNAK__Q09666__5763	Q09666	AHNAK__5763	Neuroblast differentiation-associated protein AHNAK	K.ASLGS#LEGEAEAEASS#PK.G	1	1.56146	-0.35575	5763
AHNAK__Q09666__5782	Q09666	AHNAK__5782	Neuroblast differentiation-associated protein AHNAK	R.SNS#FSDER.E	2	2.30201	-0.643098	5782
AHNAK__Q09666__5794	Q09666	AHNAK__5794	Neuroblast differentiation-associated protein AHNAK	R.EFSGPST#PTGTLEFEGGEVSLEGGK.V	2	0.890852	-0.39339	5794
AHNAK__Q09666__5824	Q09666	AHNAK__5824	Neuroblast differentiation-associated protein AHNAK	K.FGT#FGGLGSK.S	2	1.70889	-0.603569	5824
AHNAK__Q09666__5841	Q09666	AHNAK__5841	Neuroblast differentiation-associated protein AHNAK	K.GHYEVTGS#DDETGK.L	2	1.57382	-0.27851	5841
AHNAK__Q09666__5854;5857	Q09666	AHNAK__5854;5857	Neuroblast differentiation-associated protein AHNAK	K.LQGSGVS#LAS#K.K	1	1.06813	-0.449871	5854;5857
AHNAK__Q09666__5857	Q09666	AHNAK__5857	Neuroblast differentiation-associated protein AHNAK	K.LQGSGVS#LAS#K.K	1	1.78204	-0.590892	5857
AHNAK__Q09666__5864	Q09666	AHNAK__5864	Neuroblast differentiation-associated protein AHNAK	R.LSS#SSSNDSGNK.V	1	2.59322	-1.45781	5864
AHNAK__Q09666__93	Q09666	AHNAK__93	Neuroblast differentiation-associated protein AHNAK	K.GDRS#PEPGQTWTR.E	6	2.56743	-0.354391	93
AHR__P35869__289	P35869	AHR__289	Aryl hydrocarbon receptor	K.NFIFRT#K.H	1	0.224844	-0.0656716	289
AIFM1__O95831__268	O95831	AIFM1__268	Apoptosis-inducing factor 1, mitochondrial	R.SLS#AIDR.A	2	0.173283	0.0423371	268
AIP__O00170__159	O00170	AIP__159	AH receptor-interacting protein	K.VES#PGTYQQDPWAM*TDEEK.A	1	0.304905	-0.338731	159
AJUBA__Q96IF1__119	Q96IF1	AJUBA__119	LIM domain-containing protein ajuba	R.LEPTAPALS#PR.S	2	1.3277	0.129833	119
AJUBA__Q96IF1__133;137	Q96IF1	AJUBA__133;137	LIM domain-containing protein ajuba	R.SSFASSSASDAS#KPSS#PR.G	1	1.09867	0.382194	133;137
AJUBA__Q96IF1__137	Q96IF1	AJUBA__137	LIM domain-containing protein ajuba	R.SSFASSSASDAS#KPSS#PR.G	1	0.518111	0.0837717	137
AJUBA__Q96IF1__237	Q96IF1	AJUBA__237	LIM domain-containing protein ajuba	R.HSYPPALGS#PGALAGAGVGAAGPLER.R	1	0.0622321	0.0250211	237
AJUBA__Q96IF1__263	Q96IF1	AJUBA__263	LIM domain-containing protein ajuba	R.GAQPGRHS#VTGYGDCAVGAR.Y	2	1.22968	0.232126	263
AKAP10__O43572__187	O43572	AKAP10__187	A-kinase anchor protein 10, mitochondrial	K.QSSLAEPVS#PSK.K	1	0.453899	0.129528	187
AKAP10__O43572__281	O43572	AKAP10__281	A-kinase anchor protein 10, mitochondrial	R.NSPAS#PLK.E	1	0.719812	0.148502	281
AKAP11__Q9UKA4__1100	Q9UKA4	AKAP11__1100	A-kinase anchor protein 11	R.NVIPDT#PPSTPLVPSR.A	2	0.532468	0.153987	1100
AKAP11__Q9UKA4__1240;1242	Q9UKA4	AKAP11__1240;1242	A-kinase anchor protein 11	R.S#VS#PTFLNPSDENLK.T	1	3.31235	-0.324512	1240;1242
AKAP11__Q9UKA4__1242	Q9UKA4	AKAP11__1242	A-kinase anchor protein 11	R.SVS#PTFLNPSDENLK.T	2	0.434273	-0.0562578	1242
AKAP11__Q9UKA4__1580	Q9UKA4	AKAP11__1580	A-kinase anchor protein 11	K.LS#PLTGQACR.Y	2	1.69113	-0.291575	1580
AKAP11__Q9UKA4__18	Q9UKA4	AKAP11__18	A-kinase anchor protein 11	K.S#FSEDVFQSVK.S	1	0.00277263	0.00119763	18
AKAP11__Q9UKA4__273	Q9UKA4	AKAP11__273	A-kinase anchor protein 11	K.TSVTTSIS#EPWTQR.S	2	0.2045	0.0606791	273
AKAP11__Q9UKA4__422	Q9UKA4	AKAP11__422	A-kinase anchor protein 11	R.KPES#PYGNLCDAPDSPRPVK.A	2	0.28352	0.100841	422
AKAP11__Q9UKA4__448	Q9UKA4	AKAP11__448	A-kinase anchor protein 11	R.EDSGLFS#PIR.S	1	0.176322	0.0500869	448
AKAP11__Q9UKA4__456	Q9UKA4	AKAP11__456	A-kinase anchor protein 11	R.SSAFS#PLGGCTPAECFCQTDIGGDR.I	2	0.864539	-0.131017	456
AKAP11__Q9UKA4__981	Q9UKA4	AKAP11__981	A-kinase anchor protein 11	K.ESLPVSGEESQLT#PEK.S	2	0.944771	0.145113	981
AKAP12__Q02952__1116	Q02952	AKAP12__1116	A-kinase anchor protein 12	K.VVGQTT#PESFEK.A	2	1.81197	0.4928	1116
AKAP12__Q02952__1331	Q02952	AKAP12__1331	A-kinase anchor protein 12	K.SPPS#PVER.E	1	2.35817	0.622815	1331
AKAP12__Q02952__1391	Q02952	AKAP12__1391	A-kinase anchor protein 12	K.EVSS#LEGSPPPCLGQEEAVCTK.I	2	0.967699	0.368615	1391
AKAP12__Q02952__1395	Q02952	AKAP12__1395	A-kinase anchor protein 12	K.EVSSLEGS#PPPCLGQEEAVCTK.I	1	2.2041	0.721081	1395
AKAP12__Q02952__1498	Q02952	AKAP12__1498	A-kinase anchor protein 12	K.GLSS#DLEGEK.T	1	1.34528	0.533056	1498
AKAP12__Q02952__1674	Q02952	AKAP12__1674	A-kinase anchor protein 12	K.S#VPEDDGHALLAER.I	1	1.05697	0.400519	1674
AKAP12__Q02952__248	Q02952	AKAP12__248	A-kinase anchor protein 12	K.REQS#HAEISPPAESGQAVEECK.E	2	1.78114	0.401267	248
AKAP12__Q02952__28	Q02952	AKAP12__28	A-kinase anchor protein 12	R.SPEQPPEGSSTPAEPEPS#GGGPSAEAAPDTTADPAIAASDPATK.L	1	0.598292	0.47536	28
AKAP12__Q02952__283	Q02952	AKAP12__283	A-kinase anchor protein 12	K.SAES#PTSPVTSETGSTFK.K	1	0.3232	0.281066	283
AKAP12__Q02952__283;286	Q02952	AKAP12__283;286	A-kinase anchor protein 12	K.SAES#PT#SPVTSETGSTFK.K	2	0.986645	0.503425	283;286
AKAP12__Q02952__286	Q02952	AKAP12__286	A-kinase anchor protein 12	K.SAESPTS#PVTSETGSTFKK.F	4	1.13331	0.617345	286
AKAP12__Q02952__371	Q02952	AKAP12__371	A-kinase anchor protein 12	R.LS#AEYEK.V	2	3.84496	0.870786	371
AKAP12__Q02952__381	Q02952	AKAP12__381	A-kinase anchor protein 12	K.VELPS#EEQVSGSQGPSEEK.P	2	1.81745	0.61321	381
AKAP12__Q02952__381;388	Q02952	AKAP12__381;388	A-kinase anchor protein 12	K.VELPS#EEQVSGS#QGPSEEK.P	1	1.6066	0.594897	381;388
AKAP12__Q02952__388	Q02952	AKAP12__388	A-kinase anchor protein 12	K.VELPSEEQVSGS#QGPSEEK.P	1	1.54358	0.642762	388
AKAP12__Q02952__441	Q02952	AKAP12__441	A-kinase anchor protein 12	K.TEVEETAGS#VPAEELVEM*DAEPQEAEPAK.E	1	0.548808	0.294061	441
AKAP12__Q02952__483	Q02952	AKAP12__483	A-kinase anchor protein 12	K.ETCVSGEDPTQGADLS#PDEK.V	2	1.4812	0.776965	483
AKAP12__Q02952__504	Q02952	AKAP12__504	A-kinase anchor protein 12	K.VLSKPPEGVVSEVEM*LS#SQER.M	1	1.48362	0.766745	504
AKAP12__Q02952__514	Q02952	AKAP12__514	A-kinase anchor protein 12	K.VQGS#PLK.K	3	2.18213	0.902142	514
AKAP12__Q02952__544	Q02952	AKAP12__544	A-kinase anchor protein 12	K.RGGGDEES#GEHTQVPADSPDSQEEQK.G	1	1.8333	0.911225	544
AKAP12__Q02952__566	Q02952	AKAP12__566	A-kinase anchor protein 12	K.GESS#ASSPEEPEEITCLEK.G	1	1.44289	0.581062	566
AKAP12__Q02952__598	Q02952	AKAP12__598	A-kinase anchor protein 12	K.GLAEVQQDGEAEEGATS#DGEK.K	2	0.939467	0.291478	598
AKAP12__Q02952__608;612	Q02952	AKAP12__608;612	A-kinase anchor protein 12	R.EGVT#PWAS#FK.K	1	3.9124	0.790092	608;612
AKAP12__Q02952__612	Q02952	AKAP12__612	A-kinase anchor protein 12	R.EGVT#PWAS#FK.K	3	4.047	1.26717	612
AKAP12__Q02952__627	Q02952	AKAP12__627	A-kinase anchor protein 12	R.RPS#ESDK.E	1	2.94316	0.706519	627
AKAP12__Q02952__644	Q02952	AKAP12__644	A-kinase anchor protein 12	K.SATLS#S#TESTASEM*QEEM*K.G	2	0.510192	0.150217	644
AKAP12__Q02952__644;645	Q02952	AKAP12__644;645	A-kinase anchor protein 12	K.SATLS#S#TESTASEM*QEEM*K.G	2	0.367843	0.154517	644;645
AKAP12__Q02952__645	Q02952	AKAP12__645	A-kinase anchor protein 12	K.SATLSS#TESTASEM*QEEM*K.G	1	1.27607	0.39283	645
AKAP12__Q02952__645;651	Q02952	AKAP12__645;651	A-kinase anchor protein 12	K.SATLSS#T#ESTASEMQEEM*K.G	1	0.962097	0.519711	645;651
AKAP12__Q02952__651	Q02952	AKAP12__651	A-kinase anchor protein 12	K.SATLSSTESTAS#EM*QEEM*K.G	1	0.595204	0.4147	651
AKAP12__Q02952__696	Q02952	AKAP12__696	A-kinase anchor protein 12	R.RGS#S#S#DEEGGPK.A	1	1.88813	0.866692	696
AKAP12__Q02952__696;697;698	Q02952	AKAP12__696;697;698	A-kinase anchor protein 12	R.RGS#S#S#DEEGGPK.A	2	2.25793	0.686584	696;697;698
AKAP12__Q02952__806	Q02952	AKAP12__806	A-kinase anchor protein 12	K.EESWVS#IK.K	1	1.21069	0.452928	806
AKAP13__Q12802__1411	Q12802	AKAP13__1411	A-kinase anchor protein 13	K.QS#PECENFLDVGLGR.E	1	0.557235	-0.193835	1411
AKAP13__Q12802__1565	Q12802	AKAP13__1565	A-kinase anchor protein 13	R.RHS#WGPGK.N	3	0.145482	-0.0313994	1565
AKAP13__Q12802__1647	Q12802	AKAP13__1647	A-kinase anchor protein 13	R.VDSLVSLS#EEDLESDQR.E	1	1.20864	0.268383	1647
AKAP13__Q12802__1898	Q12802	AKAP13__1898	A-kinase anchor protein 13	R.SQQS#VSLSK.S	1	2.27452	0.706785	1898
AKAP13__Q12802__1929;1932	Q12802	AKAP13__1929;1932	A-kinase anchor protein 13	K.FLSHS#TDS#LNK.I	1	2.45958	0.64517	1929;1932
AKAP13__Q12802__2398	Q12802	AKAP13__2398	A-kinase anchor protein 13	R.DM*AECSTPLPEDCS#PTHSPR.V	1	0.233465	-0.0924987	2398
AKAP13__Q12802__2411	Q12802	AKAP13__2411	A-kinase anchor protein 13	R.SNT#EEALK.G	1	0.0709249	0.027464	2411
AKAP13__Q12802__2467	Q12802	AKAP13__2467	A-kinase anchor protein 13	R.AET#FGGFDSHQM*NASK.G	2	0.962335	0.32907	2467
AKAP13__Q12802__2728	Q12802	AKAP13__2728	A-kinase anchor protein 13	K.SGSLDSELSVS#PK.R	2	0.821843	-0.124163	2728
AKAP13__Q12802__336	Q12802	AKAP13__336	A-kinase anchor protein 13	R.LSSSEET#ESTQCCPGSPVAQTESPCDLSSIVEEENTDR.S	1	0.271788	0.188362	336
AKAP13__Q12802__650	Q12802	AKAP13__650	A-kinase anchor protein 13	K.SS#PICSTTGDDK.L	2	0.131805	-0.034809	650
AKAP13__Q12802__944	Q12802	AKAP13__944	A-kinase anchor protein 13	K.ENALSS#GTLQEEQRTPPPGQDTQQFHEK.S	1	0.296327	0.0947229	944
AKAP13__Q12802__953	Q12802	AKAP13__953	A-kinase anchor protein 13	K.ENALSSGTLQEEQRT#PPPGQDTQQFHEK.S	2	0.672847	0.14147	953
AKAP17A__Q02040__499	Q02040	AKAP17A__499	A-kinase anchor protein 17A	K.ES#PAHPEADGAPK.S	1	0.323157	-0.0867627	499
AKAP17A__Q02040__537	Q02040	AKAP17A__537	A-kinase anchor protein 17A	R.VVPEDGS#PEK.R	1	0.453743	0.094504	537
AKAP17A__Q02040__584	Q02040	AKAP17A__584	A-kinase anchor protein 17A	K.CNREPS#K.G	1	0.895602	0.345969	584
AKAP1__Q92667__107	Q92667	AKAP1__107	A-kinase anchor protein 1, mitochondrial	R.SES#SGILPNTTDMR.L	2	0.419623	-0.123724	107
AKAP1__Q92667__151	Q92667	AKAP1__151	A-kinase anchor protein 1, mitochondrial	K.SIPLECPLSS#PK.G	2	0.134432	-0.0523918	151
AKAP1__Q92667__445	Q92667	AKAP1__445	A-kinase anchor protein 1, mitochondrial	K.SLLSS#PTK.D	2	0.592581	0.116897	445
AKAP1__Q92667__533	Q92667	AKAP1__533	A-kinase anchor protein 1, mitochondrial	K.AIT#PPLPESTVPFSNGVLK.G	1	0.793106	0.475989	533
AKAP2__Q9Y2D5__118	Q9Y2D5	AKAP2__118	A-kinase anchor protein 2	R.QAPPHIELS#NSSPDPMAEAER.T	1	0.628032	-0.475121	118
AKAP2__Q9Y2D5__152	Q9Y2D5	AKAP2__152	A-kinase anchor protein 2	R.DALGDSLQVPVS#PSS#TTSSR.C	2	0.570443	0.115309	152
AKAP2__Q9Y2D5__152;155	Q9Y2D5	AKAP2__152;155	A-kinase anchor protein 2	R.DALGDSLQVPVS#PSS#TTSSR.C	1	2.24668	0.36175	152;155
AKAP2__Q9Y2D5__375	Q9Y2D5	AKAP2__375	A-kinase anchor protein 2	K.PLTNPRPPS#VGGPPEDSGASAAK.G	2	0.505871	0.13356	375
AKAP2__Q9Y2D5__393	Q9Y2D5	AKAP2__393	A-kinase anchor protein 2	K.S#PGALETPSAAGSQGNTASQGK.E	1	0.0602877	-0.0159147	393
AKAP2__Q9Y2D5__631	Q9Y2D5	AKAP2__631	A-kinase anchor protein 2	K.PQSM*FEPPQVSS#PVQEK.R	4	0.544436	-0.0791472	631
AKAP2__Q9Y2D5__720	Q9Y2D5	AKAP2__720	A-kinase anchor protein 2	R.TLS#M*IEEEIR.A	1	0.0432915	0.0157073	720
AKAP2__Q9Y2D5__748	Q9Y2D5	AKAP2__748	A-kinase anchor protein 2	R.QVLQSTQS#PR.T	2	1.70777	0.215274	748
AKAP2__Q9Y2D5__778	Q9Y2D5	AKAP2__778	A-kinase anchor protein 2	K.VKPPPS#PTTEGPSLQPDLAPEEAAGTQR.P	3	0.313839	0.0875218	778
AKAP8L__Q9ULX6__283	Q9ULX6	AKAP8L__283	A-kinase anchor protein 8-like	K.QGGS#PDEPDSK.A	2	0.723863	0.198572	283
AKAP8L__Q9ULX6__550	Q9ULX6	AKAP8L__550	A-kinase anchor protein 8-like	K.GENPFT#DSPEEEK.E	1	0.598635	-0.243431	550
AKAP8__O43823__323;328	O43823	AKAP8__323;328	A-kinase anchor protein 8	R.VDS#EGDFS#ENDDAAGDFR.S	2	0.0533555	0.0209043	323;328
AKAP8__O43823__323;328;339	O43823	AKAP8__323;328;339	A-kinase anchor protein 8	R.VDS#EGDFS#ENDDAAGDFRS#GDEEFKGEDELCDSGR.Q	3	0.608578	0.239163	323;328;339
AKAP8__O43823__339	O43823	AKAP8__339	A-kinase anchor protein 8	R.S#GDEEFKGEDELCDSGR.Q	1	0.617468	0.222954	339
AKAP9__Q99996__3576	Q99996	AKAP9__3576	A-kinase anchor protein 9	K.LTGQQGEEPSLVS#PSTSCGSLTER.L	1	0.755368	0.255219	3576
AKAP9__Q99996__3842	Q99996	AKAP9__3842	A-kinase anchor protein 9	R.SDLDYIRS#PLPFQNR.Y	1	0.369011	-0.133007	3842
AKR1B1__P15121__23	P15121	AKR1B1__23	Aldo-keto reductase family 1 member B1	K.S#PPGQVTEAVK.V	2	0.746724	0.224129	23
AKR7A2__O43488__255	O43488	AKR7A2__255	Aflatoxin B1 aldehyde reductase member 2	R.FFGNS#WAETYR.N	1	1.19316	0.238982	255
AKT1S1__Q96B36__183	Q96B36	AKT1S1__183	Proline-rich AKT1 substrate 1	K.S#LPVSVPVWGFK.E	2	0.388901	0.132569	183
AKT1S1__Q96B36__202;203	Q96B36	AKT1S1__202;203	Proline-rich AKT1 substrate 1	K.RTEARS#S#DEENGPPSSPDLDR.I	1	0.715055	-0.260073	202;203
AKT1S1__Q96B36__202;203;212	Q96B36	AKT1S1__202;203;212	Proline-rich AKT1 substrate 1	R.TEARS#S#DEENGPPSS#PDLDR.I	2	0.174103	-0.0554612	202;203;212
AKT1S1__Q96B36__202;212	Q96B36	AKT1S1__202;212	Proline-rich AKT1 substrate 1	K.RTEARS#SDEENGPPS#SPDLDR.I	1	0.402906	-0.209737	202;212
AKT1S1__Q96B36__203	Q96B36	AKT1S1__203	Proline-rich AKT1 substrate 1	R.TEARS#S#DEENGPPSS#PDLDR.I	1	1.09127	-0.341037	203
AKT1S1__Q96B36__203;212	Q96B36	AKT1S1__203;212	Proline-rich AKT1 substrate 1	R.SS#DEENGPPSS#PDLDR.I	2	0.0108791	-0.006293	203;212
AKT1S1__Q96B36__212	Q96B36	AKT1S1__212	Proline-rich AKT1 substrate 1	R.SSDEENGPPSS#PDLDR.I	2	0.141811	-0.0382091	212
AKT1S1__Q96B36__246	Q96B36	AKT1S1__246	Proline-rich AKT1 substrate 1	R.LNT#SDFQK.L	1	0.165704	0.050042	246
AKT1S1__Q96B36__88	Q96B36	AKT1S1__88	Proline-rich AKT1 substrate 1	R.AATAARPPAPPPAPQPPS#PTPS#PPRPTLAR.E	1	0.425712	0.0966062	88
AKT1S1__Q96B36__88;92	Q96B36	AKT1S1__88;92	Proline-rich AKT1 substrate 1	R.AATAARPPAPPPAPQPPS#PTPS#PPRPTLAR.E	1	0.673476	-0.0610728	88;92
AKT1__P31749__124;129	P31749	AKT1__124;129	RAC-alpha serine/threonine-protein kinase	R.SGS#PSDNS#GAEEM*EVSLAK.P	1	0.664155	0.171102	124;129
AKT1__P31749__126;129	P31749	AKT1__126;129	RAC-alpha serine/threonine-protein kinase	R.SGSPS#DNS#GAEEM*EVSLAK.P	1	0.517709	-0.139263	126;129
AKT1__P31749__129	P31749	AKT1__129	RAC-alpha serine/threonine-protein kinase	R.SGS#PSDNS#GAEEM*EVSLAK.P	1	0.23364	0.229347	129
AKT2__P31751__126	P31751	AKT2__126	RAC-beta serine/threonine-protein kinase	K.CGS#PSDSSTTEEM*EVAVSK.A	1	0.127384	0.0388952	126
ALDOA__P04075__36	P04075	ALDOA__36	Fructose-bisphosphate aldolase A	K.GILAADES#TGSIAK.R	1	0.085529	0.0481535	36
ALDOA__P04075__39	P04075	ALDOA__39	Fructose-bisphosphate aldolase A	K.GILAADESTGS#IAK.R	1	0.482296	-0.0532055	39
ALDOA__P04075__46	P04075	ALDOA__46	Fructose-bisphosphate aldolase A	R.LQS#IGTENTEENR.R	2	0.541236	-0.160985	46
ALG3__Q92685__11	Q92685	ALG3__11	Dol-P-Man:Man(5)GlcNAc(2)-PP-Dol alpha-1,3-mannosyltransferase	R.S#GSAAQAEGLCK.Q	2	0.415805	0.144382	11
ALG3__Q92685__13	Q92685	ALG3__13	Dol-P-Man:Man(5)GlcNAc(2)-PP-Dol alpha-1,3-mannosyltransferase	R.SGS#AAQAEGLCK.Q	1	1.04215	-0.347283	13
ALKBH5__Q6P6C2__361	Q6P6C2	ALKBH5__361	RNA demethylase ALKBH5	R.RGS#FSSENYWR.K	4	0.0763575	-0.0172088	361
ALKBH5__Q6P6C2__384	Q6P6C2	ALKBH5__384	RNA demethylase ALKBH5	K.SYESSEDCSEAAGS#PARK.V	3	0.406743	0.132263	384
ALKBH5__Q6P6C2__64	Q6P6C2	ALKBH5__64	RNA demethylase ALKBH5	K.YQEDS#DPERS#DYEEQQLQK.E	2	0.888753	0.2078	64
ALKBH5__Q6P6C2__64;69	Q6P6C2	ALKBH5__64;69	RNA demethylase ALKBH5	K.YQEDS#DPERS#DYEEQQLQK.E	3	0.765213	0.167977	64;69
ALPK3__Q96L96__1406	Q96L96	ALPK3__1406	Alpha-protein kinase 3	K.SLVPGS#PGTPGR.E	2	0.415747	0.0876659	1406
ALPK3__Q96L96__1855	Q96L96	ALPK3__1855	Alpha-protein kinase 3	K.GSQLS#PQPQK.K	1	0.240755	0.100741	1855
ALPK3__Q96L96__597	Q96L96	ALPK3__597	Alpha-protein kinase 3	K.PASAVGT#PDK.A	1	0.392528	0.322622	597
ALS2__Q96Q42__466	Q96Q42	ALS2__466	Alsin	K.SSS#LVDIREEETEGGSR.R	1	1.13659	-0.381814	466
AMFR__Q9UKV5__509	Q9UKV5	AMFR__509	E3 ubiquitin-protein ligase AMFR	R.SDS#IRPALNSPVERPSSDQEEGETSAQTER.V	2	1.79428	-0.561249	509
AMFR__Q9UKV5__542	Q9UKV5	AMFR__542	E3 ubiquitin-protein ligase AMFR	R.VPLDLS#PR.L	1	0.603824	-0.143129	542
AMMECR1L__Q6DCA0__74	Q6DCA0	AMMECR1L__74	AMMECR1-like protein	R.ENVSDLTLGPGNS#PITR.M	1	0.0234042	0.0112785	74
AMPD2__Q01433__100	Q01433	AMPD2__100	AMP deaminase 2	R.S#LPGPAPCLK.H	2	0.971605	-0.180962	100
AMPD2__Q01433__168	Q01433	AMPD2__168	AMP deaminase 2	R.QIS#QDVK.L	2	0.447955	-0.116291	168
AMPD2__Q01433__190	Q01433	AMPD2__190	AMP deaminase 2	K.TDS#DSDLQLYK.E	2	0.299944	-0.105139	190
AMPD3__Q01432__85	Q01432	AMPD3__85	AMP deaminase 3	R.SQS#LSLQM*PPQQDWK.G	1	0.489216	-0.353414	85
ANAPC1__Q9H1A4__1347	Q9H1A4	ANAPC1__1347	Anaphase-promoting complex subunit 1	K.S#PSYQIK.E	1	0.0870248	0.0271052	1347
ANAPC1__Q9H1A4__377	Q9H1A4	ANAPC1__377	Anaphase-promoting complex subunit 1	R.FNISSHNQS#PK.R	1	1.64976	0.423568	377
ANAPC2__Q9UJX6__218	Q9UJX6	ANAPC2__218	Anaphase-promoting complex subunit 2	R.LLQS#PLCAGCSSDK.Q	2	0.109952	0.0416326	218
ANAPC2__Q9UJX6__314	Q9UJX6	ANAPC2__314	Anaphase-promoting complex subunit 2	K.VFLQDGPARPAS#PEAGNTLR.R	2	0.452423	-0.0717208	314
ANAPC2__Q9UJX6__534	Q9UJX6	ANAPC2__534	Anaphase-promoting complex subunit 2	R.LLHQFSFS#PER.E	2	0.702691	0.125668	534
ANAPC5__Q9UJX4__232	Q9UJX4	ANAPC5__232	Anaphase-promoting complex subunit 5	K.ALT#PASLQK.E	1	0.0183228	0.00376192	232
ANK1__P16157__834	P16157	ANK1__834	Ankyrin-1	R.RDS#RDVDEEK.E	1	1.53957	-0.479993	834
ANK1__P16157__856	P16157	ANK1__856	Ankyrin-1	K.LDQVVES#PAIPR.I	1	1.15576	-0.47014	856
ANK3__Q12955__1459	Q12955	ANK3__1459	Ankyrin-3	R.RQS#FASLALR.K	1	1.43698	-0.661415	1459
ANKHD1__Q8IWZ3_6__1670	Q8IWZ3-6	ANKHD1__1670	Isoform of Q8IWZ3, Isoform 6 of Ankyrin repeat and KH domain-containing protein 1	K.TVSLPLSS#PNIK.L	1	2.47522	0.372683	1670
ANKHD1__Q8IWZ3_6__1679	Q8IWZ3-6	ANKHD1__1679	Isoform of Q8IWZ3, Isoform 6 of Ankyrin repeat and KH domain-containing protein 1	K.LNLTS#PK.R	2	1.79182	0.212923	1679
ANKHD1__Q8IWZ3_6__2539	Q8IWZ3-6	ANKHD1__2539	Isoform of Q8IWZ3, Isoform 6 of Ankyrin repeat and KH domain-containing protein 1	K.GEIPS#PQLTRPK.K	2	0.231462	0.0783864	2539
ANKIB1__Q9P2G1__737	Q9P2G1	ANKIB1__737	Ankyrin repeat and IBR domain-containing protein 1	R.GVAPADS#PEAPRR.S	3	0.40876	0.101535	737
ANKLE2__Q86XL3__259	Q86XL3	ANKLE2__259	Ankyrin repeat and LEM domain-containing protein 2	R.GICDYFPS#PSK.T	1	0.396541	0.149561	259
ANKLE2__Q86XL3__268	Q86XL3	ANKLE2__268	Ankyrin repeat and LEM domain-containing protein 2	K.TSLPLS#PVK.T	1	1.12147	0.172694	268
ANKLE2__Q86XL3__528	Q86XL3	ANKLE2__528	Ankyrin repeat and LEM domain-containing protein 2	R.AFAGPLS#PAK.A	1	1.27734	0.375935	528
ANKLE2__Q86XL3__662	Q86XL3	ANKLE2__662	Ankyrin repeat and LEM domain-containing protein 2	R.NNS#PPTVGAFGHTR.C	2	0.279426	0.108606	662
ANKRD11__Q6UB99__1509	Q6UB99	ANKRD11__1509	Ankyrin repeat domain-containing protein 11	R.DKDS#PPR.V	1	0.55092	0.126494	1509
ANKRD11__Q6UB99__1792	Q6UB99	ANKRD11__1792	Ankyrin repeat domain-containing protein 11	R.SVS#VDIR.R	2	0.752948	-0.139489	1792
ANKRD11__Q6UB99__1983	Q6UB99	ANKRD11__1983	Ankyrin repeat domain-containing protein 11	K.S#PQRFPES#PK.R	1	0.462703	0.174447	1983
ANKRD11__Q6UB99__1983;1990	Q6UB99	ANKRD11__1983;1990	Ankyrin repeat domain-containing protein 11	K.S#PQRFPES#PK.R	1	0.709829	0.164929	1983;1990
ANKRD11__Q6UB99__505	Q6UB99	ANKRD11__505	Ankyrin repeat domain-containing protein 11	K.GS#PLVLK.D	2	0.0764218	0.0275914	505
ANKRD11__Q6UB99__609	Q6UB99	ANKRD11__609	Ankyrin repeat domain-containing protein 11	K.KS#PFLSSAEGAVPK.L	1	0.020564	-0.00988049	609
ANKRD11__Q6UB99__834	Q6UB99	ANKRD11__834	Ankyrin repeat domain-containing protein 11	K.FSLS#DDQR.D	2	0.646828	-0.149671	834
ANKRD12__Q6UB98__1143	Q6UB98	ANKRD12__1143	Ankyrin repeat domain-containing protein 12	K.S#SEVTDAYTK.E	1	1.16223	-0.309073	1143
ANKRD12__Q6UB98__568	Q6UB98	ANKRD12__568	Ankyrin repeat domain-containing protein 12	K.TCLS#PGSSEM*SLQPDLVR.Y	1	0.0916158	-0.0419317	568
ANKRD12__Q6UB98__67	Q6UB98	ANKRD12__67	Ankyrin repeat domain-containing protein 12	K.LPFTIS#PSR.N	2	0.0670882	0.0345042	67
ANKRD17__O75179__1696	O75179	ANKRD17__1696	Ankyrin repeat domain-containing protein 17	K.SGPS#PLSSPNGK.L	2	0.209746	-0.0884138	1696
ANKRD17__O75179__1700	O75179	ANKRD17__1700	Ankyrin repeat domain-containing protein 17	K.SGPSPLSS#PNGK.L	2	0.83732	0.0939527	1700
ANKRD17__O75179__1709	O75179	ANKRD17__1709	Ankyrin repeat domain-containing protein 17	K.LTVAS#PK.R	2	1.65877	0.177287	1709
ANKRD17__O75179__2045;2047	O75179	ANKRD17__2045;2047	Ankyrin repeat domain-containing protein 17	K.EHYPVSSPS#SPS#PPAQPGGVSR.N	1	0.154159	0.0883526	2045;2047
ANKRD17__O75179__2059;2067	O75179	ANKRD17__2059;2067	Ankyrin repeat domain-containing protein 17	R.NS#PLDCGSAS#PNK.V	2	0.0558842	0.0291493	2059;2067
ANKRD17__O75179__2067	O75179	ANKRD17__2067	Ankyrin repeat domain-containing protein 17	R.NS#PLDCGSAS#PNK.V	2	0.392443	0.120525	2067
ANKRD17__O75179__2401	O75179	ANKRD17__2401	Ankyrin repeat domain-containing protein 17	R.APS#PAPSSVPLGSEK.P	3	1.07625	0.0860949	2401
ANKRD26__Q9UPS8__15	Q9UPS8	ANKRD26__15	Ankyrin repeat domain-containing protein 26	K.KGESPLGS#FAR.R	1	0.932434	0.274524	15
ANKRD26__Q9UPS8__631	Q9UPS8	ANKRD26__631	Ankyrin repeat domain-containing protein 26	K.ESVNS#PVFGK.A	2	1.12638	0.131754	631
ANKRD34A__Q69YU3__392	Q69YU3	ANKRD34A__392	Ankyrin repeat domain-containing protein 34A	R.QSQESLPGAVS#PLSGR.R	1	1.88166	0.237884	392
ANKRD54__Q6NXT1__63	Q6NXT1	ANKRD54__63	Ankyrin repeat domain-containing protein 54	R.ASGGAQS#PLR.Y	2	1.00356	-0.0629986	63
ANKS1A__Q92625__318	Q92625	ANKS1A__318	Ankyrin repeat and SAM domain-containing protein 1A	K.EVDKT#PPPQPPLISSM*DSISQK.S	1	0.810354	0.139203	318
ANKS1A__Q92625__634	Q92625	ANKS1A__634	Ankyrin repeat and SAM domain-containing protein 1A	K.SDSDLLTCS#PTEDATM*GSR.S	2	0.225188	-0.150711	634
ANKS1A__Q92625__647	Q92625	ANKS1A__647	Ankyrin repeat and SAM domain-containing protein 1A	R.SES#LSNCSIGK.K	1	0.272998	0.0656805	647
ANKS6__Q68DC2__751	Q68DC2	ANKS6__751	Ankyrin repeat and SAM domain-containing protein 6	K.GHTAESS#VSSSSSHRQSK.S	1	0.157989	0.0689792	751
ANKZF1__Q9H8Y5__56	Q9H8Y5	ANKZF1__56	Ankyrin repeat and zinc finger domain-containing protein 1	R.TSCSGSGERES#PERK.L	1	1.55616	0.216298	56
ANKZF1__Q9H8Y5__607	Q9H8Y5	ANKZF1__607	Ankyrin repeat and zinc finger domain-containing protein 1	K.AQVPGPLT#PEMEAR.Q	1	1.08371	0.456989	607
ANLN__Q9NQW6__182	Q9NQW6	ANLN__182	Anillin	K.AAS#PPRPLLSNASATPVGR.R	2	0.0503465	0.0143158	182
ANLN__Q9NQW6__225	Q9NQW6	ANLN__225	Anillin	K.QNS#VQEQPGTACLSK.F	1	0.196831	-0.0805326	225
ANLN__Q9NQW6__339	Q9NQW6	ANLN__339	Anillin	K.STLS#QTVPSK.G	1	0.554525	-0.430234	339
ANLN__Q9NQW6__364	Q9NQW6	ANLN__364	Anillin	K.STT#PGGTGIK.P	1	0.806306	-0.262682	364
ANLN__Q9NQW6__401	Q9NQW6	ANLN__401	Anillin	R.TPIIT#PNTK.A	1	0.209124	-0.128665	401
ANLN__Q9NQW6__449	Q9NQW6	ANLN__449	Anillin	K.GNIWS#AEK.G	2	0.829716	-0.266365	449
ANLN__Q9NQW6__485	Q9NQW6	ANLN__485	Anillin	K.TQS#LPVTEK.V	3	0.939646	-0.225362	485
ANLN__Q9NQW6__54	Q9NQW6	ANLN__54	Anillin	R.QPLSEASNQQPLS#GGEEK.S	2	0.7637	-0.154469	54
ANLN__Q9NQW6__562	Q9NQW6	ANLN__562	Anillin	R.EIEM*SVDDDDINSS#K.V	1	0.161437	0.0653304	562
ANLN__Q9NQW6__661	Q9NQW6	ANLN__661	Anillin	R.AESGDS#LGSEDRDLLYSIDAYR.S	1	0.62646	-0.17394	661
ANLN__Q9NQW6__72	Q9NQW6	ANLN__72	Anillin	K.RCS#DNTEVEVSNLENK.Q	2	0.141272	0.0360827	72
ANLN__Q9NQW6__792	Q9NQW6	ANLN__792	Anillin	K.AS#PQSEFM*PSK.G	3	0.229572	0.0774407	792
ANO6__Q4KMQ2__909	Q4KMQ2	ANO6__909	Anoctamin-6	R.MIEAVDNNLRPKS#E.-	1	0.964369	0.147804	909
ANP32A__P39687__15	P39687	ANP32A__15	Acidic leucine-rich nuclear phosphoprotein 32 family member A	R.NRT#PSDVK.E	1	0.0564164	-0.0196859	15
ANP32B__Q92688__244	Q92688	ANP32B__244	Acidic leucine-rich nuclear phosphoprotein 32 family member B	K.RET#DDEGEDD.-	1	0.838629	0.266814	244
ANTXR1__Q9H6X2__381	Q9H6X2	ANTXR1__381	Anthrax toxin receptor 1	K.WPTVDAS#YYGGR.G	1	0.40918	0.236414	381
ANTXR1__Q9H6X2__563	Q9H6X2	ANTXR1__563	Anthrax toxin receptor 1	R.APPPSRPPPRPS#V.-	1	0.761811	-0.11748	563
ANXA1__P04083__34	P04083	ANXA1__34	Annexin A1	K.GGPGS#AVSPYPTFNPSSDVAALHK.A	1	1.32771	-0.336619	34
ANXA1__P04083__37	P04083	ANXA1__37	Annexin A1	K.GGPGSAVS#PYPTFNPSSDVAALHK.A	3	1.38275	-0.276644	37
AP1AR__Q63HQ0__228	Q63HQ0	AP1AR__228	AP-1 complex-associated regulatory protein	R.SKT#EEDILR.A	1	0.515514	-0.203073	228
AP1M1__Q9BXS5__223	Q9BXS5	AP1M1__223	AP-1 complex subunit mu-1	K.VLFDNT#GR.G	2	0.410567	-0.160667	223
AP2A1__O95782__655	O95782	AP2A1__655	AP-2 complex subunit alpha-1	R.RDPSSNDINGGM*EPTPSTVSTPS#PSADLLGLR.A	3	0.918572	0.281905	655
AP3B1__O00203__276	O00203	AP3B1__276	AP-3 complex subunit beta-1	K.NFYES#DDDQK.E	3	1.18906	0.128127	276
AP3B1__O00203__609	O00203	AP3B1__609	AP-3 complex subunit beta-1	K.PAPLLES#PFK.D	2	0.165759	-0.030316	609
AP3B1__O00203__661	O00203	AP3B1__661	AP-3 complex subunit beta-1	K.EWT#PAGK.A	1	0.434105	-0.0874538	661
AP3B1__O00203__750	O00203	AP3B1__750	AP-3 complex subunit beta-1	K.GKS#DS#EDGEK.E	1	0.800007	0.266101	750
AP3B1__O00203__750;752	O00203	AP3B1__750;752	AP-3 complex subunit beta-1	K.GKS#DS#EDGEK.E	2	0.668606	0.0723883	750;752
AP3B1__O00203__752	O00203	AP3B1__752	AP-3 complex subunit beta-1	K.GKS#DS#EDGEK.E	1	0.425292	0.0978348	752
AP3D1__O14617__658	O14617	AP3D1__658	AP-3 complex subunit delta-1	K.HRPS#EADEEELAR.R	1	0.201175	-0.08111	658
APBA3__O96018__11	O96018	APBA3__11	Amyloid-beta A4 precursor protein-binding family A member 3	R.SPS#GPPAM*DLEGPR.D	2	0.195384	0.0518165	11
APBB1IP__Q7Z5R6__526	Q7Z5R6	APBB1IP__526	Amyloid beta A4 precursor protein-binding family B member 1-interacting protein	R.RSS#DTSGSPATPLK.A	2	1.66068	-0.264579	526
APBB2__Q92870__334	Q92870	APBB2__334	Amyloid beta precursor protein binding family B member 2	K.GS#LSSVTPSPTPENEK.Q	1	0.215004	0.125634	334
APBB2__Q92870__34	Q92870	APBB2__34	Amyloid beta precursor protein binding family B member 2	R.NSPAT#PPNTLNLR.S	1	0.161458	0.082106	34
APC__P25054__1042	P25054	APC__1042	Adenomatous polyposis coli protein	K.YSDEQLNSGRQS#PSQNER.W	1	0.300527	-0.0763998	1042
APC__P25054__1438	P25054	APC__1438	Adenomatous polyposis coli protein	K.T#PPPPPQTAQTK.R	2	0.332389	0.0496288	1438
APC__P25054__2129	P25054	APC__2129	Adenomatous polyposis coli protein	R.QAS#SDSDSILSLK.S	1	0.442316	0.259143	2129
APC__P25054__2283	P25054	APC__2283	Adenomatous polyposis coli protein	K.SELS#PVAR.Q	2	0.0732294	0.0202784	2283
APC__P25054__2323	P25054	APC__2323	Adenomatous polyposis coli protein	R.PIQS#PGR.N	1	1.98353	0.236065	2323
APC__P25054__2449	P25054	APC__2449	Adenomatous polyposis coli protein	K.EAPS#PTLR.R	1	0.633997	0.231743	2449
APC__P25054__2830	P25054	APC__2830	Adenomatous polyposis coli protein	K.TDSTESSGTQS#PK.R	1	0.233005	0.127734	2830
APC__P25054__987	P25054	APC__987	Adenomatous polyposis coli protein	K.PSIESYS#EDDESK.F	1	0.494351	0.198429	987
APEH__P13798__187	P13798	APEH__187	Acylamino-acid-releasing enzyme	K.ALDVSAS#DDEIAR.L	2	0.0615138	-0.0133307	187
API5__Q9BZZ5__464	Q9BZZ5	API5__464	Apoptosis inhibitor 5	R.ASEDTTSGS#PPK.K	5	2.21199	0.246215	464
APLP2__Q06481__213	Q06481	APLP2__213	Amyloid beta precursor like protein 2	K.IIGSVS#K.E	4	0.30766	0.0990983	213
APMAP__Q9HDC9__19	Q9HDC9	APMAP__19	Adipocyte plasma membrane-associated protein	R.RPLRPQVVT#DDDGQAPEAK.D	1	0.0310309	0.0155548	19
APPL1__Q9UKG1__401	Q9UKG1	APPL1__401	DCC-interacting protein 13-alpha	R.VNQSALEAVTPS#PSFQQR.H	1	0.128159	0.0360472	401
ARAF__P10398__186	P10398	ARAF__186	Serine/threonine-protein kinase A-Raf	R.QHEAPSNRPLNELLTPQGPS#PR.T	1	1.3824	0.40805	186
ARAF__P10398__214	P10398	ARAF__214	Serine/threonine-protein kinase A-Raf	R.STS#TPNVHM*VSTTAPM*DSNLIQLTGQSFSTDAAGSR.G	1	0.441653	-0.269303	214
ARAF__P10398__257	P10398	ARAF__257	Serine/threonine-protein kinase A-Raf	R.GS#PSPASVSSGR.K	2	0.351992	0.0964103	257
ARAP1__Q96P48__231	Q96P48	ARAP1__231	Arf-GAP with Rho-GAP domain, ANK repeat and PH domain-containing protein 1	R.LFPEFDDSDY#DEVPEEGPGAPAR.V	1	0.112633	0.0874286	231
ARAP3__Q8WWN8__1444	Q8WWN8	ARAP3__1444	Arf-GAP with Rho-GAP domain, ANK repeat and PH domain-containing protein 3	K.S#LDQPFLSK.S	1	0.116498	0.0413754	1444
ARCN1__P48444__259	P48444	ARCN1__259	Coatomer subunit delta	K.RTS#EATK.M	1	1.20247	-0.210373	259
ARCN1__P48444__493	P48444	ARCN1__493	Coatomer subunit delta	K.VTQVDGNS#PVR.F	1	0.00498947	-0.00163912	493
ARF1__P84077__147	P84077	ARF1__147	ADP-ribosylation factor 1	K.LGLHS#LR.H	2	0.612973	-0.0950486	147
ARF4__P18085__147	P18085	ARF4__147	ADP-ribosylation factor 4	K.LGLQS#LR.N	2	0.783698	0.121517	147
ARFGAP1__Q8N6T3__135	Q8N6T3	ARFGAP1__135	ADP-ribosylation factor GTPase-activating protein 1	R.EWSLESSPAQNWT#PPQPR.T	2	0.611612	0.104555	135
ARFGAP1__Q8N6T3__150	Q8N6T3	ARFGAP1__150	ADP-ribosylation factor GTPase-activating protein 1	R.VS#GQPQSVTASSDK.A	1	0.0702403	-0.0382912	150
ARFGAP1__Q8N6T3__189	Q8N6T3	ARFGAP1__189	ADP-ribosylation factor GTPase-activating protein 1	R.YVGFGNT#PPPQK.K	3	0.743775	0.153881	189
ARFGAP1__Q8N6T3__237	Q8N6T3	ARFGAP1__237	ADP-ribosylation factor GTPase-activating protein 1	K.FGSQAS#QK.A	1	0.778811	-0.276999	237
ARFGAP1__Q8N6T3__343	Q8N6T3	ARFGAP1__343	ADP-ribosylation factor GTPase-activating protein 1	K.S#PSSDSWTCADTSTER.R	1	0.597287	0.215623	343
ARFGAP1__Q8N6T3__360	Q8N6T3	ARFGAP1__360	ADP-ribosylation factor GTPase-activating protein 1	R.RS#SDSWEVWGSASTNR.N	3	0.0931142	0.0376006	360
ARFGAP1__Q8N6T3__361	Q8N6T3	ARFGAP1__361	ADP-ribosylation factor GTPase-activating protein 1	R.SS#DSWEVWGSASTNR.N	1	0.275961	-0.101304	361
ARFGAP2__Q8N6H7__432	Q8N6H7	ARFGAP2__432	ADP-ribosylation factor GTPase-activating protein 2	K.AIS#SDM*FFGR.E	2	0.653439	0.262277	432
ARFGAP3__H0Y6A0__192	H0Y6A0	ARFGAP3__192	Isoform of Q9NP61, ADP-ribosylation factor GTPase-activating protein 3 (Fragment)	K.YNDDS#DDSYFTSSSR.P	1	0.203012	-0.0884416	192
ARFGEF1__Q9Y6D6__1079	Q9Y6D6	ARFGEF1__1079	Brefeldin A-inhibited guanine nucleotide-exchange protein 1	R.EGS#LTGTK.D	1	2.84943	-0.441006	1079
ARFGEF1__Q9Y6D6__1566	Q9Y6D6	ARFGEF1__1566	Brefeldin A-inhibited guanine nucleotide-exchange protein 1	K.PLDTIS#QK.S	2	1.49809	0.0906906	1566
ARFGEF1__Q9Y6D6__1569	Q9Y6D6	ARFGEF1__1569	Brefeldin A-inhibited guanine nucleotide-exchange protein 1	K.S#VDIHDSIQPR.S	1	0.189226	0.0576107	1569
ARFGEF1__Q9Y6D6__396;397	Q9Y6D6	ARFGEF1__396;397	Brefeldin A-inhibited guanine nucleotide-exchange protein 1	R.LSVS#S#NDTQESGNSSGPSPGAK.F	1	0.453661	-0.184633	396;397
ARFGEF1__Q9Y6D6__397	Q9Y6D6	ARFGEF1__397	Brefeldin A-inhibited guanine nucleotide-exchange protein 1	R.LSVS#S#NDTQESGNSSGPSPGAK.F	2	0.680389	-0.101886	397
ARFGEF2__Q9Y6D5__1511;1513	Q9Y6D5	ARFGEF2__1511;1513	Brefeldin A-inhibited guanine nucleotide-exchange protein 2	K.HLDVDLDRQS#LS#SIDK.N	2	0.981474	0.204301	1511;1513
ARFGEF2__Q9Y6D5__1528	Q9Y6D5	ARFGEF2__1528	Brefeldin A-inhibited guanine nucleotide-exchange protein 2	R.GQSQLS#NPTDDSWK.G	2	0.714246	0.0860805	1528
ARFGEF2__Q9Y6D5__218;227	Q9Y6D5	ARFGEF2__218;227	Brefeldin A-inhibited guanine nucleotide-exchange protein 2	K.PQS#PVIQAAAVS#PK.F	4	0.84242	0.120415	218;227
ARFGEF2__Q9Y6D5__227	Q9Y6D5	ARFGEF2__227	Brefeldin A-inhibited guanine nucleotide-exchange protein 2	K.PQS#PVIQAAAVS#PK.F	3	1.07175	0.240646	227
ARFGEF2__Q9Y6D5__277	Q9Y6D5	ARFGEF2__277	Brefeldin A-inhibited guanine nucleotide-exchange protein 2	R.GSS#LSGTDDGAQEVVK.D	1	0.0793135	-0.0267458	277
ARFIP1__P53367__132	P53367	ARFIP1__132	Arfaptin-1	R.KWS#LNTYK.C	1	0.0111094	-0.00345987	132
ARFIP1__P53367__79	P53367	ARFIP1__79	Arfaptin-1	K.EGVIEAGAFQGSPAPPLPSVM*S#PSR.V	1	0.0806451	-0.0141132	79
ARGLU1__Q9NWB6__77	Q9NWB6	ARGLU1__77	Arginine and glutamate-rich protein 1	R.ASS#PPDRIDIFGR.T	2	2.27004	0.359488	77
ARHGAP10__A1A4S6__591	A1A4S6	ARHGAP10__591	Rho GTPase-activating protein 10	R.TPPDTTFPEPTCLSAS#PPNAPPR.Q	1	0.0892236	0.0412918	591
ARHGAP10__A1A4S6__636	A1A4S6	ARHGAP10__636	Rho GTPase-activating protein 10	K.EDTPTS#SLDSLSSPSPVTTAVPGPPGPDK.N	3	0.195893	0.112582	636
ARHGAP11A__Q6P4F7__868	Q6P4F7	ARHGAP11A__868	Rho GTPase-activating protein 11A	K.LASLGDTAS#PLVK.S	2	0.462264	0.137184	868
ARHGAP12__Q8IWW6__103	Q8IWW6	ARHGAP12__103	Rho GTPase-activating protein 12	R.S#TENVNK.L	1	0.104331	-0.0234732	103
ARHGAP12__Q8IWW6__231;240	Q8IWW6	ARHGAP12__231;240	Rho GTPase-activating protein 12	R.ATT#PPNQGRPDS#PVYANLQELK.I	2	2.9223	-0.155045	231;240
ARHGAP12__Q8IWW6__240	Q8IWW6	ARHGAP12__240	Rho GTPase-activating protein 12	R.ATT#PPNQGRPDS#PVYANLQELK.I	2	0.362874	0.156732	240
ARHGAP12__Q8IWW6__240;243	Q8IWW6	ARHGAP12__240;243	Rho GTPase-activating protein 12	R.ATTPPNQGRPDS#PVY#ANLQELK.I	1	1.09085	-0.221257	240;243
ARHGAP12__Q8IWW6__451	Q8IWW6	ARHGAP12__451	Rho GTPase-activating protein 12	K.PCFPENESSPSS#PK.H	1	0.0677492	-0.0432841	451
ARHGAP17__Q68EM7__162	Q68EM7	ARHGAP17__162	Rho GTPase-activating protein 17	K.SS#GTNFQGLPSK.I	1	1.47961	-0.25335	162
ARHGAP17__Q68EM7__484	Q68EM7	ARHGAP17__484	Rho GTPase-activating protein 17	K.RPAS#M*AVM*EGDLVK.K	2	1.26462	-0.357235	484
ARHGAP17__Q68EM7__570;575	Q68EM7	ARHGAP17__570;575	Rho GTPase-activating protein 17	R.AESSSGGGTVPSSAGILEQGPS#PGDGS#PPKPK.D	1	0.883708	0.296045	570;575
ARHGAP17__Q68EM7__575	Q68EM7	ARHGAP17__575	Rho GTPase-activating protein 17	R.AESSSGGGTVPSSAGILEQGPSPGDGS#PPKPK.D	3	0.486887	-0.102839	575
ARHGAP17__Q68EM7__676	Q68EM7	ARHGAP17__676	Rho GTPase-activating protein 17	R.SPS#PPTQHTGQPPGQPSAPSQLSAPR.R	2	0.195378	-0.0781965	676
ARHGAP19__Q14CB8__422	Q14CB8	ARHGAP19__422	Rho GTPase-activating protein 19	R.S#FSGLIK.R	1	0.0312562	-0.0159353	422
ARHGAP1__Q07960__223	Q07960	ARHGAP1__223	Rho GTPase-activating protein 1	K.S#PATAPK.P	2	0.498839	-0.135083	223
ARHGAP1__Q07960__51	Q07960	ARHGAP1__51	Rho GTPase-activating protein 1	K.SSS#PELVTHLK.W	1	1.0456	-0.199545	51
ARHGAP21__Q5T5U3__1114	Q5T5U3	ARHGAP21__1114	Rho GTPase-activating protein 21	K.DDT#SPPK.D	1	0.532144	-0.0981918	1114
ARHGAP21__Q5T5U3__1568	Q5T5U3	ARHGAP21__1568	Rho GTPase-activating protein 21	K.STS#PETK.H	1	0.999216	-0.128379	1568
ARHGAP21__Q5T5U3__1669	Q5T5U3	ARHGAP21__1669	Rho GTPase-activating protein 21	R.RNS#EGSELSCTEGSLTSSLDSR.R	1	0.808148	-0.200097	1669
ARHGAP21__Q5T5U3__1860	Q5T5U3	ARHGAP21__1860	Rho GTPase-activating protein 21	R.LRT#STSDLSR.G	1	0.0700386	0.0119597	1860
ARHGAP21__Q5T5U3__253	Q5T5U3	ARHGAP21__253	Rho GTPase-activating protein 21	R.M*EIQVPPS#PTDVAK.S	3	0.243521	-0.119671	253
ARHGAP21__Q5T5U3__318	Q5T5U3	ARHGAP21__318	Rho GTPase-activating protein 21	R.TT#SPPLSIPTTHLIHQPAGSR.S	1	0.516239	0.192438	318
ARHGAP21__Q5T5U3__924	Q5T5U3	ARHGAP21__924	Rho GTPase-activating protein 21	R.KDS#SSEVFSDAAK.E	1	0.164273	0.0572753	924
ARHGAP23__Q9P227__372	Q9P227	ARHGAP23__372	Rho GTPase-activating protein 23	R.SAEALGPGALVS#PR.F	1	0.228891	-0.133322	372
ARHGAP23__Q9P227__423	Q9P227	ARHGAP23__423	Rho GTPase-activating protein 23	R.SYS#PSFQR.R	1	0.0785811	0.044126	423
ARHGAP23__Q9P227__598	Q9P227	ARHGAP23__598	Rho GTPase-activating protein 23	R.HYS#QDCSSIK.A	1	0.63924	-0.268792	598
ARHGAP23__Q9P227__611	Q9P227	ARHGAP23__611	Rho GTPase-activating protein 23	R.RSS#YLLAITTER.S	1	0.163703	-0.049753	611
ARHGAP27__Q6ZUM4__466	Q6ZUM4	ARHGAP27__466	Rho GTPase-activating protein 27	K.SSQDGDTPAQAS#PPEEK.V	2	0.376046	0.0540423	466
ARHGAP29__Q52LW3__1029	Q52LW3	ARHGAP29__1029	Rho GTPase-activating protein 29	R.LLLAS#PPNER.N	1	0.769166	-0.21353	1029
ARHGAP29__Q52LW3__519	Q52LW3	ARHGAP29__519	Rho GTPase-activating protein 29	K.IEEDRCS#NSADITGPSFIR.S	1	1.70089	-0.293675	519
ARHGAP29__Q52LW3__913	Q52LW3	ARHGAP29__913	Rho GTPase-activating protein 29	K.PLLS#PEER.D	2	1.70825	-0.406948	913
ARHGAP29__Q52LW3__949	Q52LW3	ARHGAP29__949	Rho GTPase-activating protein 29	R.ATS#FEESERK.Q	1	2.38692	-0.328478	949
ARHGAP31__Q2M1Z3__1178	Q2M1Z3	ARHGAP31__1178	Rho GTPase-activating protein 31	R.RNS#APVSVSAVR.T	1	0.457013	-0.156303	1178
ARHGAP31__Q2M1Z3__1374	Q2M1Z3	ARHGAP31__1374	Rho GTPase-activating protein 31	K.VLLS#PIR.S	2	0.709413	-0.172884	1374
ARHGAP31__Q2M1Z3__863	Q2M1Z3	ARHGAP31__863	Rho GTPase-activating protein 31	K.GCGFPS#PTR.E	2	1.42287	-0.160373	863
ARHGAP32__A7KAX9__592	A7KAX9	ARHGAP32__592	Rho GTPase-activating protein 32	K.SLLVSS#PSTK.L	1	0.556211	0.208375	592
ARHGAP32__A7KAX9__892	A7KAX9	ARHGAP32__892	Rho GTPase-activating protein 32	K.VVYAFS#PK.I	2	0.316587	0.0880523	892
ARHGAP35__Q9NRY4__1134	Q9NRY4	ARHGAP35__1134	Rho GTPase-activating protein 35	K.AQSNGSGNGS#DSEMDTSSLER.G	1	0.30286	0.101794	1134
ARHGAP35__Q9NRY4__1150	Q9NRY4	ARHGAP35__1150	Rho GTPase-activating protein 35	R.KVS#IVSKPVLYR.T	3	0.555458	-0.103392	1150
ARHGAP35__Q9NRY4__1174;1179	Q9NRY4	ARHGAP35__1174;1179	Rho GTPase-activating protein 35	R.TS#FSVGS#DDELGPIR.K	1	0.953829	0.310048	1174;1179
ARHGAP35__Q9NRY4__1179	Q9NRY4	ARHGAP35__1179	Rho GTPase-activating protein 35	R.TSFSVGS#DDELGPIR.K	6	0.321822	0.0615986	1179
ARHGAP35__Q9NRY4__589	Q9NRY4	ARHGAP35__589	Rho GTPase-activating protein 35	K.NS#LSDPNIDR.I	2	0.0114011	0.00620755	589
ARHGAP35__Q9NRY4__770	Q9NRY4	ARHGAP35__770	Rho GTPase-activating protein 35	R.NLNLVSS#TASIK.D	3	0.860215	-0.0848699	770
ARHGAP35__Q9NRY4__970	Q9NRY4	ARHGAP35__970	Rho GTPase-activating protein 35	K.NIIEATHM*YDNAAEACSTTEEVFNS#PR.A	1	0.480149	0.174806	970
ARHGAP39__Q9C0H5__366	Q9C0H5	ARHGAP39__366	Rho GTPase-activating protein 39	K.QGPPS#PCQQLVLTK.Q	2	0.201697	0.0463564	366
ARHGAP39__Q9C0H5__690	Q9C0H5	ARHGAP39__690	Rho GTPase-activating protein 39	R.KPSS#ETDIENWASK.H	2	0.660039	-0.152958	690
ARHGAP42__A6NI28__681	A6NI28	ARHGAP42__681	Rho GTPase-activating protein 42	K.SLGLWT#TSPESSSR.E	1	0.707148	0.341883	681
ARHGAP45__Q92619__569	Q92619	ARHGAP45__569	Rho GTPase-activating protein 45	R.DQEPDVHYDFEPHVSANAWS#PVM*R.A	1	0.212293	0.0751262	569
ARHGAP45__Q92619__578	Q92619	ARHGAP45__578	Rho GTPase-activating protein 45	K.SS#FNVSDVARPEAAGSPPEEGGCT#EGTPAK.D	1	0.376761	-0.16886	578
ARHGAP45__Q92619__578;592	Q92619	ARHGAP45__578;592	Rho GTPase-activating protein 45	K.SS#FNVSDVARPEAAGS#PPEEGGCTEGTPAK.D	2	0.0250235	0.00674202	578;592
ARHGAP4__P98171__860	P98171	ARHGAP4__860	Rho GTPase-activating protein 4	R.CLVPAS#PEQHVEVDK.A	1	0.415547	0.115763	860
ARHGAP5__Q13017__1124	Q13017	ARHGAP5__1124	Rho GTPase-activating protein 5	K.IRNS#FVNNTQGDEENGFSDR.T	2	0.426746	0.125887	1124
ARHGAP5__Q13017__1173;1176	Q13017	ARHGAP5__1173;1176	Rho GTPase-activating protein 5	R.THS#DAS#DDEAFTTSK.T	3	0.137129	-0.0146522	1173;1176
ARHGAP5__Q13017__1176	Q13017	ARHGAP5__1176	Rho GTPase-activating protein 5	R.THS#DAS#DDEAFTTSK.T	1	0.763514	0.131509	1176
ARHGAP5__Q13017__1195	Q13017	ARHGAP5__1195	Rho GTPase-activating protein 5	R.HRGS#EEDPLLSPVETWK.G	2	0.175928	-0.0398147	1195
ARHGAP5__Q13017__1195;1202	Q13017	ARHGAP5__1195;1202	Rho GTPase-activating protein 5	R.HRGS#EEDPLLS#PVETWK.G	1	0.792752	-0.21372	1195;1202
ARHGAP5__Q13017__1218	Q13017	ARHGAP5__1218	Rho GTPase-activating protein 5	K.GGIDNPAITS#DQELDDK.K	3	1.3226	-0.126452	1218
ARHGAP5__Q13017__540	Q13017	ARHGAP5__540	Rho GTPase-activating protein 5	K.LAPDRES#LLLK.H	1	0.546134	-0.14115	540
ARHGAP5__Q13017__590	Q13017	ARHGAP5__590	Rho GTPase-activating protein 5	R.LYHDS#TNIDK.V	2	0.0663197	-0.0256502	590
ARHGAP5__Q13017__765	Q13017	ARHGAP5__765	Rho GTPase-activating protein 5	K.HNLDVVS#PIPANK.D	1	0.918612	-0.0682557	765
ARHGAP5__Q13017__951	Q13017	ARHGAP5__951	Rho GTPase-activating protein 5	K.NM*IENSYLS#DNTR.E	1	0.518948	-0.108727	951
ARHGEF10__O15013__379	O15013	ARHGEF10__379	Rho guanine nucleotide exchange factor 10	K.S#LIAQDHR.S	2	0.0300887	-0.0158379	379
ARHGEF10__O15013__59	O15013	ARHGEF10__59	Rho guanine nucleotide exchange factor 10	K.YDTNNNEEEEGEQFDFDS#GDEIPEADR.Q	1	1.27857	0.456248	59
ARHGEF10__O15013__99	O15013	ARHGEF10__99	Rho guanine nucleotide exchange factor 10	R.QAPSAPETGGAGASEAPAPTGGEDGAGAETT#PVAEPTK.L	1	0.904334	0.208034	99
ARHGEF11__O15085__1480	O15085	ARHGEF11__1480	Rho guanine nucleotide exchange factor 11	R.WTDGSLS#PPAK.E	2	0.195958	0.0377383	1480
ARHGEF11__O15085__271	O15085	ARHGEF11__271	Rho guanine nucleotide exchange factor 11	R.QGS#DAAVPSTGDQGVDQSPK.P	1	0.241297	0.207666	271
ARHGEF11__O15085__663	O15085	ARHGEF11__663	Rho guanine nucleotide exchange factor 11	R.S#LENPT#PPFTPK.M	1	0.0376945	0.0115968	663
ARHGEF11__O15085__663;668	O15085	ARHGEF11__663;668	Rho guanine nucleotide exchange factor 11	R.S#LENPT#PPFTPK.M	1	0.679356	0.12059	663;668
ARHGEF11__O15085__668	O15085	ARHGEF11__668	Rho guanine nucleotide exchange factor 11	R.S#LENPT#PPFTPK.M	1	0.977372	0.300958	668
ARHGEF11__O15085__668;672	O15085	ARHGEF11__668;672	Rho guanine nucleotide exchange factor 11	R.SLENPT#PPFT#PK.M	1	0.877945	0.394912	668;672
ARHGEF12__Q9NZN5_2__1269	Q9NZN5-2	ARHGEF12__1269	Isoform of Q9NZN5, Isoform 2 of Rho guanine nucleotide exchange factor 12	R.TAS#QGPQTDSVIQNSENIK.A	1	0.820239	0.257014	1269
ARHGEF12__Q9NZN5_2__1370	Q9NZN5-2	ARHGEF12__1370	Isoform of Q9NZN5, Isoform 2 of Rho guanine nucleotide exchange factor 12	R.EAHS#DENPSEGDGAVNK.E	1	0.712554	0.216979	1370
ARHGEF12__Q9NZN5_2__322	Q9NZN5-2	ARHGEF12__322	Isoform of Q9NZN5, Isoform 2 of Rho guanine nucleotide exchange factor 12	K.SETIQDTDTQSLVGS#PSTR.I	1	1.16378	0.424817	322
ARHGEF12__Q9NZN5_2__41	Q9NZN5-2	ARHGEF12__41	Isoform of Q9NZN5, Isoform 2 of Rho guanine nucleotide exchange factor 12	R.IAS#HDFDPTGLVQR.C	2	0.228675	-0.0652793	41
ARHGEF16__Q5VV41__107	Q5VV41	ARHGEF16__107	Rho guanine nucleotide exchange factor 16	R.HQS#FGAAVLSR.E	2	0.0425144	0.0447821	107
ARHGEF16__Q5VV41__174	Q5VV41	ARHGEF16__174	Rho guanine nucleotide exchange factor 16	K.PGGQGDAIQLS#PK.L	2	0.403734	0.147144	174
ARHGEF16__Q5VV41__208	Q5VV41	ARHGEF16__208	Rho guanine nucleotide exchange factor 16	K.GS#FKDDPQLYQEIQER.G	2	0.598802	0.212063	208
ARHGEF16__Q5VV41__230	Q5VV41	ARHGEF16__230	Rho guanine nucleotide exchange factor 16	R.GLNTSQES#DDDILDESSSPEGTQK.V	1	0.217703	-0.0754463	230
ARHGEF16__Q5VV41__577	Q5VV41	ARHGEF16__577	Rho guanine nucleotide exchange factor 16	R.SS#SVPHPFQVTLLR.N	2	0.684802	0.102987	577
ARHGEF17__Q96PE2__142	Q96PE2	ARHGEF17__142	Rho guanine nucleotide exchange factor 17	R.RPS#ADSESPGTPSPDGAAWEPPAR.E	1	0.347889	-0.246201	142
ARHGEF17__Q96PE2__420	Q96PE2	ARHGEF17__420	Rho guanine nucleotide exchange factor 17	R.SPS#FGAGEGLLR.S	1	0.154659	0.0401361	420
ARHGEF17__Q96PE2__619	Q96PE2	ARHGEF17__619	Rho guanine nucleotide exchange factor 17	R.M*GAQQDDGSDAPPGS#PDWAGDVTR.G	2	0.182535	0.0720632	619
ARHGEF17__Q96PE2__79	Q96PE2	ARHGEF17__79	Rho guanine nucleotide exchange factor 17	R.SLS#PSVR.Q	2	0.132846	0.0346354	79
ARHGEF17__Q96PE2__829	Q96PE2	ARHGEF17__829	Rho guanine nucleotide exchange factor 17	K.SLS#DPSR.R	1	0.00462384	-0.00242383	829
ARHGEF17__Q96PE2__914	Q96PE2	ARHGEF17__914	Rho guanine nucleotide exchange factor 17	K.LADILS#PR.L	2	0.170709	-0.050778	914
ARHGEF18__Q6ZSZ5__1289	Q6ZSZ5	ARHGEF18__1289	Rho guanine nucleotide exchange factor 18	R.S#LS#PILPGR.H	1	0.904644	0.334419	1289
ARHGEF18__Q6ZSZ5__1289;1291	Q6ZSZ5	ARHGEF18__1289;1291	Rho guanine nucleotide exchange factor 18	R.S#LS#PILPGR.H	1	0.987074	0.23383	1289;1291
ARHGEF18__Q6ZSZ5__921	Q6ZSZ5	ARHGEF18__921	Rho guanine nucleotide exchange factor 18	R.RAETFAGYDCTNS#PTK.N	1	0.207571	0.114004	921
ARHGEF18__Q6ZSZ5__948	Q6ZSZ5	ARHGEF18__948	Rho guanine nucleotide exchange factor 18	R.GPPNS#PDLK.L	2	0.274349	0.0857545	948
ARHGEF1__M0QZR4__430	M0QZR4	ARHGEF1__430	Isoform of Q92888, Rho guanine nucleotide exchange factor 1	R.RAT#PEPGDEGEPGR.S	1	0.841628	-0.307512	430
ARHGEF1__M0QZR4__919	M0QZR4	ARHGEF1__919	Isoform of Q92888, Rho guanine nucleotide exchange factor 1	R.DGDGVPGGGPLS#PAR.T	2	0.127825	-0.0256827	919
ARHGEF26__Q96DR7__392	Q96DR7	ARHGEF26__392	Rho guanine nucleotide exchange factor 26	K.ALDIDS#DEESEPK.E	1	0.416463	0.111215	392
ARHGEF26__Q96DR7__422	Q96DR7	ARHGEF26__422	Rho guanine nucleotide exchange factor 26	R.STWSQLS#AVK.R	2	0.0491982	0.0230032	422
ARHGEF26__Q96DR7__80	Q96DR7	ARHGEF26__80	Rho guanine nucleotide exchange factor 26	R.S#PLLLGAQR.R	1	0.768008	0.187058	80
ARHGEF28__Q8N1W1__535	Q8N1W1	ARHGEF28__535	Rho guanine nucleotide exchange factor 28	R.AES#LPLSSNLQSK.E	2	0.477074	-0.130319	535
ARHGEF2__Q92974__122	Q92974	ARHGEF2__122	Rho guanine nucleotide exchange factor 2	R.ERPSS#AIYPSDSFR.Q	2	0.626867	0.127418	122
ARHGEF2__Q92974__129	Q92974	ARHGEF2__129	Rho guanine nucleotide exchange factor 2	R.ERPSSAIYPSDS#FR.Q	1	0.0311632	0.0102807	129
ARHGEF2__Q92974__137	Q92974	ARHGEF2__137	Rho guanine nucleotide exchange factor 2	R.QSLLGS#R.R	1	1.0328	-0.279529	137
ARHGEF2__Q92974__163	Q92974	ARHGEF2__163	Rho guanine nucleotide exchange factor 2	K.SVSTTNIAGHFNDES#PLGLR.R	1	0.446173	0.149167	163
ARHGEF2__Q92974__174	Q92974	ARHGEF2__174	Rho guanine nucleotide exchange factor 2	R.ILSQS#TDSLNM*R.N	1	0.535376	-0.397301	174
ARHGEF2__Q92974__645	Q92974	ARHGEF2__645	Rho guanine nucleotide exchange factor 2	R.SES#LESPR.G	2	0.511791	-0.17125	645
ARHGEF2__Q92974__696	Q92974	ARHGEF2__696	Rho guanine nucleotide exchange factor 2	R.EPALPLEPDSGGNTS#PGVTANGEAR.T	2	0.23998	-0.0762225	696
ARHGEF2__Q92974__894	Q92974	ARHGEF2__894	Rho guanine nucleotide exchange factor 2	R.SLPAGDALY#LSFNPPQPSR.G	1	0.0352626	-0.0241328	894
ARHGEF2__Q92974__932	Q92974	ARHGEF2__932	Rho guanine nucleotide exchange factor 2	R.QELGS#PEER.L	2	1.02481	0.218418	932
ARHGEF2__Q92974__940;960	Q92974	ARHGEF2__940;960	Rho guanine nucleotide exchange factor 2	R.LQDS#SDPDTGSEEEGSSRLSPPHS#PR.D	1	0.208252	-0.0801227	940;960
ARHGEF40__Q8TER5__1504	Q8TER5	ARHGEF40__1504	Rho guanine nucleotide exchange factor 40	R.GILGLS#R.Q	1	0.43948	-0.16511	1504
ARHGEF40__Q8TER5__1513	Q8TER5	ARHGEF40__1513	Rho guanine nucleotide exchange factor 40	R.ALS#DPTTPL.-	1	0.359527	0.0925561	1513
ARHGEF40__Q8TER5__401	Q8TER5	ARHGEF40__401	Rho guanine nucleotide exchange factor 40	R.GGDSAPLS#PGDK.E	1	0.430286	-0.117978	401
ARHGEF5__A0A2R8YF49__1044	A0A2R8YF49	ARHGEF5__1044	Isoform of Q12774, Rho guanine nucleotide exchange factor 5	R.RPS#ILPEGSSDSR.G	1	0.00163068	0.00044207	1044
ARHGEF5__A0A2R8YF49__1126	A0A2R8YF49	ARHGEF5__1126	Isoform of Q12774, Rho guanine nucleotide exchange factor 5	R.LESLSETPGPSS#PR.Q	2	0.424256	0.101526	1126
ARHGEF5__A0A2R8YF49__184	A0A2R8YF49	ARHGEF5__184	Isoform of Q12774, Rho guanine nucleotide exchange factor 5	R.YYS#PCEEHPAETNQNEGAESGTIR.Q	1	1.17617	-0.180013	184
ARHGEF5__A0A2R8YF49__445;450	A0A2R8YF49	ARHGEF5__445;450	Isoform of Q12774, Rho guanine nucleotide exchange factor 5	R.AEELS#PAALS#PSLEPIR.C	1	0.44184	0.189704	445;450
ARHGEF5__A0A2R8YF49__897	A0A2R8YF49	ARHGEF5__897	Isoform of Q12774, Rho guanine nucleotide exchange factor 5	R.TS#WPPATAR.S	1	0.113799	-0.027924	897
ARHGEF6__Q15052__225	Q15052	ARHGEF6__225	Rho guanine nucleotide exchange factor 6	K.SSERPLS#PK.A	1	2.81694	-0.343938	225
ARHGEF6__Q15052__488	Q15052	ARHGEF6__488	Rho guanine nucleotide exchange factor 6	R.M*S#GFIYQGK.L	4	0.299946	0.0844244	488
ARHGEF6__Q15052__640	Q15052	ARHGEF6__640	Rho guanine nucleotide exchange factor 6	R.KPS#EEEYVIR.K	1	2.91304	-0.458367	640
ARHGEF6__Q15052__684	Q15052	ARHGEF6__684	Rho guanine nucleotide exchange factor 6	R.KDS#IPQVLLPEEEK.L	1	0.692056	-0.297212	684
ARHGEF7__Q14155_5__164	Q14155-5	ARHGEF7__164	Isoform of Q14155, Isoform 5 of Rho guanine nucleotide exchange factor 7	K.SGTLKS#PPK.G	1	1.2051	0.216237	164
ARHGEF7__Q14155_5__601	Q14155-5	ARHGEF7__601	Isoform of Q14155, Isoform 5 of Rho guanine nucleotide exchange factor 7	R.KPS#DEEFASR.K	1	0.260592	-0.0417875	601
ARHGEF7__Q14155_5__645	Q14155-5	ARHGEF7__645	Isoform of Q14155, Isoform 5 of Rho guanine nucleotide exchange factor 7	R.KES#APQVLLPEEEK.I	1	1.18965	-0.295	645
ARHGEF7__Q14155_5__664	Q14155-5	ARHGEF7__664	Isoform of Q14155, Isoform 5 of Rho guanine nucleotide exchange factor 7	K.S#NGQTVIEEK.S	1	0.022209	-0.0188048	664
ARID1A__O14497__1604	O14497	ARID1A__1604	AT-rich interactive domain-containing protein 1A	K.S#PFLHSGMK.M	3	0.492691	0.0978507	1604
ARID1A__O14497__1755	O14497	ARID1A__1755	AT-rich interactive domain-containing protein 1A	K.VSS#PAPMEGGEEEEELLGPK.L	5	0.344742	0.0606755	1755
ARID1A__O14497__233	O14497	ARID1A__233	AT-rich interactive domain-containing protein 1A	R.SAYPPPAPAYALSS#PR.G	1	0.106435	0.0357026	233
ARID1A__O14497__363	O14497	ARID1A__363	AT-rich interactive domain-containing protein 1A	R.SHHAPM*S#PGSSGGGGQPLAR.T	3	0.416783	0.120083	363
ARID1A__O14497__382	O14497	ARID1A__382	AT-rich interactive domain-containing protein 1A	R.TPQPSS#PMDQMGK.M	3	0.0511842	-0.0186579	382
ARID1A__O14497__604	O14497	ARID1A__604	AT-rich interactive domain-containing protein 1A	R.FPPPQELS#QDSFGSQASSAPSM*TSSK.G	2	1.65758	0.387993	604
ARID1A__O14497__696	O14497	ARID1A__696	AT-rich interactive domain-containing protein 1A	R.GPS#PSPVGSPASVAQSR.S	1	0.121386	-0.0558921	696
ARID1A__O14497__772	O14497	ARID1A__772	AT-rich interactive domain-containing protein 1A	R.NPQMPQYSSPQPGSALS#PR.Q	3	0.517384	0.122751	772
ARID1B__Q8NFD5__1559	Q8NFD5	ARID1B__1559	AT-rich interactive domain-containing protein 1B	K.S#PFLPSM*K.M	1	0.495418	0.169328	1559
ARID1B__Q8NFD5__1715	Q8NFD5	ARID1B__1715	AT-rich interactive domain-containing protein 1B	K.DDSQSLADDS#GKEEEDAECIDDDEEDEEDEEEDSEK.T	1	1.08812	0.347152	1715
ARID2__Q68CP9__1496	Q68CP9	ARID2__1496	AT-rich interactive domain-containing protein 2	K.VSHS#PALSSDVR.S	1	0.426841	0.153173	1496
ARID3A__Q99856__119	Q99856	ARID3A__119	AT-rich interactive domain-containing protein 3A	R.EGPGEEHFEDM*AS#DEDM*KPK.W	1	0.738482	0.251425	119
ARID4A__P29374__1109	P29374	ARID4A__1109	AT-rich interactive domain-containing protein 4A	K.NGTGQSS#DSEDLPVLDNSSK.C	1	0.0488737	0.0361118	1109
ARID4A__P29374__427	P29374	ARID4A__427	AT-rich interactive domain-containing protein 4A	K.DLEES#M*EEALK.L	1	0.595477	0.188876	427
ARID4A__P29374__557	P29374	ARID4A__557	AT-rich interactive domain-containing protein 4A	K.SQEREETES#K.C	1	0.173751	-0.0479757	557
ARID4A__P29374__561	P29374	ARID4A__561	AT-rich interactive domain-containing protein 4A	K.CDS#EGEEDEEDM*EPCLTGTK.V	2	0.0820523	-0.025204	561
ARID4A__P29374__676	P29374	ARID4A__676	AT-rich interactive domain-containing protein 4A	K.STLS#SNM*PYGLSK.T	2	0.225078	-0.0762211	676
ARID4A__P29374__864	P29374	ARID4A__864	AT-rich interactive domain-containing protein 4A	K.ILGQSS#PEK.K	2	0.35116	0.0775759	864
ARID4B__Q4LE39__295;296	Q4LE39	ARID4B__295;296	AT-rich interactive domain-containing protein 4B	K.EKEDNS#S#EEEEEIEPFPEER.E	3	0.885635	0.121723	295;296
ARID4B__Q4LE39__296	Q4LE39	ARID4B__296	AT-rich interactive domain-containing protein 4B	K.EKEDNS#S#EEEEEIEPFPEER.E	2	0.190418	0.0505515	296
ARID4B__Q4LE39__483	Q4LE39	ARID4B__483	AT-rich interactive domain-containing protein 4B	K.NLLESIPTHS#DQEK.E	1	0.0944762	0.047897	483
ARID4B__Q4LE39__513	Q4LE39	ARID4B__513	AT-rich interactive domain-containing protein 4B	R.VDES#LNIK.V	1	0.0507411	-0.0175176	513
ARID4B__Q4LE39__675	Q4LE39	ARID4B__675	AT-rich interactive domain-containing protein 4B	R.LSKPPFQTNPS#PEM*VSK.L	2	1.14064	0.224611	675
ARID4B__Q4LE39__790	Q4LE39	ARID4B__790	AT-rich interactive domain-containing protein 4B	K.DIEVLS#EDT#DYEEDEVTKK.R	1	0.302014	-0.0535726	790
ARID4B__Q4LE39__790;793	Q4LE39	ARID4B__790;793	AT-rich interactive domain-containing protein 4B	K.DIEVLS#EDT#DYEEDEVTKK.R	2	0.349749	0.0928123	790;793
ARID5B__Q14865__264	Q14865	ARID5B__264	AT-rich interactive domain-containing protein 5B	R.RDS#FSGVK.D	2	0.264071	0.0395011	264
ARID5B__Q14865__539	Q14865	ARID5B__539	AT-rich interactive domain-containing protein 5B	K.GPT#PPLPSAPLAPEK.D	1	1.15132	0.23368	539
ARID5B__Q14865__565	Q14865	ARID5B__565	AT-rich interactive domain-containing protein 5B	K.QPLT#SPSALVDSK.Q	1	1.21496	0.189989	565
ARL6IP4__Q66PJ3__239	Q66PJ3	ARL6IP4__239	ADP-ribosylation factor-like protein 6-interacting protein 4	K.ASTAPGAEAS#PSPCITER.S	2	0.0274932	0.0140173	239
ARL6IP4__Q66PJ3__332	Q66PJ3	ARL6IP4__332	ADP-ribosylation factor-like protein 6-interacting protein 4	R.S#AGEEEDGPVLTDEQK.S	2	0.121068	0.0293056	332
ARL6IP6__Q8N6S5__19	Q8N6S5	ARL6IP6__19	ADP-ribosylation factor-like protein 6-interacting protein 6	R.RGPGT#PGPVAR.P	2	0.010443	0.00620777	19
ARL6IP6__Q8N6S5__71	Q8N6S5	ARL6IP6__71	ADP-ribosylation factor-like protein 6-interacting protein 6	R.S#VLPPDGNGS#PVLPDK.R	3	3.896	-0.342565	71
ARL6IP6__Q8N6S5__71;80	Q8N6S5	ARL6IP6__71;80	ADP-ribosylation factor-like protein 6-interacting protein 6	R.S#VLPPDGNGS#PVLPDK.R	1	0.0240013	-0.0203395	71;80
ARL6IP6__Q8N6S5__80	Q8N6S5	ARL6IP6__80	ADP-ribosylation factor-like protein 6-interacting protein 6	R.S#VLPPDGNGS#PVLPDK.R	1	0.247613	0.117542	80
ARMC10__Q8N2F6_2__45	Q8N2F6-2	ARMC10__45	Isoform of Q8N2F6, Isoform 2 of Armadillo repeat-containing protein 10	K.S#AEDLTDGSYDDVLNAEQLQK.L	1	0.132377	-0.204115	45
ARMC10__Q8N2F6__45	Q8N2F6	ARMC10__45_1	Armadillo repeat-containing protein 10	K.S#AGALEEGTSEGQLCGR.S	1	1.62251	-0.506306	45
ARNT__P27540__77	P27540	ARNT__77	Aryl hydrocarbon receptor nuclear translocator	R.FARS#DDEQSSADK.E	1	0.438359	0.217898	77
ARPC1B__O15143__310	O15143	ARPC1B__310	Actin-related protein 2/3 complex subunit 1B	K.KAS#SEGGTAAGAGLDSLHK.N	1	0.00726412	-0.00312441	310
ARPP19__P56211__104	P56211	ARPP19__104	cAMP-regulated phosphoprotein 19	R.KPS#LVASK.L	1	1.69077	0.237008	104
ARRB1__P49407__412	P49407	ARRB1__412	Beta-arrestin-1	K.DDKEEEEDGTGS#PQLNNR.-	2	0.999118	-0.290081	412
ASAP1__Q9ULH1__1008	Q9ULH1	ASAP1__1008	Arf-GAP with SH3 domain, ANK repeat and PH domain-containing protein 1	K.SQTGDVS#PK.A	1	0.514478	-0.0955979	1008
ASAP1__Q9ULH1__1027	Q9ULH1	ASAP1__1027	Arf-GAP with SH3 domain, ANK repeat and PH domain-containing protein 1	K.SHPLDLS#PNVQSR.D	1	0.635211	0.133793	1027
ASAP1__Q9ULH1__717	Q9ULH1	ASAP1__717	Arf-GAP with SH3 domain, ANK repeat and PH domain-containing protein 1	R.QEEIDES#DDDLDDKPS#PIKK.E	2	0.00271385	0.00035576	717
ASAP1__Q9ULH1__717;726	Q9ULH1	ASAP1__717;726	Arf-GAP with SH3 domain, ANK repeat and PH domain-containing protein 1	R.QEEIDES#DDDLDDKPS#PIKK.E	1	0.397627	0.186824	717;726
ASAP2__O43150_2__701	O43150-2	ASAP2__701	Isoform of O43150, Isoform 2 of Arf-GAP with SH3 domain, ANK repeat and PH domain-containing protein 2	R.LLHEDLDES#DDDM*DEK.L	4	0.31389	-0.0338069	701
ASAP2__O43150_2__798	O43150-2	ASAP2__798	Isoform of O43150, Isoform 2 of Arf-GAP with SH3 domain, ANK repeat and PH domain-containing protein 2	K.DPLT#PTPPPPVAK.T	1	0.478167	-0.271039	798
ASH1L__Q9NR48__22	Q9NR48	ASH1L__22	Histone-lysine N-methyltransferase ASH1L	K.S#PSAISTGTLVSK.R	1	0.0870674	0.0362625	22
ASH1L__Q9NR48__529	Q9NR48	ASH1L__529	Histone-lysine N-methyltransferase ASH1L	K.QPPVYCTS#PDFK.M	1	0.767811	0.352512	529
ASH1L__Q9NR48__918	Q9NR48	ASH1L__918	Histone-lysine N-methyltransferase ASH1L	K.M*KPPVLSVAPFVATES#PSK.L	1	0.500688	0.113873	918
ASH2L__Q9UBL3__623	Q9UBL3	ASH2L__623	Set1/Ash2 histone methyltransferase complex subunit ASH2	R.RS#PPWEP.-	1	0.0747079	0.0320008	623
ASMTL__O95671__21	O95671	ASMTL__21	Probable bifunctional dTTP/UTP pyrophosphatase/methyltransferase protein	R.VVLASAS#PR.R	1	1.27413	-0.177795	21
ASPM__Q8IZT6__14	Q8IZT6	ASPM__14	Abnormal spindle-like microcephaly-associated protein	R.GCWEVS#PTER.R	1	0.861904	0.191106	14
ASPM__Q8IZT6__425	Q8IZT6	ASPM__425	Abnormal spindle-like microcephaly-associated protein	K.VPLSNENSQVPQS#PEDWRK.S	1	0.818644	0.257883	425
ASPM__Q8IZT6__622	Q8IZT6	ASPM__622	Abnormal spindle-like microcephaly-associated protein	K.NVTT#PISK.R	1	0.0657793	0.0343444	622
ASPSCR1__Q9BZE9__500	Q9BZE9	ASPSCR1__500	Tether containing UBX domain for GLUT4	R.AAGS#PSPLPAPDPAPK.S	3	0.323891	0.0420526	500
ASS1__P00966__174	P00966	ASS1__174	Argininosuccinate synthase	K.QHGIPIPVT#PK.N	1	0.54307	0.215175	174
ASXL1__Q8IXJ9__503	Q8IXJ9	ASXL1__503	Polycomb group protein ASXL1	R.ASAS#PDRIPSLPQETVDQEPK.D	2	0.119466	0.0526077	503
ASXL2__Q76L83__1154	Q76L83	ASXL2__1154	Putative Polycomb group protein ASXL2	R.FCLSS#PTEALK.M	1	0.03832	-0.0221053	1154
ASXL2__Q76L83__1319	Q76L83	ASXL2__1319	Putative Polycomb group protein ASXL2	K.LYGS#PTQIGPSYR.G	1	0.343324	0.189874	1319
ASXL2__Q76L83__395	Q76L83	ASXL2__395	Putative Polycomb group protein ASXL2	K.KLTAS#PSDPK.V	1	0.48971	0.171246	395
ASXL2__Q76L83__440	Q76L83	ASXL2__440	Putative Polycomb group protein ASXL2	K.EEALQM*SS#PGRK.E	3	0.879819	0.0614336	440
ASXL2__Q76L83__524	Q76L83	ASXL2__524	Putative Polycomb group protein ASXL2	K.SESQESLVTS#PSK.P	1	1.16003	0.246783	524
ASXL2__Q76L83__571	Q76L83	ASXL2__571	Putative Polycomb group protein ASXL2	K.SS#LTQEEAPVSWEK.R	2	0.690631	-0.260733	571
ASXL2__Q76L83__648	Q76L83	ASXL2__648	Putative Polycomb group protein ASXL2	R.FPVSITS#PNR.T	1	0.0716195	0.032321	648
ATAD1__Q8NBU5__322	Q8NBU5	ATAD1__322	Outer mitochondrial transmembrane helix translocase	R.EYVNSTSEES#HDEDEIRPVQQQDLHR.A	1	0.0965967	0.0392915	322
ATAD2B__Q9ULI0__1338	Q9ULI0	ATAD2B__1338	ATPase family AAA domain-containing protein 2B	K.LEALECS#NNEK.L	1	0.227452	0.127965	1338
ATAD2B__Q9ULI0__1347	Q9ULI0	ATAD2B__1347	ATPase family AAA domain-containing protein 2B	K.LEPGS#DVEVK.D	2	0.148841	-0.0441673	1347
ATAD2__Q6PL18__1149	Q6PL18	ATAD2__1149	ATPase family AAA domain-containing protein 2	K.T#PSTPVACSTPAQLK.R	1	0.386732	0.122831	1149
ATAD2__Q6PL18__327	Q6PL18	ATAD2__327	ATPase family AAA domain-containing protein 2	K.PNIFYSGPAS#PARPR.Y	2	2.57483	0.507229	327
ATAD2__Q6PL18__342	Q6PL18	ATAD2__342	ATPase family AAA domain-containing protein 2	R.LSSAGPRS#PYCK.R	2	2.12928	0.311452	342
ATAD5__Q96QE3__356	Q96QE3	ATAD5__356	ATPase family AAA domain-containing protein 5	K.QFEM*ENSLS#DPENEQTVQK.R	1	0.00157226	0.00127955	356
ATAD5__Q96QE3__44	Q96QE3	ATAD5__44	ATPase family AAA domain-containing protein 5	K.YLS#PLGK.T	1	0.0358066	0.0192111	44
ATAD5__Q96QE3__86	Q96QE3	ATAD5__86	ATPase family AAA domain-containing protein 5	K.IKS#PESVPVDSNK.D	1	0.176335	-0.109961	86
ATAT1__Q5SQI0__276	Q5SQI0	ATAT1__276	Alpha-tubulin N-acetyltransferase 1	R.SSSLGNS#PERGPLRPFVPEQELLR.S	1	0.107831	0.0532362	276
ATF1__P18846__186	P18846	ATF1__186	Cyclic AMP-dependent transcription factor ATF-1	R.TTPS#ATSLPQTVVM*TSPVTLTSQTTK.T	1	1.58589	0.469441	186
ATF2__P15336__112	P15336	ATF2__112	Cyclic AMP-dependent transcription factor ATF-2	K.KM*PLDLS#PLATPIIR.S	3	0.743254	0.0936905	112
ATF2__P15336__136	P15336	ATF2__136	Cyclic AMP-dependent transcription factor ATF-2	K.IEEPSVVETTHQDS#PLPHPESTTSDEK.E	2	0.0292665	-0.00743461	136
ATF2__P15336__69;71	P15336	ATF2__69;71	Cyclic AMP-dependent transcription factor ATF-2	R.NDSVIVADQT#PTPT#R.F	2	0.611797	0.25869	69;71
ATF2__P15336__71	P15336	ATF2__71	Cyclic AMP-dependent transcription factor ATF-2	R.NDSVIVADQTPT#PTR.F	1	1.00616	0.486128	71
ATF7IP__Q6VMQ6__113	Q6VMQ6	ATF7IP__113	Activating transcription factor 7-interacting protein 1	K.QDDDLNCEPLS#PHNITPEPVSK.L	2	0.656814	-0.181519	113
ATF7IP__Q6VMQ6__445	Q6VMQ6	ATF7IP__445	Activating transcription factor 7-interacting protein 1	K.LAPS#EDELTCFSK.T	1	0.294146	-0.0964831	445
ATF7IP__Q6VMQ6__474;477	Q6VMQ6	ATF7IP__474;477	Activating transcription factor 7-interacting protein 1	K.MESS#FGS#PSK.Q	3	0.768415	0.144512	474;477
ATF7IP__Q6VMQ6__477	Q6VMQ6	ATF7IP__477	Activating transcription factor 7-interacting protein 1	K.MESSFGS#PSK.Q	2	0.0851835	-0.0230321	477
ATF7IP__Q6VMQ6__496	Q6VMQ6	ATF7IP__496	Activating transcription factor 7-interacting protein 1	K.EAFLVLS#DEEDISGEK.D	1	0.0775104	-0.0461473	496
ATF7IP__Q6VMQ6__518	Q6VMQ6	ATF7IP__518	Activating transcription factor 7-interacting protein 1	K.DESEVISQNETCS#PAEVESNEK.D	2	1.43009	0.0856482	518
ATF7IP__Q6VMQ6__559	Q6VMQ6	ATF7IP__559	Activating transcription factor 7-interacting protein 1	R.SKS#EDMDNVQSK.R	1	0.289018	0.120175	559
ATF7IP__Q6VMQ6__57	Q6VMQ6	ATF7IP__57	Activating transcription factor 7-interacting protein 1	K.LLNGNHENGDLDPTS#PLENM*DYIK.D	1	0.163171	0.0463785	57
ATF7IP__Q6VMQ6__673	Q6VMQ6	ATF7IP__673	Activating transcription factor 7-interacting protein 1	K.RHEHPPNPPVS#PGK.T	1	0.0850209	0.0189133	673
ATF7IP__Q6VMQ6__899	Q6VMQ6	ATF7IP__899	Activating transcription factor 7-interacting protein 1	R.TSLPTVGPSGLYS#PSTNR.G	2	0.432179	-0.092164	899
ATF7__P17544__101	P17544	ATF7__101	Cyclic AMP-dependent transcription factor ATF-7	K.AAAGPLDM*SLPST#PDIK.I	2	0.140938	0.0302285	101
ATF7__P17544__413	P17544	ATF7__413	Cyclic AMP-dependent transcription factor ATF-7	K.TQGYLES#PK.E	1	1.20706	-0.308582	413
ATF7__P17544__51;53	P17544	ATF7__51;53	Cyclic AMP-dependent transcription factor ATF-7	R.TDSVIIADQT#PT#PTR.F	1	0.397156	0.0584834	51;53
ATF7__P17544__53	P17544	ATF7__53	Cyclic AMP-dependent transcription factor ATF-7	R.TDSVIIADQTPT#PTR.F	1	0.250491	0.152098	53
ATF7__P17544__97;101	P17544	ATF7__97;101	Cyclic AMP-dependent transcription factor ATF-7	K.AAAGPLDM*S#LPST#PDIK.I	1	0.291643	0.099122	97;101
ATG13__O75143__361	O75143	ATG13__361	Autophagy-related protein 13	R.AS#PHDVLETIFVR.K	1	1.03905	0.132304	361
ATG16L1__Q676U5__287	Q676U5	ATG16L1__287	Autophagy-related protein 16-1	R.S#VSSFPVPQDNVDTHPGSGK.E	1	0.305594	-0.059094	287
ATG2A__Q2TAZ0__1327	Q2TAZ0	ATG2A__1327	Autophagy-related protein 2 homolog A	R.SGAPPPS#PPVGGPAGSLGSCSEEK.E	2	1.82209	0.163422	1327
ATG2B__Q96BY7__240	Q96BY7	ATG2B__240	Autophagy-related protein 2 homolog B	K.SS#PVCSTAPVETEPK.L	1	0.0893993	0.0337653	240
ATG2B__Q96BY7__255	Q96BY7	ATG2B__255	Autophagy-related protein 2 homolog B	K.LS#PSWNPK.I	2	0.191498	0.0446259	255
ATG2B__Q96BY7__497	Q96BY7	ATG2B__497	Autophagy-related protein 2 homolog B	R.SVS#VDESRPELIFR.L	2	0.167736	-0.0455422	497
ATG9A__Q7Z3C6_3__528	Q7Z3C6-3	ATG9A__528	Isoform of Q7Z3C6, Isoform 3 of Autophagy-related protein 9A	R.GLSVPAS#.-	1	0.452409	-0.167004	528
ATG9A__Q7Z3C6__18	Q7Z3C6	ATG9A__18	Autophagy-related protein 9A	R.LEASYSDS#PPGEEDLLVHVAEGSK.S	1	0.57041	0.258235	18
ATG9A__Q7Z3C6__656	Q7Z3C6	ATG9A__656	Autophagy-related protein 9A	R.SFS#PLQPGQAPTGR.A	2	0.205237	0.0491255	656
ATG9A__Q7Z3C6__735	Q7Z3C6	ATG9A__735	Autophagy-related protein 9A	R.RES#DESGESAPDEGGEGAR.A	1	2.87729	-0.525443	735
ATG9A__Q7Z3C6__761	Q7Z3C6	ATG9A__761	Autophagy-related protein 9A	R.SAS#YPCAAPR.P	1	1.10797	-0.213334	761
ATG9A__Q7Z3C6__828	Q7Z3C6	ATG9A__828	Autophagy-related protein 9A	R.HPEPVPEEGS#EDELPPQVHK.V	3	0.0570476	-0.0226405	828
ATL1__Q8WXF7__10	Q8WXF7	ATL1__10	Atlastin-1	R.DRNS#WGGFSEK.T	1	0.0794827	0.0218272	10
ATN1__P54259__101;107	P54259	ATN1__101;107	Atrophin-1	K.TEQELPRPQS#PSDLDS#LDGR.S	1	0.910005	0.189804	101;107
ATN1__P54259__168	P54259	ATN1__168	Atrophin-1	R.PYHPPPLFPPS#PQPPDSTPR.Q	3	0.334267	0.174466	168
ATN1__P54259__632	P54259	ATN1__632	Atrophin-1	K.TAS#PPGPPPYGK.R	1	0.00469118	0.00277388	632
ATN1__P54259__645	P54259	ATN1__645	Atrophin-1	K.RAPS#PGAYK.T	2	0.386406	0.0907715	645
ATN1__P54259__653;661	P54259	ATN1__653;661	Atrophin-1	K.T#ATPPGYKPGS#PPSFR.T	2	0.231916	0.0292168	653;661
ATN1__P54259__661	P54259	ATN1__661	Atrophin-1	K.T#ATPPGYKPGS#PPSFR.T	1	0.68986	0.172648	661
ATN1__P54259__669	P54259	ATN1__669	Atrophin-1	R.TGT#PPGYR.G	1	1.80276	0.259345	669
ATN1__P54259__739;746;748	P54259	ATN1__739;746;748	Atrophin-1	K.QEPAEEYETPES#PVPPARS#PS#PPPK.V	1	1.60179	0.298633	739;746;748
ATN1__P54259__77	P54259	ATN1__77	Atrophin-1	R.SEEIS#ESESEETNAPK.K	2	0.400167	0.0414302	77
ATN1__P54259__77;79	P54259	ATN1__77;79	Atrophin-1	R.SEEIS#ES#ESEETNAPK.K	1	0.120263	0.127373	77;79
ATP10B__O94823__1378	O94823	ATP10B__1378	Phospholipid-transporting ATPase VB	R.PTHHPVSSITGQDFS#ASTPKSSNPPK.R	1	0.10097	0.0621736	1378
ATP11A__P98196__854	P98196	ATP11A__854	Phospholipid-transporting ATPase IH	R.NS#DYAIPK.F	1	0.370316	-0.0660581	854
ATP11B__Q9Y2G3__1154	Q9Y2G3	ATP11B__1154	Phospholipid-transporting ATPase IF	R.SWS#ASDPFYTNDR.S	1	0.438054	-0.200433	1154
ATP11C__Q8NB49__1108	Q8NB49	ATP11C__1108	Phospholipid-transporting ATPase IG	R.RAS#DSLSAR.P	1	0.556258	-0.14711	1108
ATP11C__Q8NB49__1126	Q8NB49	ATP11C__1126	Phospholipid-transporting ATPase IG	R.TFS#DESNVL.-	2	0.762182	0.0608108	1126
ATP11C__Q8NB49__1126;1129	Q8NB49	ATP11C__1126;1129	Phospholipid-transporting ATPase IG	R.TFS#DES#NVL.-	2	0.139918	-0.0125754	1126;1129
ATP13A3__Q9H7F0__817	Q9H7F0	ATP13A3__817	Polyamine-transporting ATPase 13A3	K.LVHDS#LEDLQM*TR.Y	4	0.12041	0.0438139	817
ATP13A3__Q9H7F0__97	Q9H7F0	ATP13A3__97	Polyamine-transporting ATPase 13A3	R.VLSLETYPVS#SPK.S	1	1.38129	0.362142	97
ATP1A1__P05023__16	P05023	ATP1A1__16	Sodium/potassium-transporting ATPase subunit alpha-1	K.YEPAAVS#EQGDK.K	2	0.296714	0.13083	16
ATP1A1__P05023__260	P05023	ATP1A1__260	Sodium/potassium-transporting ATPase subunit alpha-1	R.GIVVY#TGDR.T	1	0.0981903	-0.0485608	260
ATP1A1__P05023__722	P05023	ATP1A1__722	Sodium/potassium-transporting ATPase subunit alpha-1	R.QGAIVAVTGDGVNDS#PALK.K	1	0.00555404	0.00487562	722
ATP1B3__P54709__8	P54709	ATP1B3__8	Sodium/potassium-transporting ATPase subunit beta-3	K.S#LNQSLAEWK.L	2	0.259202	0.0880746	8
ATP2A2__P16615__663	P16615	ATP2A2__663	Sarcoplasmic/endoplasmic reticulum calcium ATPase 2	R.EFDELNPS#AQR.D	1	0.823342	0.257949	663
ATP2B1__P20020__1127	P20020	ATP2B1__1127	Plasma membrane calcium-transporting ATPase 1	R.SS#LYEGLEK.P	1	1.08431	-0.107349	1127
ATP2B1__P20020__1140	P20020	ATP2B1__1140	Plasma membrane calcium-transporting ATPase 1	R.SS#IHNFM*THPEFR.I	2	0.477142	0.108538	1140
ATP2B1__P20020__1155	P20020	ATP2B1__1155	Plasma membrane calcium-transporting ATPase 1	R.IEDS#EPHIPLIDDT#DAEDDAPTK.R	1	0.0582584	-0.0145922	1155
ATP2B1__P20020__1155;1165	P20020	ATP2B1__1155;1165	Plasma membrane calcium-transporting ATPase 1	R.IEDS#EPHIPLIDDT#DAEDDAPTK.R	1	0.399956	0.162639	1155;1165
ATP2B1__P20020__1165	P20020	ATP2B1__1165	Plasma membrane calcium-transporting ATPase 1	R.IEDS#EPHIPLIDDT#DAEDDAPTK.R	1	1.24387	0.406116	1165
ATP2B1__P20020__1177;1178;1182	P20020	ATP2B1__1177;1178;1182	Plasma membrane calcium-transporting ATPase 1	K.RNS#S#PPPS#PNK.N	2	0.539229	0.0807532	1177;1178;1182
ATP2B1__P20020__1178;1182	P20020	ATP2B1__1178;1182	Plasma membrane calcium-transporting ATPase 1	R.NSS#PPPS#PNK.N	1	0.0627477	0.0360331	1178;1182
ATP2B1__P20020__1205	P20020	ATP2B1__1205	Plasma membrane calcium-transporting ATPase 1	K.SAT#SSSPGSPIHSLETSL.-	2	1.09366	0.188378	1205
ATP2B1__P20020__1211;1219	P20020	ATP2B1__1211;1219	Plasma membrane calcium-transporting ATPase 1	K.SATSSSPGS#PIHSLETS#L.-	1	1.61415	0.393563	1211;1219
ATP2B1__P20020__1219	P20020	ATP2B1__1219	Plasma membrane calcium-transporting ATPase 1	K.SATSSSPGS#PIHSLETS#L.-	2	1.26233	0.394515	1219
ATP7A__Q04656__1463	Q04656	ATP7A__1463	Copper-transporting ATPase 1	R.AS#INSLLSDK.R	1	0.513954	-0.195236	1463
ATRIP__Q8WXE1__224	Q8WXE1	ATRIP__224	ATR-interacting protein	K.LAAPSVSHVS#PR.K	2	1.0158	0.195293	224
ATRIP__Q8WXE1__518	Q8WXE1	ATRIP__518	ATR-interacting protein	R.LS#DGDM*TSALR.G	1	2.38615	-0.582976	518
ATRX__P46100__1061	P46100	ATRX__1061	Transcriptional regulator ATRX	K.KDELS#DYAEK.S	4	0.000635226	-0.000244747	1061
ATRX__P46100__1068;1073;1076	P46100	ATRX__1068;1073;1076	Transcriptional regulator ATRX	K.ST#GKGDS#CDS#SEDKK.S	1	1.25912	0.239069	1068;1073;1076
ATRX__P46100__1073;1076	P46100	ATRX__1073;1076	Transcriptional regulator ATRX	K.STGKGDS#CDS#SEDK.K	1	0.935331	0.1467	1073;1076
ATRX__P46100__1073;1077	P46100	ATRX__1073;1077	Transcriptional regulator ATRX	K.STGKGDS#CDSS#EDK.K	1	0.253229	0.140741	1073;1077
ATRX__P46100__1076;1077	P46100	ATRX__1076;1077	Transcriptional regulator ATRX	K.STGKGDSCDS#S#EDKK.S	1	0.0663924	0.0390613	1076;1077
ATRX__P46100__1348;1352	P46100	ATRX__1348;1352	Transcriptional regulator ATRX	K.LTVS#DGES#GEEKK.T	2	2.03606	0.263919	1348;1352
ATRX__P46100__1527	P46100	ATRX__1527	Transcriptional regulator ATRX	R.EVIEIEDAS#PTK.C	3	1.46931	0.28622	1527
ATRX__P46100__1992	P46100	ATRX__1992	Transcriptional regulator ATRX	K.ATSSS#NPSSPAPDWYK.D	1	2.94952	-0.716771	1992
ATRX__P46100__1992;1996	P46100	ATRX__1992;1996	Transcriptional regulator ATRX	K.ATSSS#NPSS#PAPDWYK.D	1	0.80041	0.230563	1992;1996
ATRX__P46100__1996	P46100	ATRX__1996	Transcriptional regulator ATRX	K.ATSSS#NPSS#PAPDWYK.D	1	0.142596	-0.0529312	1996
ATRX__P46100__594;598	P46100	ATRX__594;598	Transcriptional regulator ATRX	K.LTPVS#LSNS#PIK.G	2	0.191876	0.0908338	594;598
ATRX__P46100__598	P46100	ATRX__598	Transcriptional regulator ATRX	K.LTPVS#LSNS#PIK.G	1	2.25319	0.193255	598
ATRX__P46100__634	P46100	ATRX__634	Transcriptional regulator ATRX	K.CGLGQENS#DNEHLVENEVSLLLEESDLR.R	1	0.141168	0.110531	634
ATRX__P46100__675	P46100	ATRX__675	Transcriptional regulator ATRX	R.RPTETNPVTS#NS#DEECNETVK.E	1	0.25632	0.129791	675
ATRX__P46100__675;677	P46100	ATRX__675;677	Transcriptional regulator ATRX	R.RPTETNPVTS#NS#DEECNETVK.E	2	0.0345501	0.00518555	675;677
ATRX__P46100__677	P46100	ATRX__677	Transcriptional regulator ATRX	R.RPTETNPVTSNS#DEECNETVK.E	1	0.141978	-0.0410205	677
ATRX__P46100__729;731	P46100	ATRX__729;731	Transcriptional regulator ATRX	K.QSETVDQNS#DS#DEM*LAILK.E	1	0.314518	0.160907	729;731
ATRX__P46100__731	P46100	ATRX__731	Transcriptional regulator ATRX	K.QSETVDQNS#DS#DEM*LAILK.E	1	0.321679	0.191843	731
ATRX__P46100__783	P46100	ATRX__783	Transcriptional regulator ATRX	R.KS#STSGSDFDTK.K	1	0.157631	0.0708398	783
ATRX__P46100__84	P46100	ATRX__84	Transcriptional regulator ATRX	K.RKPS#IVTK.Y	1	0.999557	-0.146444	84
ATRX__P46100__849;850	P46100	ATRX__849;850	Transcriptional regulator ATRX	K.DFDS#S#EDEK.H	2	0.162366	0.041487	849;850
ATRX__P46100__889	P46100	ATRX__889	Transcriptional regulator ATRX	R.ETFS#SAEGTVDK.D	2	0.0761889	0.018878	889
ATRX__P46100__92	P46100	ATRX__92	Transcriptional regulator ATRX	K.YVES#DDEKPLDDETVNEDASNENSENDITMQSLPK.G	8	0.174138	0.0426094	92
ATRX__P46100__962	P46100	ATRX__962	Transcriptional regulator ATRX	K.VQDGLS#DIAEK.F	2	1.32254	0.20379	962
ATRX__P46100__974;977;978	P46100	ATRX__974;977;978	Transcriptional regulator ATRX	K.KDQS#DET#S#EDDKK.Q	1	0.206046	0.0720165	974;977;978
ATRX__P46100__977;978	P46100	ATRX__977;978	Transcriptional regulator ATRX	K.DQSDET#S#EDDKK.Q	1	0.112902	0.0442686	977;978
ATR__Q13535__1989	Q13535	ATR__1989	Serine/threonine-protein kinase ATR	K.GVELCFPENET#PPEGK.N	1	1.64843	0.199851	1989
ATR__Q13535__435	Q13535	ATR__435	Serine/threonine-protein kinase ATR	R.RLS#SSLNPSK.R	1	1.36979	-0.244317	435
ATXN1L__P0C7T5__284	P0C7T5	ATXN1L__284	Ataxin-1-like	R.RES#EALDS#PNSK.G	1	0.334235	0.0889591	284
ATXN1L__P0C7T5__284;289	P0C7T5	ATXN1L__284;289	Ataxin-1-like	R.RES#EALDS#PNSK.G	2	0.252764	-0.0924447	284;289
ATXN1L__P0C7T5__330	P0C7T5	ATXN1L__330	Ataxin-1-like	R.VEVAAPAHRGT#PDTDLEVQR.V	1	0.224137	-0.0586443	330
ATXN1L__P0C7T5__615	P0C7T5	ATXN1L__615	Ataxin-1-like	R.TVLGS#RELCDSEGK.S	1	0.055187	0.0102216	615
ATXN1__P54253__406	P54253	ATXN1__406	Ataxin-1	R.EAS#PSTLNDK.S	2	0.0628525	0.0182911	406
ATXN1__P54253__775	P54253	ATXN1__775	Ataxin-1	R.RWS#APESR.K	1	1.75943	0.173512	775
ATXN1__P54253__88	P54253	ATXN1__88	Ataxin-1	K.ALSTGLDYS#PPSAPR.S	2	0.61184	0.158457	88
ATXN2L__Q8WWM7__111	Q8WWM7	ATXN2L__111	Ataxin-2-like protein	K.GPPQS#PVFEGVYNNSR.M	1	0.558388	0.193888	111
ATXN2L__Q8WWM7__238	Q8WWM7	ATXN2L__238	Ataxin-2-like protein	R.WEGGDSNS#DDYDLESDM*SNGWDPNEM*FK.F	1	0.404796	0.174162	238
ATXN2L__Q8WWM7__306	Q8WWM7	ATXN2L__306	Ataxin-2-like protein	R.EIESS#PQYR.L	2	0.0391156	0.0204455	306
ATXN2L__Q8WWM7__339	Q8WWM7	ATXN2L__339	Ataxin-2-like protein	R.QGSGRES#PSLASR.E	2	0.455223	0.0832148	339
ATXN2L__Q8WWM7__409	Q8WWM7	ATXN2L__409	Ataxin-2-like protein	R.GINGGPSRM*S#PK.A	1	0.401167	0.311926	409
ATXN2L__Q8WWM7__424	Q8WWM7	ATXN2L__424	Ataxin-2-like protein	K.TLSS#PSNRPSGETSVPPPPAVGR.M	1	0.309882	-0.075227	424
ATXN2L__Q8WWM7__449	Q8WWM7	ATXN2L__449	Ataxin-2-like protein	R.MYPPRS#PK.S	2	0.603056	0.103497	449
ATXN2L__Q8WWM7__558	Q8WWM7	ATXN2L__558	Ataxin-2-like protein	K.LQPSS#S#PENSLDPFPPR.I	1	0.437182	0.382227	558
ATXN2L__Q8WWM7__559	Q8WWM7	ATXN2L__559	Ataxin-2-like protein	K.LQPSSS#PENSLDPFPPR.I	1	0.348196	0.122341	559
ATXN2L__Q8WWM7__594	Q8WWM7	ATXN2L__594	Ataxin-2-like protein	K.EVDGLLTSEPMGS#PVSSK.T	4	0.469764	0.0975887	594
ATXN2L__Q8WWM7__604	Q8WWM7	ATXN2L__604	Ataxin-2-like protein	K.TESVS#DK.E	1	0.355649	0.125104	604
ATXN2L__Q8WWM7__634	Q8WWM7	ATXN2L__634	Ataxin-2-like protein	K.EDKPPLAPSGGTEGPEQPPPPCPSQTGS#PPVGLIK.G	4	0.847821	0.187745	634
ATXN2L__Q8WWM7__683	Q8WWM7	ATXN2L__683	Ataxin-2-like protein	K.STSTPT#SPGPR.T	1	0.281971	0.070801	683
ATXN2L__Q8WWM7__683;684	Q8WWM7	ATXN2L__683;684	Ataxin-2-like protein	K.S#TSTPTS#PGPR.T	1	0.706745	0.204106	683;684
ATXN2L__Q8WWM7__684	Q8WWM7	ATXN2L__684	Ataxin-2-like protein	K.STSTPTS#PGPR.T	1	0.853208	0.131663	684
ATXN2__F8W0B5__338	F8W0B5	ATXN2__338	Isoform of Q99700, Ataxin-2 (Fragment)	R.TS#PSGGTWSSVVSGAASPTPASPASNR.A	1	0.555435	0.203622	338
ATXN2__Q99700__667	Q99700	ATXN2__667	Ataxin-2	R.TS#PSGGTWSSVVSGVPR.L	2	0.372793	0.0970899	667
ATXN2__Q99700__741	Q99700	ATXN2__741	Ataxin-2	R.AVT#PSS#EAK.D	2	0.43311	-0.0673328	741
ATXN2__Q99700__741;744	Q99700	ATXN2__741;744	Ataxin-2	R.AVT#PSS#EAK.D	1	0.264805	-0.0878449	741;744
ATXN2__Q99700__772	Q99700	ATXN2__772	Ataxin-2	K.PNETS#PSFSK.A	4	0.816504	0.094182	772
ATXN2__Q99700__784	Q99700	ATXN2__784	Ataxin-2	K.GIS#PVVSEHR.K	1	0.0731281	0.0160556	784
ATXN2__Q99700__889	Q99700	ATXN2__889	Ataxin-2	K.RGPEVTSQGVQTSS#PACK.Q	3	1.52024	0.195742	889
ATXN3__P54252__265	P54252	ATXN3__265	Ataxin-3	R.NIS#QDM*TQTSGTNLTSEELR.K	2	0.650357	-0.119487	265
ATXN7L3__Q14CW9__281	Q14CW9	ATXN7L3__281	Ataxin-7-like protein 3	R.LQWDGSSDLS#PSDSGSSK.T	2	0.240614	-0.110383	281
AUP1__Q9Y679__288	Q9Y679	AUP1__288	Lipid droplet-regulating VLDL assembly factor AUP1	R.LRPQSAQSSFPPS#PGPSPDVQLATLAQR.V	3	0.10192	0.0397499	288
AVEN__Q9NQS1__99	Q9NQS1	AVEN__99	Cell death regulator Aven	R.EPGGWGAGASAPVEDDSDAETY#GEENDEQGNYSK.R	2	0.000608444	-0.000251275	99
AXL__P30530__873	P30530	AXL__873	Tyrosine-protein kinase receptor UFO	R.YVLCPSTT#PSPAQPADRGSPAAPGQEDGA.-	1	0.0491149	0.0432996	873
AZI2__Q9H6S1__300	Q9H6S1	AZI2__300	5-azacytidine-induced protein 2	K.ALCHTTS#SPLPGDVK.V	1	0.224616	-0.111637	300
BAD__Q92934__118	Q92934	BAD__118	Bcl2-associated agonist of cell death	R.RMS#DEFVDSFK.K	2	0.231592	0.05894	118
BAG3__O95817__173	O95817	BAG3__173	BAG family molecular chaperone regulator 3	R.SQS#PAASDCSSSSSSASLPSSGR.S	2	0.0825644	0.0265258	173
BAG3__O95817__275;279	O95817	BAG3__275;279	BAG family molecular chaperone regulator 3	R.SSVQGASS#REGS#PAR.S	1	0.00866415	-0.00555853	275;279
BAG3__O95817__285	O95817	BAG3__285	BAG family molecular chaperone regulator 3	R.SST#PLHSPSPIR.V	1	0.774945	-0.295318	285
BAG3__O95817__285;289	O95817	BAG3__285;289	BAG family molecular chaperone regulator 3	R.SS#TPLHS#PSPIR.V	1	0.886326	0.211224	285;289
BAG3__O95817__285;289;291	O95817	BAG3__285;289;291	BAG family molecular chaperone regulator 3	R.SST#PLHS#PS#PIR.V	1	0.0355762	-0.0213691	285;289;291
BAG3__O95817__289	O95817	BAG3__289	BAG family molecular chaperone regulator 3	R.SST#PLHS#PS#PIR.V	1	0.869579	-0.216453	289
BAG3__O95817__377	O95817	BAG3__377	BAG family molecular chaperone regulator 3	K.VPPAPVPCPPPS#PGPSAVPSSPK.S	1	0.144946	-0.124985	377
BAG3__O95817__377;386	O95817	BAG3__377;386	BAG family molecular chaperone regulator 3	K.VPPAPVPCPPPSPGPS#AVPSS#PK.S	2	0.103537	0.0254807	377;386
BAG3__O95817__386	O95817	BAG3__386	BAG family molecular chaperone regulator 3	K.VPPAPVPCPPPSPGPSAVPSS#PK.S	2	0.236047	-0.0887115	386
BAG6__P46379__1081	P46379	BAG6__1081	Large proline-rich protein BAG6	R.PLTS#PESLSR.D	4	0.575025	0.0975134	1081
BAG6__P46379__1117	P46379	BAG6__1117	Large proline-rich protein BAG6	R.LQEDPNYS#PQRFPNAQR.A	2	0.995522	0.182734	1117
BAG6__P46379__964	P46379	BAG6__964	Large proline-rich protein BAG6	R.RVGDPPQPLPEEPM*EVQGAERAS#PEPQR.E	4	0.225869	0.0727915	964
BAG6__P46379__964;973	P46379	BAG6__964;973	Large proline-rich protein BAG6	R.AS#PEPQRENAS#PAPGTTAEEAMSR.G	2	0.0752082	0.0130367	964;973
BAG6__P46379__973	P46379	BAG6__973	Large proline-rich protein BAG6	R.ENAS#PAPGTTAEEAM*SR.G	2	1.02059	0.261088	973
BAHCC1__Q9P281__1141	Q9P281	BAHCC1__1141	BAH and coiled-coil domain-containing protein 1	R.TFLPGEPPPCS#PR.S	1	0.542843	-0.194147	1141
BAHCC1__Q9P281__2075	Q9P281	BAHCC1__2075	BAH and coiled-coil domain-containing protein 1	K.VSSEAPPPSEAATPSLS#PK.A	1	0.095352	-0.0650699	2075
BAHD1__Q8TBE0__101	Q8TBE0	BAHD1__101	Bromo adjacent homology domain-containing 1 protein	R.SADEADELPPDLPKPPS#PAPSSEDPGLAQPR.K	1	0.318611	0.160276	101
BAHD1__Q8TBE0__184	Q8TBE0	BAHD1__184	Bromo adjacent homology domain-containing 1 protein	R.DLS#PEPAPDEGPRR.D	1	0.857967	0.17897	184
BAIAP2L1__Q9UHR4__114	Q9UHR4	BAIAP2L1__114	Brain-specific angiogenesis inhibitor 1-associated protein 2-like protein 1	K.Y#M*NATLK.R	1	0.696088	-0.282075	114
BAIAP2L1__Q9UHR4__261	Q9UHR4	BAIAP2L1__261	Brain-specific angiogenesis inhibitor 1-associated protein 2-like protein 1	K.TPASTPVSGTPQAS#PM*IER.S	2	0.0933017	-0.043599	261
BAIAP2L1__Q9UHR4__276	Q9UHR4	BAIAP2L1__276	Brain-specific angiogenesis inhibitor 1-associated protein 2-like protein 1	K.DYDT#LSK.C	2	0.347009	-0.117078	276
BAIAP2L1__Q9UHR4__331	Q9UHR4	BAIAP2L1__331	Brain-specific angiogenesis inhibitor 1-associated protein 2-like protein 1	R.SVS#VATGLNM*M*K.K	2	0.315514	-0.0785829	331
BAIAP2__Q9UQB8__325	Q9UQB8	BAIAP2__325	Brain-specific angiogenesis inhibitor 1-associated protein 2	K.SLS#PPQSQSK.L	1	0.194316	-0.0194299	325
BAIAP2__Q9UQB8__340	Q9UQB8	BAIAP2__340	Brain-specific angiogenesis inhibitor 1-associated protein 2	K.LSDSYSNT#LPVR.K	3	0.532913	0.122844	340
BAIAP2__Q9UQB8__366	Q9UQB8	BAIAP2__366	Brain-specific angiogenesis inhibitor 1-associated protein 2	R.SSS#MAAGLER.N	4	2.89095	-0.265648	366
BAIAP2__Q9UQB8__454	Q9UQB8	BAIAP2__454	Brain-specific angiogenesis inhibitor 1-associated protein 2	K.SSS#TGNLLDK.D	2	0.0168032	0.00373449	454
BAP18__Q8IXM2_2__35	Q8IXM2-2	BAP18__35	Isoform of Q8IXM2, Isoform 2 of Chromatin complexes subunit BAP18	K.LGELTM*QLHPVADS#SPAGAQIK.A	1	0.0413202	-0.0185893	35
BAP18__Q8IXM2__110	Q8IXM2	BAP18__110	Chromatin complexes subunit BAP18	K.VASGVLS#PPPAAPPPSSSSVPEAGGPPIK.K	1	0.326643	0.0867961	110
BAP18__Q8IXM2__35	Q8IXM2	BAP18__35_1	Chromatin complexes subunit BAP18	K.LGELTM*QLHPVADS#SPAGAK.W	2	0.16465	0.0222726	35
BAP18__Q8IXM2__96	Q8IXM2	BAP18__96	Chromatin complexes subunit BAP18	K.VYEDSGIPLPAES#PK.K	7	0.689752	0.078561	96
BAP1__Q92560__292	Q92560	BAP1__292	Ubiquitin carboxyl-terminal hydrolase BAP1	K.S#PLVLEANR.A	1	0.0391854	-0.0228212	292
BAP1__Q92560__395	Q92560	BAP1__395	Ubiquitin carboxyl-terminal hydrolase BAP1	R.VPVRPPQQYS#DDEDDYEDDEEDDVQNTNSALR.Y	1	0.401296	0.333771	395
BAP1__Q92560__521	Q92560	BAP1__521	Ubiquitin carboxyl-terminal hydrolase BAP1	R.SANPTRPSS#PVTSHISK.V	1	0.553337	0.105093	521
BAP1__Q92560__583	Q92560	BAP1__583	Ubiquitin carboxyl-terminal hydrolase BAP1	K.GSS#PSIRPIQGSQGSSSPVEK.E	1	0.732442	0.132206	583
BAP1__Q92560__597	Q92560	BAP1__597	Ubiquitin carboxyl-terminal hydrolase BAP1	K.GSSPSIRPIQGSQGSSS#PVEK.E	2	0.084432	0.0189962	597
BARD1__Q99728__186	Q99728	BARD1__186	BRCA1-associated RING domain protein 1	K.DASAQQDSYEFVSPS#PPADVSER.A	1	0.90611	0.258436	186
BARD1__Q99728__330	Q99728	BARD1__330	BRCA1-associated RING domain protein 1	R.LSS#PISK.R	2	1.00345	0.250134	330
BARD1__Q99728__364	Q99728	BARD1__364	BRCA1-associated RING domain protein 1	K.QTVPSENIPLPECSS#PPSCK.R	1	0.177289	0.0980154	364
BASP1__P80723__196	P80723	BASP1__196	Brain acid soluble protein 1	K.ETPAATEAPSST#PK.A	1	0.377424	0.164269	196
BAZ1A__Q9NRL2__1320	Q9NRL2	BAZ1A__1320	Bromodomain adjacent to zinc finger domain protein 1A	K.INS#APPTETK.S	1	0.0016303	-0.00079041	1320
BAZ1A__Q9NRL2__1413	Q9NRL2	BAZ1A__1413	Bromodomain adjacent to zinc finger domain protein 1A	K.RQS#PEPS#PVTLGR.R	2	0.0542463	0.0205263	1413
BAZ1A__Q9NRL2__1413;1417	Q9NRL2	BAZ1A__1413;1417	Bromodomain adjacent to zinc finger domain protein 1A	K.RQS#PEPS#PVTLGR.R	1	0.206345	0.0808265	1413;1417
BAZ1A__Q9NRL2__1547	Q9NRL2	BAZ1A__1547	Bromodomain adjacent to zinc finger domain protein 1A	K.LGLHVTPSNVDQVST#PPAAK.K	1	0.531386	0.230302	1547
BAZ1A__Q9NRL2__731	Q9NRL2	BAZ1A__731	Bromodomain adjacent to zinc finger domain protein 1A	K.ELDQDM*VT#EDEDDPGSHK.R	3	0.0659951	0.0260227	731
BAZ1A__Q9NRL2__771	Q9NRL2	BAZ1A__771	Bromodomain adjacent to zinc finger domain protein 1A	R.EPLT#ADEEEALK.Q	2	0.0965269	0.0193653	771
BAZ1A__Q9NRL2__961	Q9NRL2	BAZ1A__961	Bromodomain adjacent to zinc finger domain protein 1A	R.SS#NAYDPSQM*CAEK.Q	1	0.598105	0.284121	961
BAZ1B__Q9UIG0__1342	Q9UIG0	BAZ1B__1342	Tyrosine-protein kinase BAZ1B	R.RQS#LELQK.C	1	0.0353338	-0.0312269	1342
BAZ1B__Q9UIG0__1468	Q9UIG0	BAZ1B__1468	Tyrosine-protein kinase BAZ1B	R.LAEDEGDS#EPEAVGQSR.G	2	1.44991	0.144784	1468
BAZ1B__Q9UIG0__158	Q9UIG0	BAZ1B__158	Tyrosine-protein kinase BAZ1B	K.KSDGACDS#PSS#DK.E	1	0.0219098	-0.0283461	158
BAZ1B__Q9UIG0__158;161	Q9UIG0	BAZ1B__158;161	Tyrosine-protein kinase BAZ1B	K.KSDGACDS#PSS#DK.E	2	0.00961149	-0.00777561	158;161
BAZ1B__Q9UIG0__326	Q9UIG0	BAZ1B__326	Tyrosine-protein kinase BAZ1B	K.TDNS#SLSSPLNPK.L	2	0.0380664	0.0198198	326
BAZ1B__Q9UIG0__347	Q9UIG0	BAZ1B__347	Tyrosine-protein kinase BAZ1B	K.SLS#GSPLK.V	1	0.485203	-0.309792	347
BAZ1B__Q9UIG0__349	Q9UIG0	BAZ1B__349	Tyrosine-protein kinase BAZ1B	K.SLSGS#PLK.V	2	0.38583	0.193191	349
BAZ1B__Q9UIG0__705;708	Q9UIG0	BAZ1B__705;708	Tyrosine-protein kinase BAZ1B	R.RSDVQEES#EGS#DTDDNK.D	1	0.0649413	0.0580569	705;708
BAZ1B__Q9UIG0__705;710	Q9UIG0	BAZ1B__705;710	Tyrosine-protein kinase BAZ1B	R.SDVQEES#EGSDT#DDNK.D	1	0.369816	0.19704	705;710
BAZ1B__Q9UIG0__708;710	Q9UIG0	BAZ1B__708;710	Tyrosine-protein kinase BAZ1B	R.SDVQEESEGS#DT#DDNK.D	2	0.19631	0.100437	708;710
BAZ1B__Q9UIG0__947	Q9UIG0	BAZ1B__947	Tyrosine-protein kinase BAZ1B	K.DHTVS#GDEDYCPR.S	2	0.0340554	-0.0302163	947
BAZ2A__Q9UIF9__134	Q9UIF9	BAZ2A__134	Bromodomain adjacent to zinc finger domain protein 2A	R.QPS#SPSHNTNLR.A	1	0.24495	-0.114473	134
BAZ2A__Q9UIF9__1397	Q9UIF9	BAZ2A__1397	Bromodomain adjacent to zinc finger domain protein 2A	R.AGDPGEMPQS#PTGLGQPK.R	4	0.175753	0.0828316	1397
BAZ2A__Q9UIF9__496;509	Q9UIF9	BAZ2A__496;509	Bromodomain adjacent to zinc finger domain protein 2A	K.AS#PVTSPAAAFPTAS#PANK.D	1	0.23641	0.118695	496;509
BAZ2A__Q9UIF9__509	Q9UIF9	BAZ2A__509	Bromodomain adjacent to zinc finger domain protein 2A	K.ASPVTSPAAAFPTAS#PANK.D	2	0.0379164	-0.0107391	509
BBS2__Q9BXC9__365	Q9BXC9	BBS2__365	Bardet-Biedl syndrome 2 protein	K.AELAS#PLNEADGHR.G	1	0.141826	0.103432	365
BBX__Q8WY36__159	Q8WY36	BBX__159	HMG box transcription factor BBX	K.S#PTPTVNPR.K	1	0.0954565	0.0314775	159
BBX__Q8WY36__844	Q8WY36	BBX__844	HMG box transcription factor BBX	R.VS#PAGGTLDDK.P	4	0.248209	0.0426815	844
BCAR1__P56945__639	P56945	BCAR1__639	Breast cancer anti-estrogen resistance protein 1	R.PLPS#PPK.F	2	0.478132	-0.0657497	639
BCAR3__O75815__130	O75815	BCAR3__130	Breast cancer anti-estrogen resistance protein 3	R.HIMDRT#PEK.L	1	1.09756	0.375844	130
BCAR3__O75815__290	O75815	BCAR3__290	Breast cancer anti-estrogen resistance protein 3	K.RLS#LTMGGVQAR.E	3	0.219261	0.0568789	290
BCAR3__O75815__370	O75815	BCAR3__370	Breast cancer anti-estrogen resistance protein 3	R.TGS#EPALSPAVVR.R	1	0.741078	0.191634	370
BCAR3__O75815__375	O75815	BCAR3__375	Breast cancer anti-estrogen resistance protein 3	R.TGSEPALS#PAVVR.R	2	0.420418	0.1318	375
BCAR3__O75815__83	O75815	BCAR3__83	Breast cancer anti-estrogen resistance protein 3	R.QNS#PVTQDGIQESPWQDR.H	2	0.670224	0.314499	83
BCAS3__Q9H6U6__570	Q9H6U6	BCAS3__570	BCAS3 microtubule associated cell migration factor	K.VKPPPQIS#PSK.S	1	0.635756	0.349419	570
BCCIP__Q9P287__42	Q9P287	BCCIP__42	BRCA2 and CDKN1A-interacting protein	K.EVENEDEDDDDS#DK.E	5	0.143556	-0.060857	42
BCKDHA__P12694__347	P12694	BCKDHA__347	2-oxoisovalerate dehydrogenase subunit alpha, mitochondrial	R.S#VDEVNYWDK.Q	2	1.72312	0.340291	347
BCKDK__O14874__31	O14874	BCKDK__31	[3-methyl-2-oxobutanoate dehydrogenase [lipoamide]] kinase, mitochondrial	R.S#TSATDTHHVEM*AR.E	4	1.55873	0.189397	31
BCL10__O95999__138	O95999	BCL10__138	B-cell lymphoma/leukemia 10	R.SNS#DESNFSEK.L	2	1.10404	-0.269846	138
BCL11A__Q9H165__205	Q9H165	BCL11A__205	B-cell lymphoma/leukemia 11A	R.IYLESEHGS#PLTPR.V	1	0.28546	0.169123	205
BCL11A__Q9H165__205;208	Q9H165	BCL11A__205;208	B-cell lymphoma/leukemia 11A	R.IYLESEHGS#PLT#PR.V	1	0.143037	0.105198	205;208
BCL11A__Q9H165__328;332	Q9H165	BCL11A__328;332	B-cell lymphoma/leukemia 11A	R.ELAGNTSS#PPLS#PGRPSPM*QR.L	1	0.12223	0.0681271	328;332
BCL11A__Q9H165__608	Q9H165	BCL11A__608	B-cell lymphoma/leukemia 11A	R.GCS#PGESASGGLSK.K	1	0.717736	-0.197991	608
BCL11A__Q9H165__701	Q9H165	BCL11A__701	B-cell lymphoma/leukemia 11A	R.FST#PPGELDGGISGR.S	1	1.44395	-0.375649	701
BCL11A__Q9H165__86	Q9H165	BCL11A__86	B-cell lymphoma/leukemia 11A	K.AVDKPPS#PSPIEMK.K	2	0.0850087	0.0203842	86
BCL2L12__Q9HB09__113;117;121	Q9HB09	BCL2L12__113;117;121	Bcl-2-like protein 12	R.RGEAAGS#PVPT#PPRS#PAQEEPTDFLSR.L	1	0.826555	0.334578	113;117;121
BCL2L12__Q9HB09__195	Q9HB09	BCL2L12__195	Bcl-2-like protein 12	K.SPPS#PELQGPPSTEK.E	1	0.0877941	-0.0290537	195
BCL2L12__Q9HB09__242	Q9HB09	BCL2L12__242	Bcl-2-like protein 12	K.LVRLS#SDSFAR.L	3	0.824305	0.154392	242
BCL2L13__Q9BXK5__288;291	Q9BXK5	BCL2L13__288;291	Bcl-2-like protein 13	K.S#LDS#NGAGEK.S	1	0.228678	-0.0501268	288;291
BCL2L13__Q9BXK5__291	Q9BXK5	BCL2L13__291	Bcl-2-like protein 13	K.S#LDS#NGAGEK.S	1	0.971563	0.200384	291
BCL2L13__Q9BXK5__298;302;305	Q9BXK5	BCL2L13__298;302;305	Bcl-2-like protein 13	K.S#ENNS#SNS#DIVHVEK.E	1	0.120081	0.044084	298;302;305
BCL2L13__Q9BXK5__302	Q9BXK5	BCL2L13__302	Bcl-2-like protein 13	K.S#ENNS#SNS#DIVHVEK.E	1	0.0155045	0.00659203	302
BCL2L13__Q9BXK5__420	Q9BXK5	BCL2L13__420	Bcl-2-like protein 13	R.EES#LVEELSPASEK.K	2	0.191525	0.0334644	420
BCL2L13__Q9BXK5__426	Q9BXK5	BCL2L13__426	Bcl-2-like protein 13	R.EESLVEELS#PASEK.K	2	2.29259	0.176719	426
BCL2L13__Q9BXK5__444	Q9BXK5	BCL2L13__444	Bcl-2-like protein 13	K.SRLS#PAGEM*K.P	1	0.27485	-0.0724973	444
BCL3__P20749__41	P20749	BCL3__41	B-cell lymphoma 3 protein	R.APS#PEPAAPR.G	2	2.09687	0.365372	41
BCL6__P41182__333	P41182	BCL6__333	B-cell lymphoma 6 protein	K.GLVSPQS#PQK.S	2	0.268634	0.059875	333
BCL6__P41182__427	P41182	BCL6__427	B-cell lymphoma 6 protein	R.AYTAPPACQPPM*EPENLDLQS#PTK.L	1	0.251046	-0.1356	427
BCL7A__Q4VC05__113	Q4VC05	BCL7A__113	B-cell CLL/lymphoma 7 protein family member A	K.QENSSNS#SPAPEPNSAVPSDGTEAK.V	1	1.11894	0.456178	113
BCL7C__Q8WUZ0__114	Q8WUZ0	BCL7C__114	B-cell CLL/lymphoma 7 protein family member C	K.GTEPS#PGGT#PQPSRPVSPAGPPEGVPEEAQPPR.L	1	0.0438679	0.0378134	114
BCL7C__Q8WUZ0__114;118	Q8WUZ0	BCL7C__114;118	B-cell CLL/lymphoma 7 protein family member C	K.GTEPS#PGGT#PQPSRPVSPAGPPEGVPEEAQPPR.L	1	0.122205	0.0585819	114;118
BCL7C__Q8WUZ0__118	Q8WUZ0	BCL7C__118	B-cell CLL/lymphoma 7 protein family member C	K.GTEPS#PGGT#PQPSRPVSPAGPPEGVPEEAQPPR.L	1	1.30587	0.356642	118
BCL9L__Q86UU0__1013	Q86UU0	BCL9L__1013	B-cell CLL/lymphoma 9-like protein	K.T#AMPSPGVSQNK.Q	2	3.15637	0.214717	1013
BCL9L__Q86UU0__1017	Q86UU0	BCL9L__1017	B-cell CLL/lymphoma 9-like protein	K.TAMPS#PGVSQNK.Q	5	1.01763	0.191789	1017
BCL9L__Q86UU0__118	Q86UU0	BCL9L__118	B-cell CLL/lymphoma 9-like protein	R.SVS#VDSGEQR.E	2	2.29191	0.383162	118
BCL9L__Q86UU0__129	Q86UU0	BCL9L__129	B-cell CLL/lymphoma 9-like protein	R.EAGT#PSLDSEAK.E	2	1.33323	0.24365	129
BCL9L__Q86UU0__21	Q86UU0	BCL9L__21	B-cell CLL/lymphoma 9-like protein	R.EAPGS#PPLS#PR.G	2	2.76963	0.571412	21
BCL9L__Q86UU0__21;25	Q86UU0	BCL9L__21;25	B-cell CLL/lymphoma 9-like protein	R.EAPGS#PPLS#PR.G	2	1.1262	0.37719	21;25
BCL9L__Q86UU0__750	Q86UU0	BCL9L__750	B-cell CLL/lymphoma 9-like protein	R.GLLS#PPMGQSGLR.E	3	2.79222	0.471184	750
BCL9L__Q86UU0__813	Q86UU0	BCL9L__813	B-cell CLL/lymphoma 9-like protein	R.GPGDLM*GPQGLS#PEEM*AR.V	2	0.431634	0.180309	813
BCL9L__Q86UU0__88	Q86UU0	BCL9L__88	B-cell CLL/lymphoma 9-like protein	K.ANQIS#PSNSSLK.N	2	2.02603	0.64877	88
BCL9L__Q86UU0__915	Q86UU0	BCL9L__915	B-cell CLL/lymphoma 9-like protein	R.RPS#DLTISINQMGSPGM*GHLK.S	2	0.754799	0.30417	915
BCL9L__Q86UU0__915;926	Q86UU0	BCL9L__915;926	B-cell CLL/lymphoma 9-like protein	R.RPS#DLTISINQM*GS#PGM*GHLK.S	1	1.75616	0.314329	915;926
BCL9L__Q86UU0__934	Q86UU0	BCL9L__934	B-cell CLL/lymphoma 9-like protein	K.S#PTLSQVHSPLVTSPSANLK.S	2	1.9614	0.682466	934
BCL9L__Q86UU0__934;942	Q86UU0	BCL9L__934;942	B-cell CLL/lymphoma 9-like protein	K.SPT#LSQVHS#PLVTSPSANLK.S	1	0.235888	0.0985064	934;942
BCL9L__Q86UU0__934;947	Q86UU0	BCL9L__934;947	B-cell CLL/lymphoma 9-like protein	K.S#PTLSQVHSPLVTS#PSANLK.S	1	1.68617	0.752173	934;947
BCL9L__Q86UU0__954;957	Q86UU0	BCL9L__954;957	B-cell CLL/lymphoma 9-like protein	K.S#PQT#PSQM*VPLPSANPPGPLK.S	2	1.03993	0.346641	954;957
BCL9L__Q86UU0__957	Q86UU0	BCL9L__957	B-cell CLL/lymphoma 9-like protein	K.SPQT#PSQM*VPLPSANPPGPLK.S	1	0.540201	0.0950706	957
BCL9L__Q86UU0__975	Q86UU0	BCL9L__975	B-cell CLL/lymphoma 9-like protein	K.S#PQVLGSSLSVR.S	2	0.656772	0.249689	975
BCL9L__Q86UU0__997	Q86UU0	BCL9L__997	B-cell CLL/lymphoma 9-like protein	K.S#PSMAVPSPGWVASPK.T	3	1.91914	0.321096	997
BCL9L__Q86UU0__997;1004	Q86UU0	BCL9L__997;1004	B-cell CLL/lymphoma 9-like protein	K.S#PSM*AVPS#PGWVASPK.T	3	0.665411	0.269305	997;1004
BCL9L__Q86UU0__997;1004;1010	Q86UU0	BCL9L__997;1004;1010	B-cell CLL/lymphoma 9-like protein	K.S#PSM*AVPS#PGWVAS#PK.T	1	1.10175	0.11607	997;1004;1010
BCL9__O00512__104	O00512	BCL9__104	B-cell CLL/lymphoma 9 protein	R.SIS#ADSFDQR.D	1	1.83101	-0.284278	104
BCL9__O00512__115	O00512	BCL9__115	B-cell CLL/lymphoma 9 protein	R.DPGT#PNDDSDIK.E	1	0.223466	0.101003	115
BCL9__O00512__687	O00512	BCL9__687	B-cell CLL/lymphoma 9 protein	R.IPVEGPLS#PSR.G	1	0.408903	0.120371	687
BCL9__O00512__917	O00512	BCL9__917	B-cell CLL/lymphoma 9 protein	K.SPPVLGSAAAS#PVHLK.S	1	2.0344	-0.523203	917
BCLAF1__Q9NYF8__177	Q9NYF8	BCLAF1__177	Bcl-2-associated transcription factor 1	K.AEGEPQEES#PLK.S	3	1.35468	0.186688	177
BCLAF1__Q9NYF8__183	Q9NYF8	BCLAF1__183	Bcl-2-associated transcription factor 1	K.SKS#QEEPK.D	1	1.96047	0.254873	183
BCLAF1__Q9NYF8__196	Q9NYF8	BCLAF1__196	Bcl-2-associated transcription factor 1	K.DTFEHDPS#ESIDEFNK.S	3	0.0289819	0.00496343	196
BCLAF1__Q9NYF8__222	Q9NYF8	BCLAF1__222	Bcl-2-associated transcription factor 1	K.SSATSGDIWPGLSAYDNS#PR.S	2	0.670003	0.207828	222
BCLAF1__Q9NYF8__285	Q9NYF8	BCLAF1__285	Bcl-2-associated transcription factor 1	R.YS#PSQNS#PIHHIPSRR.S	1	0.571258	0.271678	285
BCLAF1__Q9NYF8__285;290	Q9NYF8	BCLAF1__285;290	Bcl-2-associated transcription factor 1	R.YS#PSQNS#PIHHIPSR.R	4	0.742189	0.163159	285;290
BCLAF1__Q9NYF8__290	Q9NYF8	BCLAF1__290	Bcl-2-associated transcription factor 1	R.YSPSQNS#PIHHIPSR.R	1	0.74522	-0.319244	290
BCLAF1__Q9NYF8__385	Q9NYF8	BCLAF1__385	Bcl-2-associated transcription factor 1	R.AEGEWEDQEALDYFS#DK.E	6	1.45257	0.251058	385
BCLAF1__Q9NYF8__397	Q9NYF8	BCLAF1__397	Bcl-2-associated transcription factor 1	K.FNDS#EGDDT#EETEDYR.Q	2	0.289308	0.259651	397
BCLAF1__Q9NYF8__397;402	Q9NYF8	BCLAF1__397;402	Bcl-2-associated transcription factor 1	K.FNDS#EGDDT#EETEDYR.Q	2	0.468048	0.144867	397;402
BCLAF1__Q9NYF8__402;405	Q9NYF8	BCLAF1__402;405	Bcl-2-associated transcription factor 1	K.FNDSEGDDT#EET#EDYR.Q	1	0.368127	-0.172995	402;405
BCLAF1__Q9NYF8__450	Q9NYF8	BCLAF1__450	Bcl-2-associated transcription factor 1	K.GNRES#DGFREEK.N	1	0.51975	-0.054356	450
BCLAF1__Q9NYF8__496	Q9NYF8	BCLAF1__496	Bcl-2-associated transcription factor 1	K.KETQS#PEQVK.S	2	0.657153	0.0729246	496
BCLAF1__Q9NYF8__512	Q9NYF8	BCLAF1__512	Bcl-2-associated transcription factor 1	K.DLFDYS#PPLHK.N	3	0.539787	0.0867597	512
BCLAF1__Q9NYF8__531	Q9NYF8	BCLAF1__531	Bcl-2-associated transcription factor 1	K.STFREES#PLR.I	2	0.354084	0.0663469	531
BCLAF1__Q9NYF8__578	Q9NYF8	BCLAF1__578	Bcl-2-associated transcription factor 1	R.LLASTLVHS#VK.K	2	0.0857991	-0.0352556	578
BCLAF1__Q9NYF8__648	Q9NYF8	BCLAF1__648	Bcl-2-associated transcription factor 1	K.S#PEIHRR.I	3	0.745081	0.151678	648
BCLAF1__Q9NYF8__658	Q9NYF8	BCLAF1__658	Bcl-2-associated transcription factor 1	R.RIDIS#PSTLRK.H	6	1.22413	0.137239	658
BCLAF1__Q9NYF8__884	Q9NYF8	BCLAF1__884	Bcl-2-associated transcription factor 1	K.KSGSS#PK.W	1	1.16643	0.191742	884
BCLAF3__A2AJT9__402	A2AJT9	BCLAF3__402	BCLAF1 and THRAP3 family member 3	K.LPDVKPS#PINLR.K	1	0.330071	-0.151698	402
BCORL1__Q5H9F3__496	Q5H9F3	BCORL1__496	BCL-6 corepressor-like protein 1	R.CLPGVLAS#PELR.S	1	0.895446	-0.195675	496
BCORL1__Q5H9F3__613	Q5H9F3	BCORL1__613	BCL-6 corepressor-like protein 1	R.EM*AS#PPECSEM*PLDLSSK.S	1	0.621379	0.116276	613
BCOR__Q6W2J9__1127	Q6W2J9	BCOR__1127	BCL-6 corepressor	R.QPVSEPPADQVASDM*PHS#PTLR.V	1	0.578992	0.355125	1127
BCOR__Q6W2J9__1139	Q6W2J9	BCOR__1139	BCL-6 corepressor	R.KVS#GDSSHTETTAEEVPEDPLLK.A	1	1.14062	0.281486	1139
BCOR__Q6W2J9__1405;1410	Q6W2J9	BCOR__1405;1410	BCL-6 corepressor	K.RPEPSS#DYDLS#PAK.Q	1	1.08463	0.266391	1405;1410
BCOR__Q6W2J9__366	Q6W2J9	BCOR__366	BCL-6 corepressor	R.IST#SPSVALSK.P	1	0.242696	-0.130207	366
BCOR__Q6W2J9__423	Q6W2J9	BCOR__423	BCL-6 corepressor	K.DGSS#PPLLEK.Q	2	1.06702	0.224085	423
BCOR__Q6W2J9__488	Q6W2J9	BCOR__488	BCL-6 corepressor	K.ETLS#PPGNGCAIYR.S	1	0.621534	0.282606	488
BCR__P11274__122	P11274	BCR__122	Breakpoint cluster region protein	R.ASASRPQPAPADGADPPPAEEPEARPDGEGS#PGK.A	2	0.0424831	0.0144636	122
BCR__P11274__356	P11274	BCR__356	Breakpoint cluster region protein	R.VSPS#PTTYR.M	1	0.614459	-0.115506	356
BCR__P11274__698	P11274	BCR__698	Breakpoint cluster region protein	R.RQS#M*TVK.K	1	5.30676	-0.514044	698
BDP1__A6H8Y1__100	A6H8Y1	BDP1__100	Transcription factor TFIIIB component B'' homolog	R.ISS#TSSLVK.S	1	0.42777	-0.207797	100
BDP1__A6H8Y1__915	A6H8Y1	BDP1__915	Transcription factor TFIIIB component B'' homolog	K.T#PEVIDATEEIDK.D	1	1.51573	0.284688	915
BECN1__Q14457__64	Q14457	BECN1__64	Beclin-1	K.PGETQEEETNS#GEEPFIETPR.Q	1	2.36813	0.170351	64
BEND3__Q5T5X7__124	Q5T5X7	BEND3__124	BEN domain-containing protein 3	R.SLGNVWPGEEEPCNDATT#PSYK.K	1	1.94051	-0.562048	124
BET1L__Q9NYM9__37	Q9NYM9	BET1L__37	BET1-like protein	K.S#LALDIDRDAEDQNR.Y	1	0.368809	0.0959332	37
BET1L__Q9NYM9__9	Q9NYM9	BET1L__9	BET1-like protein	R.AQS#PGAVEEILDR.E	2	1.58257	0.20066	9
BET1__O15155__48;50	O15155	BET1__48;50	BET1 homolog	K.S#LS#IEIGHEVK.T	1	0.182773	-0.0847385	48;50
BICC1__Q9H694__633	Q9H694	BICC1__633	Protein bicaudal C homolog 1	R.S#PSHSGNAGDLK.Q	2	3.00882	0.932605	633
BICC1__Q9H694__766	Q9H694	BICC1__766	Protein bicaudal C homolog 1	K.S#M*PAETIK.E	1	1.59488	0.557983	766
BICC1__Q9H694__803	Q9H694	BICC1__803	Protein bicaudal C homolog 1	R.SNS#REHLGGGSESDNWR.D	1	2.70215	0.647358	803
BICC1__Q9H694__836	Q9H694	BICC1__836	Protein bicaudal C homolog 1	R.NGIGPGSHSEFAASIGS#PK.R	1	2.16087	0.815123	836
BICD2__Q8TD16__318	Q8TD16	BICD2__318	Protein bicaudal D homolog 2	K.LPLDNKTS#TPKK.E	1	0.0259277	-0.0106267	318
BICD2__Q8TD16__582	Q8TD16	BICD2__582	Protein bicaudal D homolog 2	R.GRRS#PILLPK.G	5	0.225486	-0.0388808	582
BICRA__Q9NZM4__1413	Q9NZM4	BICRA__1413	BRD4-interacting chromatin-remodeling complex-associated protein	R.GGS#PAPLPAK.V	1	1.56125	0.265751	1413
BICRA__Q9NZM4__921	Q9NZM4	BICRA__921	BRD4-interacting chromatin-remodeling complex-associated protein	K.SPT#PPPTLHLVPEPAAPPPPPPR.T	1	1.44063	0.431214	921
BIN1__O00499__296	O00499	BIN1__296	Myc box-dependent-interacting protein 1	K.GNKS#PS#PPDGSPAATPEIR.V	1	1.03163	-0.229161	296
BIN1__O00499__296;298	O00499	BIN1__296;298	Myc box-dependent-interacting protein 1	K.GNKS#PS#PPDGSPAATPEIR.V	1	0.104023	0.0284564	296;298
BIN1__O00499__298;303	O00499	BIN1__298;303	Myc box-dependent-interacting protein 1	K.SPS#PPDGS#PAATPEIR.V	1	0.0403218	-0.0192504	298;303
BIRC6__Q9NR09__480	Q9NR09	BIRC6__480	Baculoviral IAP repeat-containing protein 6	K.LEGDSDDLLEDS#DS#EEHSR.S	2	0.50969	-0.264622	480
BIRC6__Q9NR09__480;482	Q9NR09	BIRC6__480;482	Baculoviral IAP repeat-containing protein 6	K.LEGDSDDLLEDS#DS#EEHSR.S	1	0.312488	0.242545	480;482
BLM__P54132__28	P54132	BLM__28	Bloom syndrome protein	K.LSLS#KPK.F	1	0.478258	0.204024	28
BLM__P54132__328	P54132	BLM__328	Bloom syndrome protein	K.DLDTS#DRK.E	1	2.18864	0.363258	328
BLOC1S3__Q6QNY0__63;65	Q6QNY0	BLOC1S3__63;65	Biogenesis of lysosome-related organelles complex 1 subunit 3	R.VAGEAAET#DS#EPEPEPEPTAAPR.D	1	0.209914	0.107318	63;65
BLZF1__Q9H2G9__15	Q9H2G9	BLZF1__15	Golgin-45	K.VTVTSS#PIR.G	1	0.595008	0.128355	15
BMI1__P35226__251	P35226	BMI1__251	Polycomb complex protein BMI-1	R.DGLTNAGELES#DS#GS#DK.A	1	0.806225	0.10484	251
BMI1__P35226__251;253;255	P35226	BMI1__251;253;255	Polycomb complex protein BMI-1	R.DGLTNAGELES#DS#GS#DK.A	1	0.281806	0.0968402	251;253;255
BMI1__P35226__316	P35226	BMI1__316	Polycomb complex protein BMI-1	R.KSS#VNGSSATSSG.-	1	1.4202	0.373132	316
BMP2K__Q9NSY1__1029;1031	Q9NSY1	BMP2K__1029;1031	BMP-2-inducible protein kinase	R.RDS#QS#SNEFLTISDSK.E	1	0.0274124	-0.0160021	1029;1031
BMS1__Q14692__396	Q14692	BMS1__396	Ribosome biogenesis protein BMS1 homolog	R.VTLFS#DSK.P	1	0.0422708	0.0267413	396
BMS1__Q14692__552	Q14692	BMS1__552	Ribosome biogenesis protein BMS1 homolog	K.AGLS#PANCQSDR.V	2	0.199636	0.0794154	552
BMS1__Q14692__639	Q14692	BMS1__639	Ribosome biogenesis protein BMS1 homolog	K.LGPQNFIDETS#DIENLLK.E	3	0.374824	0.072365	639
BNIP2__Q12982__114	Q12982	BNIP2__114	BCL2/adenovirus E1B 19 kDa protein-interacting protein 2	K.GS#ITEYTAAEEK.E	4	0.594679	0.150403	114
BNIP3L__O60238__166	O60238	BNIP3L__166	BCL2/adenovirus E1B 19 kDa protein-interacting protein 3-like	R.SVS#LSMR.K	1	0.776288	-0.154077	166
BNIP3L__O60238__62;65	O60238	BNIP3L__62;65	BCL2/adenovirus E1B 19 kDa protein-interacting protein 3-like	K.NGGLEHVPS#SSS#IHNGDM*EK.I	2	1.73412	0.306692	62;65
BNIP3__Q12983__151	Q12983	BNIP3__151	BCL2/adenovirus E1B 19 kDa protein-interacting protein 3	R.ASETDTHS#IGEK.N	1	0.123542	-0.0298139	151
BOD1L1__H0Y9Y2__143	H0Y9Y2	BOD1L1__143	Isoform of Q8NFC6, Biorientation of chromosomes in cell division protein 1-like 1 (Fragment)	K.LGSPDTVS#PR.N	2	0.320188	0.0690129	143
BOD1L1__Q8NFC6__1077	Q8NFC6	BOD1L1__1077	Biorientation of chromosomes in cell division protein 1-like 1	R.GS#LS#QEMAK.G	1	1.47656	-0.304768	1077
BOD1L1__Q8NFC6__1077;1079	Q8NFC6	BOD1L1__1077;1079	Biorientation of chromosomes in cell division protein 1-like 1	R.GS#LS#QEMAK.G	1	0.168611	-0.146869	1077;1079
BOD1L1__Q8NFC6__2475	Q8NFC6	BOD1L1__2475	Biorientation of chromosomes in cell division protein 1-like 1	K.EDKS#PETGTAGGSSTASYSAGR.G	2	0.318865	0.109751	2475
BOD1L1__Q8NFC6__2501	Q8NFC6	BOD1L1__2501	Biorientation of chromosomes in cell division protein 1-like 1	R.GLEGNANS#PAHLR.G	2	1.37745	0.178937	2501
BOD1L1__Q8NFC6__266	Q8NFC6	BOD1L1__266	Biorientation of chromosomes in cell division protein 1-like 1	K.STADS#GGEGLETAPK.S	1	1.03392	0.110629	266
BOD1L1__Q8NFC6__2779;2780	Q8NFC6	BOD1L1__2779;2780	Biorientation of chromosomes in cell division protein 1-like 1	K.QHYLS#S#EDEPDDNPDVLDSR.I	2	1.55047	0.340629	2779;2780
BOD1L1__Q8NFC6__2843	Q8NFC6	BOD1L1__2843	Biorientation of chromosomes in cell division protein 1-like 1	K.DEYS#SSETTGEKPEQNDDDTIK.S	2	0.34719	0.0922249	2843
BOD1L1__Q8NFC6__2905	Q8NFC6	BOD1L1__2905	Biorientation of chromosomes in cell division protein 1-like 1	K.TDTGIVTVEQS#PSSSK.L	1	0.946664	0.219897	2905
BOD1L1__Q8NFC6__2964	Q8NFC6	BOD1L1__2964	Biorientation of chromosomes in cell division protein 1-like 1	R.SLTVSDDAESS#EPER.K	1	0.129271	0.0519995	2964
BOD1L1__Q8NFC6__2986	Q8NFC6	BOD1L1__2986	Biorientation of chromosomes in cell division protein 1-like 1	K.EQES#DEEEEEEEEDEPSGATTR.S	1	1.62172	0.44856	2986
BOD1L1__Q8NFC6__3019	Q8NFC6	BOD1L1__3019	Biorientation of chromosomes in cell division protein 1-like 1	K.TQLS#PSIK.R	2	0.876187	0.158133	3019
BOD1L1__Q8NFC6__3029	Q8NFC6	BOD1L1__3029	Biorientation of chromosomes in cell division protein 1-like 1	K.REVS#PPGAR.T	2	0.77074	0.12768	3029
BOD1L1__Q8NFC6__482;484	Q8NFC6	BOD1L1__482;484	Biorientation of chromosomes in cell division protein 1-like 1	K.YYS#DS#DDELTVEQR.R	1	0.0972367	0.0419484	482;484
BOD1L1__Q8NFC6__538	Q8NFC6	BOD1L1__538	Biorientation of chromosomes in cell division protein 1-like 1	R.SS#VDLEESSTK.S	1	0.25183	0.106442	538
BOD1L1__Q8NFC6__635	Q8NFC6	BOD1L1__635	Biorientation of chromosomes in cell division protein 1-like 1	R.RLS#ESLHVVDENK.N	1	0.454781	-0.154472	635
BOD1L1__Q8NFC6__659	Q8NFC6	BOD1L1__659	Biorientation of chromosomes in cell division protein 1-like 1	R.TS#TPVIM*EGVQEETDTR.D	2	0.0320885	-0.0195284	659
BOP1__Q14137__126;127	Q14137	BOP1__126;127	Ribosome biogenesis protein BOP1	R.IGDEYAEDS#S#DEEDIR.N	4	0.379305	0.0742726	126;127
BOP1__Q14137__323	Q14137	BOP1__323	Ribosome biogenesis protein BOP1	K.LALPGHAESYNPPPEYLLS#EEER.L	1	0.0690463	0.045941	323
BORA__Q6PGQ7__325	Q6PGQ7	BORA__325	Protein aurora borealis	R.SPYIDGCS#PIK.N	2	0.800918	0.24203	325
BORA__Q6PGQ7__558	Q6PGQ7	BORA__558	Protein aurora borealis	K.TASPFQCSS#P.-	1	0.208013	0.0702777	558
BORCS6__Q96GS4__196	Q96GS4	BORCS6__196	BLOC-1-related complex subunit 6	R.RAT#ISSPLELEGTVSR.H	2	0.485437	-0.146495	196
BPTF__Q12830__1231	Q12830	BPTF__1231	Nucleosome-remodeling factor subunit BPTF	K.NLSES#PVITK.A	2	0.512471	0.15178	1231
BPTF__Q12830__1251	Q12830	BPTF__1251	Nucleosome-remodeling factor subunit BPTF	R.QEQS#PNANNDQPEDLIQGCSESDSSVLR.M	1	0.0761447	0.0632945	1251
BPTF__Q12830__1300	Q12830	BPTF__1300	Nucleosome-remodeling factor subunit BPTF	R.VLDDVSIRS#PETK.C	2	0.121422	0.0444514	1300
BPTF__Q12830__216	Q12830	BPTF__216	Nucleosome-remodeling factor subunit BPTF	R.VHRPRS#PILEEK.D	3	0.313699	0.0989387	216
BPTF__Q12830__2370	Q12830	BPTF__2370	Nucleosome-remodeling factor subunit BPTF	K.LS#PQM*QVHQDK.T	3	0.284985	0.120138	2370
BPTF__Q12830__2465	Q12830	BPTF__2465	Nucleosome-remodeling factor subunit BPTF	K.PQVAAQSQPQSNVQGQS#PVR.V	1	0.202805	0.140319	2465
BPTF__Q12830__2465;2471	Q12830	BPTF__2465;2471	Nucleosome-remodeling factor subunit BPTF	K.PQVAAQSQPQSNVQGQS#PVRVQS#PSQTR.I	1	0.429779	0.137079	2465;2471
BPTF__Q12830__763	Q12830	BPTF__763	Nucleosome-remodeling factor subunit BPTF	K.SNGELSES#PGAGK.G	2	0.289605	-0.108487	763
BRAF__P15056__151	P15056	BRAF__151	Serine/threonine-protein kinase B-raf	K.S#PQKPIVR.V	1	1.18967	0.0928959	151
BRAF__P15056__395	P15056	BRAF__395	Serine/threonine-protein kinase B-raf	R.GDGGST#TGLSATPPASLPGSLTNVK.A	2	0.322436	-0.073799	395
BRAF__P15056__446	P15056	BRAF__446	Serine/threonine-protein kinase B-raf	R.RDS#SDDWEIPDGQITVGQR.I	1	0.423614	0.191644	446
BRAP__Q7Z569__117	Q7Z569	BRAP__117	BRCA1-associated protein	K.ECINAAPDS#PSK.Q	1	0.0181829	-0.00638564	117
BRAT1__Q6PJG6__742	Q6PJG6	BRAT1__742	BRCA1-associated ATM activator 1	R.GS#PNTASAEATLPR.W	2	0.349858	0.103712	742
BRCA1__P38398__1009	P38398	BRCA1__1009	Breast cancer type 1 susceptibility protein	K.NLLEENFEEHSMS#PER.E	1	0.18613	0.0568797	1009
BRCA1__P38398__114	P38398	BRCA1__114	Breast cancer type 1 susceptibility protein	K.ENNS#PEHLK.D	1	1.49755	0.327374	114
BRCA1__P38398__1163	P38398	BRCA1__1163	Breast cancer type 1 susceptibility protein	K.EDT#SFAENDIK.E	2	0.715981	0.247934	1163
BRCA1__P38398__1174	P38398	BRCA1__1174	Breast cancer type 1 susceptibility protein	K.ESS#AVFSK.S	1	0.802984	0.300803	1174
BRCA1__P38398__1187;1189;1191	P38398	BRCA1__1187;1189;1191	Breast cancer type 1 susceptibility protein	K.GELS#RS#PS#PFTHTHLAQGYR.R	1	0.807269	0.303731	1187;1189;1191
BRCA1__P38398__1189;1191	P38398	BRCA1__1189;1191	Breast cancer type 1 susceptibility protein	R.S#PS#PFTHTHLAQGYR.R	1	2.05371	0.357048	1189;1191
BRCA1__P38398__1328	P38398	BRCA1__1328	Breast cancer type 1 susceptibility protein	R.HQS#ESQGVGLSDK.E	1	0.158716	0.068239	1328
BRCA1__P38398__1342	P38398	BRCA1__1342	Breast cancer type 1 susceptibility protein	K.ELVS#DDEER.G	2	1.17705	0.19669	1342
BRCA1__P38398__1460	P38398	BRCA1__1460	Breast cancer type 1 susceptibility protein	K.S#SEYPISQNPEGLSADK.F	2	1.24382	0.255281	1460
BRCA1__P38398__1524	P38398	BRCA1__1524	Breast cancer type 1 susceptibility protein	R.NYPS#QEELIK.V	2	2.17058	0.237178	1524
BRCA1__P38398__395;398	P38398	BRCA1__395;398	Breast cancer type 1 susceptibility protein	R.SDELLGS#DDS#HDGESESNAK.V	2	1.19922	0.236855	395;398
BRCA1__P38398__632	P38398	BRCA1__632	Breast cancer type 1 susceptibility protein	R.NLS#PPNCTELQIDSCSSSEEIK.K	1	0.802491	0.325182	632
BRCA1__P38398__967	P38398	BRCA1__967	Breast cancer type 1 susceptibility protein	R.GNETGLIT#PNK.H	2	0.327885	0.169964	967
BRCA2__P51587__3319	P51587	BRCA2__3319	Breast cancer type 2 susceptibility protein	K.ELNS#PQM*TPFK.K	2	0.0632068	0.0176971	3319
BRD1__O95696__1052;1055	O95696	BRD1__1052;1055	Bromodomain-containing protein 1	R.VHGEPTS#DLS#DID.-	1	0.174091	-0.130256	1052;1055
BRD1__O95696__128	O95696	BRD1__128	Bromodomain-containing protein 1	R.IVEYS#PPSAPR.R	2	0.0630064	-0.0140471	128
BRD1__O95696__803;808	O95696	BRD1__803;808	Bromodomain-containing protein 1	R.S#TCGDS#EVEEESPGK.R	2	0.237983	0.0863208	803;808
BRD1__O95696__852	O95696	BRD1__852	Bromodomain-containing protein 1	R.CAS#ESSISSSNSPLCDSSFNAPK.C	1	0.604089	0.302537	852
BRD2__P25440__298	P25440	BRD2__298	Bromodomain-containing protein 2	K.ADTTTPTPTAILAPGS#PASPPGSLEPK.A	2	0.639961	-0.150497	298
BRD2__P25440__633	P25440	BRD2__633	Bromodomain-containing protein 2	K.TAPPALPTGYDS#EEEEESRPMSYDEK.R	5	0.54615	-0.0654476	633
BRD3__Q15059__250	Q15059	BRD3__250	Bromodomain-containing protein 3	K.ADTTT#PTTSAITASR.S	1	0.760389	-0.145558	250
BRD3__Q15059__263	Q15059	BRD3__263	Bromodomain-containing protein 3	R.SES#PPPLSDPK.Q	2	0.690029	-0.160704	263
BRD3__Q15059__563	Q15059	BRD3__563	Bromodomain-containing protein 3	K.QASASYDS#EEEEEGLPMSYDEK.R	3	0.188785	-0.0737499	563
BRD4__O60885__1045	O60885	BRD4__1045	Bromodomain-containing protein 4	K.PQQVIQHHHS#PR.H	2	0.168251	0.0412756	1045
BRD4__O60885__1117	O60885	BRD4__1117	Bromodomain-containing protein 4	K.IHS#PIIR.S	2	0.438002	0.0833453	1117
BRD4__O60885__1126	O60885	BRD4__1126	Bromodomain-containing protein 4	R.SEPFS#PSLRPEPPK.H	2	0.58412	0.105719	1126
BRD4__O60885__295	O60885	BRD4__295	Bromodomain-containing protein 4	K.ADTT#TPTTIDPIHEPPSLPPEPK.T	1	0.496019	-0.274932	295
BRD4__O60885__470	O60885	BRD4__470	Bromodomain-containing protein 4	K.M*PDEPEEPVVAVSS#PAVPPPTK.V	3	0.561679	0.170337	470
BRD4__O60885__601	O60885	BRD4__601	Bromodomain-containing protein 4	K.SKPPPTYES#EEEDK.C	2	0.170014	-0.0295566	601
BRD7__Q9NPI1__279	Q9NPI1	BRD7__279	Bromodomain-containing protein 7	R.EREDS#GDAEAHAFK.S	1	0.144304	-0.0367569	279
BRD8__Q9H0E9_2__284	Q9H0E9-2	BRD8__284	Isoform of Q9H0E9, Isoform 2 of Bromodomain-containing protein 8	K.GSLLPTS#PR.L	2	1.53575	0.132268	284
BRD8__Q9H0E9_2__456	Q9H0E9-2	BRD8__456	Isoform of Q9H0E9, Isoform 2 of Bromodomain-containing protein 8	R.SGVAEAPVGS#K.A	1	1.30203	0.300639	456
BRD8__Q9H0E9_2__460	Q9H0E9-2	BRD8__460	Isoform of Q9H0E9, Isoform 2 of Bromodomain-containing protein 8	K.APS#IDGKEELDLAEK.M	1	0.747656	0.162531	460
BRD8__Q9H0E9_2__694	Q9H0E9-2	BRD8__694	Isoform of Q9H0E9, Isoform 2 of Bromodomain-containing protein 8	K.EESGTIFGS#QIK.D	1	1.46481	0.175451	694
BRD9__Q9H8M2__103	Q9H8M2	BRD9__103	Bromodomain-containing protein 9	R.EHCDT#EGEADDFDPGK.K	1	1.02069	0.14648	103
BRF1__Q92994__553	Q92994	BRF1__553	Transcription factor IIIB 90 kDa subunit	R.GLSSAGGGS#PHREDAQPEHSASAR.K	1	0.394447	0.0723885	553
BRI3BP__Q8WY22__248	Q8WY22	BRI3BP__248	BRI3-binding protein	R.VLESLDRS#K.D	1	1.70858	-0.379613	248
BRIP1__Q9BX63__1237	Q9BX63	BRIP1__1237	Fanconi anemia group J protein	K.NFKPS#PSK.N	1	1.62793	0.285979	1237
BRIP1__Q9BX63__128	Q9BX63	BRIP1__128	Fanconi anemia group J protein	R.NGTSSTCQDS#PEK.T	1	0.840093	0.191179	128
BRIP1__Q9BX63__197	Q9BX63	BRIP1__197	Fanconi anemia group J protein	K.LNS#PLEK.I	1	0.348699	0.138122	197
BRIP1__Q9BX63__990	Q9BX63	BRIP1__990	Fanconi anemia group J protein	R.STS#PTFNK.Q	1	1.20563	0.195798	990
BRIX1__Q8TDN6__261	Q8TDN6	BRIX1__261	Ribosome biogenesis protein BRX1 homolog	K.IFQGSFGGPTLYENPHYQS#PNM*HR.R	1	0.0609291	-0.0334988	261
BRMS1L__Q5PSV4__197	Q5PSV4	BRMS1L__197	Breast cancer metastasis-suppressor 1-like protein	K.DPFS#PDK.K	2	0.114289	0.0397968	197
BRMS1__Q9HCU9__237	Q9HCU9	BRMS1__237	Breast cancer metastasis-suppressor 1	R.AAVS#PQK.R	2	0.0822393	0.0178158	237
BRPF1__P55201__145	P55201	BRPF1__145	Peregrin	K.ENTETPAAT#PK.S	1	0.168175	-0.0748049	145
BRPF1__P55201__460;462	P55201	BRPF1__460;462	Peregrin	R.RLPALS#HS#EGEEDEDEEEDEGK.G	2	0.324071	0.115192	460;462
BRPF1__P55201__844	P55201	BRPF1__844	Peregrin	R.GS#LTPHPAACDK.D	1	0.936708	-0.316019	844
BRPF1__P55201__846	P55201	BRPF1__846	Peregrin	R.GSLT#PHPAACDK.D	1	0.0542681	-0.0251042	846
BRPF1__P55201__858;860	P55201	BRPF1__858;860	Peregrin	K.DGQT#DS#AAEESSSQETSK.G	1	0.0950121	-0.0396209	858;860
BRPF1__P55201__860	P55201	BRPF1__860	Peregrin	K.DGQT#DS#AAEESSSQETSK.G	1	0.557734	0.0984562	860
BRPF3__Q9ULD4__17;19	Q9ULD4	BRPF3__17;19	Bromodomain and PHD finger-containing protein 3	R.RS#PS#PYSLK.C	1	0.0447565	-0.023974	17;19
BRWD1__Q9NSI6__1475	Q9NSI6	BRWD1__1475	Bromodomain and WD repeat-containing protein 1	K.IIPELVGS#PTQSTSSR.T	1	0.0132795	-0.00666491	1475
BRWD1__Q9NSI6__1755;1756	Q9NSI6	BRWD1__1755;1756	Bromodomain and WD repeat-containing protein 1	K.IES#S#EEDSK.S	1	0.0185818	-0.0101274	1755;1756
BRWD1__Q9NSI6__1788;1793	Q9NSI6	BRWD1__1788;1793	Bromodomain and WD repeat-containing protein 1	K.AESIS#EEADS#EPGR.S	2	1.0141	0.184147	1788;1793
BRWD1__Q9NSI6__2018;2020	Q9NSI6	BRWD1__2018;2020	Bromodomain and WD repeat-containing protein 1	K.VLSQALNGDS#DS#EDM*LNSEHK.H	1	0.75603	0.296822	2018;2020
BSDC1__Q9NW68__387	Q9NW68	BSDC1__387	BSD domain-containing protein 1	K.KGS#STDISEDWEK.D	1	0.471157	0.095777	387
BSG__P35613__362	P35613	BSG__362	Basigin	R.RKPEDVLDDDDAGS#APLK.S	3	0.834478	0.156391	362
BTBD7__Q9P203__1119	Q9P203	BTBD7__1119	BTB/POZ domain-containing protein 7	R.S#PSKPDFLYK.K	2	0.00268102	0.00106774	1119
BTBD7__Q9P203__998	Q9P203	BTBD7__998	BTB/POZ domain-containing protein 7	K.SAYLPGQTS#PK.K	1	0.291626	-0.0691964	998
BTF3__P20290__82	P20290	BTF3__82	Transcription factor BTF3	R.TAT#ADDK.K	1	1.35015	-0.312919	82
BTN2A1__Q7KYR7__526	Q7KYR7	BTN2A1__526	Butyrophilin subfamily 2 member A1	R.VGTHQS#L.-	1	0.0356005	0.00955904	526
BTNL3__Q6UXE8__75	Q6UXE8	BTNL3__75	Butyrophilin-like protein 3	R.DGEDWES#K.Q	2	0.704088	0.209698	75
BUB1B__O60566__435	O60566	BUB1B__435	Mitotic checkpoint serine/threonine-protein kinase BUB1 beta	R.EAELLTS#AEK.R	1	0.134069	0.065204	435
BUB1B__O60566__543	O60566	BUB1B__543	Mitotic checkpoint serine/threonine-protein kinase BUB1 beta	K.NKS#PPADPPR.V	1	0.816855	0.222905	543
BUB1B__O60566__670	O60566	BUB1B__670	Mitotic checkpoint serine/threonine-protein kinase BUB1 beta	K.KLS#PIIEDSR.E	1	0.780631	0.200706	670
BUB3__O43684__211	O43684	BUB3__211	Mitotic checkpoint protein BUB3	R.VAVEYLDPS#PEVQK.K	1	0.290132	-0.0909993	211
BUD13__Q9BRD0__159;163	Q9BRD0	BUD13__159;163	BUD13 homolog	R.HDT#PDPS#PLR.G	1	0.490464	0.107508	159;163
BUD13__Q9BRD0__184;185;187	Q9BRD0	BUD13__184;185;187	BUD13 homolog	R.IRHDS#S#DT#SPPRR.A	1	0.361496	0.165359	184;185;187
BUD13__Q9BRD0__197;201	Q9BRD0	BUD13__197;201	BUD13 homolog	R.HDS#PDPS#PPRR.P	3	0.483319	0.0809238	197;201
BUD13__Q9BRD0__222;226	Q9BRD0	BUD13__222;226	BUD13 homolog	R.VRHDS#PDPS#PPRR.A	1	0.0451416	0.0184178	222;226
BUD13__Q9BRD0__271	Q9BRD0	BUD13__271	BUD13 homolog	R.HDS#PDLAPNVTYSLPR.T	1	0.593094	0.17282	271
BUD13__Q9BRD0__325	Q9BRD0	BUD13__325	BUD13 homolog	K.YEYDPDIS#PPR.K	3	0.652297	0.177583	325
BUD13__Q9BRD0__364;370;372;375	Q9BRD0	BUD13__364;370;372;375	BUD13 homolog	R.HKQS#PGHQDS#DS#DLS#PPR.N	1	1.36599	0.291646	364;370;372;375
BYSL__Q13895__98	Q13895	BYSL__98	Bystin	R.M*PQDGS#DDEDEEWPTLEK.A	2	0.222758	0.0306873	98
C14orf93__Q9H972__224	Q9H972	C14orf93__224	Uncharacterized protein C14orf93	K.QLS#PATQLAIQR.A	1	0.106343	-0.039735	224
C14orf93__Q9H972__285	Q9H972	C14orf93__285	Uncharacterized protein C14orf93	R.HSLGLTVS#PCR.T	1	2.04141	0.333894	285
C15orf39__Q6ZRI6__208	Q6ZRI6	C15orf39__208	Uncharacterized protein C15orf39	K.DSSGSFS#PCQPFLEK.Y	1	0.0186517	-0.0211794	208
C15orf39__Q6ZRI6__455	Q6ZRI6	C15orf39__455	Uncharacterized protein C15orf39	R.LS#EHSGPPIVIR.D	1	0.13243	-0.0500175	455
C15orf39__Q6ZRI6__586	Q6ZRI6	C15orf39__586	Uncharacterized protein C15orf39	R.KPTAEAS#PVK.A	1	1.59401	0.270703	586
C15orf39__Q6ZRI6__970	Q6ZRI6	C15orf39__970	Uncharacterized protein C15orf39	R.KPPT#PGPEK.A	1	0.637958	0.0821374	970
C15orf39__Q6ZRI6__996	Q6ZRI6	C15orf39__996	Uncharacterized protein C15orf39	K.AEAAAGEESCGASPTPATSAS#PPGPTLK.A	1	0.387581	-0.0794688	996
C16orf72__Q14CZ0__167	Q14CZ0	C16orf72__167	UPF0472 protein C16orf72	R.LTVVS#PNR.A	2	0.152324	0.0347312	167
C16orf87__Q6PH81__50	Q6PH81	C16orf87__50	UPF0547 protein C16orf87	K.S#PPSTENK.H	1	0.438097	0.187455	50
C17orf75__Q9HAS0__18	Q9HAS0	C17orf75__18	Protein Njmu-R1	K.ELES#SEEGGSAEER.R	2	0.416879	0.0978026	18
C18orf25__Q96B23__145	Q96B23	C18orf25__145	Uncharacterized protein C18orf25	R.SRS#ES#ETSTM*AAK.K	2	0.292859	0.039444	145
C18orf25__Q96B23__66	Q96B23	C18orf25__66	Uncharacterized protein C18orf25	R.RDS#SESQLASTESDKPTTGR.V	2	0.391615	0.0809935	66
C18orf25__Q96B23__66;69	Q96B23	C18orf25__66;69	Uncharacterized protein C18orf25	R.RDS#SES#QLASTESDKPTTGR.V	1	0.442855	-0.0844675	66;69
C19orf44__Q9H6X5__210	Q9H6X5	C19orf44__210	Uncharacterized protein C19orf44	R.TFDS#PDSDEEEM*K.V	1	1.22126	0.314827	210
C19orf47__Q8N9M1__126	Q8N9M1	C19orf47__126	Uncharacterized protein C19orf47	K.AATESVPCSPS#PLAGEIR.R	2	0.991982	0.169465	126
C19orf47__Q8N9M1__151	Q8N9M1	C19orf47__151	Uncharacterized protein C19orf47	R.M*ITNSLNHDS#PPSTPPR.R	1	0.202959	0.0625866	151
C1orf198__Q9H425__289	Q9H425	C1orf198__289	Uncharacterized protein C1orf198	K.LPS#PDVR.Q	1	0.0824819	-0.0598547	289
C1orf226__A1L170__225	A1L170	C1orf226__225	Uncharacterized protein C1orf226	R.ASSPS#LIER.N	1	0.526463	0.183583	225
C1orf52__Q8N6N3__158	Q8N6N3	C1orf52__158	UPF0690 protein C1orf52	R.LLPEGEETLES#DDEK.D	4	0.682755	0.137662	158
C2CD2L__O14523__468	O14523	C2CD2L__468	Phospholipid transfer protein C2CD2L	K.LDSPSRS#PSK.V	1	0.338702	0.129444	468
C2CD2L__O14523__662	O14523	C2CD2L__662	Phospholipid transfer protein C2CD2L	K.EAGLSQS#HDDLSNATATPSVR.K	2	1.58185	0.215339	662
C2CD2L__O14523__681	O14523	C2CD2L__681	Phospholipid transfer protein C2CD2L	K.KAGS#FSR.R	1	1.0392	0.2406	681
C2CD2__Q9Y426__441	Q9Y426	C2CD2__441	C2 domain-containing protein 2	R.ASPLSSDS#PVK.T	2	0.648484	0.128007	441
C2CD2__Q9Y426__445	Q9Y426	C2CD2__445	C2 domain-containing protein 2	R.ASPLSSDSPVKT#PIK.V	1	0.602399	-0.264582	445
C2CD2__Q9Y426__511	Q9Y426	C2CD2__511	C2 domain-containing protein 2	K.S#TIIISGISK.T	2	0.757114	-0.336229	511
C2CD3__Q4AC94__1829	Q4AC94	C2CD3__1829	C2 domain-containing protein 3	K.ELDFSS#PGR.S	1	0.729013	0.315347	1829
C2CD3__Q4AC94__2114	Q4AC94	C2CD3__2114	C2 domain-containing protein 3	R.EGPSCPS#PGPFCR.E	2	0.511798	0.119514	2114
C2CD5__Q86YS7_3__284;285	Q86YS7-3	C2CD5__284;285	Isoform of Q86YS7, Isoform 3 of C2 domain-containing protein 5	K.EIPFNEDPNPNTHSSGPS#T#PLK.N	2	0.465331	0.222432	284;285
C2CD5__Q86YS7_3__292	Q86YS7-3	C2CD5__292	Isoform of Q86YS7, Isoform 3 of C2 domain-containing protein 5	K.NQTY#SFS#PSK.S	1	0.807329	0.153829	292
C2CD5__Q86YS7_3__295	Q86YS7-3	C2CD5__295	Isoform of Q86YS7, Isoform 3 of C2 domain-containing protein 5	K.NQTYSFS#PSK.S	1	1.14521	0.248838	295
C2CD5__Q86YS7_3__305	Q86YS7-3	C2CD5__305	Isoform of Q86YS7, Isoform 3 of C2 domain-containing protein 5	R.QSS#SSDTDLSLT#PK.T	1	1.13882	-0.374742	305
C2CD5__Q86YS7_3__305;314	Q86YS7-3	C2CD5__305;314	Isoform of Q86YS7, Isoform 3 of C2 domain-containing protein 5	R.QSS#SSDTDLSLT#PK.T	1	0.160334	0.0937044	305;314
C2CD5__Q86YS7_3__323	Q86YS7-3	C2CD5__323	Isoform of Q86YS7, Isoform 3 of C2 domain-containing protein 5	K.TGM*GSGS#AGK.E	1	0.445181	0.175991	323
C2CD5__Q86YS7_3__659	Q86YS7-3	C2CD5__659	Isoform of Q86YS7, Isoform 3 of C2 domain-containing protein 5	R.SQS#ES#SDEVTELDLSHGK.K	1	2.29606	-0.275243	659
C2CD5__Q86YS7_3__659;661	Q86YS7-3	C2CD5__659;661	Isoform of Q86YS7, Isoform 3 of C2 domain-containing protein 5	R.SQS#ES#SDEVTELDLSHGK.K	1	0.323407	-0.2004	659;661
C2CD5__Q86YS7_3__864	Q86YS7-3	C2CD5__864	Isoform of Q86YS7, Isoform 3 of C2 domain-containing protein 5	R.ATS#VDYSSFADR.C	1	0.0409016	-0.013629	864
C2CD5__Q86YS7_3__903	Q86YS7-3	C2CD5__903	Isoform of Q86YS7, Isoform 3 of C2 domain-containing protein 5	K.AS#PVGDGNFR.N	1	0.945344	0.152828	903
C2orf49__Q9BVC5__182	Q9BVC5	C2orf49__182	Ashwin	K.S#PSGPVK.S	2	1.48946	0.257367	182
C2orf49__Q9BVC5__189	Q9BVC5	C2orf49__189	Ashwin	K.S#PPLS#PVGTTPVK.L	3	2.28174	0.180396	189
C2orf49__Q9BVC5__189;193	Q9BVC5	C2orf49__189;193	Ashwin	K.S#PPLS#PVGTTPVK.L	2	0.327275	0.124054	189;193
C2orf49__Q9BVC5__193	Q9BVC5	C2orf49__193	Ashwin	K.S#PPLS#PVGTTPVK.L	1	0.980791	-0.320188	193
C3orf33__Q6P1S2__164;166	Q6P1S2	C3orf33__164;166	Protein C3orf33	K.GGY#FS#VNLNEEILRR.G	1	1.88206	-0.324132	164;166
C3orf38__Q5JPI3__110	Q5JPI3	C3orf38__110	Uncharacterized protein C3orf38	K.LKET#PEPVTK.T	1	0.1005	0.0741043	110
C6orf47__O95873__112	O95873	C6orf47__112	Uncharacterized protein C6orf47	R.LEAGGAS#PK.L	1	0.0327115	0.0244605	112
C7orf50__Q9BRJ6__175	Q9BRJ6	C7orf50__175	Uncharacterized protein C7orf50	R.ELDEEGS#DPPLPGR.A	3	0.45231	0.0622779	175
C7orf50__Q9BRJ6__59	Q9BRJ6	C7orf50__59	Uncharacterized protein C7orf50	K.GEAVLRPGLDAEPELS#PEEQR.V	1	0.138362	-0.0389078	59
C9orf40__Q8IXQ3__69	Q8IXQ3	C9orf40__69	Uncharacterized protein C9orf40	K.IDAGTMAEPSAS#PSK.R	2	0.541086	0.100907	69
C9orf78__Q9NZ63__261	Q9NZ63	C9orf78__261	Telomere length and silencing protein 1 homolog	R.VGDTEKPEPERS#PPNR.K	1	0.334275	0.144826	261
CAAP1__Q9H8G2__203	Q9H8G2	CAAP1__203	Caspase activity and apoptosis inhibitor 1	K.ILEGDNGMDS#DM*EEEADDGSK.M	4	1.44197	0.171852	203
CABLES1__Q8TDN4__109	Q8TDN4	CABLES1__109	CDK5 and ABL1 enzyme substrate 1	R.TRFS#LLAAAER.G	1	0.113369	-0.0909408	109
CABLES1__Q8TDN4__291	Q8TDN4	CABLES1__291	CDK5 and ABL1 enzyme substrate 1	R.SS#LETLEDIEENAPLRR.C	1	0.0965525	-0.0441623	291
CAD__P27708__1406	P27708	CAD__1406	CAD protein	R.RLS#SFVTK.G	2	2.86474	-0.775593	1406
CAD__P27708__1833	P27708	CAD__1833	CAD protein	K.WPQGAVPQLPPSAPATSEMTTT#PERPR.R	6	0.123109	0.038903	1833
CAD__P27708__1859	P27708	CAD__1859	CAD protein	R.IHRAS#DPGLPAEEPK.E	4	0.92779	-0.166656	1859
CAD__P27708__1884	P27708	CAD__1884	CAD protein	K.VAEPELM*GT#PDGTCYPPPPVPR.Q	1	0.84212	0.418604	1884
CALCOCO2__Q13137__445	Q13137	CALCOCO2__445	Calcium-binding and coiled-coil domain-containing protein 2	K.QIFEDHVFCHS#L.-	1	0.525139	0.164615	445
CALD1__Q05682_5__12	Q05682-5	CALD1__12	Isoform of Q05682, Isoform 5 of Caldesmon	R.S#LAALSQIAYQR.N	1	0.0761531	-0.0284217	12
CALD1__Q05682_5__196	Q05682-5	CALD1__196	Isoform of Q05682, Isoform 5 of Caldesmon	R.GS#IGENQIK.D	1	0.450855	0.176027	196
CALD1__Q05682_5__463;469	Q05682-5	CALD1__463;469	Isoform of Q05682, Isoform 5 of Caldesmon	K.GNVFSS#PTAAGT#PNK.E	1	0.450861	0.151927	463;469
CALD1__Q05682_5__469	Q05682-5	CALD1__469	Isoform of Q05682, Isoform 5 of Caldesmon	K.GNVFSS#PTAAGT#PNK.E	1	0.460203	0.0979741	469
CALD1__Q05682_5__498	Q05682-5	CALD1__498	Isoform of Q05682, Isoform 5 of Caldesmon	K.S#PAPKPSDLRPGDVSSK.R	1	0.296022	0.0902396	498
CALD1__Q05682_5__528	Q05682-5	CALD1__528	Isoform of Q05682, Isoform 5 of Caldesmon	K.VTS#PTKV.-	2	0.374342	0.0707401	528
CALU__O43852__125	O43852	CALU__125	Calumenin	K.GHDLNEDGLVS#WEEYK.N	1	0.760638	0.24821	125
CALU__O43852__44;47	O43852	CALU__44;47	Calumenin	K.VHNDAQS#FDY#DHDAFLGAEEAK.T	1	0.831487	0.275212	44;47
CALU__O43852__47	O43852	CALU__47	Calumenin	K.VHNDAQS#FDY#DHDAFLGAEEAK.T	2	0.242074	0.0759533	47
CAMK1__Q14012__363	Q14012	CAMK1__363	Calcium/calmodulin-dependent protein kinase type 1	R.DCCVEPGTELS#PTLPHQL.-	1	0.0340229	-0.0192047	363
CAMK2D__Q13557__287	Q13557	CAMK2D__287	Calcium/calmodulin-dependent protein kinase type II subunit delta	R.QET#VDCLK.K	2	0.11496	0.0220106	287
CAMK2G__Q13555__287	Q13555	CAMK2G__287	Calcium/calmodulin-dependent protein kinase type II subunit gamma	R.QET#VECLR.K	2	0.171922	0.031231	287
CAMKK2__Q96RR4__100	Q96RR4	CAMKK2__100	Calcium/calmodulin-dependent protein kinase kinase 2	R.KLS#LQER.S	1	0.963716	-0.204792	100
CAMKK2__Q96RR4__129;133;137	Q96RR4	CAMKK2__129;133;137	Calcium/calmodulin-dependent protein kinase kinase 2	R.CICPSLPYS#PVSS#PQSS#PR.L	1	0.0472677	0.0161989	129;133;137
CAMKK2__Q96RR4__511	Q96RR4	CAMKK2__511	Calcium/calmodulin-dependent protein kinase kinase 2	R.SLS#APGNLLTK.K	2	0.643394	-0.327106	511
CAMSAP1__Q5T5Y3__1054	Q5T5Y3	CAMSAP1__1054	Calmodulin-regulated spectrin-associated protein 1	K.SPT#VPVPGSK.N	1	0.991531	0.338216	1054
CAMSAP1__Q5T5Y3__1080	Q5T5Y3	CAMSAP1__1080	Calmodulin-regulated spectrin-associated protein 1	K.APVHFVEPLS#PTGVAGHR.K	2	0.0333325	-0.00707243	1080
CAMSAP1__Q5T5Y3__1144	Q5T5Y3	CAMSAP1__1144	Calmodulin-regulated spectrin-associated protein 1	R.T#PTDPGLDSALEPSGDPHGK.C	1	0.725437	-0.481282	1144
CAMSAP1__Q5T5Y3__563	Q5T5Y3	CAMSAP1__563	Calmodulin-regulated spectrin-associated protein 1	R.ADVVPQQADPEFPRAS#PR.A	1	0.063926	-0.0492275	563
CAMSAP1__Q5T5Y3__629	Q5T5Y3	CAMSAP1__629	Calmodulin-regulated spectrin-associated protein 1	R.RPS#EGPQPLVR.R	2	1.8868	-0.294064	629
CAMSAP2__Q08AD1__1019	Q08AD1	CAMSAP2__1019	Calmodulin-regulated spectrin-associated protein 2	R.RFS#PSQVPIQTR.S	2	0.555967	-0.200061	1019
CAMSAP2__Q08AD1__1148	Q08AD1	CAMSAP2__1148	Calmodulin-regulated spectrin-associated protein 2	K.YDGES#DKEQFDDDQK.V	2	0.341422	-0.105547	1148
CAMSAP2__Q08AD1__1319	Q08AD1	CAMSAP2__1319	Calmodulin-regulated spectrin-associated protein 2	R.SESVEGFLS#PSR.C	2	0.353722	-0.0821279	1319
CAMSAP2__Q08AD1__464	Q08AD1	CAMSAP2__464	Calmodulin-regulated spectrin-associated protein 2	R.SIS#NEGLTLNNSHVSK.H	1	0.242416	0.0606389	464
CAMSAP2__Q08AD1__599	Q08AD1	CAMSAP2__599	Calmodulin-regulated spectrin-associated protein 2	K.LNQSS#PDNVTDTK.G	2	0.289391	-0.0807667	599
CAMSAP2__Q08AD1__673	Q08AD1	CAMSAP2__673	Calmodulin-regulated spectrin-associated protein 2	R.EALS#PCPSTVSTK.S	2	0.0856153	-0.0466043	673
CAMSAP2__Q08AD1__810	Q08AD1	CAMSAP2__810	Calmodulin-regulated spectrin-associated protein 2	K.KGDGIS#PLREEAAGAEDEK.V	1	1.18748	-0.320747	810
CAMSAP2__Q08AD1__862	Q08AD1	CAMSAP2__862	Calmodulin-regulated spectrin-associated protein 2	K.S#PTTPIDPEK.Q	2	0.0234778	0.00604287	862
CAMSAP2__Q08AD1__862;865	Q08AD1	CAMSAP2__862;865	Calmodulin-regulated spectrin-associated protein 2	K.S#PTT#PIDPEK.Q	2	1.32742	-0.430551	862;865
CAMSAP2__Q08AD1__865	Q08AD1	CAMSAP2__865	Calmodulin-regulated spectrin-associated protein 2	K.SPTT#PIDPEK.Q	1	0.877065	-0.857626	865
CAMSAP3__Q9P1Y5__1076	Q9P1Y5	CAMSAP3__1076	Calmodulin-regulated spectrin-associated protein 3	R.APSPS#GLM*SPSR.L	1	0.96924	0.126707	1076
CAMSAP3__Q9P1Y5__334	Q9P1Y5	CAMSAP3__334	Calmodulin-regulated spectrin-associated protein 3	K.DLPDGHAAS#PR.G	2	0.304557	0.114069	334
CAMSAP3__Q9P1Y5__368	Q9P1Y5	CAMSAP3__368	Calmodulin-regulated spectrin-associated protein 3	R.HPLLSSGGPQS#PLR.G	1	0.15678	0.0819158	368
CANX__P27824__554	P27824	CANX__554	Calnexin	K.S#DAEEDGGTVS#QEEEDRKPK.A	3	0.177986	0.0479545	554
CANX__P27824__554;564	P27824	CANX__554;564	Calnexin	K.S#DAEEDGGTVS#QEEEDRKPK.A	9	0.25121	0.0689475	554;564
CANX__P27824__564	P27824	CANX__564	Calnexin	K.SDAEEDGGTVS#QEEEDRK.P	6	0.924001	-0.121126	564
CANX__P27824__583	P27824	CANX__583	Calnexin	K.AEEDEILNRS#PR.N	4	0.466188	0.0840244	583
CAP1__Q01518__308	Q01518	CAP1__308	Adenylyl cyclase-associated protein 1	K.PFSAPKPQTS#PS#PK.R	4	1.46874	0.474779	308
CAP1__Q01518__308;310	Q01518	CAP1__308;310	Adenylyl cyclase-associated protein 1	K.PFSAPKPQTS#PS#PK.R	3	0.699202	0.126718	308;310
CAP1__Q01518__310	Q01518	CAP1__310	Adenylyl cyclase-associated protein 1	K.PFSAPKPQTS#PS#PK.R	1	0.593933	-0.0802713	310
CAP1__Q01518__34	Q01518	CAP1__34	Adenylyl cyclase-associated protein 1	R.GYADS#PSK.A	2	0.472403	0.127763	34
CAP2__P40123__301	P40123	CAP2__301	Adenylyl cyclase-associated protein 2	R.AQGGQTQS#PTK.S	1	0.443186	0.0654101	301
CAP2__P40123__307;312	P40123	CAP2__307;312	Adenylyl cyclase-associated protein 2	K.SHT#PSPTS#PK.S	1	0.615436	-0.260694	307;312
CAP2__P40123__309	P40123	CAP2__309	Adenylyl cyclase-associated protein 2	K.SHTPS#PTSPK.S	2	0.137556	0.0547786	309
CAPZA1__P52907__63	P52907	CAPZA1__63	F-actin-capping protein subunit alpha-1	R.EGAAHAFAQYNM*DQFT#PVK.I	1	0.0387023	0.0347042	63
CARHSP1__Q9Y2V2__30	Q9Y2V2	CARHSP1__30	Calcium-regulated heat-stable protein 1	R.ERS#PS#PLR.G	1	0.905514	0.132641	30
CARHSP1__Q9Y2V2__30;32	Q9Y2V2	CARHSP1__30;32	Calcium-regulated heat-stable protein 1	R.ERS#PS#PLR.G	6	1.99862	-0.140988	30;32
CARHSP1__Q9Y2V2__30;32;41	Q9Y2V2	CARHSP1__30;32;41	Calcium-regulated heat-stable protein 1	R.ERS#PS#PLRGNVVPS#PLPTR.R	2	1.11634	-0.231069	30;32;41
CARHSP1__Q9Y2V2__41	Q9Y2V2	CARHSP1__41	Calcium-regulated heat-stable protein 1	R.GNVVPS#PLPTR.R	3	0.828629	-0.0990849	41
CARHSP1__Q9Y2V2__52	Q9Y2V2	CARHSP1__52	Calcium-regulated heat-stable protein 1	R.TFS#ATVR.A	3	1.49844	-0.175635	52
CARMIL1__Q5VZK9__1094	Q5VZK9	CARMIL1__1094	F-actin-uncapping protein LRRC16A	K.SERPPTILMTEEPSS#PK.G	4	0.0872021	0.0141507	1094
CARMIL1__Q5VZK9__1228	Q5VZK9	CARMIL1__1228	F-actin-uncapping protein LRRC16A	R.FGLGT#PEK.N	2	0.777962	0.171596	1228
CARMIL1__Q5VZK9__1254	Q5VZK9	CARMIL1__1254	F-actin-uncapping protein LRRC16A	R.SSSSTPTS#PKPLLQSPK.P	1	0.425051	-0.0886777	1254
CARMIL1__Q5VZK9__1261	Q5VZK9	CARMIL1__1261	F-actin-uncapping protein LRRC16A	K.PLLQS#PK.P	2	0.833748	0.0966562	1261
CARMIL1__Q5VZK9__1288	Q5VZK9	CARMIL1__1288	F-actin-uncapping protein LRRC16A	R.TASRPDDIPDS#PSS#PK.V	1	2.03699	-0.451394	1288
CARMIL1__Q5VZK9__1288;1291	Q5VZK9	CARMIL1__1288;1291	F-actin-uncapping protein LRRC16A	R.TASRPDDIPDS#PSS#PK.V	2	0.0829663	0.065802	1288;1291
CARMIL1__Q5VZK9__1291	Q5VZK9	CARMIL1__1291	F-actin-uncapping protein LRRC16A	R.TASRPDDIPDSPSS#PK.V	1	0.421984	-0.0902843	1291
CARMIL1__Q5VZK9__1360	Q5VZK9	CARMIL1__1360	F-actin-uncapping protein LRRC16A	K.SNDS#GEEAEK.E	1	0.70894	-0.150782	1360
CARMIL1__Q5VZK9__916	Q5VZK9	CARMIL1__916	F-actin-uncapping protein LRRC16A	R.LEDLDTCM*M*T#PK.S	4	0.191168	-0.03575	916
CARMIL1__Q5VZK9__968	Q5VZK9	CARMIL1__968	F-actin-uncapping protein LRRC16A	K.RSS#GFISELPSEEGK.K	1	0.408392	-0.108246	968
CARS1__P49589_3__102	P49589-3	CARS1__102	Isoform of P49589, Isoform 3 of Cysteine--tRNA ligase, cytoplasmic	R.VQPQWS#PPAGTQPCR.L	1	0.670529	0.23456	102
CARS1__P49589_3__117	P49589-3	CARS1__117	Isoform of P49589, Isoform 3 of Cysteine--tRNA ligase, cytoplasmic	R.LHLYNS#LTR.N	1	0.118225	-0.0410843	117
CARS1__P49589_3__390	P49589-3	CARS1__390	Isoform of P49589, Isoform 3 of Cysteine--tRNA ligase, cytoplasmic	K.ALQEGEGDLSIS#ADRLSEK.R	1	0.900862	0.334082	390
CARS1__P49589_3__79	P49589-3	CARS1__79	Isoform of P49589, Isoform 3 of Cysteine--tRNA ligase, cytoplasmic	R.HIEALLGS#PCGK.G	1	0.375734	0.240719	79
CASC3__O15234__117	O15234	CASC3__117	Protein CASC3	K.VELKS#EANDAVNS#STK.E	1	0.00811899	-0.00274239	117
CASC3__O15234__117;125	O15234	CASC3__117;125	Protein CASC3	K.VELKS#EANDAVNS#STK.E	1	0.0146921	-0.0170484	117;125
CASC3__O15234__125	O15234	CASC3__125	Protein CASC3	K.SEANDAVNS#STK.E	1	0.361563	0.135476	125
CASC3__O15234__148	O15234	CASC3__148	Protein CASC3	R.QS#GDGQESTEPVENK.V	4	0.898483	0.0991564	148
CASC3__O15234__265	O15234	CASC3__265	Protein CASC3	R.YGS#PPQRDPNWNGER.L	2	1.34773	0.098791	265
CASC3__O15234__304	O15234	CASC3__304	Protein CASC3	R.NAAGT#GR.M	1	0.460884	-0.240535	304
CASC3__O15234__363	O15234	CASC3__363	Protein CASC3	R.DPS#PEADAPVLGS#PEK.E	5	0.210907	0.0513435	363
CASC3__O15234__363;373	O15234	CASC3__363;373	Protein CASC3	R.DPS#PEADAPVLGS#PEK.E	4	0.0812726	-0.0257593	363;373
CASC3__O15234__66	O15234	CASC3__66	Protein CASC3	R.RVES#GGAK.S	1	0.471949	-0.0946738	66
CASKIN2__Q8WXE0__403	Q8WXE0	CASKIN2__403	Caskin-2	R.VGLSPDSPAGDRNS#VGSEGSVGSIR.S	1	0.883796	-0.314165	403
CASKIN2__Q8WXE0__800	Q8WXE0	CASKIN2__800	Caskin-2	R.SHS#LSRPGPTEGDAEGEAEGPVGSTLGSYATLTR.R	1	0.747351	0.249733	800
CASKIN2__Q8WXE0__858	Q8WXE0	CASKIN2__858	Caskin-2	R.SQS#FALR.A	1	0.671698	-0.0944567	858
CASK__O14936_4__51	O14936-4	CASK__51	Isoform of O14936, Isoform 4 of Peripheral plasma membrane protein CASK	K.FTSS#PGLSTEDLK.R	1	1.34181	0.178787	51
CASK__O14936_4__575	O14936-4	CASK__575	Isoform of O14936, Isoform 4 of Peripheral plasma membrane protein CASK	R.TQS#SSCEDLPSTTQPK.G	2	1.83142	0.354794	575
CASK__O14936_4__575;577	O14936-4	CASK__575;577	Isoform of O14936, Isoform 4 of Peripheral plasma membrane protein CASK	R.TQS#SS#CEDLPSTTQPK.G	1	0.94521	0.336609	575;577
CASP10__Q92851__198	Q92851	CASP10__198	Caspase-10	K.AIQIVT#PPVDK.E	1	0.196849	0.102489	198
CASP2__P42575__157	P42575	CASP2__157	Caspase-2	K.LRLS#TDTVEHSLDNK.D	2	0.150955	0.0538839	157
CASP2__P42575__340	P42575	CASP2__340	Caspase-2	K.NHAGS#PGCEESDAGK.E	1	0.336393	-0.129418	340
CASP4__P49662__16	P49662	CASP4__16	Caspase-4	K.VLES#LGK.D	2	1.04271	-0.254543	16
CASP8AP2__Q9UKL3__1340	Q9UKL3	CASP8AP2__1340	CASP8-associated protein 2	K.SEWELKT#PEK.Q	1	0.560483	0.321835	1340
CASP8AP2__Q9UKL3__1368	Q9UKL3	CASP8AP2__1368	CASP8-associated protein 2	K.CESIPACTTEELVSGVAS#PCPK.M	1	0.146803	-0.170106	1368
CASP8AP2__Q9UKL3__875	Q9UKL3	CASP8AP2__875	CASP8-associated protein 2	R.NES#PPQVPVYNNSHK.D	1	1.04662	0.343235	875
CAST__P20810_6__216	P20810-6	CAST__216	Isoform of P20810, Isoform 6 of Calpastatin	K.S#LTPAVPVESKPDK.P	1	2.21916	-0.370719	216
CAST__P20810_6__34	P20810-6	CAST__34	Isoform of P20810, Isoform 6 of Calpastatin	K.TSES#PSK.P	1	0.518925	-0.12098	34
CAST__P20810_6__494	P20810-6	CAST__494	Isoform of P20810, Isoform 6 of Calpastatin	R.TS#MCSIQSAPPEPATLK.G	3	0.583428	-0.126572	494
CASZ1__Q86V15__720;721	Q86V15	CASZ1__720;721	Zinc finger protein castor homolog 1	K.DTEHEES#S#NDDLVDFSALSSK.N	1	0.139238	0.0622879	720;721
CASZ1__Q86V15__741	Q86V15	CASZ1__741	Zinc finger protein castor homolog 1	K.NSSLSAS#PTSQQSSASLAAATAATEAGPSATKPPNSK.I	1	0.475354	0.218463	741
CAV1__Q03135__37	Q03135	CAV1__37	Caveolin-1	K.AM*ADELS#EK.Q	9	0.722071	-0.196979	37
CAV1__Q03135__9	Q03135	CAV1__9	Caveolin-1	K.YVDS#EGHLYTVPIR.E	2	0.350011	-0.0901031	9
CAV2__P51636__18;19;20	P51636	CAV2__18;19;20	Caveolin-2	K.ADVQLFM*DDDS#Y#S#HHSGLEYADPEK.F	1	0.458566	-0.141039	18;19;20
CAV2__P51636__19;20;23	P51636	CAV2__19;20;23	Caveolin-2	K.ADVQLFM*DDDSY#S#HHS#GLEYADPEK.F	1	0.190059	0.039989	19;20;23
CAV2__P51636__19;23	P51636	CAV2__19;23	Caveolin-2	K.ADVQLFM*DDDSY#SHHSGLEY#ADPEK.F	1	0.00635805	0.00222056	19;23
CAV2__P51636__23	P51636	CAV2__23	Caveolin-2	K.ADVQLFM*DDDSY#S#HHS#GLEYADPEK.F	1	0.597415	0.199865	23
CAV2__P51636__36	P51636	CAV2__36	Caveolin-2	K.FADS#DQDRDPHR.L	2	1.40455	-0.140541	36
CAVIN1__Q6NZI2__167	Q6NZI2	CAVIN1__167	Caveolae-associated protein 1	K.LPAKLS#ISK.S	1	0.770031	-0.416059	167
CAVIN1__Q6NZI2__202;203	Q6NZI2	CAVIN1__202;203	Caveolae-associated protein 1	K.EGEELGEGERPEEDAAALELS#S#DEAVEVEEVIEESR.A	1	0.140186	0.099787	202;203
CAVIN1__Q6NZI2__269	Q6NZI2	CAVIN1__269	Caveolae-associated protein 1	K.TRHT#LEK.R	2	1.39395	-0.273061	269
CAVIN1__Q6NZI2__302	Q6NZI2	CAVIN1__302	Caveolae-associated protein 1	K.SFT#PDHVVYAR.S	2	0.495715	-0.141965	302
CAVIN1__Q6NZI2__365;366	Q6NZI2	CAVIN1__365;366	Caveolae-associated protein 1	R.RGS#S#PDVHALLEITEESDAVLVDK.S	2	0.0404673	-0.0142225	365;366
CAVIN2__O95810__293	O95810	CAVIN2__293	Caveolae-associated protein 2	K.VS#PLTFGR.K	1	0.75558	-0.301006	293
CAVIN3__Q969G5__56	Q969G5	CAVIN3__56	Caveolae-associated protein 3	R.QGGLAGS#VR.R	1	2.11936	-0.340858	56
CBARP__Q8N350__299	Q8N350	CBARP__299	Voltage-dependent calcium channel beta subunit-associated regulatory protein	R.HAS#LDGASPYFK.V	1	0.184263	0.0397905	299
CBARP__Q8N350__621	Q8N350	CBARP__621	Voltage-dependent calcium channel beta subunit-associated regulatory protein	R.RGDS#VDGPPDGR.T	1	0.0848182	0.0775859	621
CBFB__Q13951_2__173	Q13951-2	CBFB__173	Isoform of Q13951, Isoform 2 of Core-binding factor subunit beta	R.QQDPS#PGSNLGGGDDLK.L	1	0.916982	0.256343	173
CBLB__Q13191__476;480;484	Q13191	CBLB__476;480;484	E3 ubiquitin-protein ligase CBL-B	R.QNS#PVTS#PGSS#PLAQR.R	1	1.65511	0.255436	476;480;484
CBLB__Q13191__480	Q13191	CBLB__480	E3 ubiquitin-protein ligase CBL-B	R.QNSPVTS#PGSSPLAQR.R	1	0.369925	0.12526	480
CBLB__Q13191__521;525	Q13191	CBLB__521;525	E3 ubiquitin-protein ligase CBL-B	R.S#PCGS#PTGSPK.S	1	0.343113	-0.0969843	521;525
CBLB__Q13191__977	Q13191	CBLB__977	E3 ubiquitin-protein ligase CBL-B	R.EFAFPPPVS#PR.L	1	0.786213	-0.315241	977
CBL__P22681__452	P22681	CBL__452	E3 ubiquitin-protein ligase CBL	R.QGAEGAPS#PNYDDDDDERADDTLFM*M*K.E	2	0.00403653	0.0018881	452
CBL__P22681__483	P22681	CBL__483	E3 ubiquitin-protein ligase CBL	K.VERPPS#PFSM*APQASLPPVPPR.L	1	0.332141	0.0881268	483
CBL__P22681__669	P22681	CBL__669	E3 ubiquitin-protein ligase CBL	K.IKPSSS#ANAIYSLAAR.P	2	0.322747	-0.0887923	669
CBX1__P83916__172	P83916	CBX1__172	Chromobox protein homolog 1	R.LTWHS#YPSEDDDK.K	1	1.61026	0.156549	172
CBX1__P83916__175	P83916	CBX1__175	Chromobox protein homolog 1	R.LTWHSYPS#EDDDK.K	2	0.825976	0.138336	175
CBX1__P83916__89	P83916	CBX1__89	Chromobox protein homolog 1	K.ADS#DSEDK.G	3	0.0809231	0.0277726	89
CBX2__Q14781__302	Q14781	CBX2__302	Chromobox protein homolog 2	K.GELGM*S#PPGSK.I	2	0.741025	0.233564	302
CBX3__Q13185__176	Q13185	CBX3__176	Chromobox protein homolog 3	R.LTWHS#CPEDEAQ.-	3	1.28978	0.272023	176
CBX3__Q13185__93	Q13185	CBX3__93	Chromobox protein homolog 3	R.KS#LS#DSESDDSK.S	2	0.834744	0.186735	93
CBX3__Q13185__93;95	Q13185	CBX3__93;95	Chromobox protein homolog 3	R.KS#LS#DSESDDSK.S	3	0.88578	0.28714	93;95
CBX3__Q13185__93;95;97	Q13185	CBX3__93;95;97	Chromobox protein homolog 3	K.RKS#LS#DS#ESDDSK.S	1	0.997871	-0.110142	93;95;97
CBX3__Q13185__93;97	Q13185	CBX3__93;97	Chromobox protein homolog 3	K.S#LSDS#ESDDSK.S	2	0.493571	0.130762	93;97
CBX3__Q13185__95	Q13185	CBX3__95	Chromobox protein homolog 3	K.SLS#DSESDDSK.S	1	0.331306	0.129577	95
CBX3__Q13185__95;97	Q13185	CBX3__95;97	Chromobox protein homolog 3	K.SLS#DS#ESDDSK.S	1	1.95575	0.414551	95;97
CBX3__Q13185__95;97;99	Q13185	CBX3__95;97;99	Chromobox protein homolog 3	K.SLS#DS#ES#DDSK.S	3	1.54997	0.226266	95;97;99
CBX3__Q13185__97;99	Q13185	CBX3__97;99	Chromobox protein homolog 3	K.SLSDS#ES#DDSK.S	1	1.07946	0.125691	97;99
CBX4__O00257__182	O00257	CBX4__182	E3 SUMO-protein ligase CBX4	K.EAPS#PTCPDLGAK.S	1	0.232859	0.152932	182
CBX4__O00257__434	O00257	CBX4__434	E3 SUMO-protein ligase CBX4	R.SIS#TPTCLGGSPAAER.P	1	0.231981	0.137504	434
CBX5__P45973__92	P45973	CBX5__92	Chromobox protein homolog 5	K.S#NFSNSADDIK.S	2	0.761341	0.206931	92
CBX5__P45973__97	P45973	CBX5__97	Chromobox protein homolog 5	K.SNFSNS#ADDIK.S	1	0.0340781	0.0154839	97
CBX6__O95503__280	O95503	CBX6__280	Chromobox protein homolog 6	R.SSGSSGCPS#PTPQSSDPDDTPPK.L	1	0.172927	-0.0880989	280
CBX6__O95503__301	O95503	CBX6__301	Chromobox protein homolog 6	K.LLPETVS#PSAPSWR.E	1	1.06632	0.431461	301
CBX8__Q9HC52__110	Q9HC52	CBX8__110	Chromobox protein homolog 8	R.IPYPGRS#PQDLASTSR.A	1	0.51688	0.213796	110
CBX8__Q9HC52__191	Q9HC52	CBX8__191	Chromobox protein homolog 8	R.VDDKPSS#PGDSSK.K	1	0.496586	0.200017	191
CBX8__Q9HC52__256;265	Q9HC52	CBX8__256;265	Chromobox protein homolog 8	R.RQDS#DLVQCGVTS#PSSAEATGK.L	1	1.65505	-0.800276	256;265
CBX8__Q9HC52__265	Q9HC52	CBX8__265	Chromobox protein homolog 8	R.RQDSDLVQCGVTS#PSSAEATGK.L	2	0.302111	0.154535	265
CBX8__Q9HC52__332	Q9HC52	CBX8__332	Chromobox protein homolog 8	R.DM*GAQGGRPS#LIAR.I	1	1.51035	-0.384254	332
CBY1__Q9Y3M2__20	Q9Y3M2	CBY1__20	Protein chibby homolog 1	K.SAS#LSNLHSLDR.S	1	0.658396	-0.197884	20
CC2D1A__Q6P1N0__239	Q6P1N0	CC2D1A__239	Coiled-coil and C2 domain-containing protein 1A	R.VTLEGPSATAPASS#PGLAK.P	2	0.323863	0.173279	239
CC2D1A__Q6P1N0__455	Q6P1N0	CC2D1A__455	Coiled-coil and C2 domain-containing protein 1A	K.QNS#PVAPTAQPK.A	2	0.306333	0.0673925	455
CCAR1__Q8IX12__861	Q8IX12	CCAR1__861	Cell division cycle and apoptosis regulator protein 1	K.DDDET#EEDNNQDEYDPM*EAEEAEDEEDDRDEEEM*TK.R	4	1.26074	0.405643	861
CCAR2__Q8N163__569	Q8N163	CCAR2__569	Cell cycle and apoptosis regulator protein 2	K.VVS#PPEPEK.E	1	0.976798	0.23562	569
CCAR2__Q8N163__626	Q8N163	CCAR2__626	Cell cycle and apoptosis regulator protein 2	K.EDGLLPKPLS#S#GGEEEEK.P	1	1.11232	0.180468	626
CCAR2__Q8N163__626;627	Q8N163	CCAR2__626;627	Cell cycle and apoptosis regulator protein 2	K.EDGLLPKPLS#S#GGEEEEK.P	1	0.713904	0.239297	626;627
CCAR2__Q8N163__627	Q8N163	CCAR2__627	Cell cycle and apoptosis regulator protein 2	K.EDGLLPKPLS#S#GGEEEEK.P	1	0.60142	0.121859	627
CCAR2__Q8N163__675;678;681	Q8N163	CCAR2__675;678;681	Cell cycle and apoptosis regulator protein 2	R.S#VAS#NQS#EM*EFSSLQDMPK.E	2	0.702288	0.113391	675;678;681
CCAR2__Q8N163__678	Q8N163	CCAR2__678	Cell cycle and apoptosis regulator protein 2	R.S#VAS#NQS#EM*EFSSLQDMPK.E	2	0.59763	0.240114	678
CCAR2__Q8N163__678;681	Q8N163	CCAR2__678;681	Cell cycle and apoptosis regulator protein 2	R.SVAS#NQS#EMEFSSLQDM*PK.E	2	0.635669	0.230093	678;681
CCDC137__Q6PK04__19	Q6PK04	CCDC137__19	Coiled-coil domain-containing protein 137	R.VQAGPGS#PR.R	1	0.441554	0.210238	19
CCDC138__Q96M89__49	Q96M89	CCDC138__49	Coiled-coil domain-containing protein 138	R.TLTS#PGDLDIYSGDK.V	1	0.192682	-0.095313	49
CCDC14__Q49A88__374	Q49A88	CCDC14__374	Coiled-coil domain-containing protein 14	R.S#PTQSQPAFLATNEEK.C	1	1.58727	0.566641	374
CCDC14__Q49A88__798	Q49A88	CCDC14__798	Coiled-coil domain-containing protein 14	K.RLS#PQPQIR.A	1	1.35627	0.313135	798
CCDC167__Q9P0B6__42	Q9P0B6	CCDC167__42	Coiled-coil domain-containing protein 167	R.ELS#PEAR.R	2	1.18148	-0.126391	42
CCDC186__Q7Z3E2__740	Q7Z3E2	CCDC186__740	Coiled-coil domain-containing protein 186	R.SSAEDRS#PENTGSSVAVDNFPQVDK.A	1	0.948258	0.340659	740
CCDC18__Q5T9S5__1355	Q5T9S5	CCDC18__1355	Coiled-coil domain-containing protein 18	R.SIS#ASDLTFK.I	2	0.717217	0.0466606	1355
CCDC25__Q86WR0__204	Q86WR0	CCDC25__204	Coiled-coil domain-containing protein 25	K.VENMSSNQDGNDS#DEFM*.-	6	0.0412686	0.017572	204
CCDC34__Q96HJ3__52	Q96HJ3	CCDC34__52	Coiled-coil domain-containing protein 34	R.SPS#PPLPLSCSNSTR.S	1	0.00505276	-0.00238976	52
CCDC43__Q96MW1__139	Q96MW1	CCDC43__139	Coiled-coil domain-containing protein 43	K.AALLAQYADVT#DEEDEADEK.D	3	0.11852	-0.0264934	139
CCDC61__Q9Y6R9__285	Q9Y6R9	CCDC61__285	Centrosomal protein CCDC61	R.T#PPVQPPPTR.E	2	0.760653	0.121162	285
CCDC61__Q9Y6R9__334;336	Q9Y6R9	CCDC61__334;336	Centrosomal protein CCDC61	R.GRPARPS#PS#PTGGR.A	1	0.118894	0.0548501	334;336
CCDC61__Q9Y6R9__334;338	Q9Y6R9	CCDC61__334;338	Centrosomal protein CCDC61	R.PARPS#PSPT#GGR.A	1	0.0163441	-0.0138752	334;338
CCDC61__Q9Y6R9__373;376	Q9Y6R9	CCDC61__373;376	Centrosomal protein CCDC61	R.LGS#GGS#GDGPSVSWSR.Q	1	0.32447	-0.168962	373;376
CCDC61__Q9Y6R9__376	Q9Y6R9	CCDC61__376	Centrosomal protein CCDC61	R.LGS#GGS#GDGPSVSWSR.Q	1	0.266279	0.139495	376
CCDC61__Q9Y6R9__447	Q9Y6R9	CCDC61__447	Centrosomal protein CCDC61	R.GKPPS#PTPWSGSNM*K.S	2	0.0160207	-0.00122735	447
CCDC61__Q9Y6R9__473	Q9Y6R9	CCDC61__473	Centrosomal protein CCDC61	K.SLANS#GGWVPIK.E	1	1.5014	0.190416	473
CCDC6__Q16204__240;244	Q16204	CCDC6__240;244	Coiled-coil domain-containing protein 6	K.LDQPVS#APPS#PR.D	2	1.24036	0.0951592	240;244
CCDC6__Q16204__244	Q16204	CCDC6__244	Coiled-coil domain-containing protein 6	K.LDQPVS#APPS#PR.D	1	0.855446	0.292641	244
CCDC6__Q16204__323	Q16204	CCDC6__323	Coiled-coil domain-containing protein 6	R.QLS#ESESSLEMDDER.Y	3	0.103195	-0.0142466	323
CCDC6__Q16204__352	Q16204	CCDC6__352	Coiled-coil domain-containing protein 6	R.TVSS#PIPYTPSPSSSR.P	2	0.999959	-0.228957	352
CCDC6__Q16204__367	Q16204	CCDC6__367	Coiled-coil domain-containing protein 6	R.PIS#PGLSYASHTVGFTPPTSLTR.A	1	0.56319	0.1606	367
CCDC6__Q16204__52	Q16204	CCDC6__52	Coiled-coil domain-containing protein 6	K.SGGIVIS#PFR.L	2	0.48131	-0.0945272	52
CCDC71__Q8IV32__453	Q8IV32	CCDC71__453	Coiled-coil domain-containing protein 71	R.VNLS#PVIR.L	1	0.426464	-0.149638	453
CCDC82__Q8N4S0__219	Q8N4S0	CCDC82__219	Coiled-coil domain-containing protein 82	R.VVEDEGS#S#VEMEQK.T	2	0.724559	0.247005	219
CCDC85C__A6NKD9__179	A6NKD9	CCDC85C__179	Coiled-coil domain-containing protein 85C	R.SS#IDSQASLSGPLSGGAPGAGAR.D	1	0.513674	-0.216553	179
CCDC86__Q9H6F5__102	Q9H6F5	CCDC86__102	Coiled-coil domain-containing protein 86	R.QQDLHLES#PQR.Q	3	1.04038	0.203836	102
CCDC86__Q9H6F5__102;110	Q9H6F5	CCDC86__102;110	Coiled-coil domain-containing protein 86	R.QQDLHLES#PQRQPEYS#PESPR.C	1	1.74842	0.345473	102;110
CCDC86__Q9H6F5__102;110;113	Q9H6F5	CCDC86__102;110;113	Coiled-coil domain-containing protein 86	R.QQDLHLES#PQRQPEY#SPES#PR.C	3	0.834863	0.115372	102;110;113
CCDC86__Q9H6F5__102;113	Q9H6F5	CCDC86__102;113	Coiled-coil domain-containing protein 86	R.QQDLHLES#PQRQPEYSPES#PR.C	1	1.39526	0.399142	102;113
CCDC86__Q9H6F5__113	Q9H6F5	CCDC86__113	Coiled-coil domain-containing protein 86	R.QQDLHLES#PQRQPEY#SPES#PR.C	2	1.52256	0.20868	113
CCDC86__Q9H6F5__18	Q9H6F5	CCDC86__18	Coiled-coil domain-containing protein 86	R.LGGLRPES#PESLTSVSR.T	2	1.5861	0.220184	18
CCDC86__Q9H6F5__218	Q9H6F5	CCDC86__218	Coiled-coil domain-containing protein 86	K.GSS#SQAPASK.K	1	0.0725479	-0.022108	218
CCDC86__Q9H6F5__47	Q9H6F5	CCDC86__47	Coiled-coil domain-containing protein 86	R.ALVEFESNPEETREPGS#PPSVQR.A	4	1.69295	0.163769	47
CCDC86__Q9H6F5__58	Q9H6F5	CCDC86__58	Coiled-coil domain-containing protein 86	R.AGLGS#PERPPK.T	1	1.34611	0.241768	58
CCDC86__Q9H6F5__80	Q9H6F5	CCDC86__80	Coiled-coil domain-containing protein 86	R.LQQGAGLES#PQGQPEPGAAS#PQR.Q	1	0.146777	0.0915788	80
CCDC86__Q9H6F5__80;91	Q9H6F5	CCDC86__80;91	Coiled-coil domain-containing protein 86	R.LQQGAGLES#PQGQPEPGAAS#PQR.Q	2	0.300751	0.106151	80;91
CCDC88A__Q3V6T2__1020	Q3V6T2	CCDC88A__1020	Girdin	R.M*VQSS#PPISGEDNK.W	1	0.807807	0.274713	1020
CCDC88A__Q3V6T2__1387	Q3V6T2	CCDC88A__1387	Girdin	K.FYDPS#PPR.R	2	0.800721	0.157611	1387
CCDC88A__Q3V6T2__1417	Q3V6T2	CCDC88A__1417	Girdin	K.S#LTLTPTR.S	1	0.243979	-0.06218	1417
CCDC88A__Q3V6T2__1421	Q3V6T2	CCDC88A__1421	Girdin	K.SLTLT#PTR.S	1	1.75379	-0.593196	1421
CCDC88A__Q3V6T2__1653	Q3V6T2	CCDC88A__1653	Girdin	R.SS#PVLQHK.I	2	0.0711011	-0.0173342	1653
CCDC88A__Q3V6T2__1820	Q3V6T2	CCDC88A__1820	Girdin	R.RTS#IHDFLTK.D	3	2.30964	-0.200295	1820
CCDC88C__Q9P219__1601	Q9P219	CCDC88C__1601	Protein Daple	R.SES#FSSEDLIPSR.D	2	0.0911163	0.0408327	1601
CCDC88C__Q9P219__1887	Q9P219	CCDC88C__1887	Protein Daple	R.RFS#LAPPK.E	1	1.52409	-0.356739	1887
CCDC88C__Q9P219__227	Q9P219	CCDC88C__227	Protein Daple	R.DYLQAQHPPS#PIK.S	2	0.187868	0.0498453	227
CCDC88C__Q9P219__237	Q9P219	CCDC88C__237	Protein Daple	K.SSSADST#PSPTSSLSSEDK.Q	1	1.02113	-0.110302	237
CCDC93__Q567U6__305	Q567U6	CCDC93__305	Coiled-coil domain-containing protein 93	K.QSELSAEES#PEK.L	2	0.94348	0.167252	305
CCDC97__Q96F63__337	Q96F63	CCDC97__337	Coiled-coil domain-containing protein 97	R.DEEERYFDEEEPEDAPS#PELDGD.-	1	0.111166	0.0548785	337
CCDC9B__Q6ZUT6__140	Q6ZUT6	CCDC9B__140	Coiled-coil domain-containing protein 9B	R.GTCGPRVT#NEMLEDEDAEDHGGTFCLGELVELAVTMENK.A	2	0.405274	0.288795	140
CCDC9B__Q6ZUT6__201	Q6ZUT6	CCDC9B__201	Coiled-coil domain-containing protein 9B	R.S#PPTQVAISSDSAR.K	2	1.13773	0.256629	201
CCDC9B__Q6ZUT6__387;392	Q6ZUT6	CCDC9B__387;392	Coiled-coil domain-containing protein 9B	R.LGSAPAAS#PALAS#PEGPK.G	1	0.439059	0.118432	387;392
CCDC9B__Q6ZUT6__392	Q6ZUT6	CCDC9B__392	Coiled-coil domain-containing protein 9B	R.LGSAPAAS#PALAS#PEGPK.G	2	0.700235	0.317253	392
CCDC9__A0A2R8Y4Z8__202	A0A2R8Y4Z8	CCDC9__202	Isoform of Q9Y3X0, Coiled-coil domain-containing protein 9	R.S#GPLEESER.D	2	1.63973	-0.217807	202
CCDC9__A0A2R8Y4Z8__350	A0A2R8Y4Z8	CCDC9__350	Isoform of Q9Y3X0, Coiled-coil domain-containing protein 9	K.SS#RPQAK.A	1	1.78546	-0.536008	350
CCDC9__A0A2R8Y4Z8__376	A0A2R8Y4Z8	CCDC9__376	Isoform of Q9Y3X0, Coiled-coil domain-containing protein 9	K.EGAAS#PAPETPQPTS#PETSPK.E	1	2.51203	0.239844	376
CCDC9__A0A2R8Y4Z8__376;386	A0A2R8Y4Z8	CCDC9__376;386	Isoform of Q9Y3X0, Coiled-coil domain-containing protein 9	K.EGAAS#PAPETPQPTS#PETSPK.E	2	0.0398699	0.0198172	376;386
CCDC9__A0A2R8Y4Z8__386	A0A2R8Y4Z8	CCDC9__386	Isoform of Q9Y3X0, Coiled-coil domain-containing protein 9	K.EGAASPAPETPQPTS#PETSPK.E	1	0.423185	0.137986	386
CCDC9__A0A2R8Y4Z8__521	A0A2R8Y4Z8	CCDC9__521	Isoform of Q9Y3X0, Coiled-coil domain-containing protein 9	R.TTHLAGALS#PGGGQSAPAFPESGPSLR.G	2	0.0981443	0.0616709	521
CCM2__Q9BSQ5__15	Q9BSQ5	CCM2__15	Cerebral cavernous malformations 2 protein	K.KPGIVS#PFK.R	1	0.406344	0.176848	15
CCM2__Q9BSQ5__384	Q9BSQ5	CCM2__384	Cerebral cavernous malformations 2 protein	R.GIITDS#FGR.H	1	0.57462	-0.0542241	384
CCNB2__O95067__92	O95067	CCNB2__92	G2/mitotic-specific cyclin-B2	K.GPS#PTPEDVSM*K.E	3	0.243111	-0.0663176	92
CCNE1__P24864__387	P24864	CCNE1__387	G1/S-specific cyclin-E1	R.AS#PLPSGLLTPPQSGK.K	4	0.789561	0.134785	387
CCNE2__O96020__21	O96020	CCNE2__21	G1/S-specific cyclin-E2	K.QQPQPSQTES#PQEAQIIQAK.K	1	0.388832	-0.194131	21
CCNE2__O96020__383	O96020	CCNE2__383	G1/S-specific cyclin-E2	K.GGQLS#PVCNGGIM*TPPK.S	1	0.348926	-0.150577	383
CCNH__P51946__315	P51946	CCNH__315	Cyclin-H	K.HEEEEWT#DDDLVESL.-	2	1.17361	0.219765	315
CCNK__O75909__324;329	O75909	CCNK__324;329	Cyclin-K	K.KPS#PQPSS#PR.Q	1	0.249433	0.0403346	324;329
CCNK__O75909__329	O75909	CCNK__329	Cyclin-K	K.KPS#PQPSS#PR.Q	2	0.0943269	-0.0428926	329
CCNK__O75909__340	O75909	CCNK__340	Cyclin-K	R.AVVVS#PK.E	4	0.72435	0.150633	340
CCNL1__Q9UK58__352	Q9UK58	CCNL1__352	Cyclin-L1	K.S#PISINVK.T	2	0.409841	0.0903803	352
CCNL1__Q9UK58__374	Q9UK58	CCNL1__374	Cyclin-L1	K.S#PYNGVR.K	1	1.36621	0.253806	374
CCNL2__Q96S94__338	Q96S94	CCNL2__338	Cyclin-L2	K.LVES#PKEGK.G	1	0.782198	0.703032	338
CCNL2__Q96S94__369	Q96S94	CCNL2__369	Cyclin-L2	K.ADS#PVNGLPK.G	3	0.307554	0.0534134	369
CCNT2__O60583__480	O60583	CCNT2__480	Cyclin-T2	K.QGQSQAASSSSVTS#PIK.M	2	0.870488	0.177162	480
CCNT2__O60583__601	O60583	CCNT2__601	Cyclin-T2	R.S#PVGLSSDGISSSSSSSR.K	1	0.257685	0.0937499	601
CCNYL1__Q8N7R7__105;112	Q8N7R7	CCNYL1__105;112	Cyclin-Y-like protein 1	K.S#NHLNHVS#PGQLTK.K	1	0.241288	-0.0875501	105;112
CCNYL1__Q8N7R7__122	Q8N7R7	CCNYL1__122	Cyclin-Y-like protein 1	K.YSS#CSTIFLDDSTVSQPNLR.T	1	0.694679	0.318408	122
CCNYL1__Q8N7R7__344	Q8N7R7	CCNYL1__344	Cyclin-Y-like protein 1	R.SFS#ADNFIGIQR.S	2	0.911915	0.157883	344
CCNY__Q8ND76__25	Q8ND76	CCNY__25	Cyclin-Y	R.LES#YRPDTDLSR.E	1	0.714454	-0.157428	25
CCNY__Q8ND76__326	Q8ND76	CCNY__326	Cyclin-Y	R.SAS#ADNLTLPR.W	2	1.03957	0.146251	326
CCP110__O43303__170	O43303	CCP110__170	Centriolar coiled-coil protein of 110 kDa	R.DSEGFNS#PK.Q	2	0.384357	0.0856813	170
CCP110__O43303__372	O43303	CCP110__372	Centriolar coiled-coil protein of 110 kDa	K.LPSPEPSMS#PK.M	1	0.923271	0.31932	372
CCS__O14618__267	O14618	CCS__267	Copper chaperone for superoxide dismutase	R.KES#AQPPAHL.-	1	1.78478	-0.289072	267
CCT2__P78371__260	P78371	CCT2__260	T-complex protein 1 subunit beta	R.VRVDS#TAK.V	1	0.784353	0.154759	260
CCT4__P50991__381	P50991	CCT4__381	T-complex protein 1 subunit delta	K.ITGCAS#PGK.T	1	0.139506	-0.0400705	381
CCT6A__P40227__246	P40227	CCT6A__246	T-complex protein 1 subunit zeta	K.TEVNS#GFFYK.S	1	0.54615	-0.165536	246
CCT8__P50990__23	P50990	CCT8__23	T-complex protein 1 subunit theta	K.HFS#GLEEAVYR.N	2	1.60782	0.353595	23
CCZ1B__P86790__266	P86790	CCZ1B__266	Vacuolar fusion protein CCZ1 homolog B	R.HIEPELAGRDS#PIR.A	2	0.318547	0.0983523	266
CD274__Q9NZQ7__279	Q9NZQ7	CD274__279	Programmed cell death 1 ligand 1	K.CGIQDTNS#K.K	1	0.00885642	-0.00442864	279
CD274__Q9NZQ7__283	Q9NZQ7	CD274__283	Programmed cell death 1 ligand 1	K.KQS#DTHLEET.-	1	0.357111	0.12696	283
CD2AP__Q9Y5K6__182	Q9Y5K6	CD2AP__182	CD2-associated protein	K.ELEVTDDGETHEAQDDSET#VLAGPTSPIPSLGNVSETASGSVTQPK.K	1	0.259658	-0.0884771	182
CD2AP__Q9Y5K6__233	Q9Y5K6	CD2AP__233	CD2-associated protein	R.TSS#SETEEK.K	1	0.0427637	0.0192167	233
CD2AP__Q9Y5K6__393	Q9Y5K6	CD2AP__393	CD2-associated protein	K.KPT#PPTK.A	1	0.409861	0.108165	393
CD2AP__Q9Y5K6__458	Q9Y5K6	CD2AP__458	CD2-associated protein	K.S#VDFDSLTVR.T	1	0.0825662	0.0501217	458
CD2AP__Q9Y5K6__510	Q9Y5K6	CD2AP__510	CD2-associated protein	R.FNGGHS#PTHS#PEK.I	2	0.840674	0.081422	510
CD2AP__Q9Y5K6__510;514	Q9Y5K6	CD2AP__510;514	CD2-associated protein	R.FNGGHS#PTHS#PEK.I	1	0.459634	0.0723049	510;514
CD2AP__Q9Y5K6__554	Q9Y5K6	CD2AP__554	CD2-associated protein	K.PSVYLSTPSS#ASK.A	1	0.191392	0.053024	554
CD2AP__Q9Y5K6__582	Q9Y5K6	CD2AP__582	CD2-associated protein	K.KNS#LDELR.A	1	0.632694	0.0796044	582
CD2BP2__O95400__195	O95400	CD2BP2__195	CD2 antigen cytoplasmic tail-binding protein 2	K.GPGQPSS#PQRLDR.L	4	0.481341	0.0876979	195
CD2BP2__O95400__49	O95400	CD2BP2__49	CD2 antigen cytoplasmic tail-binding protein 2	K.HSLDS#DEEEDDDDGGSSK.Y	2	1.15554	0.186711	49
CD44__P16070__183	P16070	CD44__183	CD44 antigen	R.TNPEDIYPSNPTDDDVSSGSS#SER.S	2	0.972056	0.319528	183
CD44__P16070__686	P16070	CD44__686	CD44 antigen	K.LVINS#GNGAVEDR.K	1	0.431163	0.174953	686
CD44__P16070__697	P16070	CD44__697	CD44 antigen	R.KPS#GLNGEASK.S	2	2.72514	-0.710593	697
CD44__P16070__704	P16070	CD44__704	CD44 antigen	R.KPSGLNGEAS#KSQEM*VHLVNK.E	1	1.89649	0.293268	704
CD44__P16070__706	P16070	CD44__706	CD44 antigen	K.S#QEM*VHLVNK.E	10	0.960989	0.144564	706
CD44__P16070__717	P16070	CD44__717	CD44 antigen	K.ES#SETPDQFM*TADETR.N	2	0.0329122	-0.0119645	717
CDAN1__Q8IWY9__71	Q8IWY9	CDAN1__71	Codanin-1	R.VLPQGPPT#PAK.T	1	1.14649	0.18114	71
CDC20__Q12834__41	Q12834	CDC20__41	Cell division cycle protein 20 homolog	K.EAAGPAPS#PM*R.A	4	0.796175	0.138241	41
CDC20__Q12834__59	Q12834	CDC20__59	Cell division cycle protein 20 homolog	R.TPGRT#PGK.S	1	0.132267	0.0287654	59
CDC20__Q12834__70	Q12834	CDC20__70	Cell division cycle protein 20 homolog	K.VQTT#PSK.P	2	0.368429	0.0625388	70
CDC23__Q9UJX2__588	Q9UJX2	CDC23__588	Cell division cycle protein 23 homolog	R.RVS#PLNLSSVT#P.-	2	0.407758	-0.0787554	588
CDC23__Q9UJX2__588;596	Q9UJX2	CDC23__588;596	Cell division cycle protein 23 homolog	R.RVS#PLNLSSVT#P.-	1	0.0234459	0.00445046	588;596
CDC23__Q9UJX2__596	Q9UJX2	CDC23__596	Cell division cycle protein 23 homolog	R.VSPLNLSSVT#P.-	2	0.0826156	0.0273112	596
CDC25B__P30305__160	P30305	CDC25B__160	M-phase inducer phosphatase 2	R.LLGHS#PVLR.N	1	0.000627768	0.00043422	160
CDC25B__P30305__238	P30305	CDC25B__238	M-phase inducer phosphatase 2	R.EAFAQRPSSAPDLM*CLS#PDRK.M	1	0.1576	0.0545075	238
CDC25B__P30305__249	P30305	CDC25B__249	M-phase inducer phosphatase 2	K.M*EVEELS#PLALGR.F	1	0.103489	0.0289854	249
CDC25B__P30305__353	P30305	CDC25B__353	M-phase inducer phosphatase 2	R.S#VTPPEEQQEAEEPK.A	1	0.0380661	-0.0148746	353
CDC25C__P30307__216	P30307	CDC25C__216	M-phase inducer phosphatase 3	R.SPS#MPENLNRPR.L	1	0.169791	-0.0501315	216
CDC42BPA__Q5VT25__1651;1654	Q5VT25	CDC42BPA__1651;1654	Serine/threonine-protein kinase MRCK alpha	K.REFS#GGS#YSAK.R	1	0.0406443	-0.0105302	1651;1654
CDC42BPB__Q9Y5S2__481	Q9Y5S2	CDC42BPB__481	Serine/threonine-protein kinase MRCK beta	R.ALSNS#NRDK.E	1	0.313709	0.161444	481
CDC42EP1__Q00587__19	Q00587	CDC42EP1__19	Cdc42 effector protein 1	K.LS#PVGWVSSSQGK.R	1	1.11833	0.389594	19
CDC42EP1__Q00587__190	Q00587	CDC42EP1__190	Cdc42 effector protein 1	R.S#DSLLSFR.L	1	0.524013	0.157303	190
CDC42EP1__Q00587__192	Q00587	CDC42EP1__192	Cdc42 effector protein 1	R.SDS#LLSFR.L	4	0.475449	-0.0690449	192
CDC42EP1__Q00587__192;195	Q00587	CDC42EP1__192;195	Cdc42 effector protein 1	R.RSDS#LLS#FR.L	1	0.336984	0.0787794	192;195
CDC42EP2__O14613__137;141	O14613	CDC42EP2__137;141	Cdc42 effector protein 2	R.LHLET#PQPS#PQEGGSVDIWR.I	1	1.30107	0.412448	137;141
CDC42EP3__Q9UKI2__144	Q9UKI2	CDC42EP3__144	Cdc42 effector protein 3	K.LPRLS#CEPVM*EEK.A	1	1.15943	0.248699	144
CDC42EP3__Q9UKI2__89	Q9UKI2	CDC42EP3__89	Cdc42 effector protein 3	R.ANS#TSDSVFTETPSPVLK.N	1	0.978063	-0.343564	89
CDC42EP4__Q9H3Q1__105	Q9H3Q1	CDC42EP4__105	Cdc42 effector protein 4	R.DM*LGS#LR.D	3	0.305316	0.0635277	105
CDC42EP4__Q9H3Q1__11	Q9H3Q1	CDC42EP4__11	Cdc42 effector protein 4	K.QLVSSS#VHSK.R	1	0.133214	0.0431035	11
CDC42EP4__Q9H3Q1__118	Q9H3Q1	CDC42EP4__118	Cdc42 effector protein 4	K.NAM*S#LPQLNEK.E	2	0.841243	0.254124	118
CDC42EP4__Q9H3Q1__142	Q9H3Q1	CDC42EP4__142	Cdc42 effector protein 4	K.SLSSS#PVK.K	2	1.07577	0.162016	142
CDC42EP4__Q9H3Q1__64	Q9H3Q1	CDC42EP4__64	Cdc42 effector protein 4	K.AGEPDGES#LDEQPSSSSSK.R	1	1.22615	0.213153	64
CDC42EP4__Q9H3Q1__73	Q9H3Q1	CDC42EP4__73	Cdc42 effector protein 4	K.AGEPDGESLDEQPSSSS#SK.R	1	0.0619663	-0.033592	73
CDC5L__Q99459__385	Q99459	CDC5L__385	Cell division cycle 5-like protein	K.GGLNT#PLHESDFSGVTPQR.Q	1	0.336263	-0.126537	385
CDC5L__Q99459__385;396	Q99459	CDC5L__385;396	Cell division cycle 5-like protein	K.GGLNT#PLHESDFSGVT#PQR.Q	2	0.17868	-0.0768793	385;396
CDC5L__Q99459__404	Q99459	CDC5L__404	Cell division cycle 5-like protein	R.QVVQT#PNTVLSTPFR.T	1	0.191452	0.161366	404
CDC5L__Q99459__411	Q99459	CDC5L__411	Cell division cycle 5-like protein	R.QVVQTPNTVLST#PFR.T	1	0.0814483	0.0584844	411
CDC5L__Q99459__424	Q99459	CDC5L__424	Cell division cycle 5-like protein	R.TPSNGAEGLT#PR.S	2	0.223842	-0.0676114	424
CDC5L__Q99459__437;442	Q99459	CDC5L__437;442	Cell division cycle 5-like protein	K.PVINS#TPGRT#PLR.D	1	0.339902	-0.105505	437;442
CDC5L__Q99459__442	Q99459	CDC5L__442	Cell division cycle 5-like protein	K.PVINS#TPGRT#PLR.D	1	0.422579	-0.139056	442
CDC6__Q99741__419	Q99741	CDC6__419	Cell division control protein 6 homolog	K.S#PSEPLIPK.R	1	0.0805005	0.0297058	419
CDC6__Q99741__54	Q99741	CDC6__54	Cell division control protein 6 homolog	K.ALPLS#PR.K	2	0.344815	0.134768	54
CDCA2__Q69YH5__710	Q69YH5	CDCA2__710	Cell division cycle-associated protein 2	K.AGTDS#PVSCASVTEER.V	1	0.103564	0.0687288	710
CDCA2__Q69YH5__756	Q69YH5	CDCA2__756	Cell division cycle-associated protein 2	K.IS#PDLNIK.C	1	0.433711	0.176679	756
CDCA2__Q69YH5__936	Q69YH5	CDCA2__936	Cell division cycle-associated protein 2	R.TICTFDSSGFESM*S#PIK.E	1	0.27343	0.0584904	936
CDCA2__Q69YH5__977	Q69YH5	CDCA2__977	Cell division cycle-associated protein 2	K.S#FCISTLANTK.A	2	1.43068	-0.260046	977
CDCA3__Q99618__222	Q99618	CDCA3__222	Cell division cycle-associated protein 3	K.RPS#PLSENVSELK.E	1	0.163049	-0.0531696	222
CDCA3__Q99618__87	Q99618	CDCA3__87	Cell division cycle-associated protein 3	K.TSSGDPPS#PLVK.Q	2	0.247629	-0.0467965	87
CDCA3__Q99618__94	Q99618	CDCA3__94	Cell division cycle-associated protein 3	K.QLS#EVFETEDSK.S	2	2.19145	-0.360297	94
CDCA5__Q96FF9__75	Q96FF9	CDCA5__75	Sororin	R.IVAHAVEVPAVQS#PR.R	1	0.093437	-0.0484615	75
CDCA7L__Q96GN5__117	Q96GN5	CDCA7L__117	Cell division cycle-associated 7-like protein	K.ASLVS#EEEEDEEEDK.A	1	0.126381	-0.0725385	117
CDCA7L__Q96GN5__139	Q96GN5	CDCA7L__139	Cell division cycle-associated 7-like protein	R.RSS#IGLR.V	1	0.714289	-0.278379	139
CDCA8__Q53HL2__106	Q53HL2	CDCA8__106	Borealin	K.LTAEAIQT#PLK.S	1	0.0625073	-0.0503254	106
CDCA8__Q53HL2__204	Q53HL2	CDCA8__204	Borealin	K.TPGLRT#PAAGER.I	1	0.286217	0.0883477	204
CDCA8__Q53HL2__219	Q53HL2	CDCA8__219	Borealin	R.IYNISGNGS#PLADSK.E	2	0.662338	0.178053	219
CDCP1__Q9H5V8__797	Q9H5V8	CDCP1__797	CUB domain-containing protein 1	K.LATEEPPPRS#PPESESEPYTFSHPNNGDVSSK.D	2	0.938472	0.369416	797
CDH11__P55287__714	P55287	CDH11__714	Cadherin-11	R.PGLRPAPNS#VDVDDFINTR.I	3	3.1294	0.646836	714
CDH11__P55287__788	P55287	CDH11__788	Cadherin-11	K.LADLYGS#K.D	1	2.22788	0.766742	788
CDK10__Q15131__196	Q15131	CDK10__196	Cyclin-dependent kinase 10	R.AYGVPVKPM*T#PK.V	3	0.279066	0.0397752	196
CDK11A__Q9UQ88__583	Q9UQ88	CDK11A__583	Cyclin-dependent kinase 11A	K.AYT#PVVVTQWYR.A	2	0.412502	0.0916213	583
CDK11A__Q9UQ88__65	Q9UQ88	CDK11A__65	Cyclin-dependent kinase 11A	R.DHCM*EITIRNS#PYR.R	1	0.613048	0.120842	65
CDK11B__P21127__115	P21127	CDK11B__115	Cyclin-dependent kinase 11B	R.SHS#AEGGK.H	2	0.187308	0.0328618	115
CDK11B__P21127__283	P21127	CDK11B__283	Cyclin-dependent kinase 11B	R.DLLSDLQDIS#DSERK.T	4	0.634225	0.120136	283
CDK11B__P21127__47	P21127	CDK11B__47	Cyclin-dependent kinase 11B	K.RDS#LEEGELR.D	3	1.39709	0.163991	47
CDK11B__P21127__589	P21127	CDK11B__589	Cyclin-dependent kinase 11B	R.EYGS#PLK.A	1	0.624692	0.152968	589
CDK11B__P21127__595	P21127	CDK11B__595	Cyclin-dependent kinase 11B	K.AYT#PVVVTLWYR.A	2	0.26364	0.0679479	595
CDK11B__P21127__65	P21127	CDK11B__65	Cyclin-dependent kinase 11B	R.M*EITIRNS#PYR.R	1	1.33039	-0.113722	65
CDK11B__P21127__72	P21127	CDK11B__72	Cyclin-dependent kinase 11B	R.EDS#M*EDRGEEDDSLAIKPPQQM*SR.K	1	0.636135	0.187038	72
CDK11B__P21127__752	P21127	CDK11B__752	Cyclin-dependent kinase 11B	R.GTS#PRPPEGGLGYSQLGDDDLK.E	2	0.272938	0.0707661	752
CDK12__Q9NYV4_2__1244	Q9NYV4-2	CDK12__1244_1	Isoform of Q9NYV4, Isoform 2 of Cyclin-dependent kinase 12	R.RT#PTMPQEEAAEK.R	1	0.338061	0.123447	1244
CDK12__Q9NYV4__1083	Q9NYV4	CDK12__1083	Cyclin-dependent kinase 12	K.NSS#PAPPQPAPGK.V	2	0.214474	-0.0471344	1083
CDK12__Q9NYV4__1244	Q9NYV4	CDK12__1244	Cyclin-dependent kinase 12	R.RT#PTMPQEEAAACPPHILPPEK.R	6	0.637118	0.128948	1244
CDK12__Q9NYV4__274;276	Q9NYV4	CDK12__274;276	Cyclin-dependent kinase 12	R.RQS#VS#PPYK.E	3	0.791182	0.144126	274;276
CDK12__Q9NYV4__301;303	Q9NYV4	CDK12__301;303	Cyclin-dependent kinase 12	R.S#VS#PYSR.R	2	1.16404	0.248752	301;303
CDK12__Q9NYV4__303	Q9NYV4	CDK12__303	Cyclin-dependent kinase 12	R.SVS#PYSR.R	2	0.784968	-0.926395	303
CDK12__Q9NYV4__323;325	Q9NYV4	CDK12__323;325	Cyclin-dependent kinase 12	R.SGSYS#GRSPS#PYGR.R	2	0.295538	0.0592097	323;325
CDK12__Q9NYV4__332;333;334	Q9NYV4	CDK12__332;333;334	Cyclin-dependent kinase 12	R.RRS#S#S#PFLSK.R	1	0.449222	0.120217	332;333;334
CDK12__Q9NYV4__332;334	Q9NYV4	CDK12__332;334	Cyclin-dependent kinase 12	R.S#SS#PFLSK.R	1	1.23233	0.19314	332;334
CDK12__Q9NYV4__332;338	Q9NYV4	CDK12__332;338	Cyclin-dependent kinase 12	R.S#SSPFLS#K.R	1	0.827189	0.247246	332;338
CDK12__Q9NYV4__333	Q9NYV4	CDK12__333	Cyclin-dependent kinase 12	R.RRS#S#S#PFLSK.R	1	0.691834	-0.38108	333
CDK12__Q9NYV4__341;343;345	Q9NYV4	CDK12__341;343;345	Cyclin-dependent kinase 12	R.S#LS#RS#PLPSR.K	1	0.438944	0.182575	341;343;345
CDK12__Q9NYV4__341;343;349	Q9NYV4	CDK12__341;343;349	Cyclin-dependent kinase 12	K.RS#LS#RSPLPS#R.K	1	0.0373441	0.0169993	341;343;349
CDK12__Q9NYV4__343;345	Q9NYV4	CDK12__343;345	Cyclin-dependent kinase 12	R.SLS#RS#PLPSR.K	1	0.63197	-0.275439	343;345
CDK12__Q9NYV4__383;385	Q9NYV4	CDK12__383;385	Cyclin-dependent kinase 12	R.HSS#IS#PVRLPLNSSLGAELSR.K	1	0.236906	0.0501054	383;385
CDK12__Q9NYV4__423	Q9NYV4	CDK12__423	Cyclin-dependent kinase 12	K.GS#PVFLPR.K	2	0.32854	0.0445816	423
CDK12__Q9NYV4__514	Q9NYV4	CDK12__514	Cyclin-dependent kinase 12	K.EEIVT#PK.E	2	0.176018	0.0169591	514
CDK12__Q9NYV4__692	Q9NYV4	CDK12__692	Cyclin-dependent kinase 12	K.AIT#PPQQPYK.K	2	0.449591	0.0712816	692
CDK13__Q14004__1147	Q14004	CDK13__1147	Cyclin-dependent kinase 13	K.QTDPST#PQQESSK.P	1	0.264199	-0.125739	1147
CDK13__Q14004__1246	Q14004	CDK13__1246	Cyclin-dependent kinase 13	R.ILELT#PEPDRPR.I	2	0.374597	0.0566675	1246
CDK13__Q14004__315;317	Q14004	CDK13__315;317	Cyclin-dependent kinase 13	R.S#LS#PLGGR.D	2	0.591145	0.0989896	315;317
CDK13__Q14004__340;342;349	Q14004	CDK13__340;342;349	Cyclin-dependent kinase 13	R.KS#PS#PAGGGSS#PYSR.R	1	0.802666	0.166994	340;342;349
CDK13__Q14004__358;360	Q14004	CDK13__358;360	Cyclin-dependent kinase 13	R.LPRS#PS#PYSR.R	3	0.0863762	0.0259592	358;360
CDK13__Q14004__383	Q14004	CDK13__383	Cyclin-dependent kinase 13	R.GGDVS#PSPYSSSSWR.R	2	1.94477	0.154628	383
CDK13__Q14004__395;397;400	Q14004	CDK13__395;397;400	Cyclin-dependent kinase 13	R.S#RS#PYS#PVLR.R	1	0.254889	0.0610789	395;397;400
CDK13__Q14004__400	Q14004	CDK13__400	Cyclin-dependent kinase 13	R.SPYS#PVLR.R	1	0.676536	-0.210933	400
CDK13__Q14004__437;439	Q14004	CDK13__437;439	Cyclin-dependent kinase 13	R.HSS#IS#PSTLTLK.S	1	0.175924	0.146248	437;439
CDK13__Q14004__494	Q14004	CDK13__494	Cyclin-dependent kinase 13	K.ASNTST#PTK.G	2	0.136643	0.0306718	494
CDK13__Q14004__525	Q14004	CDK13__525	Cyclin-dependent kinase 13	K.IEHAPS#PSSGGTLK.N	2	0.635138	0.13165	525
CDK13__Q14004__871	Q14004	CDK13__871	Cyclin-dependent kinase 13	R.LYSSEESRPYT#NK.V	2	1.07648	0.18209	871
CDK14__O94921__24	O94921	CDK14__24	Cyclin-dependent kinase 14	R.TLS#ESFSR.I	1	0.231167	-0.0806495	24
CDK14__O94921__78	O94921	CDK14__78	Cyclin-dependent kinase 14	R.TQS#TFDPFEK.P	2	0.696578	-0.199083	78
CDK14__O94921__95	O94921	CDK14__95	Cyclin-dependent kinase 14	R.VHS#ENNACINFK.T	1	0.573043	0.104828	95
CDK16__Q00536__110	Q00536	CDK16__110	Cyclin-dependent kinase 16	R.KIS#TEDINK.R	1	1.30132	-0.326752	110
CDK16__Q00536__153	Q00536	CDK16__153	Cyclin-dependent kinase 16	R.RVS#LSEIGFGK.L	1	0.303594	-0.0848334	153
CDK17__Q00537__137	Q00537	CDK17__137	Cyclin-dependent kinase 17	R.RIS#M*EDLNK.R	2	1.22809	-0.214004	137
CDK17__Q00537__146	Q00537	CDK17__146	Cyclin-dependent kinase 17	K.RLS#LPADIR.I	1	0.19991	-0.0819315	146
CDK17__Q00537__180	Q00537	CDK17__180	Cyclin-dependent kinase 17	R.RAS#LSEIGFGK.M	1	1.31774	-0.485617	180
CDK17__Q00537__9	Q00537	CDK17__9	Cyclin-dependent kinase 17	R.RLS#LTLR.G	1	1.4939	-0.398932	9
CDK1__P06493__161	P06493	CDK1__161	Cyclin-dependent kinase 1	R.VYT#HEVVTLWYR.S	2	0.044647	-0.0183612	161
CDK3__Q00526__14	Q00526	CDK3__14	Cyclin-dependent kinase 3	K.IGEGT#Y#GVVYK.A	3	0.232147	0.0807556	14
CDK3__Q00526__14;15	Q00526	CDK3__14;15	Cyclin-dependent kinase 3	K.IGEGT#Y#GVVYK.A	2	0.428981	0.117356	14;15
CDK3__Q00526__160	Q00526	CDK3__160	Cyclin-dependent kinase 3	R.TYT#HEVVTLWYR.A	2	0.68913	0.132727	160
CDK5RAP2__Q96SN8__1238	Q96SN8	CDK5RAP2__1238	CDK5 regulatory subunit-associated protein 2	R.DLS#PPRYDSLVQSQAR.E	1	0.556039	0.21329	1238
CDK5RAP2__Q96SN8__1887	Q96SN8	CDK5RAP2__1887	CDK5 regulatory subunit-associated protein 2	R.GNLELRPGGAHPGTCS#PSRPGS.-	1	0.938303	0.186328	1887
CDK7__P50613__164	P50613	CDK7__164	Cyclin-dependent kinase 7	K.SFGS#PNR.A	1	0.202289	-0.0457735	164
CDK7__P50613__170	P50613	CDK7__170	Cyclin-dependent kinase 7	R.AYT#HQVVTR.W	2	0.0963421	0.0254768	170
CDKAL1__Q5VV42__499	Q5VV42	CDKAL1__499	Threonylcarbamoyladenosine tRNA methylthiotransferase	K.VYT#PSISK.P	1	0.000306003	-0.000156026	499
CDKN1B__P46527__10	P46527	CDKN1B__10	Cyclin-dependent kinase inhibitor 1B	R.VSNGS#PSLER.M	2	1.42624	-0.288107	10
CDKN1B__P46527__178	P46527	CDKN1B__178	Cyclin-dependent kinase inhibitor 1B	R.TEENVSDGS#PNAGSVEQTPK.K	1	1.24621	0.898484	178
CDKN2AIP__Q9NXV6__268	Q9NXV6	CDKN2AIP__268	CDKN2A-interacting protein	R.QQSGS#PK.K	3	0.270544	0.0678364	268
CDKN2A__P42771__152	P42771	CDKN2A__152	Cyclin-dependent kinase inhibitor 2A	R.IDAAEGPS#DIPD.-	1	0.552295	0.171378	152
CDR2L__Q86X02__154	Q86X02	CDR2L__154	Cerebellar degeneration-related protein 2-like	R.T#IHTFPCLK.E	1	0.288935	-0.0799904	154
CDR2L__Q86X02__157	Q86X02	CDR2L__157	Cerebellar degeneration-related protein 2-like	R.TIHT#FPCLK.E	1	1.20585	0.244564	157
CDR2L__Q86X02__179	Q86X02	CDR2L__179	Cerebellar degeneration-related protein 2-like	R.LHSS#SLELGPRPLEQENER.L	1	1.31997	0.408337	179
CDS2__O95674__21	O95674	CDS2__21	Phosphatidate cytidylyltransferase 2	R.VAHEPVAPPEDKES#ESEAK.V	1	0.301327	-0.0733732	21
CDS2__O95674__21;33	O95674	CDS2__21;33	Phosphatidate cytidylyltransferase 2	R.VAHEPVAPPEDKES#ESEAKVDGETAS#DSESR.A	1	0.163704	0.101162	21;33
CDS2__O95674__23	O95674	CDS2__23	Phosphatidate cytidylyltransferase 2	R.VAHEPVAPPEDKESES#EAK.V	1	0.304541	-0.0709702	23
CDS2__O95674__33	O95674	CDS2__33	Phosphatidate cytidylyltransferase 2	K.VDGETAS#DSESR.A	3	1.91702	-0.0818675	33
CDV3__Q9UKY7__107	Q9UKY7	CDV3__107	Protein CDV3 homolog	R.VQAM*QISS#EK.E	5	0.15379	-0.0357146	107
CDYL__Q9Y232__216	Q9Y232	CDYL__216	Chromodomain Y-like protein	R.TAVDGFQSES#PEK.L	5	0.245414	-0.0680527	216
CDYL__Q9Y232__88	Q9Y232	CDYL__88	Chromodomain Y-like protein	K.GYDS#EDDTWEPEQHLVNCEEYIHDFNRR.H	3	0.0917919	0.0336566	88
CEBPB__P17676__231	P17676	CEBPB__231	CCAAT/enhancer-binding protein beta	R.AYLGYQAVPSGSSGSLSTSSSSS#PPGT#PSPADAK.A	1	1.83067	0.941606	231
CEBPB__P17676__231;235	P17676	CEBPB__231;235	CCAAT/enhancer-binding protein beta	R.AYLGYQAVPSGSSGSLSTSSSSS#PPGT#PSPADAK.A	2	1.38124	0.499865	231;235
CEBPD__P49716__191	P49716	CEBPD__191	CCAAT/enhancer-binding protein delta	K.RGPDRGS#PEYR.Q	1	0.998682	0.369871	191
CEBPZ__Q03701__629	Q03701	CEBPZ__629	CCAAT/enhancer-binding protein zeta	R.SQLDDHPES#DDEENFIDANDDEDMEK.F	4	0.363236	0.145035	629
CELF1__Q92879_4__21	Q92879-4	CELF1__21	Isoform of Q92879, Isoform 4 of CUGBP Elav-like family member 1	K.LDFLPEM*M*VDHCSLNS#SPVSK.K	1	0.997868	0.270897	21
CELSR1__Q9NYQ6__2867	Q9NYQ6	CELSR1__2867	Cadherin EGF LAG seven-pass G-type receptor 1	K.GDAVANHVPAGWPDQS#LAESDSEDPSGKPR.L	1	0.162118	0.16455	2867
CENPA__P49450__17;19	P49450	CENPA__17;19	Histone H3-like centromeric protein A	R.S#PS#PTPTPGPSR.R	2	0.142553	0.143452	17;19
CENPB__P07199__156	P07199	CENPB__156	Major centromere autoantigen B	R.TPAAPAS#PAAVPSEGSGGSTTGWR.A	2	1.45499	0.307077	156
CENPC__Q03188__126;130	Q03188	CENPC__126;130	Centromere protein C	K.ILATDVSS#KNT#PDSK.K	1	0.269316	-0.146958	126;130
CENPC__Q03188__177	Q03188	CENPC__177	Centromere protein C	K.TSVSQNVIPSS#AQK.R	2	0.555169	-0.114699	177
CENPC__Q03188__225	Q03188	CENPC__225	Centromere protein C	K.KIEIDNKVS#DEEDK.T	1	0.0351601	-0.0260093	225
CENPC__Q03188__316	Q03188	CENPC__316	Centromere protein C	R.S#WITIPR.K	1	0.168156	0.0971708	316
CENPC__Q03188__439	Q03188	CENPC__439	Centromere protein C	K.PAEEQLDVGQS#K.D	2	0.628287	0.214906	439
CENPC__Q03188__528	Q03188	CENPC__528	Centromere protein C	R.RPS#DWWVVK.S	1	0.432542	-0.263525	528
CENPC__Q03188__538	Q03188	CENPC__538	Centromere protein C	K.SEES#PVYSNSSVR.N	1	0.355679	0.192204	538
CENPC__Q03188__613	Q03188	CENPC__613	Centromere protein C	R.CS#LSEPLESDEADLAK.K	1	1.63038	0.223156	613
CENPC__Q03188__620	Q03188	CENPC__620	Centromere protein C	R.CSLSEPLES#DEADLAK.K	1	0.21552	0.115124	620
CENPC__Q03188__679;684	Q03188	CENPC__679;684	Centromere protein C	K.TS#VLEES#GPSR.L	1	0.421633	0.197996	679;684
CENPC__Q03188__709	Q03188	CENPC__709	Centromere protein C	K.NDVDDEEVHGS#S#DDSK.Q	1	0.493303	0.343197	709
CENPC__Q03188__709;710	Q03188	CENPC__709;710	Centromere protein C	K.NDVDDEEVHGS#S#DDSK.Q	1	0.258169	0.0681892	709;710
CENPC__Q03188__73	Q03188	CENPC__73	Centromere protein C	K.DTCIQS#PSK.E	2	0.100427	0.0476438	73
CENPC__Q03188__734	Q03188	CENPC__734	Centromere protein C	K.LVLPSNT#PNVR.R	1	0.0645276	-0.0183889	734
CENPC__Q03188__89	Q03188	CENPC__89	Centromere protein C	K.SVPVS#SK.K	1	0.243209	0.156292	89
CENPF__P49454__1248	P49454	CENPF__1248	Centromere protein F	R.GDLETS#NLQDM*QSQEISGLK.D	1	0.438458	0.307938	1248
CENPF__P49454__1651	P49454	CENPF__1651	Centromere protein F	R.LQLQGLDLS#SR.S	2	0.25032	0.051489	1651
CENPF__P49454__1654	P49454	CENPF__1654	Centromere protein F	R.S#LLGIDTEDAIQGR.N	2	0.158017	0.0481665	1654
CENPF__P49454__1731	P49454	CENPF__1731	Centromere protein F	K.ITETGAVKPTGECSGEQSPDTNY#EPPGEDK.T	1	0.201652	-0.0956093	1731
CENPF__P49454__242	P49454	CENPF__242	Centromere protein F	R.DFS#ASYFSGEQEVTPSR.S	1	0.941683	0.227066	242
CENPF__P49454__3054	P49454	CENPF__3054	Centromere protein F	K.VAQRS#PVDSGTILR.E	3	0.389987	0.105105	3054
CENPF__P49454__3079	P49454	CENPF__3079	Centromere protein F	K.SVPVNNLPERS#PTDSPR.E	1	0.208298	0.0722032	3079
CENPF__P49454__821	P49454	CENPF__821	Centromere protein F	R.LEADQS#PK.N	2	0.560482	0.119351	821
CENPH__Q9H3R5__68	Q9H3R5	CENPH__68	Centromere protein H	K.T#PEQIMQEK.Q	1	0.663266	0.217734	68
CENPI__Q92674__284	Q92674	CENPI__284	Centromere protein I	R.GPS#PEPLK.L	1	0.0353956	-0.0112288	284
CENPJ__Q9HC77__260	Q9HC77	CENPJ__260	Centromere protein J	K.RAS#PNLFSEAQYQEAPVEK.N	1	0.646413	-0.24905	260
CENPJ__Q9HC77__759	Q9HC77	CENPJ__759	Centromere protein J	R.DVDLDLS#DK.D	1	1.34307	-0.400133	759
CENPO__Q9BU64__297	Q9BU64	CENPO__297	Centromere protein O	K.LDMS#LVS.-	1	0.258348	0.08618	297
CENPT__Q96BT3__397	Q96BT3	CENPT__397	Centromere protein T	R.AAS#PESASSTPESLQAR.R	1	0.560361	0.186229	397
CENPU__Q71F23__108;111	Q71F23	CENPU__108;111	Centromere protein U	K.RSS#DTS#GNEASEIESVK.I	1	0.419031	0.194138	108;111
CENPU__Q71F23__136;139;141	Q71F23	CENPU__136;139;141	Centromere protein U	K.LRPIS#DDS#ES#IEESDTR.R	2	0.742501	0.195429	136;139;141
CEP131__Q9UPN4_2__381	Q9UPN4-2	CEP131__381	Isoform of Q9UPN4, Isoform 2 of Centrosomal protein of 131 kDa	R.QPAQELS#PTPGGTAHQALK.A	2	0.362968	0.0889027	381
CEP131__Q9UPN4_2__489	Q9UPN4-2	CEP131__489	Isoform of Q9UPN4, Isoform 2 of Centrosomal protein of 131 kDa	R.YAWAS#EEDDASSLTADNLEK.F	2	1.93507	0.203363	489
CEP131__Q9UPN4_2__78	Q9UPN4-2	CEP131__78	Isoform of Q9UPN4, Isoform 2 of Centrosomal protein of 131 kDa	R.SNS#TTQVSQPR.S	1	0.131572	-0.0626674	78
CEP135__Q66GS9__383	Q66GS9	CEP135__383	Centrosomal protein of 135 kDa	K.ERLS#DELLVK.S	1	0.796481	-0.241209	383
CEP152__O94986__1351	O94986	CEP152__1351	Centrosomal protein of 152 kDa	K.LLET#PISSK.S	1	0.510215	0.226836	1351
CEP152__O94986__1461	O94986	CEP152__1461	Centrosomal protein of 152 kDa	R.NVS#PEFVPCEGEGGFGLHK.K	1	1.12173	-0.699708	1461
CEP152__O94986__1618	O94986	CEP152__1618	Centrosomal protein of 152 kDa	K.QFSPSGYLS#DTEESNM*ICQTM*K.C	1	0.0556351	-0.0339473	1618
CEP170B__Q9Y4F5__1040	Q9Y4F5	CEP170B__1040	Centrosomal protein of 170 kDa protein B	R.GS#LDWPSEER.G	2	0.906066	-0.179907	1040
CEP170B__Q9Y4F5__1114	Q9Y4F5	CEP170B__1114	Centrosomal protein of 170 kDa protein B	R.SNS#LSTPRPTR.A	1	1.28986	-0.21353	1114
CEP170B__Q9Y4F5__1137	Q9Y4F5	CEP170B__1137	Centrosomal protein of 170 kDa protein B	R.LGDASDT#EAADGER.G	1	0.188362	-0.0710575	1137
CEP170B__Q9Y4F5__1179	Q9Y4F5	CEP170B__1179	Centrosomal protein of 170 kDa protein B	R.AGS#FTGTSDPEAAPAR.T	1	0.207456	-0.0903465	1179
CEP170B__Q9Y4F5__360	Q9Y4F5	CEP170B__360	Centrosomal protein of 170 kDa protein B	K.HEDGTQS#DSEDPLAK.A	2	0.324742	0.0824675	360
CEP170B__Q9Y4F5__421	Q9Y4F5	CEP170B__421	Centrosomal protein of 170 kDa protein B	R.SQS#FTHSPSGDPK.A	1	0.207848	0.104479	421
CEP170B__Q9Y4F5__492	Q9Y4F5	CEP170B__492	Centrosomal protein of 170 kDa protein B	R.TPARPFGS#VGR.R	2	0.451188	-0.0881564	492
CEP170B__Q9Y4F5__605	Q9Y4F5	CEP170B__605	Centrosomal protein of 170 kDa protein B	R.ASS#ATFRPVIR.G	1	0.43266	-0.081379	605
CEP170B__Q9Y4F5__829	Q9Y4F5	CEP170B__829	Centrosomal protein of 170 kDa protein B	R.KPLAAPGDGEGLGQTAQPS#PPAR.D	1	0.223468	0.134078	829
CEP170B__Q9Y4F5__853	Q9Y4F5	CEP170B__853	Centrosomal protein of 170 kDa protein B	R.S#PEPDGPAPAFLR.Q	4	0.0535885	0.027243	853
CEP170__Q5SW79__1055;1058	Q5SW79	CEP170__1055;1058	Centrosomal protein of 170 kDa	R.T#PLT#SADEHVHSK.L	1	1.21418	-0.425754	1055;1058
CEP170__Q5SW79__1079	Q5SW79	CEP170__1079	Centrosomal protein of 170 kDa	K.TS#PVVSGSSSK.S	1	0.250646	-0.0757514	1079
CEP170__Q5SW79__1112	Q5SW79	CEP170__1112	Centrosomal protein of 170 kDa	R.LGEAS#DSELADADK.A	2	1.10914	-0.266649	1112
CEP170__Q5SW79__1160	Q5SW79	CEP170__1160	Centrosomal protein of 170 kDa	R.LGS#LSAR.S	2	2.4018	-0.499321	1160
CEP170__Q5SW79__1165	Q5SW79	CEP170__1165	Centrosomal protein of 170 kDa	R.S#DSEATISR.S	1	1.19659	-0.281264	1165
CEP170__Q5SW79__1198	Q5SW79	CEP170__1198	Centrosomal protein of 170 kDa	R.LVPSDKFS#PR.I	1	0.103631	-0.0610054	1198
CEP170__Q5SW79__1260	Q5SW79	CEP170__1260	Centrosomal protein of 170 kDa	R.LRTS#PALK.T	1	0.701466	-0.17959	1260
CEP170__Q5SW79__1522;1529	Q5SW79	CEP170__1522;1529	Centrosomal protein of 170 kDa	K.SS#PVNNHHS#PGQTPTLGQPEAR.A	2	0.119959	0.0684851	1522;1529
CEP170__Q5SW79__1529	Q5SW79	CEP170__1529	Centrosomal protein of 170 kDa	K.SSPVNNHHS#PGQTPTLGQPEAR.A	2	0.306108	0.186204	1529
CEP170__Q5SW79__359	Q5SW79	CEP170__359	Centrosomal protein of 170 kDa	K.S#DVPVYLK.R	3	2.64495	-0.329768	359
CEP170__Q5SW79__485;488	Q5SW79	CEP170__485;488	Centrosomal protein of 170 kDa	K.NQATS#ATS#EK.D	1	0.0620904	0.030286	485;488
CEP170__Q5SW79__502	Q5SW79	CEP170__502	Centrosomal protein of 170 kDa	K.DNDDDQSDKGTY#TIELENPNSEEVEAR.K	1	0.358427	0.163445	502
CEP170__Q5SW79__502;503	Q5SW79	CEP170__502;503	Centrosomal protein of 170 kDa	K.DNDDDQSDKGTY#T#IELENPNSEEVEAR.K	3	0.864343	-0.23186	502;503
CEP170__Q5SW79__630	Q5SW79	CEP170__630	Centrosomal protein of 170 kDa	R.STGS#ATSLASQGER.R	1	0.780455	-0.21676	630
CEP170__Q5SW79__644	Q5SW79	CEP170__644	Centrosomal protein of 170 kDa	R.T#LPQLPNEEK.S	1	0.588699	-0.258004	644
CEP170__Q5SW79__838	Q5SW79	CEP170__838	Centrosomal protein of 170 kDa	R.QGS#FTIEK.P	2	0.928766	-0.142263	838
CEP170__Q5SW79__879	Q5SW79	CEP170__879	Centrosomal protein of 170 kDa	R.ERS#ESLDPDSSM*DTTLILK.D	1	0.0572963	0.0516842	879
CEP170__Q5SW79__881	Q5SW79	CEP170__881	Centrosomal protein of 170 kDa	R.SES#LDPDSSM*DTTLILK.D	1	0.205481	-0.120622	881
CEP170__Q5SW79__958	Q5SW79	CEP170__958	Centrosomal protein of 170 kDa	K.S#FTSLYK.D	3	2.67075	-0.517115	958
CEP170__Q5SW79__971	Q5SW79	CEP170__971	Centrosomal protein of 170 kDa	R.CSTGS#PSK.D	1	0.517263	0.200224	971
CEP192__Q8TEP8__2110	Q8TEP8	CEP192__2110	Centrosomal protein of 192 kDa	K.GPQGS#PLLSR.A	2	0.899191	0.157963	2110
CEP192__Q8TEP8__612	Q8TEP8	CEP192__612	Centrosomal protein of 192 kDa	K.RPSFGYFIRS#PEK.R	1	0.542991	0.122455	612
CEP350__Q5VT06__1259	Q5VT06	CEP350__1259	Centrosome-associated protein 350	K.TPTSPLS#PSSQK.S	1	0.0595882	-0.0246591	1259
CEP350__Q5VT06__1805;1807	Q5VT06	CEP350__1805;1807	Centrosome-associated protein 350	K.LDS#HS#DDDTK.D	1	0.438317	-0.113317	1805;1807
CEP350__Q5VT06__1807	Q5VT06	CEP350__1807	Centrosome-associated protein 350	K.LDSHS#DDDTK.D	1	0.476204	0.2447	1807
CEP350__Q5VT06__1818	Q5VT06	CEP350__1818	Centrosome-associated protein 350	K.ATS#PGPTDLETR.S	1	1.10188	0.180095	1818
CEP350__Q5VT06__1830	Q5VT06	CEP350__1830	Centrosome-associated protein 350	R.SPS#PISISSSETSSIMQK.L	1	0.111255	-0.0511794	1830
CEP350__Q5VT06__878	Q5VT06	CEP350__878	Centrosome-associated protein 350	K.AVT#PPVK.D	1	0.0460007	0.0187887	878
CEP41__Q9BYV8__119	Q9BYV8	CEP41__119	Centrosomal protein of 41 kDa	K.GNPGEQS#PSPEQFINNAGAGDSSR.S	1	0.0635711	-0.033877	119
CEP41__Q9BYV8__121	Q9BYV8	CEP41__121	Centrosomal protein of 41 kDa	K.GNPGEQSPS#PEQFINNAGAGDSSR.S	1	0.0522148	0.0393636	121
CEP41__Q9BYV8__99	Q9BYV8	CEP41__99	Centrosomal protein of 41 kDa	R.LEDNDSAAS#DPDAETTAR.T	1	0.244343	-0.0988074	99
CEP43__O95684__152;156;160	O95684	CEP43__152;156;160	Centrosomal protein 43	K.GPTTGEGALDLS#DVHS#PPKS#PEGK.T	1	0.115391	0.0551782	152;156;160
CEP43__O95684__156	O95684	CEP43__156	Centrosomal protein 43	K.GPTTGEGALDLS#DVHS#PPKS#PEGK.T	1	0.0776656	-0.0346952	156
CEP43__O95684__156;160	O95684	CEP43__156;160	Centrosomal protein 43	K.GPTTGEGALDLSDVHS#PPKS#PEGK.T	1	0.223828	0.133722	156;160
CEP43__O95684__170	O95684	CEP43__170	Centrosomal protein 43	K.TSAQTT#PSK.I	1	0.605281	0.216463	170
CEP55__Q53EZ4__425;428	Q53EZ4	CEP55__425;428	Centrosomal protein of 55 kDa	K.VAAS#PKS#PTAALNESLVECPK.C	1	0.187496	-0.0666268	425;428
CEP55__Q53EZ4__428	Q53EZ4	CEP55__428	Centrosomal protein of 55 kDa	K.VAAS#PKS#PTAALNESLVECPK.C	2	0.538738	-0.117219	428
CEP72__Q9P209__237	Q9P209	CEP72__237	Centrosomal protein of 72 kDa	R.HLLS#PQLVQYQCGDSGK.Q	2	0.127969	-0.0588353	237
CEP85__Q6P2H3__17	Q6P2H3	CEP85__17	Centrosomal protein of 85 kDa	K.YPTEGISHVTS#PSSDVIQK.G	1	0.190805	0.154614	17
CEP89__Q96ST8__173	Q96ST8	CEP89__173	Centrosomal protein of 89 kDa	R.NQVPLLHEVNS#EDDENISHQDGFPGSPPAPQR.T	1	0.650207	-0.349194	173
CERS2__Q96G23__341;346;348;349	Q96G23	CERS2__341;346;348;349	Ceramide synthase 2	K.LVEDERS#DREET#ES#S#EGEEAAAGGGAK.S	2	0.126306	-0.060801	341;346;348;349
CETN2__P41208__20	P41208	CETN2__20	Centrin-2	K.RMS#PKPELTEEQK.Q	4	0.778773	0.160182	20
CFAP410__O43822__136	O43822	CFAP410__136	Cilia- and flagella-associated protein 410	R.ALS#EGEEITAAPER.E	1	0.0251885	-0.0161497	136
CFAP97__Q9P2B7__218	Q9P2B7	CFAP97__218	Cilia- and flagella-associated protein 97	K.HVSGITLLS#PK.H	1	0.134544	0.0625698	218
CFDP1__Q9UEE9__250	Q9UEE9	CFDP1__250	Craniofacial development protein 1	K.LDWES#FKEEEGIGEELAIHNR.G	1	0.143094	0.082007	250
CFL1__P23528__156	P23528	CFL1__156	Cofilin-1	K.LGGS#AVISLEGK.P	2	0.19631	0.0329805	156
CFL1__P23528__25	P23528	CFL1__25	Cofilin-1	K.SST#PEEVK.K	2	0.995967	-0.219403	25
CHAF1A__Q13111__141	Q13111	CHAF1A__141	Chromatin assembly factor 1 subunit A	K.LNSEAS#PSR.E	2	2.63812	0.163192	141
CHAF1A__Q13111__206	Q13111	CHAF1A__206	Chromatin assembly factor 1 subunit A	R.S#CPELTSGPR.M	1	2.35389	0.21363	206
CHAF1A__Q13111__255;259	Q13111	CHAF1A__255;259	Chromatin assembly factor 1 subunit A	K.S#LPAT#PQGK.N	2	0.790848	0.126696	255;259
CHAF1A__Q13111__259	Q13111	CHAF1A__259	Chromatin assembly factor 1 subunit A	K.S#LPAT#PQGK.N	1	0.747692	0.165198	259
CHAF1A__Q13111__54	Q13111	CHAF1A__54	Chromatin assembly factor 1 subunit A	K.ADDM*S#DDQGTSVQSK.S	1	0.0805456	0.0357883	54
CHAF1A__Q13111__775	Q13111	CHAF1A__775	Chromatin assembly factor 1 subunit A	R.S#PSTTYLHTPTPSEDAAIPSK.S	1	2.29724	0.35993	775
CHAF1A__Q13111__865	Q13111	CHAF1A__865	Chromatin assembly factor 1 subunit A	K.EDSGSVPSTGPSQGT#PISLK.R	1	1.27672	0.409328	865
CHAF1A__Q13111__873	Q13111	CHAF1A__873	Chromatin assembly factor 1 subunit A	K.S#AGSM*CITQFM*K.K	1	0.184629	0.067686	873
CHAF1B__Q13112__410	Q13112	CHAF1B__410	Chromatin assembly factor 1 subunit B	R.GSS#PGPRPVEGTPASR.T	2	0.858083	0.109945	410
CHAF1B__Q13112__429	Q13112	CHAF1B__429	Chromatin assembly factor 1 subunit B	R.TQDPSS#PGTT#PPQAR.Q	2	1.52783	0.270715	429
CHAF1B__Q13112__429;433	Q13112	CHAF1B__429;433	Chromatin assembly factor 1 subunit B	R.TQDPSS#PGTT#PPQAR.Q	1	0.405904	0.126333	429;433
CHAF1B__Q13112__458	Q13112	CHAF1B__458	Chromatin assembly factor 1 subunit B	K.S#PLPGPSEEK.T	1	1.69125	0.394665	458
CHAF1B__Q13112__538	Q13112	CHAF1B__538	Chromatin assembly factor 1 subunit B	K.TDTPPSSVPTSVISTPSTEEIQSETPGDAQGS#PPELK.R	1	0.722921	-0.0734622	538
CHAMP1__Q96JM3__108	Q96JM3	CHAMP1__108	Chromosome alignment-maintaining phosphoprotein 1	K.S#PPLPEHQK.I	3	0.501022	0.137637	108
CHAMP1__Q96JM3__169;173	Q96JM3	CHAMP1__169;173	Chromosome alignment-maintaining phosphoprotein 1	K.PGSVVSPELQT#PLPS#PEPSK.P	1	0.182912	0.0960314	169;173
CHAMP1__Q96JM3__173	Q96JM3	CHAMP1__173	Chromosome alignment-maintaining phosphoprotein 1	K.PGSVVS#PELQTPLPS#PEPSK.P	2	2.37156	0.286889	173
CHAMP1__Q96JM3__184	Q96JM3	CHAMP1__184	Chromosome alignment-maintaining phosphoprotein 1	K.PASVSS#PEPPK.S	2	1.88795	0.326568	184
CHAMP1__Q96JM3__204	Q96JM3	CHAMP1__204	Chromosome alignment-maintaining phosphoprotein 1	K.LAPVPS#PEPQK.P	4	0.333827	0.0798533	204
CHAMP1__Q96JM3__204;214	Q96JM3	CHAMP1__204;214	Chromosome alignment-maintaining phosphoprotein 1	K.LAPVPS#PEPQKPAPVS#PESVK.A	2	0.751398	0.198396	204;214
CHAMP1__Q96JM3__204;214;217	Q96JM3	CHAMP1__204;214;217	Chromosome alignment-maintaining phosphoprotein 1	K.LAPVPS#PEPQKPAPVS#PES#VK.A	1	0.266167	0.135575	204;214;217
CHAMP1__Q96JM3__214	Q96JM3	CHAMP1__214	Chromosome alignment-maintaining phosphoprotein 1	K.LAPVPS#PEPQKPAPVS#PES#VK.A	1	0.572337	0.203749	214
CHAMP1__Q96JM3__214;217	Q96JM3	CHAMP1__214;217	Chromosome alignment-maintaining phosphoprotein 1	K.PAPVS#PES#VK.A	1	0.333158	0.202887	214;217
CHAMP1__Q96JM3__275	Q96JM3	CHAMP1__275	Chromosome alignment-maintaining phosphoprotein 1	R.TTS#PEPR.K	1	0.214157	0.095011	275
CHAMP1__Q96JM3__282	Q96JM3	CHAMP1__282	Chromosome alignment-maintaining phosphoprotein 1	R.KPS#PSESPEPWK.P	2	0.587582	0.106736	282
CHAMP1__Q96JM3__282;286	Q96JM3	CHAMP1__282;286	Chromosome alignment-maintaining phosphoprotein 1	R.KPS#PSES#PEPWK.P	1	1.17986	0.232695	282;286
CHAMP1__Q96JM3__286	Q96JM3	CHAMP1__286	Chromosome alignment-maintaining phosphoprotein 1	R.KPSPSES#PEPWK.P	3	1.15325	0.120431	286
CHAMP1__Q96JM3__297	Q96JM3	CHAMP1__297	Chromosome alignment-maintaining phosphoprotein 1	K.PFPAVS#PEPR.R	2	0.882179	0.118173	297
CHAMP1__Q96JM3__308	Q96JM3	CHAMP1__308	Chromosome alignment-maintaining phosphoprotein 1	R.RPAPAVS#PGSWK.P	4	2.18003	0.158086	308
CHAMP1__Q96JM3__308;319	Q96JM3	CHAMP1__308;319	Chromosome alignment-maintaining phosphoprotein 1	R.RPAPAVS#PGSWKPGPPGS#PR.P	1	0.800895	0.191112	308;319
CHAMP1__Q96JM3__319	Q96JM3	CHAMP1__319	Chromosome alignment-maintaining phosphoprotein 1	K.PGPPGS#PRPWK.S	2	0.366152	0.0404108	319
CHAMP1__Q96JM3__344	Q96JM3	CHAMP1__344	Chromosome alignment-maintaining phosphoprotein 1	K.PAPSVS#PGPWK.P	2	1.43257	0.266883	344
CHAMP1__Q96JM3__376	Q96JM3	CHAMP1__376	Chromosome alignment-maintaining phosphoprotein 1	K.SSSVS#PSSWK.S	1	0.462914	-0.0961548	376
CHAMP1__Q96JM3__382;386	Q96JM3	CHAMP1__382;386	Chromosome alignment-maintaining phosphoprotein 1	K.S#PPAS#PESWK.S	5	0.789321	0.13786	382;386
CHAMP1__Q96JM3__386	Q96JM3	CHAMP1__386	Chromosome alignment-maintaining phosphoprotein 1	K.SSSVSPSSWKS#PPAS#PESWK.S	2	0.109736	0.0386264	386
CHAMP1__Q96JM3__405	Q96JM3	CHAMP1__405	Chromosome alignment-maintaining phosphoprotein 1	K.TAPTLS#PEHWK.A	1	1.84139	0.290052	405
CHAMP1__Q96JM3__416	Q96JM3	CHAMP1__416	Chromosome alignment-maintaining phosphoprotein 1	K.AVPPVS#PELR.K	4	0.201189	0.0642257	416
CHAMP1__Q96JM3__427	Q96JM3	CHAMP1__427	Chromosome alignment-maintaining phosphoprotein 1	R.KPGPPLS#PEIR.S	2	0.862264	0.152127	427
CHAMP1__Q96JM3__427;432;436	Q96JM3	CHAMP1__427;432;436	Chromosome alignment-maintaining phosphoprotein 1	K.PGPPLS#PEIRS#PAGS#PELR.K	2	0.751021	0.138247	427;432;436
CHAMP1__Q96JM3__432;436	Q96JM3	CHAMP1__432;436	Chromosome alignment-maintaining phosphoprotein 1	K.PGPPLSPEIRS#PAGS#PELR.K	1	1.27823	0.156601	432;436
CHAMP1__Q96JM3__445	Q96JM3	CHAMP1__445	Chromosome alignment-maintaining phosphoprotein 1	R.KPSGS#PDLWK.L	2	0.836407	0.219339	445
CHAMP1__Q96JM3__445;452	Q96JM3	CHAMP1__445;452	Chromosome alignment-maintaining phosphoprotein 1	R.KPSGS#PDLWKLS#PDQR.K	2	0.48641	0.127623	445;452
CHAMP1__Q96JM3__459	Q96JM3	CHAMP1__459	Chromosome alignment-maintaining phosphoprotein 1	K.TS#PASLDFPESQK.S	4	2.67353	0.35731	459
CHAMP1__Q96JM3__476	Q96JM3	CHAMP1__476	Chromosome alignment-maintaining phosphoprotein 1	R.GGS#PDLWK.S	4	1.02694	0.244196	476
CHAMP1__Q96JM3__507	Q96JM3	CHAMP1__507	Chromosome alignment-maintaining phosphoprotein 1	K.PGPSGPSES#PK.A	2	0.760211	0.232436	507
CHAMP1__Q96JM3__542	Q96JM3	CHAMP1__542	Chromosome alignment-maintaining phosphoprotein 1	K.TAPPAS#PEAR.K	2	0.815419	0.141376	542
CHAMP1__Q96JM3__615	Q96JM3	CHAMP1__615	Chromosome alignment-maintaining phosphoprotein 1	K.LLEDTLFPS#SK.K	1	0.229888	0.0918027	615
CHAMP1__Q96JM3__627;632	Q96JM3	CHAMP1__627;632	Chromosome alignment-maintaining phosphoprotein 1	K.DNQESS#DAELS#SSEYIK.T	1	0.243637	0.0413575	627;632
CHAMP1__Q96JM3__633	Q96JM3	CHAMP1__633	Chromosome alignment-maintaining phosphoprotein 1	K.DNQESS#DAELS#S#SEYIK.T	1	0.351702	-0.124258	633
CHAMP1__Q96JM3__633;634	Q96JM3	CHAMP1__633;634	Chromosome alignment-maintaining phosphoprotein 1	K.DNQESSDAELSS#S#EYIK.T	1	1.01125	0.298147	633;634
CHAMP1__Q96JM3__651;653	Q96JM3	CHAMP1__651;653	Chromosome alignment-maintaining phosphoprotein 1	K.GQES#SS#DQEQVDVESIDFSK.E	1	0.0438836	-0.0324052	651;653
CHAMP1__Q96JM3__675	Q96JM3	CHAMP1__675	Chromosome alignment-maintaining phosphoprotein 1	K.M*DMTS#PEQSR.N	2	0.768592	0.206003	675
CHCHD3__Q9NX63__50	Q9NX63	CHCHD3__50	MICOS complex subunit MIC19	R.YS#GAYGASVSDEELK.R	3	1.3833	0.298305	50
CHD1__O14646__1677	O14646	CHD1__1677	Chromodomain-helicase-DNA-binding protein 1	R.ASSSGPRS#PLDQR.S	2	0.364524	-0.0583111	1677
CHD1__O14646__1700	O14646	CHD1__1700	Chromodomain-helicase-DNA-binding protein 1	K.ST#PEHTWSSR.K	1	0.170679	-0.104231	1700
CHD1__O14646__215;216	O14646	CHD1__215;216	Chromodomain-helicase-DNA-binding protein 1	R.QIDS#S#EEDDDEEDYDNDKR.S	3	1.53577	0.220671	215;216
CHD1__O14646__90	O14646	CHD1__90	Chromodomain-helicase-DNA-binding protein 1	K.SS#PSILAVQR.S	2	0.0464309	0.0130704	90
CHD2__O14647__1365;1369;1373	O14647	CHD2__1365;1369;1373	Chromodomain-helicase-DNA-binding protein 2	K.EEHGIELSS#PRHS#DNPS#EEGEVK.D	1	0.545064	0.175079	1365;1369;1373
CHD2__O14647__1789	O14647	CHD2__1789	Chromodomain-helicase-DNA-binding protein 2	K.QPLPPLHPAVSDPRS#PPSQK.S	1	0.826876	0.121681	1789
CHD2__O14647__207;208	O14647	CHD2__207;208	Chromodomain-helicase-DNA-binding protein 2	K.KQDS#S#DEDDDDDEAPK.R	1	0.108702	-0.0390325	207;208
CHD3__H7C0J3__371;375	H7C0J3	CHD3__371;375	Isoform of Q12873, Chromodomain-helicase-DNA-binding protein 3 (Fragment)	R.GRPPAQALGPAAS#PPPS#PPLGPSLG.-	2	0.0736716	0.0414582	371;375
CHD3__Q12873__1541;1545;1549;1557	Q12873	CHD3__1541;1545;1549;1557	Chromodomain-helicase-DNA-binding protein 3	K.TSPTT#PEAS#AT#NSPCTSKPAT#PAPSEK.G	1	1.28419	-0.480313	1541;1545;1549;1557
CHD3__Q12873__1549	Q12873	CHD3__1549	Chromodomain-helicase-DNA-binding protein 3	K.TSPTTPEASATNS#PCTSK.P	1	0.875831	0.315171	1549
CHD3__Q12873__1601	Q12873	CHD3__1601	Chromodomain-helicase-DNA-binding protein 3	K.M*ETEADAPS#PAPSLGER.L	3	0.546451	0.0708041	1601
CHD3__Q12873__1601;1605	Q12873	CHD3__1601;1605	Chromodomain-helicase-DNA-binding protein 3	K.METEADAPS#PAPS#LGER.L	3	0.770283	0.199819	1601;1605
CHD3__Q12873__597	Q12873	CHD3__597	Chromodomain-helicase-DNA-binding protein 3	K.NDM*DEPPPLDYGS#GEDDGK.S	2	0.353927	0.101027	597
CHD3__Q12873__713	Q12873	CHD3__713	Chromodomain-helicase-DNA-binding protein 3	K.ELQGDGPPSS#PTNDPTVK.Y	1	0.100429	0.029685	713
CHD4__Q14839__1531	Q14839	CHD4__1531	Chromodomain-helicase-DNA-binding protein 4	K.KMS#QPGSPSPK.T	1	1.91812	-0.244622	1531
CHD4__Q14839__1531;1535	Q14839	CHD4__1531;1535	Chromodomain-helicase-DNA-binding protein 4	K.KM*S#QPGS#PSPK.T	1	0.52836	0.226815	1531;1535
CHD4__Q14839__1531;1535;1537	Q14839	CHD4__1531;1535;1537	Chromodomain-helicase-DNA-binding protein 4	K.KM*S#QPGS#PS#PKTPTPSTPGDTQPNTPAPVPPAEDGIK.I	1	0.134401	-0.136337	1531;1535;1537
CHD4__Q14839__1535	Q14839	CHD4__1535	Chromodomain-helicase-DNA-binding protein 4	K.MSQPGS#PSPK.T	5	0.0251196	0.00416783	1535
CHD4__Q14839__1535;1537	Q14839	CHD4__1535;1537	Chromodomain-helicase-DNA-binding protein 4	K.M*SQPGS#PS#PK.T	1	0.734221	0.268456	1535;1537
CHD4__Q14839__1540	Q14839	CHD4__1540	Chromodomain-helicase-DNA-binding protein 4	K.T#PTPSTPGDT#QPNTPAPVPPAEDGIK.I	2	0.260066	0.0644382	1540
CHD4__Q14839__1540;1545	Q14839	CHD4__1540;1545	Chromodomain-helicase-DNA-binding protein 4	K.T#PT#PSTPGDTQPNTPAPVPPAEDGIK.I	2	0.00621551	0.00296948	1540;1545
CHD4__Q14839__1540;1549	Q14839	CHD4__1540;1549	Chromodomain-helicase-DNA-binding protein 4	K.T#PTPSTPGDT#QPNTPAPVPPAEDGIK.I	1	0.696068	-0.213595	1540;1549
CHD4__Q14839__1540;1553	Q14839	CHD4__1540;1553	Chromodomain-helicase-DNA-binding protein 4	K.T#PTPSTPGDTQPNT#PAPVPPAEDGIK.I	1	0.176104	0.124307	1540;1553
CHD4__Q14839__1549	Q14839	CHD4__1549	Chromodomain-helicase-DNA-binding protein 4	K.TPTPSTPGDT#QPNT#PAPVPPAEDGIK.I	1	0.167179	-0.076658	1549
CHD4__Q14839__1549;1553	Q14839	CHD4__1549;1553	Chromodomain-helicase-DNA-binding protein 4	K.TPTPSTPGDT#QPNT#PAPVPPAEDGIK.I	1	0.249925	0.115454	1549;1553
CHD4__Q14839__1553	Q14839	CHD4__1553	Chromodomain-helicase-DNA-binding protein 4	K.TPTPSTPGDT#QPNT#PAPVPPAEDGIK.I	1	0.180397	-0.0979672	1553
CHD4__Q14839__1570	Q14839	CHD4__1570	Chromodomain-helicase-DNA-binding protein 4	K.IEENS#LK.E	1	0.290867	0.156345	1570
CHD4__Q14839__1576	Q14839	CHD4__1576	Chromodomain-helicase-DNA-binding protein 4	K.EEES#IEGEK.E	1	1.00726	0.160082	1576
CHD4__Q14839__1602	Q14839	CHD4__1602	Chromodomain-helicase-DNA-binding protein 4	K.STAPETAIECTQAPAPAS#EDEK.V	2	0.0870714	0.0236949	1602
CHD4__Q14839__1679	Q14839	CHD4__1679	Chromodomain-helicase-DNA-binding protein 4	K.EVM*LQNGET#PK.D	1	0.0975945	0.0441676	1679
CHD4__Q14839__531	Q14839	CHD4__531	Chromodomain-helicase-DNA-binding protein 4	K.WGQPPSPTPVPRPPDADPNTPS#PK.P	3	0.0612777	-0.00914949	531
CHD4__Q14839__703	Q14839	CHD4__703	Chromodomain-helicase-DNA-binding protein 4	K.LERPPET#PTVDPTVK.Y	1	0.184665	-0.0535437	703
CHD5__Q8TDI0__965	Q8TDI0	CHD5__965	Chromodomain-helicase-DNA-binding protein 5	K.FILT#RNFEALNSK.G	1	0.246354	0.09538	965
CHD7__Q9P2D1__1874	Q9P2D1	CHD7__1874	Chromodomain-helicase-DNA-binding protein 7	R.TPFKDEIDEFANS#PSEDK.E	2	0.031958	0.00747379	1874
CHD7__Q9P2D1__2251;2255	Q9P2D1	CHD7__2251;2255	Chromodomain-helicase-DNA-binding protein 7	K.LEDDDKS#EESS#QPEAGAVSR.G	1	0.00527316	-0.00458435	2251;2255
CHD7__Q9P2D1__2532	Q9P2D1	CHD7__2532	Chromodomain-helicase-DNA-binding protein 7	K.RT#SLSAEDAEVTK.A	1	0.134065	0.0392635	2532
CHD7__Q9P2D1__2533	Q9P2D1	CHD7__2533	Chromodomain-helicase-DNA-binding protein 7	K.RTS#LSAEDAEVTK.A	1	0.640113	0.173229	2533
CHD7__Q9P2D1__2559	Q9P2D1	CHD7__2559	Chromodomain-helicase-DNA-binding protein 7	R.NIPS#PGQLDPDTR.I	1	0.210352	0.0311405	2559
CHD7__Q9P2D1__2956	Q9P2D1	CHD7__2956	Chromodomain-helicase-DNA-binding protein 7	K.DGETLEGS#DAEESLDK.T	1	0.147539	0.112437	2956
CHD7__Q9P2D1__557	Q9P2D1	CHD7__557	Chromodomain-helicase-DNA-binding protein 7	K.VPVHQHS#PSEPFLEK.P	2	0.0544271	0.0198901	557
CHD8__Q9HCK8__1420;1424	Q9HCK8	CHD8__1420;1424	Chromodomain-helicase-DNA-binding protein 8	K.DDDLVEFS#DLES#EDDERPR.S	1	0.0382965	-0.0130508	1420;1424
CHD8__Q9HCK8__1424	Q9HCK8	CHD8__1424	Chromodomain-helicase-DNA-binding protein 8	K.DDDLVEFS#DLES#EDDERPR.S	1	0.14225	0.069348	1424
CHD8__Q9HCK8__1978	Q9HCK8	CHD8__1978	Chromodomain-helicase-DNA-binding protein 8	R.M*NYM*QNHQAGAPAPSLS#R.C	1	1.21609	0.381558	1978
CHD8__Q9HCK8__1995	Q9HCK8	CHD8__1995	Chromodomain-helicase-DNA-binding protein 8	R.TAS#PLPLRPDAPVEK.S	2	0.0821856	0.0132323	1995
CHD8__Q9HCK8__2046	Q9HCK8	CHD8__2046	Chromodomain-helicase-DNA-binding protein 8	R.VS#PSDTTPLVSR.S	3	0.127928	-0.0188976	2046
CHD8__Q9HCK8__2069;2071	Q9HCK8	CHD8__2069;2071	Chromodomain-helicase-DNA-binding protein 8	K.LEDEDDS#DS#ELDLSK.L	1	0.427508	0.135973	2069;2071
CHD8__Q9HCK8__2107;2112	Q9HCK8	CHD8__2107;2112	Chromodomain-helicase-DNA-binding protein 8	K.LT#DQSRS#K.L	1	0.482993	-0.198778	2107;2112
CHD8__Q9HCK8__2519	Q9HCK8	CHD8__2519	Chromodomain-helicase-DNA-binding protein 8	R.APGYPSS#PVTTASGTTLR.L	1	1.52161	0.314807	2519
CHD8__Q9HCK8__278	Q9HCK8	CHD8__278	Chromodomain-helicase-DNA-binding protein 8	K.PAVTLTST#PTQGESK.R	1	0.869956	-0.325629	278
CHD9__Q3L8U1__2113	Q3L8U1	CHD9__2113	Chromodomain-helicase-DNA-binding protein 9	R.TEPLT#PNPASK.K	1	0.105788	-0.0889697	2113
CHD9__Q3L8U1__550	Q3L8U1	CHD9__550	Chromodomain-helicase-DNA-binding protein 9	R.VM*S#PENFPTASVEGK.E	2	0.200441	0.0451342	550
CHEK1__O14757__286	O14757	CHEK1__286	Serine/threonine-protein kinase Chk1	R.VTSGGVSES#PSGFSK.H	1	0.0209095	-0.0122757	286
CHEK2__O96017__260	O96017	CHEK2__260	Serine/threonine-protein kinase Chk2	K.FAIGS#AR.E	1	0.0190471	-0.0119784	260
CHERP__Q8IWX8__813;815;817;819	Q8IWX8	CHERP__813;815;817;819	Calcium homeostasis endoplasmic reticulum protein	R.S#RS#RS#PT#PPSSAGLGSNSAPPIPDSR.L	2	0.090075	0.0154706	813;815;817;819
CHERP__Q8IWX8__815;817;819	Q8IWX8	CHERP__815;817;819	Calcium homeostasis endoplasmic reticulum protein	R.S#RS#PT#PPSSAGLGSNSAPPIPDSR.L	1	0.483631	0.21625	815;817;819
CHML__P26374__649	P26374	CHML__649	Rab proteins geranylgeranyltransferase component A 2	K.NLES#PEK.H	1	0.19649	0.0679727	649
CHMP1A__A0A6Q8PFF8__258	A0A6Q8PFF8	CHMP1A__258	Isoform of Q9HD42, Charged multivesicular body protein 1a	R.LS#PARPAWP.-	1	0.563169	-0.0898241	258
CHMP2B__Q9UQN3__199	Q9UQN3	CHMP2B__199	Charged multivesicular body protein 2b	K.ATIS#DEEIER.Q	2	0.516448	-0.0807122	199
CHMP4B__Q9H444__223	Q9H444	CHMP4B__223	Charged multivesicular body protein 4b	K.ELENWAGS#M*.-	1	0.288519	0.0635381	223
CHMP5__Q9NZZ3__30	Q9NZZ3	CHMP5__30	Charged multivesicular body protein 5	R.AES#IDKK.I	1	0.406302	-0.0979516	30
CHMP7__Q8WUX9__417	Q8WUX9	CHMP7__417	Charged multivesicular body protein 7	R.IS#DAELEAELEK.L	1	0.591907	0.100108	417
CHM__P24386__652	P24386	CHM__652	Rab proteins geranylgeranyltransferase component A 1	K.ESTNLGNLEESS#E.-	1	0.122196	-0.0429043	652
CHORDC1__Q9UHD1__199	Q9UHD1	CHORDC1__199	Cysteine and histidine-rich domain-containing protein 1	K.T#SDFNTFLAQEGCTK.G	1	0.58422	-0.182519	199
CHRAC1__Q9NRG0__124	Q9NRG0	CHRAC1__124	Chromatin accessibility complex protein 1	K.REEDEENDNDNES#DHDEADS.-	1	0.201347	-0.102356	124
CHST14__Q8NCH0__7	Q8NCH0	CHST14__7	Carbohydrate sulfotransferase 14	R.PLT#PLAAPNGAEPLGR.A	1	0.109479	0.0831902	7
CHSY3__Q70JA7__408	Q70JA7	CHSY3__408	Chondroitin sulfate synthase 3	R.LHNY#M*LSR.K	1	0.294306	0.0603891	408
CHTF18__Q8WVB6__64	Q8WVB6	CHTF18__64	Chromosome transmission fidelity protein 18 homolog	R.GDAASS#PAPAASVGSSQGGAR.K	2	0.405336	0.119453	64
CHTOP__Q9Y3Y2__33	Q9Y3Y2	CHTOP__33	Chromatin target of PRMT1 protein	K.NKQPT#PVNIR.A	1	0.12635	0.0376501	33
CIAPIN1__Q6FI81__183	Q6FI81	CIAPIN1__183	Anamorsin	K.SS#PSVKPAVDPAAAK.L	2	0.099464	-0.022095	183
CIC__A0A7P0T9K5__1082	A0A7P0T9K5	CIC__1082	Isoform of Q96RK0, Protein capicua homolog	R.TQS#LSALPK.E	2	0.00406215	0.000618762	1082
CIC__A0A7P0T9K5__1100	A0A7P0T9K5	CIC__1100	Isoform of Q96RK0, Protein capicua homolog	K.DGRS#PNK.R	1	0.150352	-0.0587456	1100
CIC__A0A7P0T9K5__1186	A0A7P0T9K5	CIC__1186	Isoform of Q96RK0, Protein capicua homolog	K.S#SSEAKPTSLGLAGGHK.E	1	0.0427495	0.0127631	1186
CIC__A0A7P0T9K5__1405	A0A7P0T9K5	CIC__1405	Isoform of Q96RK0, Protein capicua homolog	K.VFS#PVIR.S	2	0.203444	-0.0672931	1405
CIC__A0A7P0T9K5__1813	A0A7P0T9K5	CIC__1813	Isoform of Q96RK0, Protein capicua homolog	K.AQSVS#PVQAPPPGGSAQLLPGK.V	2	1.28315	0.159503	1813
CIC__A0A7P0T9K5__2155	A0A7P0T9K5	CIC__2155	Isoform of Q96RK0, Protein capicua homolog	R.SS#PPLPPPAEER.T	2	1.01599	0.225912	2155
CIC__A0A7P0T9K5__2203	A0A7P0T9K5	CIC__2203	Isoform of Q96RK0, Protein capicua homolog	R.GEPPTPPS#PAPAPAVAPGGSSESSSGR.A	2	0.619173	0.183222	2203
CIC__A0A7P0T9K5__2306;2311;2318	A0A7P0T9K5	CIC__2306;2311;2318	Isoform of Q96RK0, Protein capicua homolog	K.RKNS#TDLDS#APEDPTS#PK.R	1	0.115961	-0.033645	2306;2311;2318
CIC__A0A7P0T9K5__555	A0A7P0T9K5	CIC__555	Isoform of Q96RK0, Protein capicua homolog	R.EGS#TEFDWGDETSR.D	1	1.59539	0.590234	555
CIC__A0A7P0T9K5__664	A0A7P0T9K5	CIC__664	Isoform of Q96RK0, Protein capicua homolog	R.HLS#ASTPK.A	2	0.649078	0.112355	664
CIC__A0A7P0T9K5__674	A0A7P0T9K5	CIC__674	Isoform of Q96RK0, Protein capicua homolog	K.AGVLT#PPDLGPHPPPPAPR.E	1	0.474693	0.120841	674
CIC__A0A7P0T9K5__768	A0A7P0T9K5	CIC__768	Isoform of Q96RK0, Protein capicua homolog	R.AVS#PAVPFSR.S	2	0.0364338	0.0108892	768
CILK1__Q9UPZ9__157;159	Q9UPZ9	CILK1__157;159	Serine/threonine-protein kinase ICK	R.SKPPYT#DY#VSTR.W	1	1.77625	-0.498679	157;159
CIR1__Q86X95__305	Q86X95	CIR1__305	Corepressor interacting with RBPJ 1	K.CSGHNNS#DSEEK.D	1	0.203357	0.070176	305
CIR1__Q86X95__353	Q86X95	CIR1__353	Corepressor interacting with RBPJ 1	K.WSHS#DSDKK.S	1	0.432024	0.122283	353
CIT__O14578__1432	O14578	CIT__1432	Citron Rho-interacting kinase	K.M*NS#PGLQTK.E	1	0.028958	0.0147079	1432
CIT__O14578__1971	O14578	CIT__1971	Citron Rho-interacting kinase	K.S#PGRPLER.E	1	0.17821	-0.0540681	1971
CIT__O14578__440	O14578	CIT__440	Citron Rho-interacting kinase	R.SESVVSGLDS#PAK.T	1	0.515883	0.0503712	440
CIZ1__Q9ULV3__225	Q9ULV3	CIZ1__225	Cip1-interacting zinc finger protein	R.M*DT#PEDQDLPPCPEDIAK.E	1	0.870879	0.351472	225
CIZ1__Q9ULV3__244	Q9ULV3	CIZ1__244	Cip1-interacting zinc finger protein	K.EKRT#PAPEPEPCEASELPAK.R	1	0.061535	0.0170176	244
CIZ1__Q9ULV3__350	Q9ULV3	CIZ1__350	Cip1-interacting zinc finger protein	K.QAQTQTS#PEHLVLQQK.Q	1	1.78276	0.266255	350
CIZ1__Q9ULV3__567	Q9ULV3	CIZ1__567	Cip1-interacting zinc finger protein	R.AFSTVPLT#PVPR.P	1	0.622901	0.0983021	567
CKAP2__Q8WWK9__534	Q8WWK9	CKAP2__534	Cytoskeleton-associated protein 2	K.EVS#IEDTGVDVDPEK.L	1	0.359833	0.20988	534
CKAP2__Q8WWK9__597	Q8WWK9	CKAP2__597	Cytoskeleton-associated protein 2	K.YNVSTT#PYLQSVK.K	1	0.0836043	-0.0460444	597
CKAP2__Q8WWK9__614	Q8WWK9	CKAP2__614	Cytoskeleton-associated protein 2	K.VQFDGTNS#AFK.E	1	0.21792	0.0750062	614
CKAP2__Q8WWK9__623	Q8WWK9	CKAP2__623	Cytoskeleton-associated protein 2	K.FIT#PVRR.S	1	0.417591	-0.248716	623
CKAP4__Q07065__17	Q07065	CKAP4__17	Cytoskeleton-associated protein 4	K.GGHGAAS#PSEK.G	1	0.14446	0.0562487	17
CKAP4__Q07065__460	Q07065	CKAP4__460	Cytoskeleton-associated protein 4	R.LEGLGS#SEADQDGLASTVR.S	1	0.28246	-0.118946	460
CKAP5__Q14008__1861	Q14008	CKAP5__1861	Cytoskeleton-associated protein 5	K.KYS#DADIEPFLK.N	1	2.01227	-0.790077	1861
CKB__P12277__35	P12277	CKB__35	Creatine kinase B-type	K.VLT#PELYAELR.A	1	0.601781	-0.258874	35
CLASP1__Q7Z460_4__687	Q7Z460-4	CLASP1__687	Isoform of Q7Z460, Isoform 4 of CLIP-associating protein 1	K.VVSQS#QPGSR.S	1	0.498006	1.01366	687
CLASP1__Q7Z460_4__687;691	Q7Z460-4	CLASP1__687;691	Isoform of Q7Z460, Isoform 4 of CLIP-associating protein 1	K.VVSQS#QPGS#R.S	1	0.0550882	0.0134981	687;691
CLASP1__Q7Z460__1091	Q7Z460	CLASP1__1091	CLIP-associating protein 1	K.NSSNTSVGS#PSNTIGR.T	2	1.44687	0.310852	1091
CLASP1__Q7Z460__1196	Q7Z460	CLASP1__1196	CLIP-associating protein 1	K.FSFRS#QEDLNEPIK.R	1	0.0760144	-0.0321198	1196
CLASP1__Q7Z460__600	Q7Z460	CLASP1__600	CLIP-associating protein 1	R.SRS#DIDVNAAASAK.S	1	0.0453545	0.0146468	600
CLASP1__Q7Z460__646	Q7Z460	CLASP1__646	CLIP-associating protein 1	R.RQS#SGSATNVASTPDNR.G	1	2.49533	-0.393512	646
CLASP1__Q7Z460__711	Q7Z460	CLASP1__711	CLIP-associating protein 1	R.GPPVT#PSSEK.R	2	0.982075	0.166593	711
CLASP2__O75122_3__1250	O75122-3	CLASP2__1250	Isoform of O75122, Isoform 3 of CLIP-associating protein 2	R.DYNPYNYSDSIS#PFNK.S	1	1.35708	0.287501	1250
CLASP2__O75122_3__241	O75122-3	CLASP2__241	Isoform of O75122, Isoform 3 of CLIP-associating protein 2	K.DKS#FDDEESVDGNRPSSAASAFK.V	2	0.358548	0.102504	241
CLASP2__O75122_3__604	O75122-3	CLASP2__604	Isoform of O75122, Isoform 3 of CLIP-associating protein 2	R.SRS#DIDVNAAAGAK.A	1	0.867469	0.252804	604
CLASP2__O75122_3__664	O75122-3	CLASP2__664	Isoform of O75122, Isoform 3 of CLIP-associating protein 2	K.LS#APLAGM*GNAK.A	2	0.645069	-0.199847	664
CLASP2__O75122_3__689	O75122-3	CLASP2__689	Isoform of O75122, Isoform 3 of CLIP-associating protein 2	K.M*VSQS#QPGSR.S	1	0.534237	0.170354	689
CLASP2__O75122_3__689;693	O75122-3	CLASP2__689;693	Isoform of O75122, Isoform 3 of CLIP-associating protein 2	K.M*VSQS#QPGS#R.S	1	0.204976	0.12434	689;693
CLASP2__O75122_3__723	O75122-3	CLASP2__723	Isoform of O75122, Isoform 3 of CLIP-associating protein 2	R.VLVNSAS#AQK.R	1	0.176324	-0.109074	723
CLASRP__Q8N2M8__285	Q8N2M8	CLASRP__285	CLK4-associating serine/arginine rich protein	R.KIS#PPSYAR.R	2	0.0897993	0.0216419	285
CLASRP__Q8N2M8__294	Q8N2M8	CLASRP__294	CLK4-associating serine/arginine rich protein	R.RDS#PTYDPYK.R	1	0.50658	0.0881712	294
CLASRP__Q8N2M8__547	Q8N2M8	CLASRP__547	CLK4-associating serine/arginine rich protein	R.PAAS#PAVGEK.L	3	1.886	0.137958	547
CLCC1__Q96S66__482	Q96S66	CLCC1__482	Chloride channel CLIC-like protein 1	K.ETGGILGEGT#PK.E	1	0.0460692	0.0224022	482
CLCN7__P51798__9	P51798	CLCN7__9	H(+)/Cl(-) exchange transporter 7	K.KVS#WSGR.D	1	0.283125	-0.0782974	9
CLDN1__O95832__206	O95832	CLDN1__206	Claudin-1	K.PAPSS#GK.D	1	0.445248	0.122085	206
CLEC16A__Q2KHT3__863	Q2KHT3	CLEC16A__863	Protein CLEC16A	R.RGS#SDPTVQR.S	1	0.125348	-0.0853239	863
CLGN__O14967__554	O14967	CLGN__554	Calmegin	K.EEES#EPEEK.S	2	1.59869	0.284827	554
CLGN__O14967__591;594	O14967	CLGN__591;594	Calmegin	K.EADES#TGS#GDGPIK.S	2	0.230982	-0.0910637	591;594
CLGN__O14967__594	O14967	CLGN__594	Calmegin	K.EADES#TGS#GDGPIK.S	2	1.19	0.228343	594
CLIC4__Q9Y696__236	Q9Y696	CLIC4__236	Chloride intracellular channel protein 4	R.DEFTNTCPS#DK.E	1	0.490235	0.12639	236
CLINT1__Q14677__227;232;234	Q14677	CLINT1__227;232;234	Clathrin interactor 1	K.DREDS#PERCS#DS#DEEK.K	1	0.932494	-0.328035	227;232;234
CLINT1__Q14677__299	Q14677	CLINT1__299	Clathrin interactor 1	K.AS#PDQNASTHTPQSSVK.T	1	0.660132	0.110074	299
CLIP1__P30622__1364	P30622	CLIP1__1364	CAP-Gly domain-containing linker protein 1	K.VEM*M*SEAALNGNGDDLNNYDS#DDQEK.Q	3	0.0654118	-0.0148778	1364
CLIP1__P30622__147	P30622	CLIP1__147	CAP-Gly domain-containing linker protein 1	R.ATS#PLCTSTASM*VSSSPSTPSNIPQK.P	4	0.440518	0.0265074	147
CLIP1__P30622__182	P30622	CLIP1__182	CAP-Gly domain-containing linker protein 1	K.EPSAT#PPISNLTK.T	2	0.386853	-0.103739	182
CLIP1__P30622__200	P30622	CLIP1__200	CAP-Gly domain-containing linker protein 1	K.TASESISNLS#EAGSIK.K	1	0.725161	-0.253668	200
CLIP1__P30622__200;204	P30622	CLIP1__200;204	CAP-Gly domain-containing linker protein 1	K.TASESISNLS#EAGS#IK.K	1	0.971464	0.251563	200;204
CLIP1__P30622__204	P30622	CLIP1__204	CAP-Gly domain-containing linker protein 1	K.TASESISNLSEAGS#IK.K	1	0.329128	-0.14068	204
CLIP1__P30622__25	P30622	CLIP1__25	CAP-Gly domain-containing linker protein 1	K.T#PTAVVAPVEK.T	1	0.425453	-0.188931	25
CLIP1__P30622__287	P30622	CLIP1__287	CAP-Gly domain-containing linker protein 1	K.IGFPSTT#PAK.A	1	1.024	-0.189872	287
CLIP1__P30622__348	P30622	CLIP1__348	CAP-Gly domain-containing linker protein 1	R.KIS#GTTALQEALK.E	1	0.18242	0.156813	348
CLIP2__Q9UDT6__294	Q9UDT6	CLIP2__294	CAP-Gly domain-containing linker protein 2	R.IGFPSTS#PAK.A	1	0.53138	0.215371	294
CLIP2__Q9UDT6__54	Q9UDT6	CLIP2__54	CAP-Gly domain-containing linker protein 2	K.QSSGPSSS#PAAAAAPEK.P	1	0.145798	0.0421972	54
CLIP4__Q8N3C7__609	Q8N3C7	CLIP4__609	CAP-Gly domain-containing linker protein 4	R.SWS#STPTAGGIEGSVK.L	1	1.54058	-0.2558	609
CLK1__P49759__140	P49759	CLK1__140	Dual specificity protein kinase CLK1	R.S#VEDDEEGHLICQSGDVLSAR.Y	1	0.728048	0.225668	140
CLK2__P49760__98	P49760	CLK2__98	Dual specificity protein kinase CLK2	R.DRGDAYYDTDYRHS#YEYQR.E	2	0.241918	0.0687158	98
CLK3__P49761__157	P49761	CLK3__157	Dual specificity protein kinase CLK3	R.S#PEPDPYLSYR.W	1	0.098388	0.043023	157
CLN3__Q13286__12	Q13286	CLN3__12	Battenin	R.RFS#DS#EGEETVPEPR.L	1	1.01321	0.221205	12
CLN3__Q13286__12;14	Q13286	CLN3__12;14	Battenin	R.RFS#DS#EGEETVPEPR.L	2	0.000717408	0.000359757	12;14
CLNS1A__P54105__102	P54105	CLNS1A__102	Methylosome subunit pICln	K.FEEESKEPVADEEEEDS#DDDVEPITEFR.F	6	0.816667	0.16986	102
CLOCK__O15516__461	O15516	CLOCK__461	Circadian locomoter output cycles protein kaput	K.IPTDTST#PPR.Q	2	0.279148	0.0699831	461
CLPX__O76031__617	O76031	CLPX__617	ATP-dependent Clp protease ATP-binding subunit clpX-like, mitochondrial	K.ESSEEEYDS#GVEEEGWPR.Q	1	0.348811	-0.112995	617
CLSPN__Q9HAW4__1156	Q9HAW4	CLSPN__1156	Claspin	K.NIDDASQMDLFHRDS#DDDQTEEQLDESEAR.W	2	1.82929	0.19891	1156
CLSPN__Q9HAW4__65;67	Q9HAW4	CLSPN__65;67	Claspin	K.VLQDS#DS#ETEDTNASPEK.T	1	0.0726494	-0.0319578	65;67
CLSPN__Q9HAW4__762	Q9HAW4	CLSPN__762	Claspin	K.LDEDDS#CSLLTK.E	2	2.79744	0.373851	762
CLSPN__Q9HAW4__810	Q9HAW4	CLSPN__810	Claspin	R.SPS#PGLFR.A	2	0.750806	0.206645	810
CLSPN__Q9HAW4__823	Q9HAW4	CLSPN__823	Claspin	R.ASLVSSAS#K.S	2	1.21992	0.296265	823
CLSPN__Q9HAW4__83	Q9HAW4	CLSPN__83	Claspin	K.TTYDS#AEEENK.E	2	1.00833	0.263149	83
CLSPN__Q9HAW4__950	Q9HAW4	CLSPN__950	Claspin	K.FTS#QDASTPASSELNK.Q	1	1.25365	0.32466	950
CLTA__P09496_2__105	P09496-2	CLTA__105	Isoform of P09496, Isoform Non-brain of Clathrin light chain A	R.LQS#EPESIR.K	2	0.165454	0.0572147	105
CLUAP1__Q96AJ1__409	Q96AJ1	CLUAP1__409	Clusterin-associated protein 1	K.SEPLDES#DNDF.-	1	0.44845	-0.119462	409
CLUH__O75153__664	O75153	CLUH__664	Clustered mitochondria protein homolog	K.SEDPPGQEAGS#EEEGSSASGLAK.V	2	0.144466	-0.0510685	664
CMC2__H3BTB6__89	H3BTB6	CMC2__89	Isoform of Q9NRP2, COX assembly mitochondrial protein	R.VIVTHGS#LK.L	1	0.188101	0.0927128	89
CMIP__Q8IY22__452;456	Q8IY22	CMIP__452;456	C-Maf-inducing protein	R.T#LGCY#VEILK.L	1	0.184482	0.0445221	452;456
CMTM1__Q8IZ96_17__48	Q8IZ96-17	CMTM1__48	Isoform of Q8IZ96, Isoform 24 of CKLF-like MARVEL transmembrane domain-containing protein 1	R.NISAKT#APR.K	1	0.0736998	-0.0617252	48
CMTM4__Q8IZR5__194	Q8IZR5	CMTM4__194	CKLF-like MARVEL transmembrane domain-containing protein 4	R.TES#RDVDSRPEIQR.L	2	0.615136	-0.146773	194
CMTR1__Q8N1G2__31	Q8N1G2	CMTR1__31	Cap-specific mRNA (nucleoside-2'-O-)-methyltransferase 1	R.VAELALSLSSTS#DDEPPSSVSHGAK.A	1	0.0575252	0.0228694	31
CNK3/IPCEF1__G9CGD6__383	G9CGD6	CNK3/IPCEF1__383	CNK3/IPCEF1 fusion protein	K.GSES#PNSFLDQESR.R	2	0.846984	-0.196054	383
CNKSR1__Q969H4__300	Q969H4	CNKSR1__300	Connector enhancer of kinase suppressor of ras 1	K.KIPIPETPPQTPPQVLDS#PHQR.S	1	0.955678	-0.255856	300
CNKSR1__Q969H4__307;314	Q969H4	CNKSR1__307;314	Connector enhancer of kinase suppressor of ras 1	R.SPS#LSLAPLS#PR.A	1	0.418125	-0.159846	307;314
CNKSR1__Q969H4__314	Q969H4	CNKSR1__314	Connector enhancer of kinase suppressor of ras 1	R.SPS#LSLAPLS#PR.A	2	1.02827	-0.0940498	314
CNN3__Q15417__323	Q15417	CNN3__323	Calponin-3	R.DYQYS#DQGIDY.-	1	0.00442742	0.00195885	323
CNNM3__Q8NE01__700	Q8NE01	CNNM3__700	Metal transporter CNNM3	R.PGVPVEGS#PGRNPGV.-	1	0.972363	0.281352	700
CNNM4__Q6P4Q7__664	Q6P4Q7	CNNM4__664	Metal transporter CNNM4	R.SAS#LSYPDR.T	2	0.156822	-0.0545055	664
CNOT2__Q9NZN8__165	Q9NZN8	CNOT2__165	CCR4-NOT transcription complex subunit 2	R.TNSM*SSSGLGS#PNR.S	2	1.0089	0.186833	165
CNOT3__O75175__299	O75175	CNOT3__299	CCR4-NOT transcription complex subunit 3	R.STDSEVSQS#PAK.N	1	1.11575	0.135252	299
CNOT4__O95628_9__267;271	O95628-9	CNOT4__267;271	Isoform of O95628, Isoform 9 of CCR4-NOT transcription complex subunit 4	K.NKVT#PLQS#PIDK.P	2	0.403932	0.0447983	267;271
CNOT4__O95628_9__429	O95628-9	CNOT4__429	Isoform of O95628, Isoform 9 of CCR4-NOT transcription complex subunit 4	K.ELSVQDQPSLS#PTSLQNSSSHTTTAK.G	2	0.841607	0.181401	429
CNP__P09543__170	P09543	CNP__170	2',3'-cyclic-nucleotide 3'-phosphodiesterase	K.NQWQLS#ADDLK.K	1	0.871891	0.227688	170
CNP__P09543__22	P09543	CNP__22	2',3'-cyclic-nucleotide 3'-phosphodiesterase	K.M*S#SSGAK.D	2	0.173532	0.0482384	22
CNP__P09543__9	P09543	CNP__9	2',3'-cyclic-nucleotide 3'-phosphodiesterase	K.S#HTFLPK.I	1	0.546182	-0.138213	9
CNST__Q6PJW8__436	Q6PJW8	CNST__436	Consortin	K.TEPLIS#PGCDR.I	1	1.14711	0.443709	436
CNTROB__Q8N137__80	Q8N137	CNTROB__80	Centrobin	R.SLS#VGLEK.N	1	1.67231	-0.224296	80
COASY__Q13057__183	Q13057	COASY__183	Bifunctional coenzyme A synthase	R.PASPVAGS#PK.Q	1	0.939938	-0.326662	183
COASY__Q13057__507	Q13057	COASY__507	Bifunctional coenzyme A synthase	R.DGLS#EAAAQSR.L	1	0.798257	0.194241	507
COG1__Q8WTW3__548	Q8WTW3	COG1__548	Conserved oligomeric Golgi complex subunit 1	K.DVS#PTQAK.S	1	0.31644	0.0735145	548
COG1__Q8WTW3__964	Q8WTW3	COG1__964	Conserved oligomeric Golgi complex subunit 1	R.QLVSEEDNT#SAPSLFK.L	1	0.0356587	0.0196695	964
COG4__Q9H9E3__6	Q9H9E3	COG4__6	Conserved oligomeric Golgi complex subunit 4	-.M*ADLDS#PPK.L	1	0.248839	0.0744374	6
COG7__P83436__506	P83436	COG7__506	Conserved oligomeric Golgi complex subunit 7	K.YLSDSCS#PR.S	2	1.23737	0.0957388	506
COIL__P38432__122	P38432	COIL__122	Coilin	R.AFQLEEGEET#EPDCK.Y	2	0.851996	0.175558	122
COIL__P38432__235	P38432	COIL__235	Coilin	R.KGS#VSVCSK.E	1	0.495366	-0.227819	235
COIL__P38432__303	P38432	COIL__303	Coilin	K.LGFSLT#PSK.G	1	0.192743	-0.114803	303
COIL__P38432__456	P38432	COIL__456	Coilin	K.NSSTIIQNPVET#PKK.D	1	0.0332574	0.0205408	456
COIL__P38432__566	P38432	COIL__566	Coilin	R.LIIES#PSNTSSTEPA.-	2	0.409598	0.18694	566
COIL__P38432__568	P38432	COIL__568	Coilin	R.LIIES#PS#NTSSTEPA.-	1	0.141857	0.0393222	568
COL11A2__P13942__1678;1679;1681	P13942	COL11A2__1678;1679;1681	Collagen alpha-2(XI) chain	R.LRGANEDELSPET#S#PY#VK.E	1	0.237596	0.149714	1678;1679;1681
COL22A1__Q8NFW1__962	Q8NFW1	COL22A1__962	Collagen alpha-1(XXII) chain	K.DGERGEKGAAGEEGS#PGPVGPR.G	1	0.543571	-0.159281	962
COPA__P53621__173	P53621	COPA__173	Coatomer subunit alpha	K.NLS#PGAVESDVR.G	2	0.271136	0.0320072	173
COPA__P53621__402	P53621	COPA__402	Coatomer subunit alpha	K.DADS#QNPDAPEGK.R	1	0.0491591	0.0151109	402
COPB2__P35606__859	P35606	COPB2__859	Coatomer subunit beta'	K.PAS#PTPVIVASHTANK.E	10	0.774032	0.114125	859
COPE__O14579__307	O14579	COPE__307	Coatomer subunit epsilon	R.LVLQYAPS#A.-	1	0.0166709	0.0158914	307
COPE__O14579__99	O14579	COPE__99	Coatomer subunit epsilon	R.RDS#IVAELDR.E	1	0.077412	-0.0279881	99
COPRS__Q9NQ92__66	Q9NQ92	COPRS__66	Coordinator of PRMT5 and differentiation stimulator	R.GTQSIPNDS#PAR.G	1	0.388774	0.101492	66
COPS3__Q9UNS2__423	Q9UNS2	COPS3__423	COP9 signalosome complex subunit 3	K.SMGSQEDDSGNKPSSYS#.-	1	0.679037	0.145607	423
COTL1__Q14019__71	Q14019	COTL1__71	Coactosin-like protein	R.FTTGDAM*S#K.R	1	0.716549	-0.301842	71
CPD__O75976__1355	O75976	CPD__1355	Carboxypeptidase D	R.MMSTGS#K.K	3	0.7011	-0.125442	1355
CPD__O75976__1368	O75976	CPD__1368	Carboxypeptidase D	K.SLLSHEFQDET#DTEEETLYSSK.H	3	3.39055	0.270813	1368
CPD__O75976__1368;1370	O75976	CPD__1368;1370	Carboxypeptidase D	K.SLLSHEFQDET#DT#EEETLYSSK.H	3	0.598536	-0.0565781	1368;1370
CPEB4__Q17RY0__97	Q17RY0	CPEB4__97	Cytoplasmic polyadenylation element-binding protein 4	K.QQLS#PSPGQEAGILPETEK.A	2	2.74299	0.284394	97
CPNE1__Q99829__55	Q99829	CPNE1__55	Copine-1	R.NCSS#PEFSK.T	1	0.74808	0.219781	55
CPSF2__Q9P2I0__419;420;423	Q9P2I0	CPSF2__419;420;423	Cleavage and polyadenylation specificity factor subunit 2	K.EADIDS#S#DES#DIEEDIDQPSAHK.T	2	0.599801	0.151542	419;420;423
CPSF3__Q9UKF6__681	Q9UKF6	CPSF3__681	Cleavage and polyadenylation specificity factor subunit 3	R.LYEALT#PVH.-	1	0.702757	0.154839	681
CPSF4__O95639__202	O95639	CPSF4__202	Cleavage and polyadenylation specificity factor subunit 4	R.SSS#LIQLTSQNSSPNQQR.T	1	0.358944	0.154582	202
CPSF6__Q16630__407	Q16630	CPSF6__407	Cleavage and polyadenylation specificity factor subunit 6	R.T#PLSEAEFEEIM*NR.N	3	1.71696	0.148724	407
CPSF7__Q8N684__203	Q8N684	CPSF7__203	Cleavage and polyadenylation specificity factor subunit 7	R.DSSDSADGRAT#PSENLVPSSAR.V	1	0.820164	0.317767	203
CRAMP1__Q96RY5__307	Q96RY5	CRAMP1__307	Protein cramped-like	K.LCDPDGLS#DEEDQK.P	2	0.0835868	-0.0263892	307
CREB1__P16220__128	P16220	CREB1__128	Cyclic AMP-responsive element-binding protein 1	K.ILNDLS#SDAPGVPR.I	2	0.674272	0.228008	128
CREB1__P16220__246	P16220	CREB1__246	Cyclic AMP-responsive element-binding protein 1	R.TAPTS#TIAPGVVMASSPALPTQPAEEAAR.K	1	1.13578	0.166278	246
CREB1__P16220__257	P16220	CREB1__257	Cyclic AMP-responsive element-binding protein 1	R.TAPTSTIAPGVVM*ASS#PALPTQPAEEAAR.K	1	0.0599245	0.039309	257
CREBBP__Q92793__121	Q92793	CREBBP__121	CREB-binding protein	K.S#PLSQGDSSAPSLPK.Q	1	2.00568	0.434327	121
CRELD2__Q6UXH1__70	Q6UXH1	CRELD2__70	Protein disulfide isomerase CRELD2	K.YES#SEIR.L	1	2.55161	0.425995	70
CRIM1__Q9NZV1__1020	Q9NZV1	CRIM1__1020	Cysteine-rich motor neuron 1 protein	R.FSGFYS#M*QK.Q	1	1.24787	0.958268	1020
CRKL__P46109__107	P46109	CRKL__107	Crk-like protein	R.YPS#PPM*GSVSAPNLPTAEDNLEYVR.T	1	1.06471	0.353607	107
CRK__P46108__43	P46108	CRK__43	Adapter molecule crk	R.DSSTS#PGDYVLSVSENSR.V	1	0.390255	0.207658	43
CROCC__Q5TZA2__1460	Q5TZA2	CROCC__1460	Rootletin	R.PVPGS#PAR.D	1	0.33072	0.28374	1460
CRTC2__Q53ET0__433	Q53ET0	CRTC2__433	CREB-regulated transcription coactivator 2	R.RVPLS#PLSLLAGPADAR.R	1	1.4604	0.496432	433
CRYBG1__Q9Y4K1__103	Q9Y4K1	CRYBG1__103	Beta/gamma crystallin domain-containing protein 1	K.QPPPASS#PTK.R	2	1.89694	-0.397986	103
CRYBG1__Q9Y4K1__132	Q9Y4K1	CRYBG1__132	Beta/gamma crystallin domain-containing protein 1	R.APAKES#PPK.R	1	1.04398	-0.340328	132
CRYBG1__Q9Y4K1__19;22	Q9Y4K1	CRYBG1__19;22	Beta/gamma crystallin domain-containing protein 1	K.S#TDS#PGADAELPESAAR.D	1	3.4523	-1.00671	19;22
CRYBG1__Q9Y4K1__22	Q9Y4K1	CRYBG1__22	Beta/gamma crystallin domain-containing protein 1	K.STDS#PGADAELPESAAR.D	2	1.97968	-0.425548	22
CRYBG1__Q9Y4K1__329	Q9Y4K1	CRYBG1__329	Beta/gamma crystallin domain-containing protein 1	K.VMPNS#PQNGVLVK.E	3	1.29714	-0.352656	329
CRYBG1__Q9Y4K1__461	Q9Y4K1	CRYBG1__461	Beta/gamma crystallin domain-containing protein 1	K.PQHTFSDSQSPAESS#PGPSLSLSAPAPGDVPK.D	1	0.343225	-0.197755	461
CRYBG1__Q9Y4K1__484	Q9Y4K1	CRYBG1__484	Beta/gamma crystallin domain-containing protein 1	K.DTCVQS#PISSFPCTDLK.V	1	1.23507	-0.324375	484
CRYBG1__Q9Y4K1__75	Q9Y4K1	CRYBG1__75	Beta/gamma crystallin domain-containing protein 1	R.AALDGGVASAAS#PESK.P	2	2.38699	-0.312967	75
CRYBG1__Q9Y4K1__75;81	Q9Y4K1	CRYBG1__75;81	Beta/gamma crystallin domain-containing protein 1	R.AALDGGVASAAS#PESKPS#PGTK.G	1	0.953374	-0.156777	75;81
CRYBG1__Q9Y4K1__918	Q9Y4K1	CRYBG1__918	Beta/gamma crystallin domain-containing protein 1	K.S#PSHM*EK.Y	1	2.08819	-0.561149	918
CRYBG3__Q68DQ2__1280	Q68DQ2	CRYBG3__1280	Very large A-kinase anchor protein	K.EKPCVS#PTVGEK.N	2	0.0394765	-0.0181823	1280
CRYBG3__Q68DQ2__177	Q68DQ2	CRYBG3__177	Very large A-kinase anchor protein	R.EIFSGS#LR.T	1	0.10661	0.0262746	177
CRYBG3__Q68DQ2__1934	Q68DQ2	CRYBG3__1934	Very large A-kinase anchor protein	R.GYES#PTLSK.D	2	1.26064	0.135774	1934
CRYBG3__Q68DQ2__2902	Q68DQ2	CRYBG3__2902	Very large A-kinase anchor protein	K.ASDTCLDVIGGRDT#PGAK.V	1	0.113055	-0.00933639	2902
[truncated: 8,753 more rows]

## Sheet: HCC44 DMSO vs tapinarof
	UniprotID	GeneSymbol	Description	Sequence	NumPeps	neglogPVal	log2FC	Site
AAAS__Q9NRG9__495	Q9NRG9	AAAS__495	Aladin	R.FS#PVLGR.A	2	1.08444	-0.234235	495
AAAS__Q9NRG9__57	Q9NRG9	AAAS__57	Aladin	K.DPLKT#PGR.L	1	2.32753	-0.466589	57
AAK1__A0A096LP25__1102	A0A096LP25	AAK1__1102	Isoform of Q2M2I8, AP2-associated protein kinase 1	R.HYS#PEDEPSPEAQPIAAYK.I	1	1.55197	0.688232	1102
AAK1__A0A096LP25__875	A0A096LP25	AAK1__875	Isoform of Q2M2I8, AP2-associated protein kinase 1	R.PLLM*ES#EEEDESCRPPPGK.L	1	0.379505	-0.131245	875
AAK1__A0A096LP25__901	A0A096LP25	AAK1__901	Isoform of Q2M2I8, AP2-associated protein kinase 1	K.LGGAVPFAPPEVS#PEQAK.T	2	2.32245	-0.357648	901
AAK1__Q2M2I8__605	Q2M2I8	AAK1__605	AP2-associated protein kinase 1	K.VQT#TPPPAVQGQK.V	1	0.741215	-0.237782	605
AAK1__Q2M2I8__620	Q2M2I8	AAK1__620	AP2-associated protein kinase 1	K.VGSLT#PPSSPK.T	3	0.0965168	0.0250512	620
AAK1__Q2M2I8__620;624	Q2M2I8	AAK1__620;624	AP2-associated protein kinase 1	K.VGSLT#PPSS#PK.T	3	0.916146	0.228118	620;624
AAK1__Q2M2I8__637	Q2M2I8	AAK1__637	AP2-associated protein kinase 1	R.ILS#DVTHSAVFGVPASK.S	1	3.18808	0.971842	637
AAK1__Q2M2I8__846	Q2M2I8	AAK1__846	AP2-associated protein kinase 1	R.LPS#QTESVTSNR.T	1	2.96534	0.483965	846
AARS1__P49588__399	P49588	AARS1__399	Alanine--tRNA ligase, cytoplasmic	K.IQS#LGDSK.T	1	1.58838	0.57475	399
AASDH__Q4L235__724	Q4L235	AASDH__724	Beta-alanine-activating enzyme	K.GLNS#PVLIGK.S	1	1.74235	1.28413	724
AATF__Q9NY61__203	Q9NY61	AATF__203	Protein AATF	R.AGDRNS#EDDGVVM*TFSSVK.V	2	0.444494	0.115496	203
AATF__Q9NY61__316;320;321	Q9NY61	AATF__316;320;321	Protein AATF	R.YLVDGTKPNAGS#EEIS#S#EDDELVEEK.K	2	0.110583	-0.0226859	316;320;321
ABCA1__O95477__1296	O95477	ABCA1__1296	Phospholipid-transporting ATPase ABCA1	K.QSCLRPFTEDDAADPNDS#DIDPESR.E	1	0.663898	0.446702	1296
ABCC1__P33527__915	P33527	ABCC1__915	Multidrug resistance-associated protein 1	R.QLS#SSSSYSGDISR.H	2	1.1852	-0.272796	915
ABCC1__P33527__915;918;919	P33527	ABCC1__915;918;919	Multidrug resistance-associated protein 1	R.QLS#SSS#S#YSGDISR.H	2	0.479377	-0.076791	915;918;919
ABCC1__P33527__918;921	P33527	ABCC1__918;921	Multidrug resistance-associated protein 1	R.QLSSSS#SYS#GDISR.H	1	0.0701513	0.0396535	918;921
ABCC1__P33527__930	P33527	ABCC1__930	Multidrug resistance-associated protein 1	R.HHNS#TAELQK.A	2	0.874711	-0.264208	930
ABCC3__O15438__908	O15438	ABCC3__908	ATP-binding cassette sub-family C member 3	R.QLS#ALS#S#DGEGQGRPVPR.R	1	1.48478	-0.497721	908
ABCC3__O15438__908;911	O15438	ABCC3__908;911	ATP-binding cassette sub-family C member 3	R.QLS#ALS#SDGEGQGRPVPR.R	1	0.200036	0.115585	908;911
ABCC3__O15438__908;911;912	O15438	ABCC3__908;911;912	ATP-binding cassette sub-family C member 3	R.QLS#ALS#S#DGEGQGRPVPR.R	2	3.02384	0.542498	908;911;912
ABCC3__O15438__908;912	O15438	ABCC3__908;912	ATP-binding cassette sub-family C member 3	R.QLS#ALSS#DGEGQGRPVPR.R	1	0.797573	0.131041	908;912
ABCC3__O15438__911	O15438	ABCC3__911	ATP-binding cassette sub-family C member 3	R.QLS#ALS#S#DGEGQGRPVPR.R	1	1.4211	0.240143	911
ABCC4__O15439__404	O15439	ABCC4__404	ATP-binding cassette sub-family C member 4	R.QLPS#DGKK.M	1	1.16982	-0.294461	404
ABCC4__O15439__646	O15439	ABCC4__646	ATP-binding cassette sub-family C member 4	K.DNEESEQPPVPGT#PTLR.N	2	0.924331	-0.239476	646
ABCD3__P28288__40	P28288	ABCD3__40	ATP-binding cassette sub-family D member 3	K.S#GKPPLQNNEK.E	1	0.376309	0.190329	40
ABCE1__P61221__42	P61221	ABCE1__42	ATP-binding cassette sub-family E member 1	K.LCIEVT#PQSK.I	1	0.503677	-0.159378	42
ABCF1__Q8NE71__105;108	Q8NE71	ABCF1__105;108	ATP-binding cassette sub-family F member 1	K.LS#VPT#SDEEDEVPAPK.P	1	1.10224	-0.247985	105;108
ABCF1__Q8NE71__105;108;109	Q8NE71	ABCF1__105;108;109	ATP-binding cassette sub-family F member 1	K.KLS#VPT#S#DEEDEVPAPK.P	1	1.30104	0.198246	105;108;109
ABCF1__Q8NE71__105;109	Q8NE71	ABCF1__105;109	ATP-binding cassette sub-family F member 1	K.KLS#VPTS#DEEDEVPAPK.P	1	0.846134	0.316714	105;109
ABCF1__Q8NE71__108	Q8NE71	ABCF1__108	ATP-binding cassette sub-family F member 1	K.KLS#VPT#S#DEEDEVPAPK.P	1	0.357891	-0.216117	108
ABCF1__Q8NE71__108;109	Q8NE71	ABCF1__108;109	ATP-binding cassette sub-family F member 1	K.LSVPT#S#DEEDEVPAPK.P	1	0.458084	-0.361328	108;109
ABCF1__Q8NE71__109	Q8NE71	ABCF1__109	ATP-binding cassette sub-family F member 1	K.KLS#VPT#S#DEEDEVPAPK.P	2	0.00817168	0.00381951	109
ABCF1__Q8NE71__166	Q8NE71	ABCF1__166	ATP-binding cassette sub-family F member 1	K.AVS#EEQQPALK.G	2	1.42819	0.450196	166
ABCF1__Q8NE71__20;22	Q8NE71	ABCF1__20;22	ATP-binding cassette sub-family F member 1	K.QQPPEPEWIGDGES#TS#PSDK.V	1	2.02028	-0.627261	20;22
ABCF1__Q8NE71__21;22	Q8NE71	ABCF1__21;22	ATP-binding cassette sub-family F member 1	K.QQPPEPEWIGDGEST#S#PSDK.V	1	0.910999	-0.965776	21;22
ABCF1__Q8NE71__22	Q8NE71	ABCF1__22	ATP-binding cassette sub-family F member 1	K.QQPPEPEWIGDGEST#S#PSDK.V	2	1.13	-0.559212	22
ABCF1__Q8NE71__228	Q8NE71	ABCF1__228	ATP-binding cassette sub-family F member 1	K.KAEQGS#EEEGEGEEEEEEGGESK.A	5	0.534979	0.143115	228
ABCF3__Q9NUQ8__115	Q9NUQ8	ABCF3__115	ATP-binding cassette sub-family F member 3	K.REQS#STVNAK.K	1	1.12423	0.211638	115
ABI1__Q8IZP0__183	Q8IZP0	ABI1__183	Abl interactor 1	R.TNPPTQKPPS#PPMSGR.G	2	0.273479	-0.107523	183
ABI1__Q8IZP0__216	Q8IZP0	ABI1__216	Abl interactor 1	K.TLEPVKPPTVPNDYM*TS#PAR.L	1	0.592272	-0.146458	216
ABI1__Q8IZP0__225	Q8IZP0	ABI1__225	Abl interactor 1	R.LGSQHS#PGR.T	1	0.0867631	-0.0223001	225
ABI2__Q9NYB9__183	Q9NYB9	ABI2__183	Abl interactor 2	R.TTPPTQKPPS#PPMSGK.G	4	0.945236	-0.336454	183
ABI2__Q9NYB9__227	Q9NYB9	ABI2__227	Abl interactor 2	R.NM*APSQQS#PVR.T	2	1.4531	-0.404954	227
ABI2__Q9NYB9__368	Q9NYB9	ABI2__368	Abl interactor 2	R.HTPPTIGGS#LPYR.R	1	0.292269	-0.0950731	368
ABL1__P00519__569	P00519	ABL1__569	Tyrosine-protein kinase ABL1	K.GQGESDPLDHEPAVS#PLLPR.K	1	0.111308	-0.0385871	569
ABL1__P00519__718	P00519	ABL1__718	Tyrosine-protein kinase ABL1	R.SCS#ASCVPHGAK.D	2	1.87289	0.288864	718
ABL1__P00519__804;808	P00519	ABL1__804;808	Tyrosine-protein kinase ABL1	K.DIM*ES#SPGS#SPPNLTPK.P	1	0.343869	-0.0990953	804;808
ABL2__P42684__620	P42684	ABL2__620	Tyrosine-protein kinase ABL2	R.GAQASSGS#PALPR.K	1	0.49929	0.109083	620
ABL2__P42684__631	P42684	ABL2__631	Tyrosine-protein kinase ABL2	K.S#PSSLLEDAK.E	2	1.19417	0.219427	631
ABL2__P42684__655	P42684	ABL2__655	Tyrosine-protein kinase ABL2	K.GGFFSS#FM*K.K	1	0.281127	0.114793	655
ABL2__P42684__72	P42684	ABL2__72	Tyrosine-protein kinase ABL2	K.TGGSS#PEALHRPYGCDVEPQALNEAIR.W	1	0.526702	0.469193	72
ABL2__P42684__817;819	P42684	ABL2__817;819	Tyrosine-protein kinase ABL2	R.TVS#TS#SQPEENVDR.A	1	0.653098	0.485565	817;819
ABL2__P42684__819	P42684	ABL2__819	Tyrosine-protein kinase ABL2	R.TVSTS#SQPEENVDR.A	1	0.359829	0.0499207	819
ABL2__P42684__936	P42684	ABL2__936	Tyrosine-protein kinase ABL2	K.VPVLIS#PTLK.H	1	2.4718	0.638085	936
ABLIM1__O14639__431	O14639	ABLIM1__431	Actin-binding LIM protein 1	R.TLS#PTPS#AEGYQDVR.D	3	0.00288822	-0.000776185	431
ABLIM1__O14639__452	O14639	ABLIM1__452	Actin-binding LIM protein 1	R.STS#QGSINSPVYSR.H	2	2.24385	0.375233	452
ABLIM1__O14639__452;455	O14639	ABLIM1__452;455	Actin-binding LIM protein 1	R.STS#QGS#INSPVYSR.H	1	1.57074	0.737314	452;455
ABLIM1__O14639__455	O14639	ABLIM1__455	Actin-binding LIM protein 1	R.STSQGS#INSPVYSR.H	2	1.7087	-0.228269	455
ABLIM1__O14639__587	O14639	ABLIM1__587	Actin-binding LIM protein 1	R.SS#GREEDDEELLR.R	1	2.18867	0.508803	587
ABLIM1__O14639__655	O14639	ABLIM1__655	Actin-binding LIM protein 1	K.TAS#LPGYGR.N	2	0.376398	0.0981076	655
ABLIM1__O14639__706	O14639	ABLIM1__706	Actin-binding LIM protein 1	R.GVS#M*PNMLEPK.I	6	0.181597	-0.0548565	706
ABLIM3__O94929__279	O94929	ABLIM3__279	Actin-binding LIM protein 3	R.TSET#SISPPGSSIGSPNR.V	1	0.511856	0.339756	279
ABLIM3__O94929__372;373	O94929	ABLIM3__372;373	Actin-binding LIM protein 3	R.RAS#S#PGYIDSPTYSR.Q	1	2.51072	0.774686	372;373
ABLIM3__O94929__373	O94929	ABLIM3__373	Actin-binding LIM protein 3	R.RAS#S#PGYIDSPTYSR.Q	2	1.88518	0.681069	373
ABLIM3__O94929__388	O94929	ABLIM3__388	Actin-binding LIM protein 3	R.QGM*S#PTFSR.S	1	2.78647	1.00195	388
ABLIM3__O94929__503	O94929	ABLIM3__503	Actin-binding LIM protein 3	R.RFS#SGGEEDDFDR.S	1	3.02986	0.658126	503
ABLIM3__O94929__585	O94929	ABLIM3__585	Actin-binding LIM protein 3	K.SAS#LPAYR.R	1	3.08003	1.16601	585
ABRAXAS2__Q15018__280	Q15018	ABRAXAS2__280	BRISC complex subunit Abraxas 2	R.QMPSESLDPAFS#PR.M	2	0.461775	0.115032	280
ACACA__Q13085__2343	Q13085	ACACA__2343	Acetyl-CoA carboxylase 1	R.ILSTM*DS#PST.-	1	0.0372636	0.00865793	2343
ACACA__Q13085__80	Q13085	ACACA__80	Acetyl-CoA carboxylase 1	R.SSMS#GLHLVK.Q	3	1.28202	-0.144443	80
ACAP2__Q15057__521	Q15057	ACAP2__521	Arf-GAP with coiled-coil, ANK repeat and PH domain-containing protein 2	K.YSISLS#PPEQQK.K	1	0.0798958	-0.0225977	521
ACAP2__Q15057__775	Q15057	ACAP2__775	Arf-GAP with coiled-coil, ANK repeat and PH domain-containing protein 2	R.FQQDS#QKF.-	1	1.21601	-0.189019	775
ACBD4__Q8NC06__166	Q8NC06	ACBD4__166	Acyl-CoA-binding domain-containing protein 4	K.EPAPPS#PESHSPR.D	1	0.610108	0.260435	166
ACBD5__Q5T8D3__196;200	Q5T8D3	ACBD5__196;200	Acyl-CoA-binding domain-containing protein 5	K.AESSDS#GAES#EEEEAQEEVK.G	1	1.08013	-0.292322	196;200
ACBD5__Q5T8D3__215	Q5T8D3	ACBD5__215	Acyl-CoA-binding domain-containing protein 5	K.GAEQS#DNDKK.M	2	2.41343	-0.530664	215
ACD__Q96AP0__25	Q96AP0	ACD__25	Adrenocortical dysplasia protein homolog	R.ELILGSETPSS#PR.A	1	0.217845	0.0840791	25
ACD__Q96AP0__338	Q96AP0	ACD__338	Adrenocortical dysplasia protein homolog	R.TPS#SPLQSCTPSLS#PR.S	2	1.27302	0.277946	338
ACD__Q96AP0__338;349	Q96AP0	ACD__338;349	Adrenocortical dysplasia protein homolog	R.TPS#SPLQSCTPSLS#PR.S	1	0.928253	0.314039	338;349
ACD__Q96AP0__349	Q96AP0	ACD__349	Adrenocortical dysplasia protein homolog	R.TPS#SPLQSCTPSLS#PR.S	1	0.198417	-0.0799746	349
ACIN1__Q9UKV3_5__885	Q9UKV3-5	ACIN1__885	Isoform of Q9UKV3, Isoform 4 of Apoptotic chromatin condensation inducer in the nucleus	R.IS#EDETERNGDDGTHDK.G	2	0.299511	0.0611799	885
ACIN1__Q9UKV3__1004	Q9UKV3	ACIN1__1004	Apoptotic chromatin condensation inducer in the nucleus	R.TAQVPS#PPR.G	2	0.775614	-0.174468	1004
ACIN1__Q9UKV3__207	Q9UKV3	ACIN1__207	Apoptotic chromatin condensation inducer in the nucleus	K.SS#SISEEK.G	1	1.07381	0.325546	207
ACIN1__Q9UKV3__216	Q9UKV3	ACIN1__216	Apoptotic chromatin condensation inducer in the nucleus	K.GDS#DDEKPR.K	5	1.43573	-0.282156	216
ACIN1__Q9UKV3__240	Q9UKV3	ACIN1__240	Apoptotic chromatin condensation inducer in the nucleus	K.LS#EGS#QPAEEEEDQETPSR.N	1	3.33068	0.690882	240
ACIN1__Q9UKV3__240;243	Q9UKV3	ACIN1__240;243	Apoptotic chromatin condensation inducer in the nucleus	K.LS#EGS#QPAEEEEDQETPSR.N	1	0.940205	0.481929	240;243
ACIN1__Q9UKV3__243	Q9UKV3	ACIN1__243	Apoptotic chromatin condensation inducer in the nucleus	K.LS#EGS#QPAEEEEDQETPSR.N	1	0.225769	-0.128013	243
ACIN1__Q9UKV3__328	Q9UKV3	ACIN1__328	Apoptotic chromatin condensation inducer in the nucleus	K.TRS#QEQEVLER.G	1	1.78501	0.280409	328
ACIN1__Q9UKV3__365	Q9UKV3	ACIN1__365	Apoptotic chromatin condensation inducer in the nucleus	K.TTS#PLEEEEREIK.S	3	0.154472	0.0373034	365
ACIN1__Q9UKV3__561	Q9UKV3	ACIN1__561	Apoptotic chromatin condensation inducer in the nucleus	R.RAS#HTLLPSHR.L	2	2.49473	0.701327	561
ACIN1__Q9UKV3__655;657	Q9UKV3	ACIN1__655;657	Apoptotic chromatin condensation inducer in the nucleus	K.S#LS#PGVSR.D	2	0.358106	-0.114601	655;657
ACIN1__Q9UKV3__657	Q9UKV3	ACIN1__657	Apoptotic chromatin condensation inducer in the nucleus	K.S#LS#PGVSR.D	1	0.809022	-0.188872	657
ACIN1__Q9UKV3__682	Q9UKV3	ACIN1__682	Apoptotic chromatin condensation inducer in the nucleus	K.DPSSGQEVAT#PPVPQLQVCEPK.E	3	1.84512	-0.283767	682
ACIN1__Q9UKV3__710	Q9UKV3	ACIN1__710	Apoptotic chromatin condensation inducer in the nucleus	R.RLS#QPES#AEK.H	2	2.39452	0.323017	710
ACIN1__Q9UKV3__710;714	Q9UKV3	ACIN1__710;714	Apoptotic chromatin condensation inducer in the nucleus	R.RLS#QPES#AEK.H	1	1.21687	-0.264554	710;714
ACIN1__Q9UKV3__729	Q9UKV3	ACIN1__729	Apoptotic chromatin condensation inducer in the nucleus	R.LQPERGS#PK.K	2	0.175503	-0.0398017	729
ACIN1__Q9UKV3__825	Q9UKV3	ACIN1__825	Apoptotic chromatin condensation inducer in the nucleus	R.KIS#VVSATK.G	3	3.0431	1.03799	825
ACIN1__Q9UKV3__838	Q9UKV3	ACIN1__838	Apoptotic chromatin condensation inducer in the nucleus	K.GVPAGNS#DTEGGQPGRK.R	3	1.77937	-0.18288	838
ACIN1__Q9UKV3__863	Q9UKV3	ACIN1__863	Apoptotic chromatin condensation inducer in the nucleus	K.KPS#ISITTESLK.S	1	2.15567	0.613147	863
ACIN1__Q9UKV3__898	Q9UKV3	ACIN1__898	Apoptotic chromatin condensation inducer in the nucleus	R.IS#EDETERNGDDGTHDK.G	6	1.34765	-0.346496	898
ACLY__P53396__447	P53396	ACLY__447	ATP-citrate synthase	R.PIPNQPPTAAHTANFLLNASGSTST#PAPSR.T	1	0.868556	0.216699	447
ACLY__P53396__455	P53396	ACLY__455	ATP-citrate synthase	R.TAS#FSESRADEVAPAK.K	3	2.91603	0.465102	455
ACLY__P53396__481	P53396	ACLY__481	ATP-citrate synthase	K.PAM*PQDSVPS#PR.S	5	0.149567	-0.0526632	481
ACSL3__O95573__688	O95573	ACSL3__688	Fatty acid CoA ligase Acsl3	R.LSPEPWT#PETGLVTDAFK.L	1	0.0131217	0.0120163	688
ACSS2__Q9NR19__267	Q9NR19	ACSS2__267	Acetyl-coenzyme A synthetase, cytoplasmic	R.AELGMGDSTSQS#PPIK.R	3	0.0975189	-0.0413887	267
ACSS2__Q9NR19__30	Q9NR19	ACSS2__30	Acetyl-coenzyme A synthetase, cytoplasmic	R.SWS#PPPEVSR.S	2	0.73251	0.262595	30
ACTG1__P63261__203	P63261	ACTG1__203	Actin, cytoplasmic 2	R.GYSFTTT#AER.E	1	0.201117	0.0574322	203
ACTG1__P63261__239	P63261	ACTG1__239	Actin, cytoplasmic 2	K.S#YELPDGQVITIGNER.F	1	0.117888	-0.0378111	239
ACTG1__P63261__323	P63261	ACTG1__323	Actin, cytoplasmic 2	K.EITALAPS#TMK.I	3	0.799086	0.151583	323
ACTL6A__O96019__233	O96019	ACTL6A__233	Actin-like protein 6A	R.EGS#PANWK.R	2	1.19034	-0.384245	233
ACTN4__O43707__159	O43707	ACTN4__159	Alpha-actinin-4	R.FAIQDIS#VEETSAK.E	1	0.518468	0.483031	159
ACTN4__O43707__423	O43707	ACTN4__423	Alpha-actinin-4	K.AS#IHEAWTDGK.E	1	0.163917	0.146959	423
ADAM10__O14672__719	O14672	ADAM10__719	Disintegrin and metalloproteinase domain-containing protein 10	K.PLPGT#LK.R	2	1.02358	-0.37162	719
ADAM10__O14672__740	O14672	ADAM10__740	Disintegrin and metalloproteinase domain-containing protein 10	R.QRPRES#YQM*GHM*R.R	2	0.996656	0.365597	740
ADAM17__P78536__791	P78536	ADAM17__791	Disintegrin and metalloproteinase domain-containing protein 17	K.S#FEDLTDHPVTR.S	1	0.807751	0.274954	791
ADAM9__Q13443__758	Q13443	ADAM9__758	Disintegrin and metalloproteinase domain-containing protein 9	R.HVS#PVT#PPR.E	2	0.238884	-0.0565401	758
ADAM9__Q13443__758;761	Q13443	ADAM9__758;761	Disintegrin and metalloproteinase domain-containing protein 9	R.HVS#PVT#PPR.E	2	0.492748	0.0662615	758;761
ADARB1__P78563__26	P78563	ADARB1__26	Double-stranded RNA-specific editase 1	R.NLDNVS#PK.D	1	0.19643	-0.0773736	26
ADAR__P55265__601	P55265	ADAR__601	Double-stranded RNA-specific adenosine deaminase	K.TAESQT#PTPSATSFFSGK.S	2	2.30587	0.706665	601
ADAR__P55265__614	P55265	ADAR__614	Double-stranded RNA-specific adenosine deaminase	K.S#PVTTLLECM*HK.L	1	0.0595914	0.0198744	614
ADAR__P55265__825	P55265	ADAR__825	Double-stranded RNA-specific adenosine deaminase	R.S#PEAQPK.T	3	1.22969	-0.287379	825
ADAT1__Q9BUB4__191	Q9BUB4	ADAT1__191	tRNA-specific adenosine deaminase 1	K.CEDPDS#PVTK.K	2	1.40859	0.377942	191
ADAT1__Q9BUB4__227	Q9BUB4	ADAT1__227	tRNA-specific adenosine deaminase 1	K.SGPIS#PGIHSCDLTVEGLATVTR.I	1	1.6839	0.713424	227
ADCY3__O60266__525	O60266	ADCY3__525	Adenylate cyclase type 3	K.SSS#PALIETK.E	2	2.60646	-0.403433	525
ADCY6__O43306__54	O43306	ADCY6__54	Adenylate cyclase type 6	R.DAEPPS#PTPAGPPR.C	1	0.831844	0.233705	54
ADCY6__O43306__576	O43306	ADCY6__576	Adenylate cyclase type 6	R.ANS#M*EGLM*PR.W	1	1.42746	0.222827	576
ADCY9__O60503__1257	O60503	ADCY9__1257	Adenylate cyclase type 9	R.VIPQHQLS#ISPDIR.V	2	0.322056	0.065367	1257
ADD1__P35611__12	P35611	ADD1__12	Alpha-adducin	R.AAVVTS#PPPTTAPHK.E	2	2.33514	0.772811	12
ADD1__P35611__358	P35611	ADD1__358	Alpha-adducin	R.SPGS#PVGEGTGS#PPK.W	2	0.783767	0.188746	358
ADD1__P35611__358;366	P35611	ADD1__358;366	Alpha-adducin	R.SPGS#PVGEGTGS#PPK.W	1	0.0731332	0.0100392	358;366
ADD1__P35611__436	P35611	ADD1__436	Alpha-adducin	K.YSDVEVPASVTGYSFASDGDSGTCSPLRHS#FQK.Q	1	0.22357	-0.149477	436
ADD1__P35611__600	P35611	ADD1__600	Alpha-adducin	K.EKS#PPDQPAVPHPPPSTPIK.L	1	1.54225	-0.390459	600
ADD1__P35611__669	P35611	ADD1__669	Alpha-adducin	K.EEEAHRPPS#PTEAPTEASPEPAPDPAPVAEEAAPSAVEEGAAADPGSDGSPGK.S	1	0.110243	0.0533259	669
ADD2__P35612__592	P35612	ADD2__592	Beta-adducin	K.ETAPEEPGS#PAK.S	3	0.8723	0.141075	592
ADD2__P35612__596;600	P35612	ADD2__596;600	Beta-adducin	K.S#APAS#PVQSPAK.E	1	0.0291604	-0.0227431	596;600
ADD2__P35612__693;697	P35612	ADD2__693;697	Beta-adducin	K.TESVTSGPM*S#PEGS#PSK.S	1	0.134062	-0.045319	693;697
ADD3__Q9UEY8__442	Q9UEY8	ADD3__442	Gamma-adducin	R.WLNS#PNTYM*K.V	1	0.21825	-0.137455	442
ADD3__Q9UEY8__481	Q9UEY8	ADD3__481	Gamma-adducin	K.VSGGT#PIK.I	1	1.14047	-0.267644	481
ADD3__Q9UEY8__673	Q9UEY8	ADD3__673	Gamma-adducin	K.IEEVLS#PEGS#PSK.S	1	2.529	0.530129	673
ADD3__Q9UEY8__673;677	Q9UEY8	ADD3__673;677	Gamma-adducin	K.IEEVLS#PEGS#PSK.S	5	0.232555	0.0439461	673;677
ADD3__Q9UEY8__673;677;681	Q9UEY8	ADD3__673;677;681	Gamma-adducin	K.IEEVLS#PEGS#PSKS#PSK.K	1	0.0511029	0.0163701	673;677;681
ADD3__Q9UEY8__677	Q9UEY8	ADD3__677	Gamma-adducin	K.IEEVLS#PEGS#PSKS#PSK.K	2	1.91334	-0.662682	677
ADD3__Q9UEY8__681	Q9UEY8	ADD3__681	Gamma-adducin	K.IEEVLS#PEGS#PSKS#PSK.K	2	0.461863	0.192811	681
ADGRG6__Q86SQ4__1163	Q86SQ4	ADGRG6__1163	Adhesion G-protein coupled receptor G6	K.SLSS#SSIGSNSTYLTSK.S	1	0.417346	0.114957	1163
ADGRG6__Q86SQ4__1181	Q86SQ4	ADGRG6__1181	Adhesion G-protein coupled receptor G6	K.SSS#TTYFK.R	1	0.69887	0.343242	1181
ADGRL2__O95490__1334	O95490	ADGRL2__1334	Adhesion G protein-coupled receptor L2	R.THS#LLYQPQK.K	1	0.340982	0.119727	1334
ADGRL2__O95490__1430	O95490	ADGRL2__1430	Adhesion G protein-coupled receptor L2	R.GNS#DGYIIPINK.E	2	0.761119	0.103843	1430
ADIPOQ__Q15848__61	Q15848	ADIPOQ__61	Adiponectin	R.DGT#PGEK.G	1	0.934933	3.60904	61
ADNP__Q9H2P0__409	Q9H2P0	ADNP__409	Activity-dependent neuroprotector homeobox protein	K.S#PSLSQSQASR.V	1	3.47371	0.698731	409
ADNP__Q9H2P0__608	Q9H2P0	ADNP__608	Activity-dependent neuroprotector homeobox protein	K.SS#PQAAVPYK.K	1	0.00482504	0.00263419	608
ADNP__Q9H2P0__709	Q9H2P0	ADNP__709	Activity-dependent neuroprotector homeobox protein	R.LNQS#PSLAPVK.R	1	0.122745	-0.0653675	709
ADNP__Q9H2P0__921	Q9H2P0	ADNP__921	Activity-dependent neuroprotector homeobox protein	K.VIPEDAS#ES#EEK.L	2	0.151512	-0.0433149	921
ADNP__Q9H2P0__923	Q9H2P0	ADNP__923	Activity-dependent neuroprotector homeobox protein	K.VIPEDAS#ES#EEK.L	1	0.0231572	0.0261998	923
ADNP__Q9H2P0__953	Q9H2P0	ADNP__953	Activity-dependent neuroprotector homeobox protein	K.LM*HNAS#DS#EVDQDDVVEWK.D	3	1.52567	-0.72219	953
ADNP__Q9H2P0__953;955	Q9H2P0	ADNP__953;955	Activity-dependent neuroprotector homeobox protein	K.LM*HNAS#DS#EVDQDDVVEWK.D	2	1.27213	-0.664928	953;955
ADNP__Q9H2P0__970;978	Q9H2P0	ADNP__970;978	Activity-dependent neuroprotector homeobox protein	K.DGAS#PSESGPGS#QQVSDFEDNTCEM*K.P	3	0.938947	-0.251239	970;978
ADRM1__Q16186__217	Q16186	ADRM1__217	Proteasomal ubiquitin receptor ADRM1	R.SQSAAVT#PSSTTSSTR.A	1	0.622108	0.376642	217
ADRM1__Q16186__405	Q16186	ADRM1__405	Proteasomal ubiquitin receptor ADRM1	K.DEEEDMS#LD.-	2	2.49467	0.265504	405
AEBP2__Q6ZN18__206	Q6ZN18	AEBP2__206	Zinc finger protein AEBP2	R.RGS#LEMSSDGEPLSR.M	4	0.118206	-0.0114395	206
AEBP2__Q6ZN18__24	Q6ZN18	AEBP2__24	Zinc finger protein AEBP2	R.LSPLPPGS#PGSAAR.G	1	0.202505	-0.0454541	24
AFAP1L1__Q8TED9__329	Q8TED9	AFAP1L1__329	Actin filament-associated protein 1-like 1	R.EVSKPVGGAEGVEVPRS#PVLLCK.L	1	0.966103	0.403639	329
AFAP1L1__Q8TED9__747	Q8TED9	AFAP1L1__747	Actin filament-associated protein 1-like 1	K.RSPS#IVASNQGR.V	2	2.15473	0.652077	747
AFAP1L2__Q8N4X5__165	Q8N4X5	AFAP1L2__165	Actin filament-associated protein 1-like 2	K.SAPYQWPS#PEAGIELM*R.D	1	1.38354	0.299577	165
AFAP1L2__Q8N4X5__344	Q8N4X5	AFAP1L2__344	Actin filament-associated protein 1-like 2	K.S#TSLEPVER.S	1	2.89553	1.15009	344
AFAP1L2__Q8N4X5__484	Q8N4X5	AFAP1L2__484	Actin filament-associated protein 1-like 2	R.KFS#EPNTYIDGLPSQDR.Q	2	3.06015	1.29065	484
AFAP1L2__Q8N4X5__541	Q8N4X5	AFAP1L2__541	Actin filament-associated protein 1-like 2	R.VYLDLT#PVK.S	1	1.50094	0.489386	541
AFAP1__Q8N556__265	Q8N556	AFAP1__265	Actin filament-associated protein 1	K.EAYSGCSGPVDSECPPPPSS#PVHK.A	1	0.00912181	0.00279081	265
AFAP1__Q8N556__283	Q8N556	AFAP1__283	Actin filament-associated protein 1	K.LSSERPSS#DGEGVVENGITTCNGK.E	1	0.552093	0.134661	283
AFAP1__Q8N556__341;342	Q8N556	AFAP1__341;342	Actin filament-associated protein 1	K.KKPSTDEQT#S#SAEEDVPTCGYLNVLSNSR.W	1	0.919945	0.369666	341;342
AFAP1__Q8N556__546	Q8N556	AFAP1__546	Actin filament-associated protein 1	R.T#GSNAAQYK.Y	1	0.9265	0.400357	546
AFAP1__Q8N556__548	Q8N556	AFAP1__548	Actin filament-associated protein 1	R.TGS#NAAQYK.Y	1	0.470888	0.255398	548
AFAP1__Q8N556__668	Q8N556	AFAP1__668	Actin filament-associated protein 1	K.SGTSSPQS#PVFR.H	2	1.96538	0.149549	668
AFDN__P55196__1083	P55196	AFDN__1083	Afadin	R.TSS#VVTLEVAK.Q	2	0.340087	0.066907	1083
AFDN__P55196__1107	P55196	AFDN__1107	Afadin	K.QGAIYHGLATLLNQPS#PMM*QR.I	4	1.59208	0.200434	1107
AFDN__P55196__1173;1182	P55196	AFDN__1173;1182	Afadin	R.SS#PNVANQPPS#PGGK.S	2	0.856048	-0.153767	1173;1182
AFDN__P55196__1182	P55196	AFDN__1182	Afadin	R.SS#PNVANQPPS#PGGK.S	2	1.28909	0.274337	1182
AFDN__P55196__1211	P55196	AFDN__1211	Afadin	K.ITSVSTGNLCTEEQT#PPPRPEAYPIPTQTYTR.E	2	2.24878	0.330874	1211
AFDN__P55196__1232	P55196	AFDN__1232	Afadin	R.EYFT#FPASK.S	2	0.910353	0.379323	1232
AFDN__P55196__1330	P55196	AFDN__1330	Afadin	K.SVT#PASTLTK.S	1	2.47406	0.438719	1330
AFDN__P55196__1721	P55196	AFDN__1721	Afadin	K.TQVLS#PDSLFTAK.F	1	2.53051	0.78548	1721
AFDN__P55196__1779	P55196	AFDN__1779	Afadin	K.SQDADS#PGSSGAPENLTFK.E	1	1.65597	-0.318776	1779
AFDN__P55196__1799	P55196	AFDN__1799	Afadin	R.LFS#QGQDVSNK.V	2	2.10634	0.638441	1799
AFDN__P55196__216	P55196	AFDN__216	Afadin	R.TIS#NPEVVMK.R	3	0.879497	0.215353	216
AFDN__P55196__424	P55196	AFDN__424	Afadin	R.LQLS#VTEVGTEK.L	1	2.60264	0.46683	424
AFDN__P55196__557	P55196	AFDN__557	Afadin	R.LDS#DRVSSASSTAER.G	2	0.531908	0.158305	557
AFF1__P51825__376	P51825	AFF1__376	AF4/FMR2 family member 1	K.EM*THSWPPPLTAIHT#PSTAEPSK.F	2	0.335992	-0.105114	376
AFF4__Q9UHB7__1043	Q9UHB7	AFF4__1043	AF4/FMR2 family member 4	K.NSYNNSQAPS#PGLGSK.A	1	0.112393	-0.0234342	1043
AFF4__Q9UHB7__1055	Q9UHB7	AFF4__1055	AF4/FMR2 family member 4	K.AVGM*PS#PVS#PK.L	2	0.122857	-0.0171201	1055
AFF4__Q9UHB7__1055;1058	Q9UHB7	AFF4__1055;1058	AF4/FMR2 family member 4	K.AVGM*PS#PVS#PK.L	1	1.63499	0.643137	1055;1058
AFF4__Q9UHB7__1058	Q9UHB7	AFF4__1058	AF4/FMR2 family member 4	K.AVGM*PS#PVS#PK.L	4	0.0320391	-0.00493494	1058
AFF4__Q9UHB7__180	Q9UHB7	AFF4__180	AF4/FMR2 family member 4	R.SSS#PGKPQAVSSLNSSHSR.S	1	0.496945	-0.249606	180
AFF4__Q9UHB7__222	Q9UHB7	AFF4__222	AF4/FMR2 family member 4	R.DPDANWDS#PSR.V	1	1.76792	-0.673054	222
AFF4__Q9UHB7__336	Q9UHB7	AFF4__336	AF4/FMR2 family member 4	K.EM*THSWPPPLTAIHT#PCK.T	2	0.109693	-0.0464031	336
AFF4__Q9UHB7__487	Q9UHB7	AFF4__487	AF4/FMR2 family member 4	K.VNPHKVS#PASSVDSNIPSSQGYK.K	1	0.738374	-0.139186	487
AFF4__Q9UHB7__487;490;491	Q9UHB7	AFF4__487;490;491	AF4/FMR2 family member 4	K.VNPHKVS#PAS#S#VDSNIPSSQGYK.K	1	1.35388	-0.242036	487;490;491
AFF4__Q9UHB7__528	Q9UHB7	AFF4__528	AF4/FMR2 family member 4	K.ETSSAT#PGRDSK.T	1	0.712124	0.101955	528
AFF4__Q9UHB7__620	Q9UHB7	AFF4__620	AF4/FMR2 family member 4	K.SS#PRPTAEK.K	1	0.649254	-0.0920635	620
AFF4__Q9UHB7__674	Q9UHB7	AFF4__674	AF4/FMR2 family member 4	K.YPESNRT#PVKPSSVEEEDSFFR.Q	1	0.50093	0.107019	674
AFF4__Q9UHB7__680	Q9UHB7	AFF4__680	AF4/FMR2 family member 4	R.TPVKPSS#VEEEDSFFR.Q	1	1.50279	-0.185569	680
AFF4__Q9UHB7__694	Q9UHB7	AFF4__694	AF4/FMR2 family member 4	R.M*FS#PM*EEK.E	6	0.354122	-0.127271	694
AFF4__Q9UHB7__703	Q9UHB7	AFF4__703	AF4/FMR2 family member 4	K.ELLS#PLS#EPDDRYPLIVK.I	1	0.849678	-0.19186	703
AFF4__Q9UHB7__703;706	Q9UHB7	AFF4__703;706	AF4/FMR2 family member 4	K.ELLS#PLS#EPDDRYPLIVK.I	1	0.526668	0.0586902	703;706
AFF4__Q9UHB7__814	Q9UHB7	AFF4__814	AF4/FMR2 family member 4	K.DLLPS#PAGPVPSK.D	1	0.410029	0.0749297	814
AFTPH__Q6ULP2__382	Q6ULP2	AFTPH__382	Aftiphilin	K.TSDDEVGS#PK.E	1	2.1802	0.633264	382
AFTPH__Q6ULP2__518	Q6ULP2	AFTPH__518	Aftiphilin	K.SS#GTGTEPVAK.L	1	2.8258	0.521485	518
AGAP1__Q9UPQ3__521	Q9UPQ3	AGAP1__521	Arf-GAP with GTPase, ANK repeat and PH domain-containing protein 1	K.LDPPPS#PHANRK.K	2	1.44675	0.244375	521
AGAP2__Q99490__648	Q99490	AGAP2__648	Arf-GAP with GTPase, ANK repeat and PH domain-containing protein 2	R.TS#LFANR.R	1	2.1711	0.786059	648
AGAP3__Q96P47__538	Q96P47	AGAP3__538	Arf-GAP with GTPase, ANK repeat and PH domain-containing protein 3	K.LDPPPS#PHSNRK.K	2	0.225205	0.0418291	538
AGFG1__P52594__162	P52594	AGFG1__162	Arf-GAP domain and FG repeat-containing protein 1	K.S#LLGDSAPTLHLNK.G	3	1.38213	0.570918	162
AGFG1__P52594__177;181	P52594	AGFG1__177;181	Arf-GAP domain and FG repeat-containing protein 1	K.GT#PSQS#PVVGR.S	2	0.58012	-0.0599692	177;181
AGFG1__P52594__181	P52594	AGFG1__181	Arf-GAP domain and FG repeat-containing protein 1	K.GT#PSQS#PVVGR.S	2	0.995504	-0.131249	181
AGFG1__P52594__362	P52594	AGFG1__362	Arf-GAP domain and FG repeat-containing protein 1	K.APVGSVVS#VPSQSSASSDK.Y	2	1.29129	0.43	362
AGGF1__Q8N302__338	Q8N302	AGGF1__338	Angiogenic factor with G patch and FHA domains 1	K.VTVPTS#GNTIESPLHENISNSTSFK.D	1	1.24027	0.195401	338
AGO2__Q9UKV8__387	Q9UKV8	AGO2__387	Protein argonaute-2	R.SAS#FNTDPYVR.E	1	1.96551	0.319262	387
AGPS__O00116__65	O00116	AGPS__65	Alkyldihydroxyacetonephosphate synthase, peroxisomal	R.AAS#AATAAPTATPAAQESGTIPK.K	1	0.291571	-0.0983063	65
AGTPBP1__Q9UPW5__1168	Q9UPW5	AGTPBP1__1168	Cytosolic carboxypeptidase 1	K.VTS#PTTYVLDEDEPR.F	1	1.49442	0.456847	1168
AHCTF1__Q8WYP5__1081	Q8WYP5	AHCTF1__1081	Protein ELYS	K.EPINSTTPFNSS#K.I	1	0.188453	-0.0719769	1081
AHCTF1__Q8WYP5__1142	Q8WYP5	AHCTF1__1142	Protein ELYS	K.S#PLYLVSR.S	2	1.43387	-0.439539	1142
AHCTF1__Q8WYP5__1218;1222	Q8WYP5	AHCTF1__1218;1222	Protein ELYS	R.STPLASPSPS#PGRS#PQR.L	1	0.36596	-0.0456882	1218;1222
AHCTF1__Q8WYP5__1222	Q8WYP5	AHCTF1__1222	Protein ELYS	R.STPLASPSPS#PGRS#PQR.L	1	0.434854	-0.2033	1222
AHCTF1__Q8WYP5__1232	Q8WYP5	AHCTF1__1232	Protein ELYS	K.ETRIS#FVEEDVHPK.W	2	1.5555	0.403113	1232
AHCTF1__Q8WYP5__1257	Q8WYP5	AHCTF1__1257	Protein ELYS	K.LEVFTT#PK.K	1	0	0	1257
AHCTF1__Q8WYP5__1295;1297	Q8WYP5	AHCTF1__1295;1297	Protein ELYS	K.EHQEM*DEGS#QS#LEK.L	2	0.376308	-0.110598	1295;1297
AHCTF1__Q8WYP5__1297	Q8WYP5	AHCTF1__1297	Protein ELYS	K.EHQEM*DEGS#QS#LEK.L	1	1.29542	-0.862763	1297
AHCTF1__Q8WYP5__1369	Q8WYP5	AHCTF1__1369	Protein ELYS	K.DVFASEVT#PSDLQK.Q	2	2.03507	-0.415009	1369
AHCTF1__Q8WYP5__1533	Q8WYP5	AHCTF1__1533	Protein ELYS	K.LEAQDS#GEEAR.N	1	0.299997	-0.127562	1533
AHCTF1__Q8WYP5__1847	Q8WYP5	AHCTF1__1847	Protein ELYS	K.SS#QLLEPAVEETTK.K	1	0.255624	-0.0692011	1847
AHCTF1__Q8WYP5__1898	Q8WYP5	AHCTF1__1898	Protein ELYS	K.VSTVTS#PSR.M	2	1.33427	-0.259483	1898
AHCTF1__Q8WYP5__1944	Q8WYP5	AHCTF1__1944	Protein ELYS	R.EVS#PSDVR.E	2	1.40495	-0.332238	1944
AHCTF1__Q8WYP5__2181	Q8WYP5	AHCTF1__2181	Protein ELYS	K.DDAQS#VETLGK.P	2	1.36729	-0.306885	2181
AHCTF1__Q8WYP5__2212	Q8WYP5	AHCTF1__2212	Protein ELYS	K.ESAWS#PPPIEIR.L	2	1.47543	-0.362617	2212
AHCTF1__Q8WYP5__2222	Q8WYP5	AHCTF1__2222	Protein ELYS	R.LIS#PLAS#PADGVK.S	1	0.766725	-0.190725	2222
AHCTF1__Q8WYP5__2222;2226	Q8WYP5	AHCTF1__2222;2226	Protein ELYS	R.LIS#PLAS#PADGVK.S	1	0.713084	-0.235738	2222;2226
AHCTF1__Q8WYP5__528	Q8WYP5	AHCTF1__528	Protein ELYS	R.CLVAGLLS#PR.F	2	0.256494	-0.0901223	528
AHDC1__Q5TGY3__1064	Q5TGY3	AHDC1__1064	AT-hook DNA-binding motif-containing protein 1	R.ASTVS#PGGYM*VPK.G	3	0.437961	0.0763363	1064
AHDC1__Q5TGY3__1399	Q5TGY3	AHDC1__1399	AT-hook DNA-binding motif-containing protein 1	K.AYS#PTCSPTLGFK.E	2	1.38329	0.274939	1399
AHDC1__Q5TGY3__1399;1403	Q5TGY3	AHDC1__1399;1403	AT-hook DNA-binding motif-containing protein 1	K.AYS#PTCS#PTLGFK.E	1	1.05725	0.549897	1399;1403
AHDC1__Q5TGY3__1476	Q5TGY3	AHDC1__1476	AT-hook DNA-binding motif-containing protein 1	R.S#PPYEGK.V	2	0.0850183	-0.01483	1476
AHDC1__Q5TGY3__1507	Q5TGY3	AHDC1__1507	AT-hook DNA-binding motif-containing protein 1	R.TEAACLSAPHLAS#PPATPK.A	1	0.855639	0.116094	1507
AHDC1__Q5TGY3__46	Q5TGY3	AHDC1__46	AT-hook DNA-binding motif-containing protein 1	R.PLLPTRPPAS#PPDK.A	1	0.0145093	-0.0114744	46
AHDC1__Q5TGY3__596	Q5TGY3	AHDC1__596	AT-hook DNA-binding motif-containing protein 1	K.LAS#PQPSYAADANDSK.A	1	0.984754	0.236379	596
AHDC1__Q5TGY3__957	Q5TGY3	AHDC1__957	AT-hook DNA-binding motif-containing protein 1	R.S#PTTHPPANTYLPQYGGYGAGQSVFAPTK.P	1	1.52643	0.46211	957
AHNAK2__Q8IVF2__1418	Q8IVF2	AHNAK2__1418	Protein AHNAK2	K.LQM*PS#FK.V	2	1.03805	0.117264	1418
AHNAK2__Q8IVF2__1583	Q8IVF2	AHNAK2__1583	Protein AHNAK2	K.VQMPS#FK.M	1	1.06113	-0.809562	1583
AHNAK2__Q8IVF2__260	Q8IVF2	AHNAK2__260	Protein AHNAK2	R.ERLS#WPK.F	1	1.17114	-0.556223	260
AHNAK2__Q8IVF2__294	Q8IVF2	AHNAK2__294	Protein AHNAK2	R.DAHDVS#PTSTDTEAQLTVER.Q	2	1.5776	-0.274869	294
AHNAK2__Q8IVF2__294;298	Q8IVF2	AHNAK2__294;298	Protein AHNAK2	R.DAHDVS#PTST#DTEAQLTVER.Q	1	0.023497	0.0145336	294;298
AHNAK2__Q8IVF2__4477	Q8IVF2	AHNAK2__4477	Protein AHNAK2	K.M*PSFGM*LS#PGK.S	2	0.147288	-0.0848545	4477
AHNAK2__Q8IVF2__4710	Q8IVF2	AHNAK2__4710	Protein AHNAK2	K.VS#FSSTK.T	1	0.0312043	0.0136788	4710
AHNAK2__Q8IVF2__4962	Q8IVF2	AHNAK2__4962	Protein AHNAK2	K.IKLPS#FR.W	1	0.519274	-0.331032	4962
AHNAK2__Q8IVF2__5707	Q8IVF2	AHNAK2__5707	Protein AHNAK2	K.LGFSSS#PTK.K	1	2.92552	-0.824945	5707
AHNAK2__Q8IVF2__593	Q8IVF2	AHNAK2__593	Protein AHNAK2	K.IPSLGWS#PSK.H	1	2.54301	-1.75058	593
AHNAK__Q09666__1010	Q09666	AHNAK__1010	Neuroblast differentiation-associated protein AHNAK	K.FSMPS#LK.G	2	0.743105	-0.262057	1010
AHNAK__Q09666__135	Q09666	AHNAK__135	Neuroblast differentiation-associated protein AHNAK	K.S#EDGVEGDLGETQSR.T	5	2.28321	0.579158	135
AHNAK__Q09666__1445	Q09666	AHNAK__1445	Neuroblast differentiation-associated protein AHNAK	K.M*PEM*S#IK.P	2	0.536869	-0.174781	1445
AHNAK__Q09666__1571	Q09666	AHNAK__1571	Neuroblast differentiation-associated protein AHNAK	K.M*PS#M*NIQTHK.I	1	1.14661	0.220404	1571
AHNAK__Q09666__177	Q09666	AHNAK__177	Neuroblast differentiation-associated protein AHNAK	K.DIDISS#PEFK.I	1	0.356725	-0.256302	177
AHNAK__Q09666__210	Q09666	AHNAK__210	Neuroblast differentiation-associated protein AHNAK	R.LPS#GSGAAS#PTGSAVDIR.A	1	0.0696075	-0.0219371	210
AHNAK__Q09666__210;216	Q09666	AHNAK__210;216	Neuroblast differentiation-associated protein AHNAK	R.LPS#GSGAAS#PTGSAVDIR.A	3	1.53815	0.390618	210;216
AHNAK__Q09666__216	Q09666	AHNAK__216	Neuroblast differentiation-associated protein AHNAK	R.LPS#GSGAAS#PTGSAVDIR.A	2	2.3948	-0.575501	216
AHNAK__Q09666__2708	Q09666	AHNAK__2708	Neuroblast differentiation-associated protein AHNAK	K.IS#M*PDIDLNLK.G	1	2.06747	0.797656	2708
AHNAK__Q09666__332	Q09666	AHNAK__332	Neuroblast differentiation-associated protein AHNAK	K.AGLRVS#APEVSVGHK.G	1	0.478691	0.182818	332
AHNAK__Q09666__3326	Q09666	AHNAK__3326	Neuroblast differentiation-associated protein AHNAK	K.APS#LDIK.G	1	0.549782	0.111023	3326
AHNAK__Q09666__3360	Q09666	AHNAK__3360	Neuroblast differentiation-associated protein AHNAK	K.FNFS#GSK.V	2	0.848339	0.337855	3360
AHNAK__Q09666__3412	Q09666	AHNAK__3412	Neuroblast differentiation-associated protein AHNAK	K.MPFLSISS#PK.V	3	1.32539	-0.385932	3412
AHNAK__Q09666__3716	Q09666	AHNAK__3716	Neuroblast differentiation-associated protein AHNAK	K.VDIDT#PDINIEGSEGK.F	1	0.366158	-0.177643	3716
AHNAK__Q09666__41	Q09666	AHNAK__41	Neuroblast differentiation-associated protein AHNAK	R.DDGVFVQEVTQNS#PAAR.T	2	0.491189	-0.172858	41
AHNAK__Q09666__4100	Q09666	AHNAK__4100	Neuroblast differentiation-associated protein AHNAK	K.VDIDT#PDIDIHGPEGK.L	3	1.1031	-0.250418	4100
AHNAK__Q09666__4430	Q09666	AHNAK__4430	Neuroblast differentiation-associated protein AHNAK	K.GPSLDIDT#PDVNIEGPEGK.L	1	0.373078	0.126773	4430
AHNAK__Q09666__4516	Q09666	AHNAK__4516	Neuroblast differentiation-associated protein AHNAK	K.S#PQISM*SDIDLNLK.G	1	0.0223657	-0.0300908	4516
AHNAK__Q09666__4564	Q09666	AHNAK__4564	Neuroblast differentiation-associated protein AHNAK	K.VGIDT#PDIDIHGPEGK.L	1	0.0291157	-0.0131738	4564
AHNAK__Q09666__4766	Q09666	AHNAK__4766	Neuroblast differentiation-associated protein AHNAK	K.VDINT#PDVDVHGPDWHLK.M	3	0.696091	-0.396303	4766
AHNAK__Q09666__490	Q09666	AHNAK__490	Neuroblast differentiation-associated protein AHNAK	K.VKT#PEM*IIQK.P	4	3.03283	-0.924876	490
AHNAK__Q09666__4903	Q09666	AHNAK__4903	Neuroblast differentiation-associated protein AHNAK	K.LSGPS#LK.M	2	1.50061	-0.431925	4903
AHNAK__Q09666__4908	Q09666	AHNAK__4908	Neuroblast differentiation-associated protein AHNAK	K.M*PS#LEISAPK.V	2	1.77735	0.180009	4908
AHNAK__Q09666__4960	Q09666	AHNAK__4960	Neuroblast differentiation-associated protein AHNAK	K.VEAPSLDVHM*DS#PDINIEGPDVK.I	1	0.0640411	-0.0297818	4960
AHNAK__Q09666__5031	Q09666	AHNAK__5031	Neuroblast differentiation-associated protein AHNAK	K.IHM*S#GPK.I	2	0.257233	-0.192749	5031
AHNAK__Q09666__5110	Q09666	AHNAK__5110	Neuroblast differentiation-associated protein AHNAK	K.AEAPLPS#PK.L	3	1.45778	0.459916	5110
AHNAK__Q09666__5321	Q09666	AHNAK__5321	Neuroblast differentiation-associated protein AHNAK	K.GDLDASVPS#M*K.V	2	0.656884	-0.183218	5321
AHNAK__Q09666__5530	Q09666	AHNAK__5530	Neuroblast differentiation-associated protein AHNAK	K.GS#EVGFHGAAPDISVK.G	2	0.0339847	0.0193528	5530
AHNAK__Q09666__5589	Q09666	AHNAK__5589	Neuroblast differentiation-associated protein AHNAK	K.GGADVSGGVSAPDISLGEGHLS#VK.G	1	0.755167	-0.196221	5589
AHNAK__Q09666__559	Q09666	AHNAK__559	Neuroblast differentiation-associated protein AHNAK	R.LGS#PSGK.T	2	0.117986	-0.0509574	559
AHNAK__Q09666__5620	Q09666	AHNAK__5620	Neuroblast differentiation-associated protein AHNAK	K.FAGGLHFS#GPK.V	2	2.18065	0.64388	5620
AHNAK__Q09666__570	Q09666	AHNAK__570	Neuroblast differentiation-associated protein AHNAK	R.IS#M*SEVDLNVAAPK.V	2	1.94178	0.632501	570
AHNAK__Q09666__5731	Q09666	AHNAK__5731	Neuroblast differentiation-associated protein AHNAK	K.GGVTGS#PEASISGSK.G	1	1.92129	-0.436118	5731
AHNAK__Q09666__5731;5735	Q09666	AHNAK__5731;5735	Neuroblast differentiation-associated protein AHNAK	K.GGVTGS#PEAS#ISGSK.G	1	0.391755	0.146253	5731;5735
AHNAK__Q09666__5731;5739	Q09666	AHNAK__5731;5739	Neuroblast differentiation-associated protein AHNAK	K.GGVTGS#PEASISGS#K.G	1	0.377353	0.0515708	5731;5739
AHNAK__Q09666__5735	Q09666	AHNAK__5735	Neuroblast differentiation-associated protein AHNAK	K.GGVTGSPEAS#ISGSK.G	1	0.759502	0.453737	5735
AHNAK__Q09666__5739	Q09666	AHNAK__5739	Neuroblast differentiation-associated protein AHNAK	K.GGVTGS#PEASISGS#K.G	2	0.620029	0.231409	5739
AHNAK__Q09666__5749;5752	Q09666	AHNAK__5749;5752	Neuroblast differentiation-associated protein AHNAK	K.AS#LGS#LEGEAEAEASSPK.G	1	0.991935	0.246891	5749;5752
AHNAK__Q09666__5752	Q09666	AHNAK__5752	Neuroblast differentiation-associated protein AHNAK	K.AS#LGS#LEGEAEAEASSPK.G	1	1.28133	-0.405219	5752
AHNAK__Q09666__5752;5763	Q09666	AHNAK__5752;5763	Neuroblast differentiation-associated protein AHNAK	K.ASLGS#LEGEAEAEASS#PK.G	1	1.80295	-0.511308	5752;5763
AHNAK__Q09666__5763	Q09666	AHNAK__5763	Neuroblast differentiation-associated protein AHNAK	K.ASLGS#LEGEAEAEASS#PK.G	1	0.695839	0.136864	5763
AHNAK__Q09666__5782	Q09666	AHNAK__5782	Neuroblast differentiation-associated protein AHNAK	R.SNS#FSDER.E	2	2.20185	-0.6892	5782
AHNAK__Q09666__5794	Q09666	AHNAK__5794	Neuroblast differentiation-associated protein AHNAK	R.EFSGPST#PTGTLEFEGGEVSLEGGK.V	2	0.414761	0.197384	5794
AHNAK__Q09666__5824	Q09666	AHNAK__5824	Neuroblast differentiation-associated protein AHNAK	K.FGT#FGGLGSK.S	2	0.715917	-0.371757	5824
AHNAK__Q09666__5841	Q09666	AHNAK__5841	Neuroblast differentiation-associated protein AHNAK	K.GHYEVTGS#DDETGK.L	2	0.810217	-0.22035	5841
AHNAK__Q09666__5854;5857	Q09666	AHNAK__5854;5857	Neuroblast differentiation-associated protein AHNAK	K.LQGSGVS#LAS#K.K	1	0.422747	0.161991	5854;5857
AHNAK__Q09666__5857	Q09666	AHNAK__5857	Neuroblast differentiation-associated protein AHNAK	K.LQGSGVS#LAS#K.K	1	1.20125	-0.411548	5857
AHNAK__Q09666__5864	Q09666	AHNAK__5864	Neuroblast differentiation-associated protein AHNAK	R.LSS#SSSNDSGNK.V	1	1.7766	-0.945912	5864
AHNAK__Q09666__93	Q09666	AHNAK__93	Neuroblast differentiation-associated protein AHNAK	K.GDRS#PEPGQTWTR.E	6	0.805209	-0.358501	93
AHR__P35869__289	P35869	AHR__289	Aryl hydrocarbon receptor	K.NFIFRT#K.H	1	0.955712	0.376645	289
AIFM1__O95831__268	O95831	AIFM1__268	Apoptosis-inducing factor 1, mitochondrial	R.SLS#AIDR.A	2	0.403682	-0.100196	268
AIP__O00170__159	O00170	AIP__159	AH receptor-interacting protein	K.VES#PGTYQQDPWAM*TDEEK.A	1	0.598158	0.439979	159
AJUBA__Q96IF1__119	Q96IF1	AJUBA__119	LIM domain-containing protein ajuba	R.LEPTAPALS#PR.S	2	0.517956	-0.0472987	119
AJUBA__Q96IF1__133;137	Q96IF1	AJUBA__133;137	LIM domain-containing protein ajuba	R.SSFASSSASDAS#KPSS#PR.G	1	1.00529	0.157613	133;137
AJUBA__Q96IF1__137	Q96IF1	AJUBA__137	LIM domain-containing protein ajuba	R.SSFASSSASDAS#KPSS#PR.G	1	0.79499	-0.213624	137
AJUBA__Q96IF1__237	Q96IF1	AJUBA__237	LIM domain-containing protein ajuba	R.HSYPPALGS#PGALAGAGVGAAGPLER.R	1	0.0182105	-0.0059074	237
AJUBA__Q96IF1__263	Q96IF1	AJUBA__263	LIM domain-containing protein ajuba	R.GAQPGRHS#VTGYGDCAVGAR.Y	2	0.707446	-0.121991	263
AKAP10__O43572__187	O43572	AKAP10__187	A-kinase anchor protein 10, mitochondrial	K.QSSLAEPVS#PSK.K	1	1.99335	0.417405	187
AKAP10__O43572__281	O43572	AKAP10__281	A-kinase anchor protein 10, mitochondrial	R.NSPAS#PLK.E	1	1.06318	0.294355	281
AKAP11__Q9UKA4__1100	Q9UKA4	AKAP11__1100	A-kinase anchor protein 11	R.NVIPDT#PPSTPLVPSR.A	2	1.41726	0.261105	1100
AKAP11__Q9UKA4__1240;1242	Q9UKA4	AKAP11__1240;1242	A-kinase anchor protein 11	R.S#VS#PTFLNPSDENLK.T	1	2.20974	1.12802	1240;1242
AKAP11__Q9UKA4__1242	Q9UKA4	AKAP11__1242	A-kinase anchor protein 11	R.SVS#PTFLNPSDENLK.T	2	0.140094	0.0338301	1242
AKAP11__Q9UKA4__1580	Q9UKA4	AKAP11__1580	A-kinase anchor protein 11	K.LS#PLTGQACR.Y	2	1.55123	0.41968	1580
AKAP11__Q9UKA4__18	Q9UKA4	AKAP11__18	A-kinase anchor protein 11	K.S#FSEDVFQSVK.S	1	3.31352	0.969808	18
AKAP11__Q9UKA4__273	Q9UKA4	AKAP11__273	A-kinase anchor protein 11	K.TSVTTSIS#EPWTQR.S	2	1.1449	0.177341	273
AKAP11__Q9UKA4__422	Q9UKA4	AKAP11__422	A-kinase anchor protein 11	R.KPES#PYGNLCDAPDSPRPVK.A	2	1.43688	0.327665	422
AKAP11__Q9UKA4__448	Q9UKA4	AKAP11__448	A-kinase anchor protein 11	R.EDSGLFS#PIR.S	1	2.77415	0.551485	448
AKAP11__Q9UKA4__456	Q9UKA4	AKAP11__456	A-kinase anchor protein 11	R.SSAFS#PLGGCTPAECFCQTDIGGDR.I	2	0.742452	0.187903	456
AKAP11__Q9UKA4__981	Q9UKA4	AKAP11__981	A-kinase anchor protein 11	K.ESLPVSGEESQLT#PEK.S	2	1.20345	-0.149483	981
AKAP12__Q02952__1116	Q02952	AKAP12__1116	A-kinase anchor protein 12	K.VVGQTT#PESFEK.A	2	3.19517	0.373485	1116
AKAP12__Q02952__1331	Q02952	AKAP12__1331	A-kinase anchor protein 12	K.SPPS#PVER.E	1	2.53693	0.82277	1331
AKAP12__Q02952__1391	Q02952	AKAP12__1391	A-kinase anchor protein 12	K.EVSS#LEGSPPPCLGQEEAVCTK.I	2	0.606878	0.209972	1391
AKAP12__Q02952__1395	Q02952	AKAP12__1395	A-kinase anchor protein 12	K.EVSSLEGS#PPPCLGQEEAVCTK.I	1	2.46752	0.551802	1395
AKAP12__Q02952__1498	Q02952	AKAP12__1498	A-kinase anchor protein 12	K.GLSS#DLEGEK.T	1	1.2657	0.666008	1498
AKAP12__Q02952__1674	Q02952	AKAP12__1674	A-kinase anchor protein 12	K.S#VPEDDGHALLAER.I	1	1.89638	0.591157	1674
AKAP12__Q02952__248	Q02952	AKAP12__248	A-kinase anchor protein 12	K.REQS#HAEISPPAESGQAVEECK.E	2	2.40332	0.70644	248
AKAP12__Q02952__28	Q02952	AKAP12__28	A-kinase anchor protein 12	R.SPEQPPEGSSTPAEPEPS#GGGPSAEAAPDTTADPAIAASDPATK.L	1	0.88847	0.597674	28
AKAP12__Q02952__283	Q02952	AKAP12__283	A-kinase anchor protein 12	K.SAES#PTSPVTSETGSTFK.K	1	0.920552	0.568583	283
AKAP12__Q02952__283;286	Q02952	AKAP12__283;286	A-kinase anchor protein 12	K.SAES#PT#SPVTSETGSTFK.K	2	2.49282	0.799177	283;286
AKAP12__Q02952__286	Q02952	AKAP12__286	A-kinase anchor protein 12	K.SAESPTS#PVTSETGSTFKK.F	4	2.39673	1.19494	286
AKAP12__Q02952__371	Q02952	AKAP12__371	A-kinase anchor protein 12	R.LS#AEYEK.V	2	2.40049	0.967218	371
AKAP12__Q02952__381	Q02952	AKAP12__381	A-kinase anchor protein 12	K.VELPS#EEQVSGSQGPSEEK.P	2	1.57043	0.593876	381
AKAP12__Q02952__381;388	Q02952	AKAP12__381;388	A-kinase anchor protein 12	K.VELPS#EEQVSGS#QGPSEEK.P	1	0.704687	0.303025	381;388
AKAP12__Q02952__388	Q02952	AKAP12__388	A-kinase anchor protein 12	K.VELPSEEQVSGS#QGPSEEK.P	1	0.49225	0.21191	388
AKAP12__Q02952__441	Q02952	AKAP12__441	A-kinase anchor protein 12	K.TEVEETAGS#VPAEELVEM*DAEPQEAEPAK.E	1	3.2399	0.413782	441
AKAP12__Q02952__483	Q02952	AKAP12__483	A-kinase anchor protein 12	K.ETCVSGEDPTQGADLS#PDEK.V	2	2.00952	0.944765	483
AKAP12__Q02952__504	Q02952	AKAP12__504	A-kinase anchor protein 12	K.VLSKPPEGVVSEVEM*LS#SQER.M	1	0.592078	0.386188	504
AKAP12__Q02952__514	Q02952	AKAP12__514	A-kinase anchor protein 12	K.VQGS#PLK.K	3	2.60302	0.201306	514
AKAP12__Q02952__544	Q02952	AKAP12__544	A-kinase anchor protein 12	K.RGGGDEES#GEHTQVPADSPDSQEEQK.G	1	2.03005	0.863524	544
AKAP12__Q02952__566	Q02952	AKAP12__566	A-kinase anchor protein 12	K.GESS#ASSPEEPEEITCLEK.G	1	1.60241	0.481569	566
AKAP12__Q02952__598	Q02952	AKAP12__598	A-kinase anchor protein 12	K.GLAEVQQDGEAEEGATS#DGEK.K	2	0.86619	0.243417	598
AKAP12__Q02952__608;612	Q02952	AKAP12__608;612	A-kinase anchor protein 12	R.EGVT#PWAS#FK.K	1	1.03067	0.473115	608;612
AKAP12__Q02952__612	Q02952	AKAP12__612	A-kinase anchor protein 12	R.EGVT#PWAS#FK.K	3	0.616784	0.812044	612
AKAP12__Q02952__627	Q02952	AKAP12__627	A-kinase anchor protein 12	R.RPS#ESDK.E	1	1.86502	0.756314	627
AKAP12__Q02952__644	Q02952	AKAP12__644	A-kinase anchor protein 12	K.SATLS#S#TESTASEM*QEEM*K.G	2	2.14874	0.488417	644
AKAP12__Q02952__644;645	Q02952	AKAP12__644;645	A-kinase anchor protein 12	K.SATLS#S#TESTASEM*QEEM*K.G	2	2.13556	0.939152	644;645
AKAP12__Q02952__645	Q02952	AKAP12__645	A-kinase anchor protein 12	K.SATLSS#TESTASEM*QEEM*K.G	1	1.47174	0.618841	645
AKAP12__Q02952__645;651	Q02952	AKAP12__645;651	A-kinase anchor protein 12	K.SATLSS#T#ESTASEMQEEM*K.G	1	1.12129	0.541701	645;651
AKAP12__Q02952__651	Q02952	AKAP12__651	A-kinase anchor protein 12	K.SATLSSTESTAS#EM*QEEM*K.G	1	0.913722	0.659907	651
AKAP12__Q02952__696	Q02952	AKAP12__696	A-kinase anchor protein 12	R.RGS#S#S#DEEGGPK.A	1	2.60743	1.70787	696
AKAP12__Q02952__696;697;698	Q02952	AKAP12__696;697;698	A-kinase anchor protein 12	R.RGS#S#S#DEEGGPK.A	2	1.85679	0.766107	696;697;698
AKAP12__Q02952__806	Q02952	AKAP12__806	A-kinase anchor protein 12	K.EESWVS#IK.K	1	0.401025	0.425153	806
AKAP13__Q12802__1411	Q12802	AKAP13__1411	A-kinase anchor protein 13	K.QS#PECENFLDVGLGR.E	1	0.272091	-0.0971843	1411
AKAP13__Q12802__1565	Q12802	AKAP13__1565	A-kinase anchor protein 13	R.RHS#WGPGK.N	3	0.257313	-0.160132	1565
AKAP13__Q12802__1647	Q12802	AKAP13__1647	A-kinase anchor protein 13	R.VDSLVSLS#EEDLESDQR.E	1	1.58085	0.321758	1647
AKAP13__Q12802__1898	Q12802	AKAP13__1898	A-kinase anchor protein 13	R.SQQS#VSLSK.S	1	0.310507	0.103629	1898
AKAP13__Q12802__1929;1932	Q12802	AKAP13__1929;1932	A-kinase anchor protein 13	K.FLSHS#TDS#LNK.I	1	0.52883	-0.144242	1929;1932
AKAP13__Q12802__2398	Q12802	AKAP13__2398	A-kinase anchor protein 13	R.DM*AECSTPLPEDCS#PTHSPR.V	1	1.00734	0.528908	2398
AKAP13__Q12802__2411	Q12802	AKAP13__2411	A-kinase anchor protein 13	R.SNT#EEALK.G	1	2.47235	0.779487	2411
AKAP13__Q12802__2467	Q12802	AKAP13__2467	A-kinase anchor protein 13	R.AET#FGGFDSHQM*NASK.G	2	1.05651	0.341114	2467
AKAP13__Q12802__2728	Q12802	AKAP13__2728	A-kinase anchor protein 13	K.SGSLDSELSVS#PK.R	2	0.993659	-0.132954	2728
AKAP13__Q12802__336	Q12802	AKAP13__336	A-kinase anchor protein 13	R.LSSSEET#ESTQCCPGSPVAQTESPCDLSSIVEEENTDR.S	1	0.332294	0.240319	336
AKAP13__Q12802__650	Q12802	AKAP13__650	A-kinase anchor protein 13	K.SS#PICSTTGDDK.L	2	1.1841	0.192124	650
AKAP13__Q12802__944	Q12802	AKAP13__944	A-kinase anchor protein 13	K.ENALSS#GTLQEEQRTPPPGQDTQQFHEK.S	1	0.376673	0.186785	944
AKAP13__Q12802__953	Q12802	AKAP13__953	A-kinase anchor protein 13	K.ENALSSGTLQEEQRT#PPPGQDTQQFHEK.S	2	0.504064	0.200938	953
AKAP17A__Q02040__499	Q02040	AKAP17A__499	A-kinase anchor protein 17A	K.ES#PAHPEADGAPK.S	1	0.0639178	-0.0254063	499
AKAP17A__Q02040__537	Q02040	AKAP17A__537	A-kinase anchor protein 17A	R.VVPEDGS#PEK.R	1	0.0143377	-0.00452966	537
AKAP17A__Q02040__584	Q02040	AKAP17A__584	A-kinase anchor protein 17A	K.CNREPS#K.G	1	0.200897	0.103726	584
AKAP1__Q92667__107	Q92667	AKAP1__107	A-kinase anchor protein 1, mitochondrial	R.SES#SGILPNTTDMR.L	2	0.38404	-0.121572	107
AKAP1__Q92667__151	Q92667	AKAP1__151	A-kinase anchor protein 1, mitochondrial	K.SIPLECPLSS#PK.G	2	0.364539	0.142797	151
AKAP1__Q92667__445	Q92667	AKAP1__445	A-kinase anchor protein 1, mitochondrial	K.SLLSS#PTK.D	2	1.4412	-0.348615	445
AKAP1__Q92667__533	Q92667	AKAP1__533	A-kinase anchor protein 1, mitochondrial	K.AIT#PPLPESTVPFSNGVLK.G	1	0.149266	-0.11088	533
AKAP2__Q9Y2D5__118	Q9Y2D5	AKAP2__118	A-kinase anchor protein 2	R.QAPPHIELS#NSSPDPMAEAER.T	1	0.144412	0.152181	118
AKAP2__Q9Y2D5__152	Q9Y2D5	AKAP2__152	A-kinase anchor protein 2	R.DALGDSLQVPVS#PSS#TTSSR.C	2	4.12762	0.529979	152
AKAP2__Q9Y2D5__152;155	Q9Y2D5	AKAP2__152;155	A-kinase anchor protein 2	R.DALGDSLQVPVS#PSS#TTSSR.C	1	1.5443	0.546556	152;155
AKAP2__Q9Y2D5__375	Q9Y2D5	AKAP2__375	A-kinase anchor protein 2	K.PLTNPRPPS#VGGPPEDSGASAAK.G	2	0.0245525	0.0338544	375
AKAP2__Q9Y2D5__393	Q9Y2D5	AKAP2__393	A-kinase anchor protein 2	K.S#PGALETPSAAGSQGNTASQGK.E	1	0.202744	0.0765838	393
AKAP2__Q9Y2D5__631	Q9Y2D5	AKAP2__631	A-kinase anchor protein 2	K.PQSM*FEPPQVSS#PVQEK.R	4	0.500906	-0.265807	631
AKAP2__Q9Y2D5__720	Q9Y2D5	AKAP2__720	A-kinase anchor protein 2	R.TLS#M*IEEEIR.A	1	2.21186	0.733035	720
AKAP2__Q9Y2D5__748	Q9Y2D5	AKAP2__748	A-kinase anchor protein 2	R.QVLQSTQS#PR.T	2	1.30314	0.374028	748
AKAP2__Q9Y2D5__778	Q9Y2D5	AKAP2__778	A-kinase anchor protein 2	K.VKPPPS#PTTEGPSLQPDLAPEEAAGTQR.P	3	0.869305	0.227147	778
AKAP8L__Q9ULX6__283	Q9ULX6	AKAP8L__283	A-kinase anchor protein 8-like	K.QGGS#PDEPDSK.A	2	0.651236	-0.244451	283
AKAP8L__Q9ULX6__550	Q9ULX6	AKAP8L__550	A-kinase anchor protein 8-like	K.GENPFT#DSPEEEK.E	1	0.246292	-0.108121	550
AKAP8__O43823__323;328	O43823	AKAP8__323;328	A-kinase anchor protein 8	R.VDS#EGDFS#ENDDAAGDFR.S	2	0.200509	-0.107318	323;328
AKAP8__O43823__323;328;339	O43823	AKAP8__323;328;339	A-kinase anchor protein 8	R.VDS#EGDFS#ENDDAAGDFRS#GDEEFKGEDELCDSGR.Q	3	0.400107	0.197132	323;328;339
AKAP8__O43823__339	O43823	AKAP8__339	A-kinase anchor protein 8	R.S#GDEEFKGEDELCDSGR.Q	1	0.409664	0.17987	339
AKAP9__Q99996__3576	Q99996	AKAP9__3576	A-kinase anchor protein 9	K.LTGQQGEEPSLVS#PSTSCGSLTER.L	1	2.27729	0.387315	3576
AKAP9__Q99996__3842	Q99996	AKAP9__3842	A-kinase anchor protein 9	R.SDLDYIRS#PLPFQNR.Y	1	0.275972	0.106063	3842
AKR1B1__P15121__23	P15121	AKR1B1__23	Aldo-keto reductase family 1 member B1	K.S#PPGQVTEAVK.V	2	1.58405	0.38608	23
AKR7A2__O43488__255	O43488	AKR7A2__255	Aflatoxin B1 aldehyde reductase member 2	R.FFGNS#WAETYR.N	1	4.17931	0.351561	255
AKT1S1__Q96B36__183	Q96B36	AKT1S1__183	Proline-rich AKT1 substrate 1	K.S#LPVSVPVWGFK.E	2	1.20928	-0.794226	183
AKT1S1__Q96B36__202;203	Q96B36	AKT1S1__202;203	Proline-rich AKT1 substrate 1	K.RTEARS#S#DEENGPPSSPDLDR.I	1	0.0138097	-0.00788856	202;203
AKT1S1__Q96B36__202;203;212	Q96B36	AKT1S1__202;203;212	Proline-rich AKT1 substrate 1	R.TEARS#S#DEENGPPSS#PDLDR.I	2	0.330227	-0.111992	202;203;212
AKT1S1__Q96B36__202;212	Q96B36	AKT1S1__202;212	Proline-rich AKT1 substrate 1	K.RTEARS#SDEENGPPS#SPDLDR.I	1	0.174871	-0.0754665	202;212
AKT1S1__Q96B36__203	Q96B36	AKT1S1__203	Proline-rich AKT1 substrate 1	R.TEARS#S#DEENGPPSS#PDLDR.I	1	0.29841	0.146424	203
AKT1S1__Q96B36__203;212	Q96B36	AKT1S1__203;212	Proline-rich AKT1 substrate 1	R.SS#DEENGPPSS#PDLDR.I	2	1.43956	0.532439	203;212
AKT1S1__Q96B36__212	Q96B36	AKT1S1__212	Proline-rich AKT1 substrate 1	R.SSDEENGPPSS#PDLDR.I	2	0.829737	0.240385	212
AKT1S1__Q96B36__246	Q96B36	AKT1S1__246	Proline-rich AKT1 substrate 1	R.LNT#SDFQK.L	1	0.443985	-0.163745	246
AKT1S1__Q96B36__88	Q96B36	AKT1S1__88	Proline-rich AKT1 substrate 1	R.AATAARPPAPPPAPQPPS#PTPS#PPRPTLAR.E	1	0.0370871	-0.0110165	88
AKT1S1__Q96B36__88;92	Q96B36	AKT1S1__88;92	Proline-rich AKT1 substrate 1	R.AATAARPPAPPPAPQPPS#PTPS#PPRPTLAR.E	1	0.0296883	-0.011018	88;92
AKT1__P31749__124;129	P31749	AKT1__124;129	RAC-alpha serine/threonine-protein kinase	R.SGS#PSDNS#GAEEM*EVSLAK.P	1	2.44617	0.56973	124;129
AKT1__P31749__126;129	P31749	AKT1__126;129	RAC-alpha serine/threonine-protein kinase	R.SGSPS#DNS#GAEEM*EVSLAK.P	1	0.583769	0.199068	126;129
AKT1__P31749__129	P31749	AKT1__129	RAC-alpha serine/threonine-protein kinase	R.SGS#PSDNS#GAEEM*EVSLAK.P	1	1.61696	0.548726	129
AKT2__P31751__126	P31751	AKT2__126	RAC-beta serine/threonine-protein kinase	K.CGS#PSDSSTTEEM*EVAVSK.A	1	1.08298	0.246941	126
ALDOA__P04075__36	P04075	ALDOA__36	Fructose-bisphosphate aldolase A	K.GILAADES#TGSIAK.R	1	0.569618	0.221641	36
ALDOA__P04075__39	P04075	ALDOA__39	Fructose-bisphosphate aldolase A	K.GILAADESTGS#IAK.R	1	0.305294	0.0684986	39
ALDOA__P04075__46	P04075	ALDOA__46	Fructose-bisphosphate aldolase A	R.LQS#IGTENTEENR.R	2	0.859071	0.291538	46
ALG3__Q92685__11	Q92685	ALG3__11	Dol-P-Man:Man(5)GlcNAc(2)-PP-Dol alpha-1,3-mannosyltransferase	R.S#GSAAQAEGLCK.Q	2	1.58073	0.376788	11
ALG3__Q92685__13	Q92685	ALG3__13	Dol-P-Man:Man(5)GlcNAc(2)-PP-Dol alpha-1,3-mannosyltransferase	R.SGS#AAQAEGLCK.Q	1	1.77125	0.752916	13
ALKBH5__Q6P6C2__361	Q6P6C2	ALKBH5__361	RNA demethylase ALKBH5	R.RGS#FSSENYWR.K	4	2.08651	0.285866	361
ALKBH5__Q6P6C2__384	Q6P6C2	ALKBH5__384	RNA demethylase ALKBH5	K.SYESSEDCSEAAGS#PARK.V	3	0.46359	0.141454	384
ALKBH5__Q6P6C2__64	Q6P6C2	ALKBH5__64	RNA demethylase ALKBH5	K.YQEDS#DPERS#DYEEQQLQK.E	2	1.57683	0.198291	64
ALKBH5__Q6P6C2__64;69	Q6P6C2	ALKBH5__64;69	RNA demethylase ALKBH5	K.YQEDS#DPERS#DYEEQQLQK.E	3	0.590615	0.119976	64;69
ALPK3__Q96L96__1406	Q96L96	ALPK3__1406	Alpha-protein kinase 3	K.SLVPGS#PGTPGR.E	2	0.266835	-0.0425373	1406
ALPK3__Q96L96__1855	Q96L96	ALPK3__1855	Alpha-protein kinase 3	K.GSQLS#PQPQK.K	1	0.622249	0.235902	1855
ALPK3__Q96L96__597	Q96L96	ALPK3__597	Alpha-protein kinase 3	K.PASAVGT#PDK.A	1	0.116255	-0.0689328	597
ALS2__Q96Q42__466	Q96Q42	ALS2__466	Alsin	K.SSS#LVDIREEETEGGSR.R	1	1.55823	0.320357	466
AMFR__Q9UKV5__509	Q9UKV5	AMFR__509	E3 ubiquitin-protein ligase AMFR	R.SDS#IRPALNSPVERPSSDQEEGETSAQTER.V	2	1.57759	0.60141	509
AMFR__Q9UKV5__542	Q9UKV5	AMFR__542	E3 ubiquitin-protein ligase AMFR	R.VPLDLS#PR.L	1	1.67401	0.364105	542
AMMECR1L__Q6DCA0__74	Q6DCA0	AMMECR1L__74	AMMECR1-like protein	R.ENVSDLTLGPGNS#PITR.M	1	0.352305	0.127548	74
AMPD2__Q01433__100	Q01433	AMPD2__100	AMP deaminase 2	R.S#LPGPAPCLK.H	2	1.2973	0.495486	100
AMPD2__Q01433__168	Q01433	AMPD2__168	AMP deaminase 2	R.QIS#QDVK.L	2	0.333722	0.11281	168
AMPD2__Q01433__190	Q01433	AMPD2__190	AMP deaminase 2	K.TDS#DSDLQLYK.E	2	1.62231	0.602293	190
AMPD3__Q01432__85	Q01432	AMPD3__85	AMP deaminase 3	R.SQS#LSLQM*PPQQDWK.G	1	0.00752199	0.00701555	85
ANAPC1__Q9H1A4__1347	Q9H1A4	ANAPC1__1347	Anaphase-promoting complex subunit 1	K.S#PSYQIK.E	1	0.398051	0.233496	1347
ANAPC1__Q9H1A4__377	Q9H1A4	ANAPC1__377	Anaphase-promoting complex subunit 1	R.FNISSHNQS#PK.R	1	1.64981	-0.368549	377
ANAPC2__Q9UJX6__218	Q9UJX6	ANAPC2__218	Anaphase-promoting complex subunit 2	R.LLQS#PLCAGCSSDK.Q	2	0.129807	0.0324604	218
ANAPC2__Q9UJX6__314	Q9UJX6	ANAPC2__314	Anaphase-promoting complex subunit 2	K.VFLQDGPARPAS#PEAGNTLR.R	2	0.117733	-0.0577188	314
ANAPC2__Q9UJX6__534	Q9UJX6	ANAPC2__534	Anaphase-promoting complex subunit 2	R.LLHQFSFS#PER.E	2	0.0355992	-0.00844905	534
ANAPC5__Q9UJX4__232	Q9UJX4	ANAPC5__232	Anaphase-promoting complex subunit 5	K.ALT#PASLQK.E	1	0.586789	-0.202183	232
ANK1__P16157__834	P16157	ANK1__834	Ankyrin-1	R.RDS#RDVDEEK.E	1	0.235513	0.081837	834
ANK1__P16157__856	P16157	ANK1__856	Ankyrin-1	K.LDQVVES#PAIPR.I	1	1.12939	-0.240627	856
ANK3__Q12955__1459	Q12955	ANK3__1459	Ankyrin-3	R.RQS#FASLALR.K	1	0.450898	0.208963	1459
ANKHD1__Q8IWZ3_6__1670	Q8IWZ3-6	ANKHD1__1670	Isoform of Q8IWZ3, Isoform 6 of Ankyrin repeat and KH domain-containing protein 1	K.TVSLPLSS#PNIK.L	1	1.02383	-0.278487	1670
ANKHD1__Q8IWZ3_6__1679	Q8IWZ3-6	ANKHD1__1679	Isoform of Q8IWZ3, Isoform 6 of Ankyrin repeat and KH domain-containing protein 1	K.LNLTS#PK.R	2	0.35696	-0.11023	1679
ANKHD1__Q8IWZ3_6__2539	Q8IWZ3-6	ANKHD1__2539	Isoform of Q8IWZ3, Isoform 6 of Ankyrin repeat and KH domain-containing protein 1	K.GEIPS#PQLTRPK.K	2	0.131919	0.0507199	2539
ANKIB1__Q9P2G1__737	Q9P2G1	ANKIB1__737	Ankyrin repeat and IBR domain-containing protein 1	R.GVAPADS#PEAPRR.S	3	1.21992	0.226241	737
ANKLE2__Q86XL3__259	Q86XL3	ANKLE2__259	Ankyrin repeat and LEM domain-containing protein 2	R.GICDYFPS#PSK.T	1	2.47855	-0.497922	259
ANKLE2__Q86XL3__268	Q86XL3	ANKLE2__268	Ankyrin repeat and LEM domain-containing protein 2	K.TSLPLS#PVK.T	1	0.434286	0.094502	268
ANKLE2__Q86XL3__528	Q86XL3	ANKLE2__528	Ankyrin repeat and LEM domain-containing protein 2	R.AFAGPLS#PAK.A	1	1.26412	-0.294445	528
ANKLE2__Q86XL3__662	Q86XL3	ANKLE2__662	Ankyrin repeat and LEM domain-containing protein 2	R.NNS#PPTVGAFGHTR.C	2	1.01902	-0.343116	662
ANKRD11__Q6UB99__1509	Q6UB99	ANKRD11__1509	Ankyrin repeat domain-containing protein 11	R.DKDS#PPR.V	1	0.16835	-0.0515372	1509
ANKRD11__Q6UB99__1792	Q6UB99	ANKRD11__1792	Ankyrin repeat domain-containing protein 11	R.SVS#VDIR.R	2	1.46688	0.22758	1792
ANKRD11__Q6UB99__1983	Q6UB99	ANKRD11__1983	Ankyrin repeat domain-containing protein 11	K.S#PQRFPES#PK.R	1	1.5817	-0.161661	1983
ANKRD11__Q6UB99__1983;1990	Q6UB99	ANKRD11__1983;1990	Ankyrin repeat domain-containing protein 11	K.S#PQRFPES#PK.R	1	0.424073	0.0827349	1983;1990
ANKRD11__Q6UB99__505	Q6UB99	ANKRD11__505	Ankyrin repeat domain-containing protein 11	K.GS#PLVLK.D	2	1.33462	-0.0852337	505
ANKRD11__Q6UB99__609	Q6UB99	ANKRD11__609	Ankyrin repeat domain-containing protein 11	K.KS#PFLSSAEGAVPK.L	1	0.063526	-0.034729	609
ANKRD11__Q6UB99__834	Q6UB99	ANKRD11__834	Ankyrin repeat domain-containing protein 11	K.FSLS#DDQR.D	2	1.3782	-0.211943	834
ANKRD12__Q6UB98__1143	Q6UB98	ANKRD12__1143	Ankyrin repeat domain-containing protein 12	K.S#SEVTDAYTK.E	1	1.67537	0.31342	1143
ANKRD12__Q6UB98__568	Q6UB98	ANKRD12__568	Ankyrin repeat domain-containing protein 12	K.TCLS#PGSSEM*SLQPDLVR.Y	1	0.0618875	-0.0376443	568
ANKRD12__Q6UB98__67	Q6UB98	ANKRD12__67	Ankyrin repeat domain-containing protein 12	K.LPFTIS#PSR.N	2	0.121257	0.0440888	67
ANKRD17__O75179__1696	O75179	ANKRD17__1696	Ankyrin repeat domain-containing protein 17	K.SGPS#PLSSPNGK.L	2	1.07912	-0.263151	1696
ANKRD17__O75179__1700	O75179	ANKRD17__1700	Ankyrin repeat domain-containing protein 17	K.SGPSPLSS#PNGK.L	2	0.67464	0.0763922	1700
ANKRD17__O75179__1709	O75179	ANKRD17__1709	Ankyrin repeat domain-containing protein 17	K.LTVAS#PK.R	2	0.859406	-0.160802	1709
ANKRD17__O75179__2045;2047	O75179	ANKRD17__2045;2047	Ankyrin repeat domain-containing protein 17	K.EHYPVSSPS#SPS#PPAQPGGVSR.N	1	0.0393134	-0.0385316	2045;2047
ANKRD17__O75179__2059;2067	O75179	ANKRD17__2059;2067	Ankyrin repeat domain-containing protein 17	R.NS#PLDCGSAS#PNK.V	2	0.161989	0.0880042	2059;2067
ANKRD17__O75179__2067	O75179	ANKRD17__2067	Ankyrin repeat domain-containing protein 17	R.NS#PLDCGSAS#PNK.V	2	0.406357	-0.174157	2067
ANKRD17__O75179__2401	O75179	ANKRD17__2401	Ankyrin repeat domain-containing protein 17	R.APS#PAPSSVPLGSEK.P	3	1.04956	0.146954	2401
ANKRD26__Q9UPS8__15	Q9UPS8	ANKRD26__15	Ankyrin repeat domain-containing protein 26	K.KGESPLGS#FAR.R	1	2.04987	0.428376	15
ANKRD26__Q9UPS8__631	Q9UPS8	ANKRD26__631	Ankyrin repeat domain-containing protein 26	K.ESVNS#PVFGK.A	2	0.252121	0.0435952	631
ANKRD34A__Q69YU3__392	Q69YU3	ANKRD34A__392	Ankyrin repeat domain-containing protein 34A	R.QSQESLPGAVS#PLSGR.R	1	0.783542	0.260285	392
ANKRD54__Q6NXT1__63	Q6NXT1	ANKRD54__63	Ankyrin repeat domain-containing protein 54	R.ASGGAQS#PLR.Y	2	1.2173	0.230399	63
ANKS1A__Q92625__318	Q92625	ANKS1A__318	Ankyrin repeat and SAM domain-containing protein 1A	K.EVDKT#PPPQPPLISSM*DSISQK.S	1	0.401526	0.079321	318
ANKS1A__Q92625__634	Q92625	ANKS1A__634	Ankyrin repeat and SAM domain-containing protein 1A	K.SDSDLLTCS#PTEDATM*GSR.S	2	0.919321	0.46899	634
ANKS1A__Q92625__647	Q92625	ANKS1A__647	Ankyrin repeat and SAM domain-containing protein 1A	R.SES#LSNCSIGK.K	1	2.56363	-0.453682	647
ANKS6__Q68DC2__751	Q68DC2	ANKS6__751	Ankyrin repeat and SAM domain-containing protein 6	K.GHTAESS#VSSSSSHRQSK.S	1	0.411375	0.117312	751
ANKZF1__Q9H8Y5__56	Q9H8Y5	ANKZF1__56	Ankyrin repeat and zinc finger domain-containing protein 1	R.TSCSGSGERES#PERK.L	1	0.0631348	-0.0275151	56
ANKZF1__Q9H8Y5__607	Q9H8Y5	ANKZF1__607	Ankyrin repeat and zinc finger domain-containing protein 1	K.AQVPGPLT#PEMEAR.Q	1	0.329036	-0.135817	607
ANLN__Q9NQW6__182	Q9NQW6	ANLN__182	Anillin	K.AAS#PPRPLLSNASATPVGR.R	2	0.74753	0.100052	182
ANLN__Q9NQW6__225	Q9NQW6	ANLN__225	Anillin	K.QNS#VQEQPGTACLSK.F	1	0.0468688	0.0253066	225
ANLN__Q9NQW6__339	Q9NQW6	ANLN__339	Anillin	K.STLS#QTVPSK.G	1	1.52264	0.677363	339
ANLN__Q9NQW6__364	Q9NQW6	ANLN__364	Anillin	K.STT#PGGTGIK.P	1	0.778772	-0.226951	364
ANLN__Q9NQW6__401	Q9NQW6	ANLN__401	Anillin	R.TPIIT#PNTK.A	1	0.377586	-0.219066	401
ANLN__Q9NQW6__449	Q9NQW6	ANLN__449	Anillin	K.GNIWS#AEK.G	2	1.4245	-0.688565	449
ANLN__Q9NQW6__485	Q9NQW6	ANLN__485	Anillin	K.TQS#LPVTEK.V	3	1.61292	0.553518	485
ANLN__Q9NQW6__54	Q9NQW6	ANLN__54	Anillin	R.QPLSEASNQQPLS#GGEEK.S	2	1.20468	0.286199	54
ANLN__Q9NQW6__562	Q9NQW6	ANLN__562	Anillin	R.EIEM*SVDDDDINSS#K.V	1	1.43467	0.410629	562
ANLN__Q9NQW6__661	Q9NQW6	ANLN__661	Anillin	R.AESGDS#LGSEDRDLLYSIDAYR.S	1	0.610244	-0.131905	661
ANLN__Q9NQW6__72	Q9NQW6	ANLN__72	Anillin	K.RCS#DNTEVEVSNLENK.Q	2	0.590695	-0.149475	72
ANLN__Q9NQW6__792	Q9NQW6	ANLN__792	Anillin	K.AS#PQSEFM*PSK.G	3	2.48676	1.46904	792
ANO6__Q4KMQ2__909	Q4KMQ2	ANO6__909	Anoctamin-6	R.MIEAVDNNLRPKS#E.-	1	0.282651	0.128124	909
ANP32A__P39687__15	P39687	ANP32A__15	Acidic leucine-rich nuclear phosphoprotein 32 family member A	R.NRT#PSDVK.E	1	1.24372	0.267147	15
ANP32B__Q92688__244	Q92688	ANP32B__244	Acidic leucine-rich nuclear phosphoprotein 32 family member B	K.RET#DDEGEDD.-	1	1.27995	0.325189	244
ANTXR1__Q9H6X2__381	Q9H6X2	ANTXR1__381	Anthrax toxin receptor 1	K.WPTVDAS#YYGGR.G	1	0.259897	-0.11537	381
ANTXR1__Q9H6X2__563	Q9H6X2	ANTXR1__563	Anthrax toxin receptor 1	R.APPPSRPPPRPS#V.-	1	2.05185	0.311137	563
ANXA1__P04083__34	P04083	ANXA1__34	Annexin A1	K.GGPGS#AVSPYPTFNPSSDVAALHK.A	1	0.2426	-0.0441226	34
ANXA1__P04083__37	P04083	ANXA1__37	Annexin A1	K.GGPGSAVS#PYPTFNPSSDVAALHK.A	3	1.38456	0.330754	37
AP1AR__Q63HQ0__228	Q63HQ0	AP1AR__228	AP-1 complex-associated regulatory protein	R.SKT#EEDILR.A	1	1.66049	0.387174	228
AP1M1__Q9BXS5__223	Q9BXS5	AP1M1__223	AP-1 complex subunit mu-1	K.VLFDNT#GR.G	2	0.572859	0.159003	223
AP2A1__O95782__655	O95782	AP2A1__655	AP-2 complex subunit alpha-1	R.RDPSSNDINGGM*EPTPSTVSTPS#PSADLLGLR.A	3	1.1916	0.223265	655
AP3B1__O00203__276	O00203	AP3B1__276	AP-3 complex subunit beta-1	K.NFYES#DDDQK.E	3	1.59078	0.231964	276
AP3B1__O00203__609	O00203	AP3B1__609	AP-3 complex subunit beta-1	K.PAPLLES#PFK.D	2	1.2532	-0.552248	609
AP3B1__O00203__661	O00203	AP3B1__661	AP-3 complex subunit beta-1	K.EWT#PAGK.A	1	0.163777	-0.056404	661
AP3B1__O00203__750	O00203	AP3B1__750	AP-3 complex subunit beta-1	K.GKS#DS#EDGEK.E	1	0.826982	0.31034	750
AP3B1__O00203__750;752	O00203	AP3B1__750;752	AP-3 complex subunit beta-1	K.GKS#DS#EDGEK.E	2	1.39414	0.216482	750;752
AP3B1__O00203__752	O00203	AP3B1__752	AP-3 complex subunit beta-1	K.GKS#DS#EDGEK.E	1	0.29003	0.0739308	752
AP3D1__O14617__658	O14617	AP3D1__658	AP-3 complex subunit delta-1	K.HRPS#EADEEELAR.R	1	1.38965	0.718705	658
APBA3__O96018__11	O96018	APBA3__11	Amyloid-beta A4 precursor protein-binding family A member 3	R.SPS#GPPAM*DLEGPR.D	2	1.91096	0.423353	11
APBB1IP__Q7Z5R6__526	Q7Z5R6	APBB1IP__526	Amyloid beta A4 precursor protein-binding family B member 1-interacting protein	R.RSS#DTSGSPATPLK.A	2	4.32263	0.573131	526
APBB2__Q92870__334	Q92870	APBB2__334	Amyloid beta precursor protein binding family B member 2	K.GS#LSSVTPSPTPENEK.Q	1	0.0445209	-0.0293991	334
APBB2__Q92870__34	Q92870	APBB2__34	Amyloid beta precursor protein binding family B member 2	R.NSPAT#PPNTLNLR.S	1	0.212701	0.0963469	34
APC__P25054__1042	P25054	APC__1042	Adenomatous polyposis coli protein	K.YSDEQLNSGRQS#PSQNER.W	1	1.78916	-0.581686	1042
APC__P25054__1438	P25054	APC__1438	Adenomatous polyposis coli protein	K.T#PPPPPQTAQTK.R	2	0.76088	-0.0804738	1438
APC__P25054__2129	P25054	APC__2129	Adenomatous polyposis coli protein	R.QAS#SDSDSILSLK.S	1	0.0464923	-0.0213091	2129
APC__P25054__2283	P25054	APC__2283	Adenomatous polyposis coli protein	K.SELS#PVAR.Q	2	1.47269	-0.294575	2283
APC__P25054__2323	P25054	APC__2323	Adenomatous polyposis coli protein	R.PIQS#PGR.N	1	1.2435	-0.286328	2323
APC__P25054__2449	P25054	APC__2449	Adenomatous polyposis coli protein	K.EAPS#PTLR.R	1	0.413723	0.172044	2449
APC__P25054__2830	P25054	APC__2830	Adenomatous polyposis coli protein	K.TDSTESSGTQS#PK.R	1	0.71475	0.361136	2830
APC__P25054__987	P25054	APC__987	Adenomatous polyposis coli protein	K.PSIESYS#EDDESK.F	1	0.380471	-0.226768	987
APEH__P13798__187	P13798	APEH__187	Acylamino-acid-releasing enzyme	K.ALDVSAS#DDEIAR.L	2	0.0246552	0.00548033	187
API5__Q9BZZ5__464	Q9BZZ5	API5__464	Apoptosis inhibitor 5	R.ASEDTTSGS#PPK.K	5	0.90072	0.140663	464
APLP2__Q06481__213	Q06481	APLP2__213	Amyloid beta precursor like protein 2	K.IIGSVS#K.E	4	0.0296452	-0.0121049	213
APMAP__Q9HDC9__19	Q9HDC9	APMAP__19	Adipocyte plasma membrane-associated protein	R.RPLRPQVVT#DDDGQAPEAK.D	1	0.719285	0.222779	19
APPL1__Q9UKG1__401	Q9UKG1	APPL1__401	DCC-interacting protein 13-alpha	R.VNQSALEAVTPS#PSFQQR.H	1	1.80476	0.420197	401
ARAF__P10398__186	P10398	ARAF__186	Serine/threonine-protein kinase A-Raf	R.QHEAPSNRPLNELLTPQGPS#PR.T	1	1.16184	0.485359	186
ARAF__P10398__214	P10398	ARAF__214	Serine/threonine-protein kinase A-Raf	R.STS#TPNVHM*VSTTAPM*DSNLIQLTGQSFSTDAAGSR.G	1	1.3181	0.452643	214
ARAF__P10398__257	P10398	ARAF__257	Serine/threonine-protein kinase A-Raf	R.GS#PSPASVSSGR.K	2	0.667875	0.166288	257
ARAP1__Q96P48__231	Q96P48	ARAP1__231	Arf-GAP with Rho-GAP domain, ANK repeat and PH domain-containing protein 1	R.LFPEFDDSDY#DEVPEEGPGAPAR.V	1	0.149874	0.0758892	231
ARAP3__Q8WWN8__1444	Q8WWN8	ARAP3__1444	Arf-GAP with Rho-GAP domain, ANK repeat and PH domain-containing protein 3	K.S#LDQPFLSK.S	1	0.206062	-0.0652442	1444
ARCN1__P48444__259	P48444	ARCN1__259	Coatomer subunit delta	K.RTS#EATK.M	1	2.80552	1.09972	259
ARCN1__P48444__493	P48444	ARCN1__493	Coatomer subunit delta	K.VTQVDGNS#PVR.F	1	0.433711	-0.126226	493
ARF1__P84077__147	P84077	ARF1__147	ADP-ribosylation factor 1	K.LGLHS#LR.H	2	1.24274	0.40772	147
ARF4__P18085__147	P18085	ARF4__147	ADP-ribosylation factor 4	K.LGLQS#LR.N	2	2.29023	0.458516	147
ARFGAP1__Q8N6T3__135	Q8N6T3	ARFGAP1__135	ADP-ribosylation factor GTPase-activating protein 1	R.EWSLESSPAQNWT#PPQPR.T	2	0.867413	-0.209878	135
ARFGAP1__Q8N6T3__150	Q8N6T3	ARFGAP1__150	ADP-ribosylation factor GTPase-activating protein 1	R.VS#GQPQSVTASSDK.A	1	1.36996	0.589467	150
ARFGAP1__Q8N6T3__189	Q8N6T3	ARFGAP1__189	ADP-ribosylation factor GTPase-activating protein 1	R.YVGFGNT#PPPQK.K	3	0.0596305	0.0157203	189
ARFGAP1__Q8N6T3__237	Q8N6T3	ARFGAP1__237	ADP-ribosylation factor GTPase-activating protein 1	K.FGSQAS#QK.A	1	0.00674695	-0.0037069	237
ARFGAP1__Q8N6T3__343	Q8N6T3	ARFGAP1__343	ADP-ribosylation factor GTPase-activating protein 1	K.S#PSSDSWTCADTSTER.R	1	0.423823	-0.285152	343
ARFGAP1__Q8N6T3__360	Q8N6T3	ARFGAP1__360	ADP-ribosylation factor GTPase-activating protein 1	R.RS#SDSWEVWGSASTNR.N	3	0.0968656	0.0427779	360
ARFGAP1__Q8N6T3__361	Q8N6T3	ARFGAP1__361	ADP-ribosylation factor GTPase-activating protein 1	R.SS#DSWEVWGSASTNR.N	1	0.0535755	0.0375723	361
ARFGAP2__Q8N6H7__432	Q8N6H7	ARFGAP2__432	ADP-ribosylation factor GTPase-activating protein 2	K.AIS#SDM*FFGR.E	2	0.731323	-0.170737	432
ARFGAP3__H0Y6A0__192	H0Y6A0	ARFGAP3__192	Isoform of Q9NP61, ADP-ribosylation factor GTPase-activating protein 3 (Fragment)	K.YNDDS#DDSYFTSSSR.P	1	0.455456	0.129855	192
ARFGEF1__Q9Y6D6__1079	Q9Y6D6	ARFGEF1__1079	Brefeldin A-inhibited guanine nucleotide-exchange protein 1	R.EGS#LTGTK.D	1	3.348	1.31604	1079
ARFGEF1__Q9Y6D6__1566	Q9Y6D6	ARFGEF1__1566	Brefeldin A-inhibited guanine nucleotide-exchange protein 1	K.PLDTIS#QK.S	2	0.348852	-0.278872	1566
ARFGEF1__Q9Y6D6__1569	Q9Y6D6	ARFGEF1__1569	Brefeldin A-inhibited guanine nucleotide-exchange protein 1	K.S#VDIHDSIQPR.S	1	0.397961	0.132028	1569
ARFGEF1__Q9Y6D6__396;397	Q9Y6D6	ARFGEF1__396;397	Brefeldin A-inhibited guanine nucleotide-exchange protein 1	R.LSVS#S#NDTQESGNSSGPSPGAK.F	1	0.482829	-0.255657	396;397
ARFGEF1__Q9Y6D6__397	Q9Y6D6	ARFGEF1__397	Brefeldin A-inhibited guanine nucleotide-exchange protein 1	R.LSVS#S#NDTQESGNSSGPSPGAK.F	2	0.940347	0.210418	397
ARFGEF2__Q9Y6D5__1511;1513	Q9Y6D5	ARFGEF2__1511;1513	Brefeldin A-inhibited guanine nucleotide-exchange protein 2	K.HLDVDLDRQS#LS#SIDK.N	2	0.383008	0.200677	1511;1513
ARFGEF2__Q9Y6D5__1528	Q9Y6D5	ARFGEF2__1528	Brefeldin A-inhibited guanine nucleotide-exchange protein 2	R.GQSQLS#NPTDDSWK.G	2	0.670156	0.145029	1528
ARFGEF2__Q9Y6D5__218;227	Q9Y6D5	ARFGEF2__218;227	Brefeldin A-inhibited guanine nucleotide-exchange protein 2	K.PQS#PVIQAAAVS#PK.F	4	0.00670385	-0.00567432	218;227
ARFGEF2__Q9Y6D5__227	Q9Y6D5	ARFGEF2__227	Brefeldin A-inhibited guanine nucleotide-exchange protein 2	K.PQS#PVIQAAAVS#PK.F	3	0.478713	-0.405679	227
ARFGEF2__Q9Y6D5__277	Q9Y6D5	ARFGEF2__277	Brefeldin A-inhibited guanine nucleotide-exchange protein 2	R.GSS#LSGTDDGAQEVVK.D	1	1.49486	0.765867	277
ARFIP1__P53367__132	P53367	ARFIP1__132	Arfaptin-1	R.KWS#LNTYK.C	1	2.24642	0.476235	132
ARFIP1__P53367__79	P53367	ARFIP1__79	Arfaptin-1	K.EGVIEAGAFQGSPAPPLPSVM*S#PSR.V	1	1.47238	0.478283	79
ARGLU1__Q9NWB6__77	Q9NWB6	ARGLU1__77	Arginine and glutamate-rich protein 1	R.ASS#PPDRIDIFGR.T	2	0.678986	0.0469184	77
ARHGAP10__A1A4S6__591	A1A4S6	ARHGAP10__591	Rho GTPase-activating protein 10	R.TPPDTTFPEPTCLSAS#PPNAPPR.Q	1	0.772448	0.336422	591
ARHGAP10__A1A4S6__636	A1A4S6	ARHGAP10__636	Rho GTPase-activating protein 10	K.EDTPTS#SLDSLSSPSPVTTAVPGPPGPDK.N	3	1.1627	0.34482	636
ARHGAP11A__Q6P4F7__868	Q6P4F7	ARHGAP11A__868	Rho GTPase-activating protein 11A	K.LASLGDTAS#PLVK.S	2	2.72981	-0.392798	868
ARHGAP12__Q8IWW6__103	Q8IWW6	ARHGAP12__103	Rho GTPase-activating protein 12	R.S#TENVNK.L	1	0.630714	-0.208418	103
ARHGAP12__Q8IWW6__231;240	Q8IWW6	ARHGAP12__231;240	Rho GTPase-activating protein 12	R.ATT#PPNQGRPDS#PVYANLQELK.I	2	1.25722	0.251141	231;240
ARHGAP12__Q8IWW6__240	Q8IWW6	ARHGAP12__240	Rho GTPase-activating protein 12	R.ATT#PPNQGRPDS#PVYANLQELK.I	2	0.101315	0.0392898	240
ARHGAP12__Q8IWW6__240;243	Q8IWW6	ARHGAP12__240;243	Rho GTPase-activating protein 12	R.ATTPPNQGRPDS#PVY#ANLQELK.I	1	0.365492	0.147963	240;243
ARHGAP12__Q8IWW6__451	Q8IWW6	ARHGAP12__451	Rho GTPase-activating protein 12	K.PCFPENESSPSS#PK.H	1	0.118144	-0.173928	451
ARHGAP17__Q68EM7__162	Q68EM7	ARHGAP17__162	Rho GTPase-activating protein 17	K.SS#GTNFQGLPSK.I	1	2.37135	0.479454	162
ARHGAP17__Q68EM7__484	Q68EM7	ARHGAP17__484	Rho GTPase-activating protein 17	K.RPAS#M*AVM*EGDLVK.K	2	0.733977	0.217507	484
ARHGAP17__Q68EM7__570;575	Q68EM7	ARHGAP17__570;575	Rho GTPase-activating protein 17	R.AESSSGGGTVPSSAGILEQGPS#PGDGS#PPKPK.D	1	1.52873	0.44152	570;575
ARHGAP17__Q68EM7__575	Q68EM7	ARHGAP17__575	Rho GTPase-activating protein 17	R.AESSSGGGTVPSSAGILEQGPSPGDGS#PPKPK.D	3	0.704904	-0.157656	575
ARHGAP17__Q68EM7__676	Q68EM7	ARHGAP17__676	Rho GTPase-activating protein 17	R.SPS#PPTQHTGQPPGQPSAPSQLSAPR.R	2	0.820174	-0.0952525	676
ARHGAP19__Q14CB8__422	Q14CB8	ARHGAP19__422	Rho GTPase-activating protein 19	R.S#FSGLIK.R	1	0.500562	0.166588	422
ARHGAP1__Q07960__223	Q07960	ARHGAP1__223	Rho GTPase-activating protein 1	K.S#PATAPK.P	2	0.349307	0.11398	223
ARHGAP1__Q07960__51	Q07960	ARHGAP1__51	Rho GTPase-activating protein 1	K.SSS#PELVTHLK.W	1	1.13533	0.382632	51
ARHGAP21__Q5T5U3__1114	Q5T5U3	ARHGAP21__1114	Rho GTPase-activating protein 21	K.DDT#SPPK.D	1	1.28847	-0.215943	1114
ARHGAP21__Q5T5U3__1568	Q5T5U3	ARHGAP21__1568	Rho GTPase-activating protein 21	K.STS#PETK.H	1	1.30014	-0.184801	1568
ARHGAP21__Q5T5U3__1669	Q5T5U3	ARHGAP21__1669	Rho GTPase-activating protein 21	R.RNS#EGSELSCTEGSLTSSLDSR.R	1	0.711396	0.220702	1669
ARHGAP21__Q5T5U3__1860	Q5T5U3	ARHGAP21__1860	Rho GTPase-activating protein 21	R.LRT#STSDLSR.G	1	0.477688	0.0613353	1860
ARHGAP21__Q5T5U3__253	Q5T5U3	ARHGAP21__253	Rho GTPase-activating protein 21	R.M*EIQVPPS#PTDVAK.S	3	1.45527	0.359116	253
ARHGAP21__Q5T5U3__318	Q5T5U3	ARHGAP21__318	Rho GTPase-activating protein 21	R.TT#SPPLSIPTTHLIHQPAGSR.S	1	0.500968	0.314468	318
ARHGAP21__Q5T5U3__924	Q5T5U3	ARHGAP21__924	Rho GTPase-activating protein 21	R.KDS#SSEVFSDAAK.E	1	2.88232	0.809562	924
ARHGAP23__Q9P227__372	Q9P227	ARHGAP23__372	Rho GTPase-activating protein 23	R.SAEALGPGALVS#PR.F	1	1.08124	-0.194853	372
ARHGAP23__Q9P227__423	Q9P227	ARHGAP23__423	Rho GTPase-activating protein 23	R.SYS#PSFQR.R	1	1.52408	-0.720368	423
ARHGAP23__Q9P227__598	Q9P227	ARHGAP23__598	Rho GTPase-activating protein 23	R.HYS#QDCSSIK.A	1	1.24894	0.306726	598
ARHGAP23__Q9P227__611	Q9P227	ARHGAP23__611	Rho GTPase-activating protein 23	R.RSS#YLLAITTER.S	1	0.739435	0.114896	611
ARHGAP27__Q6ZUM4__466	Q6ZUM4	ARHGAP27__466	Rho GTPase-activating protein 27	K.SSQDGDTPAQAS#PPEEK.V	2	0.839767	0.0702979	466
ARHGAP29__Q52LW3__1029	Q52LW3	ARHGAP29__1029	Rho GTPase-activating protein 29	R.LLLAS#PPNER.N	1	0.645352	0.144969	1029
ARHGAP29__Q52LW3__519	Q52LW3	ARHGAP29__519	Rho GTPase-activating protein 29	K.IEEDRCS#NSADITGPSFIR.S	1	0.730152	0.200675	519
ARHGAP29__Q52LW3__913	Q52LW3	ARHGAP29__913	Rho GTPase-activating protein 29	K.PLLS#PEER.D	2	0.0252137	0.015574	913
ARHGAP29__Q52LW3__949	Q52LW3	ARHGAP29__949	Rho GTPase-activating protein 29	R.ATS#FEESERK.Q	1	1.22511	0.196133	949
ARHGAP31__Q2M1Z3__1178	Q2M1Z3	ARHGAP31__1178	Rho GTPase-activating protein 31	R.RNS#APVSVSAVR.T	1	0.371947	0.124564	1178
ARHGAP31__Q2M1Z3__1374	Q2M1Z3	ARHGAP31__1374	Rho GTPase-activating protein 31	K.VLLS#PIR.S	2	0.784058	-0.318302	1374
ARHGAP31__Q2M1Z3__863	Q2M1Z3	ARHGAP31__863	Rho GTPase-activating protein 31	K.GCGFPS#PTR.E	2	0.331584	-0.0664514	863
ARHGAP32__A7KAX9__592	A7KAX9	ARHGAP32__592	Rho GTPase-activating protein 32	K.SLLVSS#PSTK.L	1	0.126006	-0.107319	592
ARHGAP32__A7KAX9__892	A7KAX9	ARHGAP32__892	Rho GTPase-activating protein 32	K.VVYAFS#PK.I	2	0.23652	-0.0755685	892
ARHGAP35__Q9NRY4__1134	Q9NRY4	ARHGAP35__1134	Rho GTPase-activating protein 35	K.AQSNGSGNGS#DSEMDTSSLER.G	1	1.29917	0.61663	1134
ARHGAP35__Q9NRY4__1150	Q9NRY4	ARHGAP35__1150	Rho GTPase-activating protein 35	R.KVS#IVSKPVLYR.T	3	3.48619	0.758782	1150
ARHGAP35__Q9NRY4__1174;1179	Q9NRY4	ARHGAP35__1174;1179	Rho GTPase-activating protein 35	R.TS#FSVGS#DDELGPIR.K	1	1.49277	0.682272	1174;1179
ARHGAP35__Q9NRY4__1179	Q9NRY4	ARHGAP35__1179	Rho GTPase-activating protein 35	R.TSFSVGS#DDELGPIR.K	6	2.83585	0.355136	1179
ARHGAP35__Q9NRY4__589	Q9NRY4	ARHGAP35__589	Rho GTPase-activating protein 35	K.NS#LSDPNIDR.I	2	2.85339	1.50382	589
ARHGAP35__Q9NRY4__770	Q9NRY4	ARHGAP35__770	Rho GTPase-activating protein 35	R.NLNLVSS#TASIK.D	3	1.3926	0.309644	770
ARHGAP35__Q9NRY4__970	Q9NRY4	ARHGAP35__970	Rho GTPase-activating protein 35	K.NIIEATHM*YDNAAEACSTTEEVFNS#PR.A	1	0.664723	0.237533	970
ARHGAP39__Q9C0H5__366	Q9C0H5	ARHGAP39__366	Rho GTPase-activating protein 39	K.QGPPS#PCQQLVLTK.Q	2	0.146531	-0.0386783	366
ARHGAP39__Q9C0H5__690	Q9C0H5	ARHGAP39__690	Rho GTPase-activating protein 39	R.KPSS#ETDIENWASK.H	2	3.48147	-0.512698	690
ARHGAP42__A6NI28__681	A6NI28	ARHGAP42__681	Rho GTPase-activating protein 42	K.SLGLWT#TSPESSSR.E	1	0.159088	0.10835	681
ARHGAP45__Q92619__569	Q92619	ARHGAP45__569	Rho GTPase-activating protein 45	R.DQEPDVHYDFEPHVSANAWS#PVM*R.A	1	0.238091	0.0679825	569
ARHGAP45__Q92619__578	Q92619	ARHGAP45__578	Rho GTPase-activating protein 45	K.SS#FNVSDVARPEAAGSPPEEGGCT#EGTPAK.D	1	0.340914	0.133324	578
ARHGAP45__Q92619__578;592	Q92619	ARHGAP45__578;592	Rho GTPase-activating protein 45	K.SS#FNVSDVARPEAAGS#PPEEGGCTEGTPAK.D	2	2.68778	0.516401	578;592
ARHGAP4__P98171__860	P98171	ARHGAP4__860	Rho GTPase-activating protein 4	R.CLVPAS#PEQHVEVDK.A	1	1.20611	0.275193	860
ARHGAP5__Q13017__1124	Q13017	ARHGAP5__1124	Rho GTPase-activating protein 5	K.IRNS#FVNNTQGDEENGFSDR.T	2	1.17249	0.431097	1124
ARHGAP5__Q13017__1173;1176	Q13017	ARHGAP5__1173;1176	Rho GTPase-activating protein 5	R.THS#DAS#DDEAFTTSK.T	3	3.42372	0.311485	1173;1176
ARHGAP5__Q13017__1176	Q13017	ARHGAP5__1176	Rho GTPase-activating protein 5	R.THS#DAS#DDEAFTTSK.T	1	0.0996891	-0.0198759	1176
ARHGAP5__Q13017__1195	Q13017	ARHGAP5__1195	Rho GTPase-activating protein 5	R.HRGS#EEDPLLSPVETWK.G	2	0.174651	0.0740006	1195
ARHGAP5__Q13017__1195;1202	Q13017	ARHGAP5__1195;1202	Rho GTPase-activating protein 5	R.HRGS#EEDPLLS#PVETWK.G	1	1.14211	0.890072	1195;1202
ARHGAP5__Q13017__1218	Q13017	ARHGAP5__1218	Rho GTPase-activating protein 5	K.GGIDNPAITS#DQELDDK.K	3	0.64721	0.16069	1218
ARHGAP5__Q13017__540	Q13017	ARHGAP5__540	Rho GTPase-activating protein 5	K.LAPDRES#LLLK.H	1	1.36916	-0.318157	540
ARHGAP5__Q13017__590	Q13017	ARHGAP5__590	Rho GTPase-activating protein 5	R.LYHDS#TNIDK.V	2	1.75904	0.840545	590
ARHGAP5__Q13017__765	Q13017	ARHGAP5__765	Rho GTPase-activating protein 5	K.HNLDVVS#PIPANK.D	1	0.36379	0.164306	765
ARHGAP5__Q13017__951	Q13017	ARHGAP5__951	Rho GTPase-activating protein 5	K.NM*IENSYLS#DNTR.E	1	1.62231	-0.430813	951
ARHGEF10__O15013__379	O15013	ARHGEF10__379	Rho guanine nucleotide exchange factor 10	K.S#LIAQDHR.S	2	0.473383	0.145512	379
ARHGEF10__O15013__59	O15013	ARHGEF10__59	Rho guanine nucleotide exchange factor 10	K.YDTNNNEEEEGEQFDFDS#GDEIPEADR.Q	1	1.1209	0.257193	59
ARHGEF10__O15013__99	O15013	ARHGEF10__99	Rho guanine nucleotide exchange factor 10	R.QAPSAPETGGAGASEAPAPTGGEDGAGAETT#PVAEPTK.L	1	1.69482	0.923757	99
ARHGEF11__O15085__1480	O15085	ARHGEF11__1480	Rho guanine nucleotide exchange factor 11	R.WTDGSLS#PPAK.E	2	0.510966	-0.294346	1480
ARHGEF11__O15085__271	O15085	ARHGEF11__271	Rho guanine nucleotide exchange factor 11	R.QGS#DAAVPSTGDQGVDQSPK.P	1	1.45044	1.08464	271
ARHGEF11__O15085__663	O15085	ARHGEF11__663	Rho guanine nucleotide exchange factor 11	R.S#LENPT#PPFTPK.M	1	1.12854	0.403207	663
ARHGEF11__O15085__663;668	O15085	ARHGEF11__663;668	Rho guanine nucleotide exchange factor 11	R.S#LENPT#PPFTPK.M	1	2.39411	0.442039	663;668
ARHGEF11__O15085__668	O15085	ARHGEF11__668	Rho guanine nucleotide exchange factor 11	R.S#LENPT#PPFTPK.M	1	0.260652	0.0985638	668
ARHGEF11__O15085__668;672	O15085	ARHGEF11__668;672	Rho guanine nucleotide exchange factor 11	R.SLENPT#PPFT#PK.M	1	0.0855448	0.0826471	668;672
ARHGEF12__Q9NZN5_2__1269	Q9NZN5-2	ARHGEF12__1269	Isoform of Q9NZN5, Isoform 2 of Rho guanine nucleotide exchange factor 12	R.TAS#QGPQTDSVIQNSENIK.A	1	1.59603	0.721637	1269
ARHGEF12__Q9NZN5_2__1370	Q9NZN5-2	ARHGEF12__1370	Isoform of Q9NZN5, Isoform 2 of Rho guanine nucleotide exchange factor 12	R.EAHS#DENPSEGDGAVNK.E	1	0.304446	0.102192	1370
ARHGEF12__Q9NZN5_2__322	Q9NZN5-2	ARHGEF12__322	Isoform of Q9NZN5, Isoform 2 of Rho guanine nucleotide exchange factor 12	K.SETIQDTDTQSLVGS#PSTR.I	1	1.88623	0.644048	322
ARHGEF12__Q9NZN5_2__41	Q9NZN5-2	ARHGEF12__41	Isoform of Q9NZN5, Isoform 2 of Rho guanine nucleotide exchange factor 12	R.IAS#HDFDPTGLVQR.C	2	1.12975	0.293564	41
ARHGEF16__Q5VV41__107	Q5VV41	ARHGEF16__107	Rho guanine nucleotide exchange factor 16	R.HQS#FGAAVLSR.E	2	0.0665577	0.0609589	107
ARHGEF16__Q5VV41__174	Q5VV41	ARHGEF16__174	Rho guanine nucleotide exchange factor 16	K.PGGQGDAIQLS#PK.L	2	0.188132	-0.151342	174
ARHGEF16__Q5VV41__208	Q5VV41	ARHGEF16__208	Rho guanine nucleotide exchange factor 16	K.GS#FKDDPQLYQEIQER.G	2	1.96223	0.55588	208
ARHGEF16__Q5VV41__230	Q5VV41	ARHGEF16__230	Rho guanine nucleotide exchange factor 16	R.GLNTSQES#DDDILDESSSPEGTQK.V	1	0.644166	0.204954	230
ARHGEF16__Q5VV41__577	Q5VV41	ARHGEF16__577	Rho guanine nucleotide exchange factor 16	R.SS#SVPHPFQVTLLR.N	2	0.138842	0.030687	577
ARHGEF17__Q96PE2__142	Q96PE2	ARHGEF17__142	Rho guanine nucleotide exchange factor 17	R.RPS#ADSESPGTPSPDGAAWEPPAR.E	1	0.0612297	0.0542558	142
ARHGEF17__Q96PE2__420	Q96PE2	ARHGEF17__420	Rho guanine nucleotide exchange factor 17	R.SPS#FGAGEGLLR.S	1	0.715476	0.103758	420
ARHGEF17__Q96PE2__619	Q96PE2	ARHGEF17__619	Rho guanine nucleotide exchange factor 17	R.M*GAQQDDGSDAPPGS#PDWAGDVTR.G	2	1.06948	-0.474433	619
ARHGEF17__Q96PE2__79	Q96PE2	ARHGEF17__79	Rho guanine nucleotide exchange factor 17	R.SLS#PSVR.Q	2	0.211081	-0.0456782	79
ARHGEF17__Q96PE2__829	Q96PE2	ARHGEF17__829	Rho guanine nucleotide exchange factor 17	K.SLS#DPSR.R	1	0.116091	0.0712128	829
ARHGEF17__Q96PE2__914	Q96PE2	ARHGEF17__914	Rho guanine nucleotide exchange factor 17	K.LADILS#PR.L	2	2.52387	-0.501373	914
ARHGEF18__Q6ZSZ5__1289	Q6ZSZ5	ARHGEF18__1289	Rho guanine nucleotide exchange factor 18	R.S#LS#PILPGR.H	1	0.237352	0.125095	1289
ARHGEF18__Q6ZSZ5__1289;1291	Q6ZSZ5	ARHGEF18__1289;1291	Rho guanine nucleotide exchange factor 18	R.S#LS#PILPGR.H	1	0.0563291	-0.0156606	1289;1291
ARHGEF18__Q6ZSZ5__921	Q6ZSZ5	ARHGEF18__921	Rho guanine nucleotide exchange factor 18	R.RAETFAGYDCTNS#PTK.N	1	0.147757	0.0722513	921
ARHGEF18__Q6ZSZ5__948	Q6ZSZ5	ARHGEF18__948	Rho guanine nucleotide exchange factor 18	R.GPPNS#PDLK.L	2	0.0120786	0.00337636	948
ARHGEF1__M0QZR4__430	M0QZR4	ARHGEF1__430	Isoform of Q92888, Rho guanine nucleotide exchange factor 1	R.RAT#PEPGDEGEPGR.S	1	0.0915132	-0.0384875	430
ARHGEF1__M0QZR4__919	M0QZR4	ARHGEF1__919	Isoform of Q92888, Rho guanine nucleotide exchange factor 1	R.DGDGVPGGGPLS#PAR.T	2	2.77899	0.548272	919
ARHGEF26__Q96DR7__392	Q96DR7	ARHGEF26__392	Rho guanine nucleotide exchange factor 26	K.ALDIDS#DEESEPK.E	1	0.0147097	0.00609215	392
ARHGEF26__Q96DR7__422	Q96DR7	ARHGEF26__422	Rho guanine nucleotide exchange factor 26	R.STWSQLS#AVK.R	2	0.783699	0.247268	422
ARHGEF26__Q96DR7__80	Q96DR7	ARHGEF26__80	Rho guanine nucleotide exchange factor 26	R.S#PLLLGAQR.R	1	1.47457	0.289637	80
ARHGEF28__Q8N1W1__535	Q8N1W1	ARHGEF28__535	Rho guanine nucleotide exchange factor 28	R.AES#LPLSSNLQSK.E	2	0.701728	0.232004	535
ARHGEF2__Q92974__122	Q92974	ARHGEF2__122	Rho guanine nucleotide exchange factor 2	R.ERPSS#AIYPSDSFR.Q	2	0.883828	0.303794	122
ARHGEF2__Q92974__129	Q92974	ARHGEF2__129	Rho guanine nucleotide exchange factor 2	R.ERPSSAIYPSDS#FR.Q	1	0.409463	0.102183	129
ARHGEF2__Q92974__137	Q92974	ARHGEF2__137	Rho guanine nucleotide exchange factor 2	R.QSLLGS#R.R	1	0.0249417	0.00908269	137
ARHGEF2__Q92974__163	Q92974	ARHGEF2__163	Rho guanine nucleotide exchange factor 2	K.SVSTTNIAGHFNDES#PLGLR.R	1	0.0974878	0.0498238	163
ARHGEF2__Q92974__174	Q92974	ARHGEF2__174	Rho guanine nucleotide exchange factor 2	R.ILSQS#TDSLNM*R.N	1	0.141305	0.0972061	174
ARHGEF2__Q92974__645	Q92974	ARHGEF2__645	Rho guanine nucleotide exchange factor 2	R.SES#LESPR.G	2	2.8478	1.15525	645
ARHGEF2__Q92974__696	Q92974	ARHGEF2__696	Rho guanine nucleotide exchange factor 2	R.EPALPLEPDSGGNTS#PGVTANGEAR.T	2	1.38269	0.298224	696
ARHGEF2__Q92974__894	Q92974	ARHGEF2__894	Rho guanine nucleotide exchange factor 2	R.SLPAGDALY#LSFNPPQPSR.G	1	0.0162907	0.0099	894
ARHGEF2__Q92974__932	Q92974	ARHGEF2__932	Rho guanine nucleotide exchange factor 2	R.QELGS#PEER.L	2	3.05278	0.839035	932
ARHGEF2__Q92974__940;960	Q92974	ARHGEF2__940;960	Rho guanine nucleotide exchange factor 2	R.LQDS#SDPDTGSEEEGSSRLSPPHS#PR.D	1	0.401459	0.198587	940;960
ARHGEF40__Q8TER5__1504	Q8TER5	ARHGEF40__1504	Rho guanine nucleotide exchange factor 40	R.GILGLS#R.Q	1	0.621636	0.180326	1504
ARHGEF40__Q8TER5__1513	Q8TER5	ARHGEF40__1513	Rho guanine nucleotide exchange factor 40	R.ALS#DPTTPL.-	1	3.09345	0.796338	1513
ARHGEF40__Q8TER5__401	Q8TER5	ARHGEF40__401	Rho guanine nucleotide exchange factor 40	R.GGDSAPLS#PGDK.E	1	1.77257	0.542242	401
ARHGEF5__A0A2R8YF49__1044	A0A2R8YF49	ARHGEF5__1044	Isoform of Q12774, Rho guanine nucleotide exchange factor 5	R.RPS#ILPEGSSDSR.G	1	0.524076	0.225862	1044
ARHGEF5__A0A2R8YF49__1126	A0A2R8YF49	ARHGEF5__1126	Isoform of Q12774, Rho guanine nucleotide exchange factor 5	R.LESLSETPGPSS#PR.Q	2	0.45423	-0.108912	1126
ARHGEF5__A0A2R8YF49__184	A0A2R8YF49	ARHGEF5__184	Isoform of Q12774, Rho guanine nucleotide exchange factor 5	R.YYS#PCEEHPAETNQNEGAESGTIR.Q	1	0.230333	-0.124645	184
ARHGEF5__A0A2R8YF49__445;450	A0A2R8YF49	ARHGEF5__445;450	Isoform of Q12774, Rho guanine nucleotide exchange factor 5	R.AEELS#PAALS#PSLEPIR.C	1	1.11691	0.493177	445;450
ARHGEF5__A0A2R8YF49__897	A0A2R8YF49	ARHGEF5__897	Isoform of Q12774, Rho guanine nucleotide exchange factor 5	R.TS#WPPATAR.S	1	0.0995937	-0.0528886	897
ARHGEF6__Q15052__225	Q15052	ARHGEF6__225	Rho guanine nucleotide exchange factor 6	K.SSERPLS#PK.A	1	2.45337	0.387999	225
ARHGEF6__Q15052__488	Q15052	ARHGEF6__488	Rho guanine nucleotide exchange factor 6	R.M*S#GFIYQGK.L	4	0.379817	0.105653	488
ARHGEF6__Q15052__640	Q15052	ARHGEF6__640	Rho guanine nucleotide exchange factor 6	R.KPS#EEEYVIR.K	1	2.69928	0.73004	640
ARHGEF6__Q15052__684	Q15052	ARHGEF6__684	Rho guanine nucleotide exchange factor 6	R.KDS#IPQVLLPEEEK.L	1	1.8126	0.464401	684
ARHGEF7__Q14155_5__164	Q14155-5	ARHGEF7__164	Isoform of Q14155, Isoform 5 of Rho guanine nucleotide exchange factor 7	K.SGTLKS#PPK.G	1	0.222283	-0.0665886	164
ARHGEF7__Q14155_5__601	Q14155-5	ARHGEF7__601	Isoform of Q14155, Isoform 5 of Rho guanine nucleotide exchange factor 7	R.KPS#DEEFASR.K	1	2.85766	1.1644	601
ARHGEF7__Q14155_5__645	Q14155-5	ARHGEF7__645	Isoform of Q14155, Isoform 5 of Rho guanine nucleotide exchange factor 7	R.KES#APQVLLPEEEK.I	1	2.42374	0.931407	645
ARHGEF7__Q14155_5__664	Q14155-5	ARHGEF7__664	Isoform of Q14155, Isoform 5 of Rho guanine nucleotide exchange factor 7	K.S#NGQTVIEEK.S	1	1.80364	0.441715	664
ARID1A__O14497__1604	O14497	ARID1A__1604	AT-rich interactive domain-containing protein 1A	K.S#PFLHSGMK.M	3	0.828786	0.199326	1604
ARID1A__O14497__1755	O14497	ARID1A__1755	AT-rich interactive domain-containing protein 1A	K.VSS#PAPMEGGEEEEELLGPK.L	5	0.0599357	-0.0141115	1755
ARID1A__O14497__233	O14497	ARID1A__233	AT-rich interactive domain-containing protein 1A	R.SAYPPPAPAYALSS#PR.G	1	0.0864752	-0.0289697	233
ARID1A__O14497__363	O14497	ARID1A__363	AT-rich interactive domain-containing protein 1A	R.SHHAPM*S#PGSSGGGGQPLAR.T	3	0.0651995	0.0170508	363
ARID1A__O14497__382	O14497	ARID1A__382	AT-rich interactive domain-containing protein 1A	R.TPQPSS#PMDQMGK.M	3	0.206672	0.122488	382
ARID1A__O14497__604	O14497	ARID1A__604	AT-rich interactive domain-containing protein 1A	R.FPPPQELS#QDSFGSQASSAPSM*TSSK.G	2	1.05582	0.240585	604
ARID1A__O14497__696	O14497	ARID1A__696	AT-rich interactive domain-containing protein 1A	R.GPS#PSPVGSPASVAQSR.S	1	0.0197908	0.0033698	696
ARID1A__O14497__772	O14497	ARID1A__772	AT-rich interactive domain-containing protein 1A	R.NPQMPQYSSPQPGSALS#PR.Q	3	0.372127	0.102567	772
ARID1B__Q8NFD5__1559	Q8NFD5	ARID1B__1559	AT-rich interactive domain-containing protein 1B	K.S#PFLPSM*K.M	1	1.72477	0.45992	1559
ARID1B__Q8NFD5__1715	Q8NFD5	ARID1B__1715	AT-rich interactive domain-containing protein 1B	K.DDSQSLADDS#GKEEEDAECIDDDEEDEEDEEEDSEK.T	1	0.0579138	-0.0591934	1715
ARID2__Q68CP9__1496	Q68CP9	ARID2__1496	AT-rich interactive domain-containing protein 2	K.VSHS#PALSSDVR.S	1	0.0404486	0.0134252	1496
ARID3A__Q99856__119	Q99856	ARID3A__119	AT-rich interactive domain-containing protein 3A	R.EGPGEEHFEDM*AS#DEDM*KPK.W	1	1.47961	0.347654	119
ARID4A__P29374__1109	P29374	ARID4A__1109	AT-rich interactive domain-containing protein 4A	K.NGTGQSS#DSEDLPVLDNSSK.C	1	0.754993	0.396287	1109
ARID4A__P29374__427	P29374	ARID4A__427	AT-rich interactive domain-containing protein 4A	K.DLEES#M*EEALK.L	1	0.149589	-0.0615167	427
ARID4A__P29374__557	P29374	ARID4A__557	AT-rich interactive domain-containing protein 4A	K.SQEREETES#K.C	1	1.04723	-0.260968	557
ARID4A__P29374__561	P29374	ARID4A__561	AT-rich interactive domain-containing protein 4A	K.CDS#EGEEDEEDM*EPCLTGTK.V	2	0.611194	-0.172514	561
ARID4A__P29374__676	P29374	ARID4A__676	AT-rich interactive domain-containing protein 4A	K.STLS#SNM*PYGLSK.T	2	2.10998	0.410554	676
ARID4A__P29374__864	P29374	ARID4A__864	AT-rich interactive domain-containing protein 4A	K.ILGQSS#PEK.K	2	0.429437	-0.143573	864
ARID4B__Q4LE39__295;296	Q4LE39	ARID4B__295;296	AT-rich interactive domain-containing protein 4B	K.EKEDNS#S#EEEEEIEPFPEER.E	3	0.389976	-0.0969351	295;296
ARID4B__Q4LE39__296	Q4LE39	ARID4B__296	AT-rich interactive domain-containing protein 4B	K.EKEDNS#S#EEEEEIEPFPEER.E	2	0.579847	0.183836	296
ARID4B__Q4LE39__483	Q4LE39	ARID4B__483	AT-rich interactive domain-containing protein 4B	K.NLLESIPTHS#DQEK.E	1	0.0677488	0.0309863	483
ARID4B__Q4LE39__513	Q4LE39	ARID4B__513	AT-rich interactive domain-containing protein 4B	R.VDES#LNIK.V	1	0.411299	-0.0610374	513
ARID4B__Q4LE39__675	Q4LE39	ARID4B__675	AT-rich interactive domain-containing protein 4B	R.LSKPPFQTNPS#PEM*VSK.L	2	1.40848	-0.221779	675
ARID4B__Q4LE39__790	Q4LE39	ARID4B__790	AT-rich interactive domain-containing protein 4B	K.DIEVLS#EDT#DYEEDEVTKK.R	1	2.81825	-0.398216	790
ARID4B__Q4LE39__790;793	Q4LE39	ARID4B__790;793	AT-rich interactive domain-containing protein 4B	K.DIEVLS#EDT#DYEEDEVTKK.R	2	0.0781697	-0.0245274	790;793
ARID5B__Q14865__264	Q14865	ARID5B__264	AT-rich interactive domain-containing protein 5B	R.RDS#FSGVK.D	2	2.24739	-0.385591	264
ARID5B__Q14865__539	Q14865	ARID5B__539	AT-rich interactive domain-containing protein 5B	K.GPT#PPLPSAPLAPEK.D	1	0.0173985	0.00751514	539
ARID5B__Q14865__565	Q14865	ARID5B__565	AT-rich interactive domain-containing protein 5B	K.QPLT#SPSALVDSK.Q	1	1.32341	-0.174087	565
ARL6IP4__Q66PJ3__239	Q66PJ3	ARL6IP4__239	ADP-ribosylation factor-like protein 6-interacting protein 4	K.ASTAPGAEAS#PSPCITER.S	2	0.0335134	0.0185705	239
ARL6IP4__Q66PJ3__332	Q66PJ3	ARL6IP4__332	ADP-ribosylation factor-like protein 6-interacting protein 4	R.S#AGEEEDGPVLTDEQK.S	2	0.113462	0.0402469	332
ARL6IP6__Q8N6S5__19	Q8N6S5	ARL6IP6__19	ADP-ribosylation factor-like protein 6-interacting protein 6	R.RGPGT#PGPVAR.P	2	0.675942	0.179072	19
ARL6IP6__Q8N6S5__71	Q8N6S5	ARL6IP6__71	ADP-ribosylation factor-like protein 6-interacting protein 6	R.S#VLPPDGNGS#PVLPDK.R	3	2.39672	0.694538	71
ARL6IP6__Q8N6S5__71;80	Q8N6S5	ARL6IP6__71;80	ADP-ribosylation factor-like protein 6-interacting protein 6	R.S#VLPPDGNGS#PVLPDK.R	1	0.392405	0.430494	71;80
ARL6IP6__Q8N6S5__80	Q8N6S5	ARL6IP6__80	ADP-ribosylation factor-like protein 6-interacting protein 6	R.S#VLPPDGNGS#PVLPDK.R	1	1.76961	-0.203175	80
ARMC10__Q8N2F6_2__45	Q8N2F6-2	ARMC10__45	Isoform of Q8N2F6, Isoform 2 of Armadillo repeat-containing protein 10	K.S#AEDLTDGSYDDVLNAEQLQK.L	1	0.630503	0.543863	45
ARMC10__Q8N2F6__45	Q8N2F6	ARMC10__45_1	Armadillo repeat-containing protein 10	K.S#AGALEEGTSEGQLCGR.S	1	2.09885	0.549388	45
ARNT__P27540__77	P27540	ARNT__77	Aryl hydrocarbon receptor nuclear translocator	R.FARS#DDEQSSADK.E	1	2.66764	0.483469	77
ARPC1B__O15143__310	O15143	ARPC1B__310	Actin-related protein 2/3 complex subunit 1B	K.KAS#SEGGTAAGAGLDSLHK.N	1	0.177668	0.0742606	310
ARPP19__P56211__104	P56211	ARPP19__104	cAMP-regulated phosphoprotein 19	R.KPS#LVASK.L	1	1.65594	0.471289	104
ARRB1__P49407__412	P49407	ARRB1__412	Beta-arrestin-1	K.DDKEEEEDGTGS#PQLNNR.-	2	0.409142	-0.121704	412
ASAP1__Q9ULH1__1008	Q9ULH1	ASAP1__1008	Arf-GAP with SH3 domain, ANK repeat and PH domain-containing protein 1	K.SQTGDVS#PK.A	1	2.45539	0.615127	1008
ASAP1__Q9ULH1__1027	Q9ULH1	ASAP1__1027	Arf-GAP with SH3 domain, ANK repeat and PH domain-containing protein 1	K.SHPLDLS#PNVQSR.D	1	1.5952	0.422418	1027
ASAP1__Q9ULH1__717	Q9ULH1	ASAP1__717	Arf-GAP with SH3 domain, ANK repeat and PH domain-containing protein 1	R.QEEIDES#DDDLDDKPS#PIKK.E	2	1.56553	0.225426	717
ASAP1__Q9ULH1__717;726	Q9ULH1	ASAP1__717;726	Arf-GAP with SH3 domain, ANK repeat and PH domain-containing protein 1	R.QEEIDES#DDDLDDKPS#PIKK.E	1	0.401938	0.135354	717;726
ASAP2__O43150_2__701	O43150-2	ASAP2__701	Isoform of O43150, Isoform 2 of Arf-GAP with SH3 domain, ANK repeat and PH domain-containing protein 2	R.LLHEDLDES#DDDM*DEK.L	4	0.922771	0.0590169	701
ASAP2__O43150_2__798	O43150-2	ASAP2__798	Isoform of O43150, Isoform 2 of Arf-GAP with SH3 domain, ANK repeat and PH domain-containing protein 2	K.DPLT#PTPPPPVAK.T	1	0.460216	0.266649	798
ASH1L__Q9NR48__22	Q9NR48	ASH1L__22	Histone-lysine N-methyltransferase ASH1L	K.S#PSAISTGTLVSK.R	1	0.279652	0.151462	22
ASH1L__Q9NR48__529	Q9NR48	ASH1L__529	Histone-lysine N-methyltransferase ASH1L	K.QPPVYCTS#PDFK.M	1	0.11428	0.0803579	529
ASH1L__Q9NR48__918	Q9NR48	ASH1L__918	Histone-lysine N-methyltransferase ASH1L	K.M*KPPVLSVAPFVATES#PSK.L	1	1.44177	-0.342647	918
ASH2L__Q9UBL3__623	Q9UBL3	ASH2L__623	Set1/Ash2 histone methyltransferase complex subunit ASH2	R.RS#PPWEP.-	1	0.954681	-0.21279	623
ASMTL__O95671__21	O95671	ASMTL__21	Probable bifunctional dTTP/UTP pyrophosphatase/methyltransferase protein	R.VVLASAS#PR.R	1	0.10235	0.0195817	21
ASPM__Q8IZT6__14	Q8IZT6	ASPM__14	Abnormal spindle-like microcephaly-associated protein	R.GCWEVS#PTER.R	1	1.63523	-0.375446	14
ASPM__Q8IZT6__425	Q8IZT6	ASPM__425	Abnormal spindle-like microcephaly-associated protein	K.VPLSNENSQVPQS#PEDWRK.S	1	0.0473499	-0.0168522	425
ASPM__Q8IZT6__622	Q8IZT6	ASPM__622	Abnormal spindle-like microcephaly-associated protein	K.NVTT#PISK.R	1	0.663833	-0.161441	622
ASPSCR1__Q9BZE9__500	Q9BZE9	ASPSCR1__500	Tether containing UBX domain for GLUT4	R.AAGS#PSPLPAPDPAPK.S	3	0.126823	0.0625037	500
ASS1__P00966__174	P00966	ASS1__174	Argininosuccinate synthase	K.QHGIPIPVT#PK.N	1	2.08994	0.421117	174
ASXL1__Q8IXJ9__503	Q8IXJ9	ASXL1__503	Polycomb group protein ASXL1	R.ASAS#PDRIPSLPQETVDQEPK.D	2	0.563879	-0.183577	503
ASXL2__Q76L83__1154	Q76L83	ASXL2__1154	Putative Polycomb group protein ASXL2	R.FCLSS#PTEALK.M	1	1.85543	0.405437	1154
ASXL2__Q76L83__1319	Q76L83	ASXL2__1319	Putative Polycomb group protein ASXL2	K.LYGS#PTQIGPSYR.G	1	0.179693	0.107693	1319
ASXL2__Q76L83__395	Q76L83	ASXL2__395	Putative Polycomb group protein ASXL2	K.KLTAS#PSDPK.V	1	1.53852	-0.445359	395
ASXL2__Q76L83__440	Q76L83	ASXL2__440	Putative Polycomb group protein ASXL2	K.EEALQM*SS#PGRK.E	3	1.67517	-0.218617	440
ASXL2__Q76L83__524	Q76L83	ASXL2__524	Putative Polycomb group protein ASXL2	K.SESQESLVTS#PSK.P	1	0.214789	-0.0705732	524
ASXL2__Q76L83__571	Q76L83	ASXL2__571	Putative Polycomb group protein ASXL2	K.SS#LTQEEAPVSWEK.R	2	0.147601	0.122672	571
ASXL2__Q76L83__648	Q76L83	ASXL2__648	Putative Polycomb group protein ASXL2	R.FPVSITS#PNR.T	1	0.826434	0.3692	648
ATAD1__Q8NBU5__322	Q8NBU5	ATAD1__322	Outer mitochondrial transmembrane helix translocase	R.EYVNSTSEES#HDEDEIRPVQQQDLHR.A	1	1.37109	-0.334061	322
ATAD2B__Q9ULI0__1338	Q9ULI0	ATAD2B__1338	ATPase family AAA domain-containing protein 2B	K.LEALECS#NNEK.L	1	0.341322	-0.227932	1338
ATAD2B__Q9ULI0__1347	Q9ULI0	ATAD2B__1347	ATPase family AAA domain-containing protein 2B	K.LEPGS#DVEVK.D	2	1.25467	-0.32729	1347
ATAD2__Q6PL18__1149	Q6PL18	ATAD2__1149	ATPase family AAA domain-containing protein 2	K.T#PSTPVACSTPAQLK.R	1	0.930569	0.275444	1149
ATAD2__Q6PL18__327	Q6PL18	ATAD2__327	ATPase family AAA domain-containing protein 2	K.PNIFYSGPAS#PARPR.Y	2	0.788069	-0.285062	327
ATAD2__Q6PL18__342	Q6PL18	ATAD2__342	ATPase family AAA domain-containing protein 2	R.LSSAGPRS#PYCK.R	2	1.24528	-0.162228	342
ATAD5__Q96QE3__356	Q96QE3	ATAD5__356	ATPase family AAA domain-containing protein 5	K.QFEM*ENSLS#DPENEQTVQK.R	1	0.73324	-0.338343	356
ATAD5__Q96QE3__44	Q96QE3	ATAD5__44	ATPase family AAA domain-containing protein 5	K.YLS#PLGK.T	1	0.819667	-0.220466	44
ATAD5__Q96QE3__86	Q96QE3	ATAD5__86	ATPase family AAA domain-containing protein 5	K.IKS#PESVPVDSNK.D	1	2.12774	-0.294171	86
ATAT1__Q5SQI0__276	Q5SQI0	ATAT1__276	Alpha-tubulin N-acetyltransferase 1	R.SSSLGNS#PERGPLRPFVPEQELLR.S	1	0.00501587	0.00278859	276
ATF1__P18846__186	P18846	ATF1__186	Cyclic AMP-dependent transcription factor ATF-1	R.TTPS#ATSLPQTVVM*TSPVTLTSQTTK.T	1	0.759522	0.513231	186
ATF2__P15336__112	P15336	ATF2__112	Cyclic AMP-dependent transcription factor ATF-2	K.KM*PLDLS#PLATPIIR.S	3	2.41679	0.690957	112
ATF2__P15336__136	P15336	ATF2__136	Cyclic AMP-dependent transcription factor ATF-2	K.IEEPSVVETTHQDS#PLPHPESTTSDEK.E	2	1.18888	0.413182	136
ATF2__P15336__69;71	P15336	ATF2__69;71	Cyclic AMP-dependent transcription factor ATF-2	R.NDSVIVADQT#PTPT#R.F	2	1.49707	0.4922	69;71
ATF2__P15336__71	P15336	ATF2__71	Cyclic AMP-dependent transcription factor ATF-2	R.NDSVIVADQTPT#PTR.F	1	0.222754	-0.0801178	71
ATF7IP__Q6VMQ6__113	Q6VMQ6	ATF7IP__113	Activating transcription factor 7-interacting protein 1	K.QDDDLNCEPLS#PHNITPEPVSK.L	2	0.779917	-0.276593	113
ATF7IP__Q6VMQ6__445	Q6VMQ6	ATF7IP__445	Activating transcription factor 7-interacting protein 1	K.LAPS#EDELTCFSK.T	1	1.55957	-0.262696	445
ATF7IP__Q6VMQ6__474;477	Q6VMQ6	ATF7IP__474;477	Activating transcription factor 7-interacting protein 1	K.MESS#FGS#PSK.Q	3	3.00099	-0.383659	474;477
ATF7IP__Q6VMQ6__477	Q6VMQ6	ATF7IP__477	Activating transcription factor 7-interacting protein 1	K.MESSFGS#PSK.Q	2	1.46687	-0.401169	477
ATF7IP__Q6VMQ6__496	Q6VMQ6	ATF7IP__496	Activating transcription factor 7-interacting protein 1	K.EAFLVLS#DEEDISGEK.D	1	0.0418748	0.0248425	496
ATF7IP__Q6VMQ6__518	Q6VMQ6	ATF7IP__518	Activating transcription factor 7-interacting protein 1	K.DESEVISQNETCS#PAEVESNEK.D	2	0.548524	-0.095847	518
ATF7IP__Q6VMQ6__559	Q6VMQ6	ATF7IP__559	Activating transcription factor 7-interacting protein 1	R.SKS#EDMDNVQSK.R	1	0.0202558	-0.030183	559
ATF7IP__Q6VMQ6__57	Q6VMQ6	ATF7IP__57	Activating transcription factor 7-interacting protein 1	K.LLNGNHENGDLDPTS#PLENM*DYIK.D	1	0.522223	0.144136	57
ATF7IP__Q6VMQ6__673	Q6VMQ6	ATF7IP__673	Activating transcription factor 7-interacting protein 1	K.RHEHPPNPPVS#PGK.T	1	1.51755	-0.341455	673
ATF7IP__Q6VMQ6__899	Q6VMQ6	ATF7IP__899	Activating transcription factor 7-interacting protein 1	R.TSLPTVGPSGLYS#PSTNR.G	2	0.472769	0.121562	899
ATF7__P17544__101	P17544	ATF7__101	Cyclic AMP-dependent transcription factor ATF-7	K.AAAGPLDM*SLPST#PDIK.I	2	1.0343	0.171833	101
ATF7__P17544__413	P17544	ATF7__413	Cyclic AMP-dependent transcription factor ATF-7	K.TQGYLES#PK.E	1	0.862024	0.360202	413
ATF7__P17544__51;53	P17544	ATF7__51;53	Cyclic AMP-dependent transcription factor ATF-7	R.TDSVIIADQT#PT#PTR.F	1	0.021367	-0.0142261	51;53
ATF7__P17544__53	P17544	ATF7__53	Cyclic AMP-dependent transcription factor ATF-7	R.TDSVIIADQTPT#PTR.F	1	0.371086	-0.211122	53
ATF7__P17544__97;101	P17544	ATF7__97;101	Cyclic AMP-dependent transcription factor ATF-7	K.AAAGPLDM*S#LPST#PDIK.I	1	1.09737	0.345925	97;101
ATG13__O75143__361	O75143	ATG13__361	Autophagy-related protein 13	R.AS#PHDVLETIFVR.K	1	0.773641	0.214413	361
ATG16L1__Q676U5__287	Q676U5	ATG16L1__287	Autophagy-related protein 16-1	R.S#VSSFPVPQDNVDTHPGSGK.E	1	2.05377	0.448572	287
ATG2A__Q2TAZ0__1327	Q2TAZ0	ATG2A__1327	Autophagy-related protein 2 homolog A	R.SGAPPPS#PPVGGPAGSLGSCSEEK.E	2	1.3009	0.283539	1327
ATG2B__Q96BY7__240	Q96BY7	ATG2B__240	Autophagy-related protein 2 homolog B	K.SS#PVCSTAPVETEPK.L	1	1.55862	0.363503	240
ATG2B__Q96BY7__255	Q96BY7	ATG2B__255	Autophagy-related protein 2 homolog B	K.LS#PSWNPK.I	2	2.00922	0.407236	255
ATG2B__Q96BY7__497	Q96BY7	ATG2B__497	Autophagy-related protein 2 homolog B	R.SVS#VDESRPELIFR.L	2	0.467058	0.209269	497
ATG9A__Q7Z3C6_3__528	Q7Z3C6-3	ATG9A__528	Isoform of Q7Z3C6, Isoform 3 of Autophagy-related protein 9A	R.GLSVPAS#.-	1	0.195697	0.164427	528
ATG9A__Q7Z3C6__18	Q7Z3C6	ATG9A__18	Autophagy-related protein 9A	R.LEASYSDS#PPGEEDLLVHVAEGSK.S	1	0.266393	0.116746	18
ATG9A__Q7Z3C6__656	Q7Z3C6	ATG9A__656	Autophagy-related protein 9A	R.SFS#PLQPGQAPTGR.A	2	2.04506	-0.238925	656
ATG9A__Q7Z3C6__735	Q7Z3C6	ATG9A__735	Autophagy-related protein 9A	R.RES#DESGESAPDEGGEGAR.A	1	2.85295	0.703376	735
ATG9A__Q7Z3C6__761	Q7Z3C6	ATG9A__761	Autophagy-related protein 9A	R.SAS#YPCAAPR.P	1	2.15734	0.535082	761
ATG9A__Q7Z3C6__828	Q7Z3C6	ATG9A__828	Autophagy-related protein 9A	R.HPEPVPEEGS#EDELPPQVHK.V	3	0.688292	-0.149817	828
ATL1__Q8WXF7__10	Q8WXF7	ATL1__10	Atlastin-1	R.DRNS#WGGFSEK.T	1	0.670622	0.142274	10
ATN1__P54259__101;107	P54259	ATN1__101;107	Atrophin-1	K.TEQELPRPQS#PSDLDS#LDGR.S	1	0.175208	-0.0242928	101;107
ATN1__P54259__168	P54259	ATN1__168	Atrophin-1	R.PYHPPPLFPPS#PQPPDSTPR.Q	3	0.312073	0.101507	168
ATN1__P54259__632	P54259	ATN1__632	Atrophin-1	K.TAS#PPGPPPYGK.R	1	0.289124	-0.136985	632
ATN1__P54259__645	P54259	ATN1__645	Atrophin-1	K.RAPS#PGAYK.T	2	1.14802	0.10638	645
ATN1__P54259__653;661	P54259	ATN1__653;661	Atrophin-1	K.T#ATPPGYKPGS#PPSFR.T	2	0.0752513	0.0183366	653;661
ATN1__P54259__661	P54259	ATN1__661	Atrophin-1	K.T#ATPPGYKPGS#PPSFR.T	1	0.032657	0.0113487	661
ATN1__P54259__669	P54259	ATN1__669	Atrophin-1	R.TGT#PPGYR.G	1	0.394797	0.258768	669
ATN1__P54259__739;746;748	P54259	ATN1__739;746;748	Atrophin-1	K.QEPAEEYETPES#PVPPARS#PS#PPPK.V	1	0.00831152	0.00502818	739;746;748
ATN1__P54259__77	P54259	ATN1__77	Atrophin-1	R.SEEIS#ESESEETNAPK.K	2	0.893708	0.117102	77
ATN1__P54259__77;79	P54259	ATN1__77;79	Atrophin-1	R.SEEIS#ES#ESEETNAPK.K	1	0.47841	0.367735	77;79
ATP10B__O94823__1378	O94823	ATP10B__1378	Phospholipid-transporting ATPase VB	R.PTHHPVSSITGQDFS#ASTPKSSNPPK.R	1	1.02299	-0.227725	1378
ATP11A__P98196__854	P98196	ATP11A__854	Phospholipid-transporting ATPase IH	R.NS#DYAIPK.F	1	2.42695	-0.630899	854
ATP11B__Q9Y2G3__1154	Q9Y2G3	ATP11B__1154	Phospholipid-transporting ATPase IF	R.SWS#ASDPFYTNDR.S	1	0.950166	0.593507	1154
ATP11C__Q8NB49__1108	Q8NB49	ATP11C__1108	Phospholipid-transporting ATPase IG	R.RAS#DSLSAR.P	1	0.532863	0.199041	1108
ATP11C__Q8NB49__1126	Q8NB49	ATP11C__1126	Phospholipid-transporting ATPase IG	R.TFS#DESNVL.-	2	0.545385	0.103775	1126
ATP11C__Q8NB49__1126;1129	Q8NB49	ATP11C__1126;1129	Phospholipid-transporting ATPase IG	R.TFS#DES#NVL.-	2	0.261128	0.0538312	1126;1129
ATP13A3__Q9H7F0__817	Q9H7F0	ATP13A3__817	Polyamine-transporting ATPase 13A3	K.LVHDS#LEDLQM*TR.Y	4	0.137163	-0.0453094	817
ATP13A3__Q9H7F0__97	Q9H7F0	ATP13A3__97	Polyamine-transporting ATPase 13A3	R.VLSLETYPVS#SPK.S	1	0.833191	0.253119	97
ATP1A1__P05023__16	P05023	ATP1A1__16	Sodium/potassium-transporting ATPase subunit alpha-1	K.YEPAAVS#EQGDK.K	2	0.254483	0.104102	16
ATP1A1__P05023__260	P05023	ATP1A1__260	Sodium/potassium-transporting ATPase subunit alpha-1	R.GIVVY#TGDR.T	1	0.18083	0.132528	260
ATP1A1__P05023__722	P05023	ATP1A1__722	Sodium/potassium-transporting ATPase subunit alpha-1	R.QGAIVAVTGDGVNDS#PALK.K	1	0.0301161	0.0266143	722
ATP1B3__P54709__8	P54709	ATP1B3__8	Sodium/potassium-transporting ATPase subunit beta-3	K.S#LNQSLAEWK.L	2	0.622352	-0.0914854	8
ATP2A2__P16615__663	P16615	ATP2A2__663	Sarcoplasmic/endoplasmic reticulum calcium ATPase 2	R.EFDELNPS#AQR.D	1	0.383718	-0.154775	663
ATP2B1__P20020__1127	P20020	ATP2B1__1127	Plasma membrane calcium-transporting ATPase 1	R.SS#LYEGLEK.P	1	0.68435	0.470757	1127
ATP2B1__P20020__1140	P20020	ATP2B1__1140	Plasma membrane calcium-transporting ATPase 1	R.SS#IHNFM*THPEFR.I	2	0.0458002	-0.0120771	1140
ATP2B1__P20020__1155	P20020	ATP2B1__1155	Plasma membrane calcium-transporting ATPase 1	R.IEDS#EPHIPLIDDT#DAEDDAPTK.R	1	1.91845	-0.277627	1155
ATP2B1__P20020__1155;1165	P20020	ATP2B1__1155;1165	Plasma membrane calcium-transporting ATPase 1	R.IEDS#EPHIPLIDDT#DAEDDAPTK.R	1	1.01072	-0.333891	1155;1165
ATP2B1__P20020__1165	P20020	ATP2B1__1165	Plasma membrane calcium-transporting ATPase 1	R.IEDS#EPHIPLIDDT#DAEDDAPTK.R	1	1.86469	-0.131376	1165
ATP2B1__P20020__1177;1178;1182	P20020	ATP2B1__1177;1178;1182	Plasma membrane calcium-transporting ATPase 1	K.RNS#S#PPPS#PNK.N	2	0.777965	-0.107812	1177;1178;1182
ATP2B1__P20020__1178;1182	P20020	ATP2B1__1178;1182	Plasma membrane calcium-transporting ATPase 1	R.NSS#PPPS#PNK.N	1	0.726167	-0.332852	1178;1182
ATP2B1__P20020__1205	P20020	ATP2B1__1205	Plasma membrane calcium-transporting ATPase 1	K.SAT#SSSPGSPIHSLETSL.-	2	1.33157	0.439924	1205
ATP2B1__P20020__1211;1219	P20020	ATP2B1__1211;1219	Plasma membrane calcium-transporting ATPase 1	K.SATSSSPGS#PIHSLETS#L.-	1	0.21981	0.0802909	1211;1219
ATP2B1__P20020__1219	P20020	ATP2B1__1219	Plasma membrane calcium-transporting ATPase 1	K.SATSSSPGS#PIHSLETS#L.-	2	0.702691	-0.0948213	1219
ATP7A__Q04656__1463	Q04656	ATP7A__1463	Copper-transporting ATPase 1	R.AS#INSLLSDK.R	1	0.0944287	0.0654025	1463
ATRIP__Q8WXE1__224	Q8WXE1	ATRIP__224	ATR-interacting protein	K.LAAPSVSHVS#PR.K	2	1.42676	-0.231287	224
ATRIP__Q8WXE1__518	Q8WXE1	ATRIP__518	ATR-interacting protein	R.LS#DGDM*TSALR.G	1	2.53149	0.764872	518
ATRX__P46100__1061	P46100	ATRX__1061	Transcriptional regulator ATRX	K.KDELS#DYAEK.S	4	0.0190548	-0.00669303	1061
ATRX__P46100__1068;1073;1076	P46100	ATRX__1068;1073;1076	Transcriptional regulator ATRX	K.ST#GKGDS#CDS#SEDKK.S	1	0.290613	0.135883	1068;1073;1076
ATRX__P46100__1073;1076	P46100	ATRX__1073;1076	Transcriptional regulator ATRX	K.STGKGDS#CDS#SEDK.K	1	0.0730351	0.0301918	1073;1076
ATRX__P46100__1073;1077	P46100	ATRX__1073;1077	Transcriptional regulator ATRX	K.STGKGDS#CDSS#EDK.K	1	0.653233	0.319063	1073;1077
ATRX__P46100__1076;1077	P46100	ATRX__1076;1077	Transcriptional regulator ATRX	K.STGKGDSCDS#S#EDKK.S	1	0.124279	-0.0618409	1076;1077
ATRX__P46100__1348;1352	P46100	ATRX__1348;1352	Transcriptional regulator ATRX	K.LTVS#DGES#GEEKK.T	2	0.0898035	0.0437282	1348;1352
ATRX__P46100__1527	P46100	ATRX__1527	Transcriptional regulator ATRX	R.EVIEIEDAS#PTK.C	3	1.00848	-0.229022	1527
ATRX__P46100__1992	P46100	ATRX__1992	Transcriptional regulator ATRX	K.ATSSS#NPSSPAPDWYK.D	1	1.67879	-0.626466	1992
ATRX__P46100__1992;1996	P46100	ATRX__1992;1996	Transcriptional regulator ATRX	K.ATSSS#NPSS#PAPDWYK.D	1	0.146652	-0.0697458	1992;1996
ATRX__P46100__1996	P46100	ATRX__1996	Transcriptional regulator ATRX	K.ATSSS#NPSS#PAPDWYK.D	1	0.711034	-0.246814	1996
ATRX__P46100__594;598	P46100	ATRX__594;598	Transcriptional regulator ATRX	K.LTPVS#LSNS#PIK.G	2	1.77558	-0.499485	594;598
ATRX__P46100__598	P46100	ATRX__598	Transcriptional regulator ATRX	K.LTPVS#LSNS#PIK.G	1	2.1727	-0.326035	598
ATRX__P46100__634	P46100	ATRX__634	Transcriptional regulator ATRX	K.CGLGQENS#DNEHLVENEVSLLLEESDLR.R	1	0.0516626	0.0307537	634
ATRX__P46100__675	P46100	ATRX__675	Transcriptional regulator ATRX	R.RPTETNPVTS#NS#DEECNETVK.E	1	0.494685	0.20325	675
ATRX__P46100__675;677	P46100	ATRX__675;677	Transcriptional regulator ATRX	R.RPTETNPVTS#NS#DEECNETVK.E	2	1.13383	-0.267626	675;677
ATRX__P46100__677	P46100	ATRX__677	Transcriptional regulator ATRX	R.RPTETNPVTSNS#DEECNETVK.E	1	0.23733	-0.0589641	677
ATRX__P46100__729;731	P46100	ATRX__729;731	Transcriptional regulator ATRX	K.QSETVDQNS#DS#DEM*LAILK.E	1	0.160442	-0.117525	729;731
ATRX__P46100__731	P46100	ATRX__731	Transcriptional regulator ATRX	K.QSETVDQNS#DS#DEM*LAILK.E	1	0.167678	0.117744	731
ATRX__P46100__783	P46100	ATRX__783	Transcriptional regulator ATRX	R.KS#STSGSDFDTK.K	1	1.60957	0.496877	783
ATRX__P46100__84	P46100	ATRX__84	Transcriptional regulator ATRX	K.RKPS#IVTK.Y	1	4.01398	0.610805	84
ATRX__P46100__849;850	P46100	ATRX__849;850	Transcriptional regulator ATRX	K.DFDS#S#EDEK.H	2	1.28736	-0.332601	849;850
ATRX__P46100__889	P46100	ATRX__889	Transcriptional regulator ATRX	R.ETFS#SAEGTVDK.D	2	1.08932	-0.22444	889
ATRX__P46100__92	P46100	ATRX__92	Transcriptional regulator ATRX	K.YVES#DDEKPLDDETVNEDASNENSENDITMQSLPK.G	8	0.240064	-0.0774298	92
ATRX__P46100__962	P46100	ATRX__962	Transcriptional regulator ATRX	K.VQDGLS#DIAEK.F	2	0.2551	0.0396382	962
ATRX__P46100__974;977;978	P46100	ATRX__974;977;978	Transcriptional regulator ATRX	K.KDQS#DET#S#EDDKK.Q	1	0.446479	-0.181545	974;977;978
ATRX__P46100__977;978	P46100	ATRX__977;978	Transcriptional regulator ATRX	K.DQSDET#S#EDDKK.Q	1	0.0940507	0.0617885	977;978
ATR__Q13535__1989	Q13535	ATR__1989	Serine/threonine-protein kinase ATR	K.GVELCFPENET#PPEGK.N	1	0.200531	0.0546646	1989
ATR__Q13535__435	Q13535	ATR__435	Serine/threonine-protein kinase ATR	R.RLS#SSLNPSK.R	1	0.605291	0.192205	435
ATXN1L__P0C7T5__284	P0C7T5	ATXN1L__284	Ataxin-1-like	R.RES#EALDS#PNSK.G	1	1.5473	0.536668	284
ATXN1L__P0C7T5__284;289	P0C7T5	ATXN1L__284;289	Ataxin-1-like	R.RES#EALDS#PNSK.G	2	1.31575	0.318309	284;289
ATXN1L__P0C7T5__330	P0C7T5	ATXN1L__330	Ataxin-1-like	R.VEVAAPAHRGT#PDTDLEVQR.V	1	1.06564	-0.132404	330
ATXN1L__P0C7T5__615	P0C7T5	ATXN1L__615	Ataxin-1-like	R.TVLGS#RELCDSEGK.S	1	2.41583	0.678689	615
ATXN1__P54253__406	P54253	ATXN1__406	Ataxin-1	R.EAS#PSTLNDK.S	2	0.881637	0.216083	406
ATXN1__P54253__775	P54253	ATXN1__775	Ataxin-1	R.RWS#APESR.K	1	0.0964075	0.0463234	775
ATXN1__P54253__88	P54253	ATXN1__88	Ataxin-1	K.ALSTGLDYS#PPSAPR.S	2	1.17952	0.208595	88
ATXN2L__Q8WWM7__111	Q8WWM7	ATXN2L__111	Ataxin-2-like protein	K.GPPQS#PVFEGVYNNSR.M	1	2.27836	0.564167	111
ATXN2L__Q8WWM7__238	Q8WWM7	ATXN2L__238	Ataxin-2-like protein	R.WEGGDSNS#DDYDLESDM*SNGWDPNEM*FK.F	1	0.1792	-0.141012	238
ATXN2L__Q8WWM7__306	Q8WWM7	ATXN2L__306	Ataxin-2-like protein	R.EIESS#PQYR.L	2	2.03595	-0.595295	306
ATXN2L__Q8WWM7__339	Q8WWM7	ATXN2L__339	Ataxin-2-like protein	R.QGSGRES#PSLASR.E	2	1.14554	-0.140526	339
ATXN2L__Q8WWM7__409	Q8WWM7	ATXN2L__409	Ataxin-2-like protein	R.GINGGPSRM*S#PK.A	1	0.948088	2.78657	409
ATXN2L__Q8WWM7__424	Q8WWM7	ATXN2L__424	Ataxin-2-like protein	K.TLSS#PSNRPSGETSVPPPPAVGR.M	1	0.878073	-0.151356	424
ATXN2L__Q8WWM7__449	Q8WWM7	ATXN2L__449	Ataxin-2-like protein	R.MYPPRS#PK.S	2	0.690576	-0.561179	449
ATXN2L__Q8WWM7__558	Q8WWM7	ATXN2L__558	Ataxin-2-like protein	K.LQPSS#S#PENSLDPFPPR.I	1	0.186361	0.145541	558
ATXN2L__Q8WWM7__559	Q8WWM7	ATXN2L__559	Ataxin-2-like protein	K.LQPSSS#PENSLDPFPPR.I	1	0.549531	0.201502	559
ATXN2L__Q8WWM7__594	Q8WWM7	ATXN2L__594	Ataxin-2-like protein	K.EVDGLLTSEPMGS#PVSSK.T	4	0.0650322	-0.0183785	594
ATXN2L__Q8WWM7__604	Q8WWM7	ATXN2L__604	Ataxin-2-like protein	K.TESVS#DK.E	1	0.0401363	0.0185894	604
ATXN2L__Q8WWM7__634	Q8WWM7	ATXN2L__634	Ataxin-2-like protein	K.EDKPPLAPSGGTEGPEQPPPPCPSQTGS#PPVGLIK.G	4	0.450404	-0.210039	634
ATXN2L__Q8WWM7__683	Q8WWM7	ATXN2L__683	Ataxin-2-like protein	K.STSTPT#SPGPR.T	1	0.56821	0.19167	683
ATXN2L__Q8WWM7__683;684	Q8WWM7	ATXN2L__683;684	Ataxin-2-like protein	K.S#TSTPTS#PGPR.T	1	1.03596	0.253577	683;684
ATXN2L__Q8WWM7__684	Q8WWM7	ATXN2L__684	Ataxin-2-like protein	K.STSTPTS#PGPR.T	1	1.01217	0.178425	684
ATXN2__F8W0B5__338	F8W0B5	ATXN2__338	Isoform of Q99700, Ataxin-2 (Fragment)	R.TS#PSGGTWSSVVSGAASPTPASPASNR.A	1	1.9045	0.694631	338
ATXN2__Q99700__667	Q99700	ATXN2__667	Ataxin-2	R.TS#PSGGTWSSVVSGVPR.L	2	0.652715	-0.358256	667
ATXN2__Q99700__741	Q99700	ATXN2__741	Ataxin-2	R.AVT#PSS#EAK.D	2	0.0411739	0.0102073	741
ATXN2__Q99700__741;744	Q99700	ATXN2__741;744	Ataxin-2	R.AVT#PSS#EAK.D	1	1.50738	-0.547099	741;744
ATXN2__Q99700__772	Q99700	ATXN2__772	Ataxin-2	K.PNETS#PSFSK.A	4	1.37711	-0.506017	772
ATXN2__Q99700__784	Q99700	ATXN2__784	Ataxin-2	K.GIS#PVVSEHR.K	1	1.66262	-0.495669	784
ATXN2__Q99700__889	Q99700	ATXN2__889	Ataxin-2	K.RGPEVTSQGVQTSS#PACK.Q	3	3.1929	-0.484435	889
ATXN3__P54252__265	P54252	ATXN3__265	Ataxin-3	R.NIS#QDM*TQTSGTNLTSEELR.K	2	1.33913	0.574265	265
ATXN7L3__Q14CW9__281	Q14CW9	ATXN7L3__281	Ataxin-7-like protein 3	R.LQWDGSSDLS#PSDSGSSK.T	2	0.834818	-0.403134	281
AUP1__Q9Y679__288	Q9Y679	AUP1__288	Lipid droplet-regulating VLDL assembly factor AUP1	R.LRPQSAQSSFPPS#PGPSPDVQLATLAQR.V	3	0.249979	0.106749	288
AVEN__Q9NQS1__99	Q9NQS1	AVEN__99	Cell death regulator Aven	R.EPGGWGAGASAPVEDDSDAETY#GEENDEQGNYSK.R	2	0.00165973	0.000753562	99
AXL__P30530__873	P30530	AXL__873	Tyrosine-protein kinase receptor UFO	R.YVLCPSTT#PSPAQPADRGSPAAPGQEDGA.-	1	0.421678	-0.347067	873
AZI2__Q9H6S1__300	Q9H6S1	AZI2__300	5-azacytidine-induced protein 2	K.ALCHTTS#SPLPGDVK.V	1	0.116542	-0.0490283	300
BAD__Q92934__118	Q92934	BAD__118	Bcl2-associated agonist of cell death	R.RMS#DEFVDSFK.K	2	1.47692	0.993042	118
BAG3__O95817__173	O95817	BAG3__173	BAG family molecular chaperone regulator 3	R.SQS#PAASDCSSSSSSASLPSSGR.S	2	0.286727	0.0582451	173
BAG3__O95817__275;279	O95817	BAG3__275;279	BAG family molecular chaperone regulator 3	R.SSVQGASS#REGS#PAR.S	1	0.237369	0.123244	275;279
BAG3__O95817__285	O95817	BAG3__285	BAG family molecular chaperone regulator 3	R.SST#PLHSPSPIR.V	1	0.349496	-0.172575	285
BAG3__O95817__285;289	O95817	BAG3__285;289	BAG family molecular chaperone regulator 3	R.SS#TPLHS#PSPIR.V	1	0.64777	0.205466	285;289
BAG3__O95817__285;289;291	O95817	BAG3__285;289;291	BAG family molecular chaperone regulator 3	R.SST#PLHS#PS#PIR.V	1	0.372804	-0.0904719	285;289;291
BAG3__O95817__289	O95817	BAG3__289	BAG family molecular chaperone regulator 3	R.SST#PLHS#PS#PIR.V	1	0.0636494	0.0241916	289
BAG3__O95817__377	O95817	BAG3__377	BAG family molecular chaperone regulator 3	K.VPPAPVPCPPPS#PGPSAVPSSPK.S	1	0.233871	0.0944224	377
BAG3__O95817__377;386	O95817	BAG3__377;386	BAG family molecular chaperone regulator 3	K.VPPAPVPCPPPSPGPS#AVPSS#PK.S	2	2.01227	0.370509	377;386
BAG3__O95817__386	O95817	BAG3__386	BAG family molecular chaperone regulator 3	K.VPPAPVPCPPPSPGPSAVPSS#PK.S	2	0.464401	-0.157821	386
BAG6__P46379__1081	P46379	BAG6__1081	Large proline-rich protein BAG6	R.PLTS#PESLSR.D	4	0.468052	0.0746892	1081
BAG6__P46379__1117	P46379	BAG6__1117	Large proline-rich protein BAG6	R.LQEDPNYS#PQRFPNAQR.A	2	0.607292	-0.122603	1117
BAG6__P46379__964	P46379	BAG6__964	Large proline-rich protein BAG6	R.RVGDPPQPLPEEPM*EVQGAERAS#PEPQR.E	4	0.179135	0.0587033	964
BAG6__P46379__964;973	P46379	BAG6__964;973	Large proline-rich protein BAG6	R.AS#PEPQRENAS#PAPGTTAEEAMSR.G	2	0.652059	-0.391696	964;973
BAG6__P46379__973	P46379	BAG6__973	Large proline-rich protein BAG6	R.ENAS#PAPGTTAEEAM*SR.G	2	0.847634	0.262913	973
BAHCC1__Q9P281__1141	Q9P281	BAHCC1__1141	BAH and coiled-coil domain-containing protein 1	R.TFLPGEPPPCS#PR.S	1	1.18606	-0.36257	1141
BAHCC1__Q9P281__2075	Q9P281	BAHCC1__2075	BAH and coiled-coil domain-containing protein 1	K.VSSEAPPPSEAATPSLS#PK.A	1	0.118297	-0.0787882	2075
BAHD1__Q8TBE0__101	Q8TBE0	BAHD1__101	Bromo adjacent homology domain-containing 1 protein	R.SADEADELPPDLPKPPS#PAPSSEDPGLAQPR.K	1	0.00817035	-0.00478308	101
BAHD1__Q8TBE0__184	Q8TBE0	BAHD1__184	Bromo adjacent homology domain-containing 1 protein	R.DLS#PEPAPDEGPRR.D	1	1.03598	0.14602	184
BAIAP2L1__Q9UHR4__114	Q9UHR4	BAIAP2L1__114	Brain-specific angiogenesis inhibitor 1-associated protein 2-like protein 1	K.Y#M*NATLK.R	1	0.924074	-0.330955	114
BAIAP2L1__Q9UHR4__261	Q9UHR4	BAIAP2L1__261	Brain-specific angiogenesis inhibitor 1-associated protein 2-like protein 1	K.TPASTPVSGTPQAS#PM*IER.S	2	0.012634	0.00722803	261
BAIAP2L1__Q9UHR4__276	Q9UHR4	BAIAP2L1__276	Brain-specific angiogenesis inhibitor 1-associated protein 2-like protein 1	K.DYDT#LSK.C	2	1.29937	-0.191829	276
BAIAP2L1__Q9UHR4__331	Q9UHR4	BAIAP2L1__331	Brain-specific angiogenesis inhibitor 1-associated protein 2-like protein 1	R.SVS#VATGLNM*M*K.K	2	0.829285	0.561611	331
BAIAP2__Q9UQB8__325	Q9UQB8	BAIAP2__325	Brain-specific angiogenesis inhibitor 1-associated protein 2	K.SLS#PPQSQSK.L	1	0.408931	0.0676901	325
BAIAP2__Q9UQB8__340	Q9UQB8	BAIAP2__340	Brain-specific angiogenesis inhibitor 1-associated protein 2	K.LSDSYSNT#LPVR.K	3	0.0143042	-0.00348011	340
BAIAP2__Q9UQB8__366	Q9UQB8	BAIAP2__366	Brain-specific angiogenesis inhibitor 1-associated protein 2	R.SSS#MAAGLER.N	4	0.735057	-0.264465	366
BAIAP2__Q9UQB8__454	Q9UQB8	BAIAP2__454	Brain-specific angiogenesis inhibitor 1-associated protein 2	K.SSS#TGNLLDK.D	2	0.370532	-0.0654109	454
BAP18__Q8IXM2_2__35	Q8IXM2-2	BAP18__35	Isoform of Q8IXM2, Isoform 2 of Chromatin complexes subunit BAP18	K.LGELTM*QLHPVADS#SPAGAQIK.A	1	2.13391	-0.556062	35
BAP18__Q8IXM2__110	Q8IXM2	BAP18__110	Chromatin complexes subunit BAP18	K.VASGVLS#PPPAAPPPSSSSVPEAGGPPIK.K	1	0.382437	-0.164382	110
BAP18__Q8IXM2__35	Q8IXM2	BAP18__35_1	Chromatin complexes subunit BAP18	K.LGELTM*QLHPVADS#SPAGAK.W	2	0.319027	0.0898647	35
BAP18__Q8IXM2__96	Q8IXM2	BAP18__96	Chromatin complexes subunit BAP18	K.VYEDSGIPLPAES#PK.K	7	0.356243	-0.115357	96
BAP1__Q92560__292	Q92560	BAP1__292	Ubiquitin carboxyl-terminal hydrolase BAP1	K.S#PLVLEANR.A	1	0.472018	0.149737	292
BAP1__Q92560__395	Q92560	BAP1__395	Ubiquitin carboxyl-terminal hydrolase BAP1	R.VPVRPPQQYS#DDEDDYEDDEEDDVQNTNSALR.Y	1	0.0512923	-0.0574601	395
BAP1__Q92560__521	Q92560	BAP1__521	Ubiquitin carboxyl-terminal hydrolase BAP1	R.SANPTRPSS#PVTSHISK.V	1	0.31669	-0.135291	521
BAP1__Q92560__583	Q92560	BAP1__583	Ubiquitin carboxyl-terminal hydrolase BAP1	K.GSS#PSIRPIQGSQGSSSPVEK.E	1	0.865872	-0.280641	583
BAP1__Q92560__597	Q92560	BAP1__597	Ubiquitin carboxyl-terminal hydrolase BAP1	K.GSSPSIRPIQGSQGSSS#PVEK.E	2	0.10341	-0.0211481	597
BARD1__Q99728__186	Q99728	BARD1__186	BRCA1-associated RING domain protein 1	K.DASAQQDSYEFVSPS#PPADVSER.A	1	0.273087	0.0984794	186
BARD1__Q99728__330	Q99728	BARD1__330	BRCA1-associated RING domain protein 1	R.LSS#PISK.R	2	0.312946	-0.0617741	330
BARD1__Q99728__364	Q99728	BARD1__364	BRCA1-associated RING domain protein 1	K.QTVPSENIPLPECSS#PPSCK.R	1	0.222798	0.0470851	364
BASP1__P80723__196	P80723	BASP1__196	Brain acid soluble protein 1	K.ETPAATEAPSST#PK.A	1	0.458734	-0.192567	196
BAZ1A__Q9NRL2__1320	Q9NRL2	BAZ1A__1320	Bromodomain adjacent to zinc finger domain protein 1A	K.INS#APPTETK.S	1	0.0769523	-0.0441287	1320
BAZ1A__Q9NRL2__1413	Q9NRL2	BAZ1A__1413	Bromodomain adjacent to zinc finger domain protein 1A	K.RQS#PEPS#PVTLGR.R	2	0.764223	-0.123268	1413
BAZ1A__Q9NRL2__1413;1417	Q9NRL2	BAZ1A__1413;1417	Bromodomain adjacent to zinc finger domain protein 1A	K.RQS#PEPS#PVTLGR.R	1	0.442752	0.129605	1413;1417
BAZ1A__Q9NRL2__1547	Q9NRL2	BAZ1A__1547	Bromodomain adjacent to zinc finger domain protein 1A	K.LGLHVTPSNVDQVST#PPAAK.K	1	1.16927	-0.384581	1547
BAZ1A__Q9NRL2__731	Q9NRL2	BAZ1A__731	Bromodomain adjacent to zinc finger domain protein 1A	K.ELDQDM*VT#EDEDDPGSHK.R	3	0.719104	-0.150727	731
BAZ1A__Q9NRL2__771	Q9NRL2	BAZ1A__771	Bromodomain adjacent to zinc finger domain protein 1A	R.EPLT#ADEEEALK.Q	2	1.402	0.117234	771
BAZ1A__Q9NRL2__961	Q9NRL2	BAZ1A__961	Bromodomain adjacent to zinc finger domain protein 1A	R.SS#NAYDPSQM*CAEK.Q	1	1.85705	0.658594	961
BAZ1B__Q9UIG0__1342	Q9UIG0	BAZ1B__1342	Tyrosine-protein kinase BAZ1B	R.RQS#LELQK.C	1	0.247348	-0.134911	1342
BAZ1B__Q9UIG0__1468	Q9UIG0	BAZ1B__1468	Tyrosine-protein kinase BAZ1B	R.LAEDEGDS#EPEAVGQSR.G	2	0.442436	-0.144122	1468
BAZ1B__Q9UIG0__158	Q9UIG0	BAZ1B__158	Tyrosine-protein kinase BAZ1B	K.KSDGACDS#PSS#DK.E	1	0.574496	-0.309031	158
BAZ1B__Q9UIG0__158;161	Q9UIG0	BAZ1B__158;161	Tyrosine-protein kinase BAZ1B	K.KSDGACDS#PSS#DK.E	2	1.34741	-0.539986	158;161
BAZ1B__Q9UIG0__326	Q9UIG0	BAZ1B__326	Tyrosine-protein kinase BAZ1B	K.TDNS#SLSSPLNPK.L	2	0.857004	-0.210848	326
BAZ1B__Q9UIG0__347	Q9UIG0	BAZ1B__347	Tyrosine-protein kinase BAZ1B	K.SLS#GSPLK.V	1	0.458862	0.175046	347
BAZ1B__Q9UIG0__349	Q9UIG0	BAZ1B__349	Tyrosine-protein kinase BAZ1B	K.SLSGS#PLK.V	2	1.55689	-0.612611	349
BAZ1B__Q9UIG0__705;708	Q9UIG0	BAZ1B__705;708	Tyrosine-protein kinase BAZ1B	R.RSDVQEES#EGS#DTDDNK.D	1	0.504897	-0.272683	705;708
BAZ1B__Q9UIG0__705;710	Q9UIG0	BAZ1B__705;710	Tyrosine-protein kinase BAZ1B	R.SDVQEES#EGSDT#DDNK.D	1	1.0329	0.376134	705;710
BAZ1B__Q9UIG0__708;710	Q9UIG0	BAZ1B__708;710	Tyrosine-protein kinase BAZ1B	R.SDVQEESEGS#DT#DDNK.D	2	0.0489348	-0.0294083	708;710
BAZ1B__Q9UIG0__947	Q9UIG0	BAZ1B__947	Tyrosine-protein kinase BAZ1B	K.DHTVS#GDEDYCPR.S	2	0.259053	-0.138479	947
BAZ2A__Q9UIF9__134	Q9UIF9	BAZ2A__134	Bromodomain adjacent to zinc finger domain protein 2A	R.QPS#SPSHNTNLR.A	1	0.961561	-0.346247	134
BAZ2A__Q9UIF9__1397	Q9UIF9	BAZ2A__1397	Bromodomain adjacent to zinc finger domain protein 2A	R.AGDPGEMPQS#PTGLGQPK.R	4	1.12655	0.231334	1397
BAZ2A__Q9UIF9__496;509	Q9UIF9	BAZ2A__496;509	Bromodomain adjacent to zinc finger domain protein 2A	K.AS#PVTSPAAAFPTAS#PANK.D	1	0.166402	0.0987958	496;509
BAZ2A__Q9UIF9__509	Q9UIF9	BAZ2A__509	Bromodomain adjacent to zinc finger domain protein 2A	K.ASPVTSPAAAFPTAS#PANK.D	2	0.147258	0.0225216	509
BBS2__Q9BXC9__365	Q9BXC9	BBS2__365	Bardet-Biedl syndrome 2 protein	K.AELAS#PLNEADGHR.G	1	1.01235	0.453399	365
BBX__Q8WY36__159	Q8WY36	BBX__159	HMG box transcription factor BBX	K.S#PTPTVNPR.K	1	2.38018	0.615142	159
BBX__Q8WY36__844	Q8WY36	BBX__844	HMG box transcription factor BBX	R.VS#PAGGTLDDK.P	4	0.674109	-0.11303	844
BCAR1__P56945__639	P56945	BCAR1__639	Breast cancer anti-estrogen resistance protein 1	R.PLPS#PPK.F	2	0.269307	-0.15702	639
BCAR3__O75815__130	O75815	BCAR3__130	Breast cancer anti-estrogen resistance protein 3	R.HIMDRT#PEK.L	1	1.09954	-0.724923	130
BCAR3__O75815__290	O75815	BCAR3__290	Breast cancer anti-estrogen resistance protein 3	K.RLS#LTMGGVQAR.E	3	1.73837	0.4517	290
BCAR3__O75815__370	O75815	BCAR3__370	Breast cancer anti-estrogen resistance protein 3	R.TGS#EPALSPAVVR.R	1	2.38466	0.593673	370
BCAR3__O75815__375	O75815	BCAR3__375	Breast cancer anti-estrogen resistance protein 3	R.TGSEPALS#PAVVR.R	2	0.0574323	0.0178076	375
BCAR3__O75815__83	O75815	BCAR3__83	Breast cancer anti-estrogen resistance protein 3	R.QNS#PVTQDGIQESPWQDR.H	2	1.11218	0.488031	83
BCAS3__Q9H6U6__570	Q9H6U6	BCAS3__570	BCAS3 microtubule associated cell migration factor	K.VKPPPQIS#PSK.S	1	0.0721607	0.0514384	570
BCCIP__Q9P287__42	Q9P287	BCCIP__42	BRCA2 and CDKN1A-interacting protein	K.EVENEDEDDDDS#DK.E	5	0.665287	0.231795	42
BCKDHA__P12694__347	P12694	BCKDHA__347	2-oxoisovalerate dehydrogenase subunit alpha, mitochondrial	R.S#VDEVNYWDK.Q	2	1.10259	-0.274542	347
BCKDK__O14874__31	O14874	BCKDK__31	[3-methyl-2-oxobutanoate dehydrogenase [lipoamide]] kinase, mitochondrial	R.S#TSATDTHHVEM*AR.E	4	0.398023	-0.0753426	31
BCL10__O95999__138	O95999	BCL10__138	B-cell lymphoma/leukemia 10	R.SNS#DESNFSEK.L	2	2.64405	0.826664	138
BCL11A__Q9H165__205	Q9H165	BCL11A__205	B-cell lymphoma/leukemia 11A	R.IYLESEHGS#PLTPR.V	1	2.07434	-0.825274	205
BCL11A__Q9H165__205;208	Q9H165	BCL11A__205;208	B-cell lymphoma/leukemia 11A	R.IYLESEHGS#PLT#PR.V	1	0.288736	0.221399	205;208
BCL11A__Q9H165__328;332	Q9H165	BCL11A__328;332	B-cell lymphoma/leukemia 11A	R.ELAGNTSS#PPLS#PGRPSPM*QR.L	1	1.20556	-0.334295	328;332
BCL11A__Q9H165__608	Q9H165	BCL11A__608	B-cell lymphoma/leukemia 11A	R.GCS#PGESASGGLSK.K	1	1.87762	-0.365265	608
BCL11A__Q9H165__701	Q9H165	BCL11A__701	B-cell lymphoma/leukemia 11A	R.FST#PPGELDGGISGR.S	1	2.67905	-0.601213	701
BCL11A__Q9H165__86	Q9H165	BCL11A__86	B-cell lymphoma/leukemia 11A	K.AVDKPPS#PSPIEMK.K	2	1.42889	-0.48826	86
BCL2L12__Q9HB09__113;117;121	Q9HB09	BCL2L12__113;117;121	Bcl-2-like protein 12	R.RGEAAGS#PVPT#PPRS#PAQEEPTDFLSR.L	1	0.778403	0.331185	113;117;121
BCL2L12__Q9HB09__195	Q9HB09	BCL2L12__195	Bcl-2-like protein 12	K.SPPS#PELQGPPSTEK.E	1	0.239302	0.101318	195
BCL2L12__Q9HB09__242	Q9HB09	BCL2L12__242	Bcl-2-like protein 12	K.LVRLS#SDSFAR.L	3	1.86111	-0.248595	242
BCL2L13__Q9BXK5__288;291	Q9BXK5	BCL2L13__288;291	Bcl-2-like protein 13	K.S#LDS#NGAGEK.S	1	0.415211	0.163862	288;291
BCL2L13__Q9BXK5__291	Q9BXK5	BCL2L13__291	Bcl-2-like protein 13	K.S#LDS#NGAGEK.S	1	0.497485	-0.166538	291
BCL2L13__Q9BXK5__298;302;305	Q9BXK5	BCL2L13__298;302;305	Bcl-2-like protein 13	K.S#ENNS#SNS#DIVHVEK.E	1	0.184872	0.0361607	298;302;305
BCL2L13__Q9BXK5__302	Q9BXK5	BCL2L13__302	Bcl-2-like protein 13	K.S#ENNS#SNS#DIVHVEK.E	1	0.524843	-0.187751	302
BCL2L13__Q9BXK5__420	Q9BXK5	BCL2L13__420	Bcl-2-like protein 13	R.EES#LVEELSPASEK.K	2	0.503601	-0.0984183	420
BCL2L13__Q9BXK5__426	Q9BXK5	BCL2L13__426	Bcl-2-like protein 13	R.EESLVEELS#PASEK.K	2	0.767524	0.155377	426
BCL2L13__Q9BXK5__444	Q9BXK5	BCL2L13__444	Bcl-2-like protein 13	K.SRLS#PAGEM*K.P	1	1.01886	-0.164283	444
BCL3__P20749__41	P20749	BCL3__41	B-cell lymphoma 3 protein	R.APS#PEPAAPR.G	2	2.44274	0.424951	41
BCL6__P41182__333	P41182	BCL6__333	B-cell lymphoma 6 protein	K.GLVSPQS#PQK.S	2	0.200559	0.0303201	333
BCL6__P41182__427	P41182	BCL6__427	B-cell lymphoma 6 protein	R.AYTAPPACQPPM*EPENLDLQS#PTK.L	1	0.546471	-0.231709	427
BCL7A__Q4VC05__113	Q4VC05	BCL7A__113	B-cell CLL/lymphoma 7 protein family member A	K.QENSSNS#SPAPEPNSAVPSDGTEAK.V	1	0.0777685	0.0405328	113
BCL7C__Q8WUZ0__114	Q8WUZ0	BCL7C__114	B-cell CLL/lymphoma 7 protein family member C	K.GTEPS#PGGT#PQPSRPVSPAGPPEGVPEEAQPPR.L	1	0.494045	0.418007	114
BCL7C__Q8WUZ0__114;118	Q8WUZ0	BCL7C__114;118	B-cell CLL/lymphoma 7 protein family member C	K.GTEPS#PGGT#PQPSRPVSPAGPPEGVPEEAQPPR.L	1	0.574172	-0.169234	114;118
BCL7C__Q8WUZ0__118	Q8WUZ0	BCL7C__118	B-cell CLL/lymphoma 7 protein family member C	K.GTEPS#PGGT#PQPSRPVSPAGPPEGVPEEAQPPR.L	1	0.627196	0.709245	118
BCL9L__Q86UU0__1013	Q86UU0	BCL9L__1013	B-cell CLL/lymphoma 9-like protein	K.T#AMPSPGVSQNK.Q	2	0.0173473	-0.0143793	1013
BCL9L__Q86UU0__1017	Q86UU0	BCL9L__1017	B-cell CLL/lymphoma 9-like protein	K.TAMPS#PGVSQNK.Q	5	1.52334	0.289627	1017
BCL9L__Q86UU0__118	Q86UU0	BCL9L__118	B-cell CLL/lymphoma 9-like protein	R.SVS#VDSGEQR.E	2	3.96765	0.245734	118
BCL9L__Q86UU0__129	Q86UU0	BCL9L__129	B-cell CLL/lymphoma 9-like protein	R.EAGT#PSLDSEAK.E	2	1.14196	0.146426	129
BCL9L__Q86UU0__21	Q86UU0	BCL9L__21	B-cell CLL/lymphoma 9-like protein	R.EAPGS#PPLS#PR.G	2	1.06916	-0.225521	21
BCL9L__Q86UU0__21;25	Q86UU0	BCL9L__21;25	B-cell CLL/lymphoma 9-like protein	R.EAPGS#PPLS#PR.G	2	1.18769	0.29812	21;25
BCL9L__Q86UU0__750	Q86UU0	BCL9L__750	B-cell CLL/lymphoma 9-like protein	R.GLLS#PPMGQSGLR.E	3	0.152221	-0.0671847	750
BCL9L__Q86UU0__813	Q86UU0	BCL9L__813	B-cell CLL/lymphoma 9-like protein	R.GPGDLM*GPQGLS#PEEM*AR.V	2	1.59869	-0.330608	813
BCL9L__Q86UU0__88	Q86UU0	BCL9L__88	B-cell CLL/lymphoma 9-like protein	K.ANQIS#PSNSSLK.N	2	0.446782	0.112966	88
BCL9L__Q86UU0__915	Q86UU0	BCL9L__915	B-cell CLL/lymphoma 9-like protein	R.RPS#DLTISINQMGSPGM*GHLK.S	2	0.281821	0.197832	915
BCL9L__Q86UU0__915;926	Q86UU0	BCL9L__915;926	B-cell CLL/lymphoma 9-like protein	R.RPS#DLTISINQM*GS#PGM*GHLK.S	1	1.27477	0.818265	915;926
BCL9L__Q86UU0__934	Q86UU0	BCL9L__934	B-cell CLL/lymphoma 9-like protein	K.S#PTLSQVHSPLVTSPSANLK.S	2	1.69996	-0.873963	934
BCL9L__Q86UU0__934;942	Q86UU0	BCL9L__934;942	B-cell CLL/lymphoma 9-like protein	K.SPT#LSQVHS#PLVTSPSANLK.S	1	1.81298	-0.70698	934;942
BCL9L__Q86UU0__934;947	Q86UU0	BCL9L__934;947	B-cell CLL/lymphoma 9-like protein	K.S#PTLSQVHSPLVTS#PSANLK.S	1	0.357454	0.205039	934;947
BCL9L__Q86UU0__954;957	Q86UU0	BCL9L__954;957	B-cell CLL/lymphoma 9-like protein	K.S#PQT#PSQM*VPLPSANPPGPLK.S	2	1.85389	0.35116	954;957
BCL9L__Q86UU0__957	Q86UU0	BCL9L__957	B-cell CLL/lymphoma 9-like protein	K.SPQT#PSQM*VPLPSANPPGPLK.S	1	0.771919	0.271152	957
BCL9L__Q86UU0__975	Q86UU0	BCL9L__975	B-cell CLL/lymphoma 9-like protein	K.S#PQVLGSSLSVR.S	2	0.661293	0.210813	975
BCL9L__Q86UU0__997	Q86UU0	BCL9L__997	B-cell CLL/lymphoma 9-like protein	K.S#PSMAVPSPGWVASPK.T	3	0.614355	-0.233296	997
BCL9L__Q86UU0__997;1004	Q86UU0	BCL9L__997;1004	B-cell CLL/lymphoma 9-like protein	K.S#PSM*AVPS#PGWVASPK.T	3	0.268944	0.168536	997;1004
BCL9L__Q86UU0__997;1004;1010	Q86UU0	BCL9L__997;1004;1010	B-cell CLL/lymphoma 9-like protein	K.S#PSM*AVPS#PGWVAS#PK.T	1	0.454534	0.148507	997;1004;1010
BCL9__O00512__104	O00512	BCL9__104	B-cell CLL/lymphoma 9 protein	R.SIS#ADSFDQR.D	1	0.259095	-0.0437605	104
BCL9__O00512__115	O00512	BCL9__115	B-cell CLL/lymphoma 9 protein	R.DPGT#PNDDSDIK.E	1	1.13922	0.625384	115
BCL9__O00512__687	O00512	BCL9__687	B-cell CLL/lymphoma 9 protein	R.IPVEGPLS#PSR.G	1	0.589741	0.13978	687
BCL9__O00512__917	O00512	BCL9__917	B-cell CLL/lymphoma 9 protein	K.SPPVLGSAAAS#PVHLK.S	1	1.08427	0.31474	917
BCLAF1__Q9NYF8__177	Q9NYF8	BCLAF1__177	Bcl-2-associated transcription factor 1	K.AEGEPQEES#PLK.S	3	0.398344	0.0372767	177
BCLAF1__Q9NYF8__183	Q9NYF8	BCLAF1__183	Bcl-2-associated transcription factor 1	K.SKS#QEEPK.D	1	1.87333	-0.205587	183
BCLAF1__Q9NYF8__196	Q9NYF8	BCLAF1__196	Bcl-2-associated transcription factor 1	K.DTFEHDPS#ESIDEFNK.S	3	1.08525	-0.14232	196
BCLAF1__Q9NYF8__222	Q9NYF8	BCLAF1__222	Bcl-2-associated transcription factor 1	K.SSATSGDIWPGLSAYDNS#PR.S	2	0.713397	-0.362317	222
BCLAF1__Q9NYF8__285	Q9NYF8	BCLAF1__285	Bcl-2-associated transcription factor 1	R.YS#PSQNS#PIHHIPSRR.S	1	0.219759	0.16509	285
BCLAF1__Q9NYF8__285;290	Q9NYF8	BCLAF1__285;290	Bcl-2-associated transcription factor 1	R.YS#PSQNS#PIHHIPSR.R	4	1.64258	0.240295	285;290
BCLAF1__Q9NYF8__290	Q9NYF8	BCLAF1__290	Bcl-2-associated transcription factor 1	R.YSPSQNS#PIHHIPSR.R	1	0.981313	-0.480166	290
BCLAF1__Q9NYF8__385	Q9NYF8	BCLAF1__385	Bcl-2-associated transcription factor 1	R.AEGEWEDQEALDYFS#DK.E	6	0.433985	-0.211496	385
BCLAF1__Q9NYF8__397	Q9NYF8	BCLAF1__397	Bcl-2-associated transcription factor 1	K.FNDS#EGDDT#EETEDYR.Q	2	0.175709	-0.176647	397
BCLAF1__Q9NYF8__397;402	Q9NYF8	BCLAF1__397;402	Bcl-2-associated transcription factor 1	K.FNDS#EGDDT#EETEDYR.Q	2	0.0896221	-0.0344921	397;402
BCLAF1__Q9NYF8__402;405	Q9NYF8	BCLAF1__402;405	Bcl-2-associated transcription factor 1	K.FNDSEGDDT#EET#EDYR.Q	1	0.349683	-0.147384	402;405
BCLAF1__Q9NYF8__450	Q9NYF8	BCLAF1__450	Bcl-2-associated transcription factor 1	K.GNRES#DGFREEK.N	1	2.49123	-0.434434	450
BCLAF1__Q9NYF8__496	Q9NYF8	BCLAF1__496	Bcl-2-associated transcription factor 1	K.KETQS#PEQVK.S	2	2.21713	-0.201188	496
BCLAF1__Q9NYF8__512	Q9NYF8	BCLAF1__512	Bcl-2-associated transcription factor 1	K.DLFDYS#PPLHK.N	3	0.881632	-0.20663	512
BCLAF1__Q9NYF8__531	Q9NYF8	BCLAF1__531	Bcl-2-associated transcription factor 1	K.STFREES#PLR.I	2	2.21022	-0.375037	531
BCLAF1__Q9NYF8__578	Q9NYF8	BCLAF1__578	Bcl-2-associated transcription factor 1	R.LLASTLVHS#VK.K	2	0.735109	-0.209602	578
BCLAF1__Q9NYF8__648	Q9NYF8	BCLAF1__648	Bcl-2-associated transcription factor 1	K.S#PEIHRR.I	3	0.509278	-0.24101	648
BCLAF1__Q9NYF8__658	Q9NYF8	BCLAF1__658	Bcl-2-associated transcription factor 1	R.RIDIS#PSTLRK.H	6	1.18523	-0.141794	658
BCLAF1__Q9NYF8__884	Q9NYF8	BCLAF1__884	Bcl-2-associated transcription factor 1	K.KSGSS#PK.W	1	0.560783	-0.170433	884
BCLAF3__A2AJT9__402	A2AJT9	BCLAF3__402	BCLAF1 and THRAP3 family member 3	K.LPDVKPS#PINLR.K	1	1.27332	-0.333762	402
BCORL1__Q5H9F3__496	Q5H9F3	BCORL1__496	BCL-6 corepressor-like protein 1	R.CLPGVLAS#PELR.S	1	0.380422	0.0970569	496
BCORL1__Q5H9F3__613	Q5H9F3	BCORL1__613	BCL-6 corepressor-like protein 1	R.EM*AS#PPECSEM*PLDLSSK.S	1	0.102796	-0.042772	613
BCOR__Q6W2J9__1127	Q6W2J9	BCOR__1127	BCL-6 corepressor	R.QPVSEPPADQVASDM*PHS#PTLR.V	1	0.540375	0.375792	1127
BCOR__Q6W2J9__1139	Q6W2J9	BCOR__1139	BCL-6 corepressor	R.KVS#GDSSHTETTAEEVPEDPLLK.A	1	0.070262	0.0296825	1139
BCOR__Q6W2J9__1405;1410	Q6W2J9	BCOR__1405;1410	BCL-6 corepressor	K.RPEPSS#DYDLS#PAK.Q	1	0.187485	-0.0639099	1405;1410
BCOR__Q6W2J9__366	Q6W2J9	BCOR__366	BCL-6 corepressor	R.IST#SPSVALSK.P	1	0.150337	0.0833607	366
BCOR__Q6W2J9__423	Q6W2J9	BCOR__423	BCL-6 corepressor	K.DGSS#PPLLEK.Q	2	0.423899	-0.129328	423
BCOR__Q6W2J9__488	Q6W2J9	BCOR__488	BCL-6 corepressor	K.ETLS#PPGNGCAIYR.S	1	0.55157	-0.219948	488
BCR__P11274__122	P11274	BCR__122	Breakpoint cluster region protein	R.ASASRPQPAPADGADPPPAEEPEARPDGEGS#PGK.A	2	0.474922	-0.161108	122
BCR__P11274__356	P11274	BCR__356	Breakpoint cluster region protein	R.VSPS#PTTYR.M	1	0.886967	-0.171284	356
BCR__P11274__698	P11274	BCR__698	Breakpoint cluster region protein	R.RQS#M*TVK.K	1	2.4368	0.416758	698
BDP1__A6H8Y1__100	A6H8Y1	BDP1__100	Transcription factor TFIIIB component B'' homolog	R.ISS#TSSLVK.S	1	0.865349	0.22591	100
BDP1__A6H8Y1__915	A6H8Y1	BDP1__915	Transcription factor TFIIIB component B'' homolog	K.T#PEVIDATEEIDK.D	1	0.383985	-0.136459	915
BECN1__Q14457__64	Q14457	BECN1__64	Beclin-1	K.PGETQEEETNS#GEEPFIETPR.Q	1	0.324425	0.0999616	64
BEND3__Q5T5X7__124	Q5T5X7	BEND3__124	BEN domain-containing protein 3	R.SLGNVWPGEEEPCNDATT#PSYK.K	1	0.691429	0.223407	124
BET1L__Q9NYM9__37	Q9NYM9	BET1L__37	BET1-like protein	K.S#LALDIDRDAEDQNR.Y	1	1.47653	0.658913	37
BET1L__Q9NYM9__9	Q9NYM9	BET1L__9	BET1-like protein	R.AQS#PGAVEEILDR.E	2	0.358271	-0.0420015	9
BET1__O15155__48;50	O15155	BET1__48;50	BET1 homolog	K.S#LS#IEIGHEVK.T	1	0.456042	0.112066	48;50
BICC1__Q9H694__633	Q9H694	BICC1__633	Protein bicaudal C homolog 1	R.S#PSHSGNAGDLK.Q	2	1.0765	0.29719	633
BICC1__Q9H694__766	Q9H694	BICC1__766	Protein bicaudal C homolog 1	K.S#M*PAETIK.E	1	1.08194	0.424273	766
BICC1__Q9H694__803	Q9H694	BICC1__803	Protein bicaudal C homolog 1	R.SNS#REHLGGGSESDNWR.D	1	0.0311867	-0.0157603	803
BICC1__Q9H694__836	Q9H694	BICC1__836	Protein bicaudal C homolog 1	R.NGIGPGSHSEFAASIGS#PK.R	1	0.0929211	0.0590614	836
BICD2__Q8TD16__318	Q8TD16	BICD2__318	Protein bicaudal D homolog 2	K.LPLDNKTS#TPKK.E	1	1.87834	0.352864	318
BICD2__Q8TD16__582	Q8TD16	BICD2__582	Protein bicaudal D homolog 2	R.GRRS#PILLPK.G	5	0.246002	0.0528137	582
BICRA__Q9NZM4__1413	Q9NZM4	BICRA__1413	BRD4-interacting chromatin-remodeling complex-associated protein	R.GGS#PAPLPAK.V	1	0.598342	-0.169129	1413
BICRA__Q9NZM4__921	Q9NZM4	BICRA__921	BRD4-interacting chromatin-remodeling complex-associated protein	K.SPT#PPPTLHLVPEPAAPPPPPPR.T	1	1.70978	0.284282	921
BIN1__O00499__296	O00499	BIN1__296	Myc box-dependent-interacting protein 1	K.GNKS#PS#PPDGSPAATPEIR.V	1	0.897508	0.156019	296
BIN1__O00499__296;298	O00499	BIN1__296;298	Myc box-dependent-interacting protein 1	K.GNKS#PS#PPDGSPAATPEIR.V	1	0.164234	0.0994306	296;298
BIN1__O00499__298;303	O00499	BIN1__298;303	Myc box-dependent-interacting protein 1	K.SPS#PPDGS#PAATPEIR.V	1	0.865373	0.246205	298;303
BIRC6__Q9NR09__480	Q9NR09	BIRC6__480	Baculoviral IAP repeat-containing protein 6	K.LEGDSDDLLEDS#DS#EEHSR.S	2	0.368727	-0.145791	480
BIRC6__Q9NR09__480;482	Q9NR09	BIRC6__480;482	Baculoviral IAP repeat-containing protein 6	K.LEGDSDDLLEDS#DS#EEHSR.S	1	0.302175	0.150789	480;482
BLM__P54132__28	P54132	BLM__28	Bloom syndrome protein	K.LSLS#KPK.F	1	0.761152	-0.167814	28
BLM__P54132__328	P54132	BLM__328	Bloom syndrome protein	K.DLDTS#DRK.E	1	0.980487	-0.286574	328
BLOC1S3__Q6QNY0__63;65	Q6QNY0	BLOC1S3__63;65	Biogenesis of lysosome-related organelles complex 1 subunit 3	R.VAGEAAET#DS#EPEPEPEPTAAPR.D	1	0.33572	-0.158065	63;65
BLZF1__Q9H2G9__15	Q9H2G9	BLZF1__15	Golgin-45	K.VTVTSS#PIR.G	1	1.65987	-0.333846	15
BMI1__P35226__251	P35226	BMI1__251	Polycomb complex protein BMI-1	R.DGLTNAGELES#DS#GS#DK.A	1	0.147639	0.0232149	251
BMI1__P35226__251;253;255	P35226	BMI1__251;253;255	Polycomb complex protein BMI-1	R.DGLTNAGELES#DS#GS#DK.A	1	1.00982	0.283587	251;253;255
BMI1__P35226__316	P35226	BMI1__316	Polycomb complex protein BMI-1	R.KSS#VNGSSATSSG.-	1	2.86614	0.938709	316
BMP2K__Q9NSY1__1029;1031	Q9NSY1	BMP2K__1029;1031	BMP-2-inducible protein kinase	R.RDS#QS#SNEFLTISDSK.E	1	0.00678788	0.00393034	1029;1031
BMS1__Q14692__396	Q14692	BMS1__396	Ribosome biogenesis protein BMS1 homolog	R.VTLFS#DSK.P	1	1.98087	0.599976	396
BMS1__Q14692__552	Q14692	BMS1__552	Ribosome biogenesis protein BMS1 homolog	K.AGLS#PANCQSDR.V	2	0.921472	-0.238338	552
BMS1__Q14692__639	Q14692	BMS1__639	Ribosome biogenesis protein BMS1 homolog	K.LGPQNFIDETS#DIENLLK.E	3	1.98251	-0.148902	639
BNIP2__Q12982__114	Q12982	BNIP2__114	BCL2/adenovirus E1B 19 kDa protein-interacting protein 2	K.GS#ITEYTAAEEK.E	4	1.97411	0.392602	114
BNIP3L__O60238__166	O60238	BNIP3L__166	BCL2/adenovirus E1B 19 kDa protein-interacting protein 3-like	R.SVS#LSMR.K	1	1.02728	0.326291	166
BNIP3L__O60238__62;65	O60238	BNIP3L__62;65	BCL2/adenovirus E1B 19 kDa protein-interacting protein 3-like	K.NGGLEHVPS#SSS#IHNGDM*EK.I	2	2.34463	0.316881	62;65
BNIP3__Q12983__151	Q12983	BNIP3__151	BCL2/adenovirus E1B 19 kDa protein-interacting protein 3	R.ASETDTHS#IGEK.N	1	0.646915	0.134667	151
BOD1L1__H0Y9Y2__143	H0Y9Y2	BOD1L1__143	Isoform of Q8NFC6, Biorientation of chromosomes in cell division protein 1-like 1 (Fragment)	K.LGSPDTVS#PR.N	2	1.00002	-0.203192	143
BOD1L1__Q8NFC6__1077	Q8NFC6	BOD1L1__1077	Biorientation of chromosomes in cell division protein 1-like 1	R.GS#LS#QEMAK.G	1	1.51361	0.414816	1077
BOD1L1__Q8NFC6__1077;1079	Q8NFC6	BOD1L1__1077;1079	Biorientation of chromosomes in cell division protein 1-like 1	R.GS#LS#QEMAK.G	1	0.450287	0.46969	1077;1079
BOD1L1__Q8NFC6__2475	Q8NFC6	BOD1L1__2475	Biorientation of chromosomes in cell division protein 1-like 1	K.EDKS#PETGTAGGSSTASYSAGR.G	2	1.87173	-0.28081	2475
BOD1L1__Q8NFC6__2501	Q8NFC6	BOD1L1__2501	Biorientation of chromosomes in cell division protein 1-like 1	R.GLEGNANS#PAHLR.G	2	0.291804	0.0527874	2501
BOD1L1__Q8NFC6__266	Q8NFC6	BOD1L1__266	Biorientation of chromosomes in cell division protein 1-like 1	K.STADS#GGEGLETAPK.S	1	1.40526	0.280625	266
BOD1L1__Q8NFC6__2779;2780	Q8NFC6	BOD1L1__2779;2780	Biorientation of chromosomes in cell division protein 1-like 1	K.QHYLS#S#EDEPDDNPDVLDSR.I	2	0.128132	0.058899	2779;2780
BOD1L1__Q8NFC6__2843	Q8NFC6	BOD1L1__2843	Biorientation of chromosomes in cell division protein 1-like 1	K.DEYS#SSETTGEKPEQNDDDTIK.S	2	0.233554	-0.0923811	2843
BOD1L1__Q8NFC6__2905	Q8NFC6	BOD1L1__2905	Biorientation of chromosomes in cell division protein 1-like 1	K.TDTGIVTVEQS#PSSSK.L	1	1.21446	-0.318088	2905
BOD1L1__Q8NFC6__2964	Q8NFC6	BOD1L1__2964	Biorientation of chromosomes in cell division protein 1-like 1	R.SLTVSDDAESS#EPER.K	1	0.957695	-0.171402	2964
BOD1L1__Q8NFC6__2986	Q8NFC6	BOD1L1__2986	Biorientation of chromosomes in cell division protein 1-like 1	K.EQES#DEEEEEEEEDEPSGATTR.S	1	0.331637	0.122084	2986
BOD1L1__Q8NFC6__3019	Q8NFC6	BOD1L1__3019	Biorientation of chromosomes in cell division protein 1-like 1	K.TQLS#PSIK.R	2	0.28035	-0.095329	3019
BOD1L1__Q8NFC6__3029	Q8NFC6	BOD1L1__3029	Biorientation of chromosomes in cell division protein 1-like 1	K.REVS#PPGAR.T	2	0.269063	0.031331	3029
BOD1L1__Q8NFC6__482;484	Q8NFC6	BOD1L1__482;484	Biorientation of chromosomes in cell division protein 1-like 1	K.YYS#DS#DDELTVEQR.R	1	0.121987	0.0343034	482;484
BOD1L1__Q8NFC6__538	Q8NFC6	BOD1L1__538	Biorientation of chromosomes in cell division protein 1-like 1	R.SS#VDLEESSTK.S	1	0.638536	0.351779	538
BOD1L1__Q8NFC6__635	Q8NFC6	BOD1L1__635	Biorientation of chromosomes in cell division protein 1-like 1	R.RLS#ESLHVVDENK.N	1	2.05049	0.503891	635
BOD1L1__Q8NFC6__659	Q8NFC6	BOD1L1__659	Biorientation of chromosomes in cell division protein 1-like 1	R.TS#TPVIM*EGVQEETDTR.D	2	1.00429	0.520767	659
BOP1__Q14137__126;127	Q14137	BOP1__126;127	Ribosome biogenesis protein BOP1	R.IGDEYAEDS#S#DEEDIR.N	4	1.86835	-0.21838	126;127
BOP1__Q14137__323	Q14137	BOP1__323	Ribosome biogenesis protein BOP1	K.LALPGHAESYNPPPEYLLS#EEER.L	1	0.372955	-0.221569	323
BORA__Q6PGQ7__325	Q6PGQ7	BORA__325	Protein aurora borealis	R.SPYIDGCS#PIK.N	2	1.77192	0.266305	325
BORA__Q6PGQ7__558	Q6PGQ7	BORA__558	Protein aurora borealis	K.TASPFQCSS#P.-	1	1.4805	0.218127	558
BORCS6__Q96GS4__196	Q96GS4	BORCS6__196	BLOC-1-related complex subunit 6	R.RAT#ISSPLELEGTVSR.H	2	1.46737	0.143654	196
BPTF__Q12830__1231	Q12830	BPTF__1231	Nucleosome-remodeling factor subunit BPTF	K.NLSES#PVITK.A	2	0.661347	-0.16488	1231
BPTF__Q12830__1251	Q12830	BPTF__1251	Nucleosome-remodeling factor subunit BPTF	R.QEQS#PNANNDQPEDLIQGCSESDSSVLR.M	1	1.94272	-0.563344	1251
BPTF__Q12830__1300	Q12830	BPTF__1300	Nucleosome-remodeling factor subunit BPTF	R.VLDDVSIRS#PETK.C	2	1.96518	-0.166913	1300
BPTF__Q12830__216	Q12830	BPTF__216	Nucleosome-remodeling factor subunit BPTF	R.VHRPRS#PILEEK.D	3	0.75178	-0.121713	216
BPTF__Q12830__2370	Q12830	BPTF__2370	Nucleosome-remodeling factor subunit BPTF	K.LS#PQM*QVHQDK.T	3	0.0522048	0.0114216	2370
BPTF__Q12830__2465	Q12830	BPTF__2465	Nucleosome-remodeling factor subunit BPTF	K.PQVAAQSQPQSNVQGQS#PVR.V	1	0.459991	-0.450932	2465
BPTF__Q12830__2465;2471	Q12830	BPTF__2465;2471	Nucleosome-remodeling factor subunit BPTF	K.PQVAAQSQPQSNVQGQS#PVRVQS#PSQTR.I	1	0.465677	-0.205566	2465;2471
BPTF__Q12830__763	Q12830	BPTF__763	Nucleosome-remodeling factor subunit BPTF	K.SNGELSES#PGAGK.G	2	1.46087	-0.384498	763
BRAF__P15056__151	P15056	BRAF__151	Serine/threonine-protein kinase B-raf	K.S#PQKPIVR.V	1	2.69705	0.48628	151
BRAF__P15056__395	P15056	BRAF__395	Serine/threonine-protein kinase B-raf	R.GDGGST#TGLSATPPASLPGSLTNVK.A	2	0.875707	0.156559	395
BRAF__P15056__446	P15056	BRAF__446	Serine/threonine-protein kinase B-raf	R.RDS#SDDWEIPDGQITVGQR.I	1	0.532186	0.238704	446
BRAP__Q7Z569__117	Q7Z569	BRAP__117	BRCA1-associated protein	K.ECINAAPDS#PSK.Q	1	0.0132289	-0.00303725	117
BRAT1__Q6PJG6__742	Q6PJG6	BRAT1__742	BRCA1-associated ATM activator 1	R.GS#PNTASAEATLPR.W	2	0.548287	0.13506	742
BRCA1__P38398__1009	P38398	BRCA1__1009	Breast cancer type 1 susceptibility protein	K.NLLEENFEEHSMS#PER.E	1	1.01738	-0.519716	1009
BRCA1__P38398__114	P38398	BRCA1__114	Breast cancer type 1 susceptibility protein	K.ENNS#PEHLK.D	1	0.542007	-0.131515	114
BRCA1__P38398__1163	P38398	BRCA1__1163	Breast cancer type 1 susceptibility protein	K.EDT#SFAENDIK.E	2	0.202275	-0.0761126	1163
BRCA1__P38398__1174	P38398	BRCA1__1174	Breast cancer type 1 susceptibility protein	K.ESS#AVFSK.S	1	0.969128	-0.188874	1174
BRCA1__P38398__1187;1189;1191	P38398	BRCA1__1187;1189;1191	Breast cancer type 1 susceptibility protein	K.GELS#RS#PS#PFTHTHLAQGYR.R	1	0.388139	-0.168355	1187;1189;1191
BRCA1__P38398__1189;1191	P38398	BRCA1__1189;1191	Breast cancer type 1 susceptibility protein	R.S#PS#PFTHTHLAQGYR.R	1	0.667392	0.120326	1189;1191
BRCA1__P38398__1328	P38398	BRCA1__1328	Breast cancer type 1 susceptibility protein	R.HQS#ESQGVGLSDK.E	1	1.10921	0.37774	1328
BRCA1__P38398__1342	P38398	BRCA1__1342	Breast cancer type 1 susceptibility protein	K.ELVS#DDEER.G	2	0.718276	-0.135445	1342
BRCA1__P38398__1460	P38398	BRCA1__1460	Breast cancer type 1 susceptibility protein	K.S#SEYPISQNPEGLSADK.F	2	1.68808	0.436171	1460
BRCA1__P38398__1524	P38398	BRCA1__1524	Breast cancer type 1 susceptibility protein	R.NYPS#QEELIK.V	2	0.277054	-0.0910846	1524
BRCA1__P38398__395;398	P38398	BRCA1__395;398	Breast cancer type 1 susceptibility protein	R.SDELLGS#DDS#HDGESESNAK.V	2	1.46777	-0.285392	395;398
BRCA1__P38398__632	P38398	BRCA1__632	Breast cancer type 1 susceptibility protein	R.NLS#PPNCTELQIDSCSSSEEIK.K	1	1.59067	-0.314511	632
BRCA1__P38398__967	P38398	BRCA1__967	Breast cancer type 1 susceptibility protein	R.GNETGLIT#PNK.H	2	1.39554	-0.448686	967
BRCA2__P51587__3319	P51587	BRCA2__3319	Breast cancer type 2 susceptibility protein	K.ELNS#PQM*TPFK.K	2	1.10416	0.318764	3319
BRD1__O95696__1052;1055	O95696	BRD1__1052;1055	Bromodomain-containing protein 1	R.VHGEPTS#DLS#DID.-	1	0.0708657	-0.0449983	1052;1055
BRD1__O95696__128	O95696	BRD1__128	Bromodomain-containing protein 1	R.IVEYS#PPSAPR.R	2	2.32606	-0.358914	128
BRD1__O95696__803;808	O95696	BRD1__803;808	Bromodomain-containing protein 1	R.S#TCGDS#EVEEESPGK.R	2	1.45033	0.312582	803;808
BRD1__O95696__852	O95696	BRD1__852	Bromodomain-containing protein 1	R.CAS#ESSISSSNSPLCDSSFNAPK.C	1	0.403265	0.244528	852
BRD2__P25440__298	P25440	BRD2__298	Bromodomain-containing protein 2	K.ADTTTPTPTAILAPGS#PASPPGSLEPK.A	2	1.2816	-0.305583	298
BRD2__P25440__633	P25440	BRD2__633	Bromodomain-containing protein 2	K.TAPPALPTGYDS#EEEEESRPMSYDEK.R	5	0.416946	-0.129906	633
BRD3__Q15059__250	Q15059	BRD3__250	Bromodomain-containing protein 3	K.ADTTT#PTTSAITASR.S	1	0.325939	-0.0989348	250
BRD3__Q15059__263	Q15059	BRD3__263	Bromodomain-containing protein 3	R.SES#PPPLSDPK.Q	2	0.146132	0.0401332	263
BRD3__Q15059__563	Q15059	BRD3__563	Bromodomain-containing protein 3	K.QASASYDS#EEEEEGLPMSYDEK.R	3	0.761632	0.178226	563
BRD4__O60885__1045	O60885	BRD4__1045	Bromodomain-containing protein 4	K.PQQVIQHHHS#PR.H	2	0.876988	-0.859286	1045
BRD4__O60885__1117	O60885	BRD4__1117	Bromodomain-containing protein 4	K.IHS#PIIR.S	2	1.02063	0.362092	1117
BRD4__O60885__1126	O60885	BRD4__1126	Bromodomain-containing protein 4	R.SEPFS#PSLRPEPPK.H	2	1.00755	0.220243	1126
BRD4__O60885__295	O60885	BRD4__295	Bromodomain-containing protein 4	K.ADTT#TPTTIDPIHEPPSLPPEPK.T	1	1.59535	0.552759	295
BRD4__O60885__470	O60885	BRD4__470	Bromodomain-containing protein 4	K.M*PDEPEEPVVAVSS#PAVPPPTK.V	3	0.0256604	0.0063351	470
BRD4__O60885__601	O60885	BRD4__601	Bromodomain-containing protein 4	K.SKPPPTYES#EEEDK.C	2	0.410986	-0.0865302	601
BRD7__Q9NPI1__279	Q9NPI1	BRD7__279	Bromodomain-containing protein 7	R.EREDS#GDAEAHAFK.S	1	1.57314	-0.172308	279
BRD8__Q9H0E9_2__284	Q9H0E9-2	BRD8__284	Isoform of Q9H0E9, Isoform 2 of Bromodomain-containing protein 8	K.GSLLPTS#PR.L	2	0.78476	-0.105877	284
BRD8__Q9H0E9_2__456	Q9H0E9-2	BRD8__456	Isoform of Q9H0E9, Isoform 2 of Bromodomain-containing protein 8	R.SGVAEAPVGS#K.A	1	0.270512	0.134981	456
BRD8__Q9H0E9_2__460	Q9H0E9-2	BRD8__460	Isoform of Q9H0E9, Isoform 2 of Bromodomain-containing protein 8	K.APS#IDGKEELDLAEK.M	1	0.143585	-0.0258645	460
BRD8__Q9H0E9_2__694	Q9H0E9-2	BRD8__694	Isoform of Q9H0E9, Isoform 2 of Bromodomain-containing protein 8	K.EESGTIFGS#QIK.D	1	0.618634	0.172923	694
BRD9__Q9H8M2__103	Q9H8M2	BRD9__103	Bromodomain-containing protein 9	R.EHCDT#EGEADDFDPGK.K	1	0.555139	-0.118868	103
BRF1__Q92994__553	Q92994	BRF1__553	Transcription factor IIIB 90 kDa subunit	R.GLSSAGGGS#PHREDAQPEHSASAR.K	1	0.185112	0.0682964	553
BRI3BP__Q8WY22__248	Q8WY22	BRI3BP__248	BRI3-binding protein	R.VLESLDRS#K.D	1	0.357232	0.0799049	248
BRIP1__Q9BX63__1237	Q9BX63	BRIP1__1237	Fanconi anemia group J protein	K.NFKPS#PSK.N	1	0.265533	0.0680572	1237
BRIP1__Q9BX63__128	Q9BX63	BRIP1__128	Fanconi anemia group J protein	R.NGTSSTCQDS#PEK.T	1	0.309413	0.140612	128
BRIP1__Q9BX63__197	Q9BX63	BRIP1__197	Fanconi anemia group J protein	K.LNS#PLEK.I	1	1.24274	0.324195	197
BRIP1__Q9BX63__990	Q9BX63	BRIP1__990	Fanconi anemia group J protein	R.STS#PTFNK.Q	1	0.431385	-0.0887095	990
BRIX1__Q8TDN6__261	Q8TDN6	BRIX1__261	Ribosome biogenesis protein BRX1 homolog	K.IFQGSFGGPTLYENPHYQS#PNM*HR.R	1	0.0180323	0.0119396	261
BRMS1L__Q5PSV4__197	Q5PSV4	BRMS1L__197	Breast cancer metastasis-suppressor 1-like protein	K.DPFS#PDK.K	2	0.431986	-0.178142	197
BRMS1__Q9HCU9__237	Q9HCU9	BRMS1__237	Breast cancer metastasis-suppressor 1	R.AAVS#PQK.R	2	1.06271	-0.188729	237
BRPF1__P55201__145	P55201	BRPF1__145	Peregrin	K.ENTETPAAT#PK.S	1	2.15771	-0.437375	145
BRPF1__P55201__460;462	P55201	BRPF1__460;462	Peregrin	R.RLPALS#HS#EGEEDEDEEEDEGK.G	2	0.953148	0.124731	460;462
BRPF1__P55201__844	P55201	BRPF1__844	Peregrin	R.GS#LTPHPAACDK.D	1	0.817443	0.120964	844
BRPF1__P55201__846	P55201	BRPF1__846	Peregrin	R.GSLT#PHPAACDK.D	1	0.251115	-0.0641903	846
BRPF1__P55201__858;860	P55201	BRPF1__858;860	Peregrin	K.DGQT#DS#AAEESSSQETSK.G	1	0.303176	0.10693	858;860
BRPF1__P55201__860	P55201	BRPF1__860	Peregrin	K.DGQT#DS#AAEESSSQETSK.G	1	1.42903	0.283741	860
BRPF3__Q9ULD4__17;19	Q9ULD4	BRPF3__17;19	Bromodomain and PHD finger-containing protein 3	R.RS#PS#PYSLK.C	1	0.0176269	-0.00966333	17;19
BRWD1__Q9NSI6__1475	Q9NSI6	BRWD1__1475	Bromodomain and WD repeat-containing protein 1	K.IIPELVGS#PTQSTSSR.T	1	0.372677	-0.13868	1475
BRWD1__Q9NSI6__1755;1756	Q9NSI6	BRWD1__1755;1756	Bromodomain and WD repeat-containing protein 1	K.IES#S#EEDSK.S	1	0.580128	0.328879	1755;1756
BRWD1__Q9NSI6__1788;1793	Q9NSI6	BRWD1__1788;1793	Bromodomain and WD repeat-containing protein 1	K.AESIS#EEADS#EPGR.S	2	1.43431	-0.293143	1788;1793
BRWD1__Q9NSI6__2018;2020	Q9NSI6	BRWD1__2018;2020	Bromodomain and WD repeat-containing protein 1	K.VLSQALNGDS#DS#EDM*LNSEHK.H	1	0.0324233	-0.0172422	2018;2020
BSDC1__Q9NW68__387	Q9NW68	BSDC1__387	BSD domain-containing protein 1	K.KGS#STDISEDWEK.D	1	0.796759	0.692531	387
BSG__P35613__362	P35613	BSG__362	Basigin	R.RKPEDVLDDDDAGS#APLK.S	3	0.623943	0.186043	362
BTBD7__Q9P203__1119	Q9P203	BTBD7__1119	BTB/POZ domain-containing protein 7	R.S#PSKPDFLYK.K	2	1.29394	0.332089	1119
BTBD7__Q9P203__998	Q9P203	BTBD7__998	BTB/POZ domain-containing protein 7	K.SAYLPGQTS#PK.K	1	0.0961755	-0.0407784	998
BTF3__P20290__82	P20290	BTF3__82	Transcription factor BTF3	R.TAT#ADDK.K	1	0.300254	0.101082	82
BTN2A1__Q7KYR7__526	Q7KYR7	BTN2A1__526	Butyrophilin subfamily 2 member A1	R.VGTHQS#L.-	1	0.32923	-0.0697308	526
BTNL3__Q6UXE8__75	Q6UXE8	BTNL3__75	Butyrophilin-like protein 3	R.DGEDWES#K.Q	2	2.13818	0.331421	75
BUB1B__O60566__435	O60566	BUB1B__435	Mitotic checkpoint serine/threonine-protein kinase BUB1 beta	R.EAELLTS#AEK.R	1	0.407255	-0.206831	435
BUB1B__O60566__543	O60566	BUB1B__543	Mitotic checkpoint serine/threonine-protein kinase BUB1 beta	K.NKS#PPADPPR.V	1	1.21565	-0.208128	543
BUB1B__O60566__670	O60566	BUB1B__670	Mitotic checkpoint serine/threonine-protein kinase BUB1 beta	K.KLS#PIIEDSR.E	1	0.928818	0.255792	670
BUB3__O43684__211	O43684	BUB3__211	Mitotic checkpoint protein BUB3	R.VAVEYLDPS#PEVQK.K	1	0.0417377	-0.0190389	211
BUD13__Q9BRD0__159;163	Q9BRD0	BUD13__159;163	BUD13 homolog	R.HDT#PDPS#PLR.G	1	0.115437	0.0583872	159;163
BUD13__Q9BRD0__184;185;187	Q9BRD0	BUD13__184;185;187	BUD13 homolog	R.IRHDS#S#DT#SPPRR.A	1	0.107754	0.0446634	184;185;187
BUD13__Q9BRD0__197;201	Q9BRD0	BUD13__197;201	BUD13 homolog	R.HDS#PDPS#PPRR.P	3	0.0681988	0.0256222	197;201
BUD13__Q9BRD0__222;226	Q9BRD0	BUD13__222;226	BUD13 homolog	R.VRHDS#PDPS#PPRR.A	1	0.189835	0.082963	222;226
BUD13__Q9BRD0__271	Q9BRD0	BUD13__271	BUD13 homolog	R.HDS#PDLAPNVTYSLPR.T	1	0.223964	0.0997236	271
BUD13__Q9BRD0__325	Q9BRD0	BUD13__325	BUD13 homolog	K.YEYDPDIS#PPR.K	3	0.0141603	-0.00426396	325
BUD13__Q9BRD0__364;370;372;375	Q9BRD0	BUD13__364;370;372;375	BUD13 homolog	R.HKQS#PGHQDS#DS#DLS#PPR.N	1	0.11026	-0.0797844	364;370;372;375
BYSL__Q13895__98	Q13895	BYSL__98	Bystin	R.M*PQDGS#DDEDEEWPTLEK.A	2	1.81051	-0.297838	98
C14orf93__Q9H972__224	Q9H972	C14orf93__224	Uncharacterized protein C14orf93	K.QLS#PATQLAIQR.A	1	0.626104	-0.216255	224
C14orf93__Q9H972__285	Q9H972	C14orf93__285	Uncharacterized protein C14orf93	R.HSLGLTVS#PCR.T	1	2.27748	-0.318411	285
C15orf39__Q6ZRI6__208	Q6ZRI6	C15orf39__208	Uncharacterized protein C15orf39	K.DSSGSFS#PCQPFLEK.Y	1	0.113206	0.1154	208
C15orf39__Q6ZRI6__455	Q6ZRI6	C15orf39__455	Uncharacterized protein C15orf39	R.LS#EHSGPPIVIR.D	1	0.592941	0.668165	455
C15orf39__Q6ZRI6__586	Q6ZRI6	C15orf39__586	Uncharacterized protein C15orf39	R.KPTAEAS#PVK.A	1	0.522336	0.0870441	586
C15orf39__Q6ZRI6__970	Q6ZRI6	C15orf39__970	Uncharacterized protein C15orf39	R.KPPT#PGPEK.A	1	2.85554	0.481863	970
C15orf39__Q6ZRI6__996	Q6ZRI6	C15orf39__996	Uncharacterized protein C15orf39	K.AEAAAGEESCGASPTPATSAS#PPGPTLK.A	1	0.125863	0.049622	996
C16orf72__Q14CZ0__167	Q14CZ0	C16orf72__167	UPF0472 protein C16orf72	R.LTVVS#PNR.A	2	0.667721	0.119359	167
C16orf87__Q6PH81__50	Q6PH81	C16orf87__50	UPF0547 protein C16orf87	K.S#PPSTENK.H	1	0.566268	0.111502	50
C17orf75__Q9HAS0__18	Q9HAS0	C17orf75__18	Protein Njmu-R1	K.ELES#SEEGGSAEER.R	2	1.37848	0.279563	18
C18orf25__Q96B23__145	Q96B23	C18orf25__145	Uncharacterized protein C18orf25	R.SRS#ES#ETSTM*AAK.K	2	0.309169	0.0541945	145
C18orf25__Q96B23__66	Q96B23	C18orf25__66	Uncharacterized protein C18orf25	R.RDS#SESQLASTESDKPTTGR.V	2	3.20813	0.735698	66
C18orf25__Q96B23__66;69	Q96B23	C18orf25__66;69	Uncharacterized protein C18orf25	R.RDS#SES#QLASTESDKPTTGR.V	1	3.11361	0.593969	66;69
C19orf44__Q9H6X5__210	Q9H6X5	C19orf44__210	Uncharacterized protein C19orf44	R.TFDS#PDSDEEEM*K.V	1	0.816938	0.248716	210
C19orf47__Q8N9M1__126	Q8N9M1	C19orf47__126	Uncharacterized protein C19orf47	K.AATESVPCSPS#PLAGEIR.R	2	2.10695	0.425822	126
C19orf47__Q8N9M1__151	Q8N9M1	C19orf47__151	Uncharacterized protein C19orf47	R.M*ITNSLNHDS#PPSTPPR.R	1	0.073485	-0.0512834	151
C1orf198__Q9H425__289	Q9H425	C1orf198__289	Uncharacterized protein C1orf198	K.LPS#PDVR.Q	1	1.03572	0.419477	289
C1orf226__A1L170__225	A1L170	C1orf226__225	Uncharacterized protein C1orf226	R.ASSPS#LIER.N	1	1.44298	-0.671256	225
C1orf52__Q8N6N3__158	Q8N6N3	C1orf52__158	UPF0690 protein C1orf52	R.LLPEGEETLES#DDEK.D	4	0.618415	0.162659	158
C2CD2L__O14523__468	O14523	C2CD2L__468	Phospholipid transfer protein C2CD2L	K.LDSPSRS#PSK.V	1	0.0917149	0.035942	468
C2CD2L__O14523__662	O14523	C2CD2L__662	Phospholipid transfer protein C2CD2L	K.EAGLSQS#HDDLSNATATPSVR.K	2	0.875802	0.226986	662
C2CD2L__O14523__681	O14523	C2CD2L__681	Phospholipid transfer protein C2CD2L	K.KAGS#FSR.R	1	1.37736	0.413638	681
C2CD2__Q9Y426__441	Q9Y426	C2CD2__441	C2 domain-containing protein 2	R.ASPLSSDS#PVK.T	2	1.241	-0.218554	441
C2CD2__Q9Y426__445	Q9Y426	C2CD2__445	C2 domain-containing protein 2	R.ASPLSSDSPVKT#PIK.V	1	1.45026	0.376328	445
C2CD2__Q9Y426__511	Q9Y426	C2CD2__511	C2 domain-containing protein 2	K.S#TIIISGISK.T	2	2.5036	0.850179	511
C2CD3__Q4AC94__1829	Q4AC94	C2CD3__1829	C2 domain-containing protein 3	K.ELDFSS#PGR.S	1	0.177834	-0.104337	1829
C2CD3__Q4AC94__2114	Q4AC94	C2CD3__2114	C2 domain-containing protein 3	R.EGPSCPS#PGPFCR.E	2	0.121815	0.0330457	2114
C2CD5__Q86YS7_3__284;285	Q86YS7-3	C2CD5__284;285	Isoform of Q86YS7, Isoform 3 of C2 domain-containing protein 5	K.EIPFNEDPNPNTHSSGPS#T#PLK.N	2	1.24356	0.311919	284;285
C2CD5__Q86YS7_3__292	Q86YS7-3	C2CD5__292	Isoform of Q86YS7, Isoform 3 of C2 domain-containing protein 5	K.NQTY#SFS#PSK.S	1	1.87769	0.279562	292
C2CD5__Q86YS7_3__295	Q86YS7-3	C2CD5__295	Isoform of Q86YS7, Isoform 3 of C2 domain-containing protein 5	K.NQTYSFS#PSK.S	1	0.752115	0.122747	295
C2CD5__Q86YS7_3__305	Q86YS7-3	C2CD5__305	Isoform of Q86YS7, Isoform 3 of C2 domain-containing protein 5	R.QSS#SSDTDLSLT#PK.T	1	0.567115	-0.210175	305
C2CD5__Q86YS7_3__305;314	Q86YS7-3	C2CD5__305;314	Isoform of Q86YS7, Isoform 3 of C2 domain-containing protein 5	R.QSS#SSDTDLSLT#PK.T	1	0.00450635	-0.00385262	305;314
C2CD5__Q86YS7_3__323	Q86YS7-3	C2CD5__323	Isoform of Q86YS7, Isoform 3 of C2 domain-containing protein 5	K.TGM*GSGS#AGK.E	1	0.154771	0.0809549	323
C2CD5__Q86YS7_3__659	Q86YS7-3	C2CD5__659	Isoform of Q86YS7, Isoform 3 of C2 domain-containing protein 5	R.SQS#ES#SDEVTELDLSHGK.K	1	0.861006	-0.24476	659
C2CD5__Q86YS7_3__659;661	Q86YS7-3	C2CD5__659;661	Isoform of Q86YS7, Isoform 3 of C2 domain-containing protein 5	R.SQS#ES#SDEVTELDLSHGK.K	1	0.0678993	-0.0392076	659;661
C2CD5__Q86YS7_3__864	Q86YS7-3	C2CD5__864	Isoform of Q86YS7, Isoform 3 of C2 domain-containing protein 5	R.ATS#VDYSSFADR.C	1	2.16268	0.639186	864
C2CD5__Q86YS7_3__903	Q86YS7-3	C2CD5__903	Isoform of Q86YS7, Isoform 3 of C2 domain-containing protein 5	K.AS#PVGDGNFR.N	1	0.667671	-0.0870607	903
C2orf49__Q9BVC5__182	Q9BVC5	C2orf49__182	Ashwin	K.S#PSGPVK.S	2	0.514097	0.0815865	182
C2orf49__Q9BVC5__189	Q9BVC5	C2orf49__189	Ashwin	K.S#PPLS#PVGTTPVK.L	3	0.876361	-0.122392	189
C2orf49__Q9BVC5__189;193	Q9BVC5	C2orf49__189;193	Ashwin	K.S#PPLS#PVGTTPVK.L	2	2.26371	0.650505	189;193
C2orf49__Q9BVC5__193	Q9BVC5	C2orf49__193	Ashwin	K.S#PPLS#PVGTTPVK.L	1	1.62164	0.371441	193
C3orf33__Q6P1S2__164;166	Q6P1S2	C3orf33__164;166	Protein C3orf33	K.GGY#FS#VNLNEEILRR.G	1	2.32094	0.370182	164;166
C3orf38__Q5JPI3__110	Q5JPI3	C3orf38__110	Uncharacterized protein C3orf38	K.LKET#PEPVTK.T	1	1.56914	0.424511	110
C6orf47__O95873__112	O95873	C6orf47__112	Uncharacterized protein C6orf47	R.LEAGGAS#PK.L	1	0.191059	0.0636651	112
C7orf50__Q9BRJ6__175	Q9BRJ6	C7orf50__175	Uncharacterized protein C7orf50	R.ELDEEGS#DPPLPGR.A	3	0.435796	0.0676376	175
C7orf50__Q9BRJ6__59	Q9BRJ6	C7orf50__59	Uncharacterized protein C7orf50	K.GEAVLRPGLDAEPELS#PEEQR.V	1	0.458194	0.157522	59
C9orf40__Q8IXQ3__69	Q8IXQ3	C9orf40__69	Uncharacterized protein C9orf40	K.IDAGTMAEPSAS#PSK.R	2	0.00320971	0.000679166	69
C9orf78__Q9NZ63__261	Q9NZ63	C9orf78__261	Telomere length and silencing protein 1 homolog	R.VGDTEKPEPERS#PPNR.K	1	0.705698	0.265276	261
CAAP1__Q9H8G2__203	Q9H8G2	CAAP1__203	Caspase activity and apoptosis inhibitor 1	K.ILEGDNGMDS#DM*EEEADDGSK.M	4	0.428317	-0.251587	203
CABLES1__Q8TDN4__109	Q8TDN4	CABLES1__109	CDK5 and ABL1 enzyme substrate 1	R.TRFS#LLAAAER.G	1	1.74789	0.810188	109
CABLES1__Q8TDN4__291	Q8TDN4	CABLES1__291	CDK5 and ABL1 enzyme substrate 1	R.SS#LETLEDIEENAPLRR.C	1	0.496431	0.101019	291
CAD__P27708__1406	P27708	CAD__1406	CAD protein	R.RLS#SFVTK.G	2	1.80516	0.606577	1406
CAD__P27708__1833	P27708	CAD__1833	CAD protein	K.WPQGAVPQLPPSAPATSEMTTT#PERPR.R	6	0.365103	-0.0753946	1833
CAD__P27708__1859	P27708	CAD__1859	CAD protein	R.IHRAS#DPGLPAEEPK.E	4	1.82149	0.533691	1859
CAD__P27708__1884	P27708	CAD__1884	CAD protein	K.VAEPELM*GT#PDGTCYPPPPVPR.Q	1	0.773363	0.48863	1884
CALCOCO2__Q13137__445	Q13137	CALCOCO2__445	Calcium-binding and coiled-coil domain-containing protein 2	K.QIFEDHVFCHS#L.-	1	1.60113	0.307312	445
CALD1__Q05682_5__12	Q05682-5	CALD1__12	Isoform of Q05682, Isoform 5 of Caldesmon	R.S#LAALSQIAYQR.N	1	1.61899	0.336728	12
CALD1__Q05682_5__196	Q05682-5	CALD1__196	Isoform of Q05682, Isoform 5 of Caldesmon	R.GS#IGENQIK.D	1	0.88491	0.353325	196
CALD1__Q05682_5__463;469	Q05682-5	CALD1__463;469	Isoform of Q05682, Isoform 5 of Caldesmon	K.GNVFSS#PTAAGT#PNK.E	1	0.868264	-0.184563	463;469
CALD1__Q05682_5__469	Q05682-5	CALD1__469	Isoform of Q05682, Isoform 5 of Caldesmon	K.GNVFSS#PTAAGT#PNK.E	1	1.25587	-0.233017	469
CALD1__Q05682_5__498	Q05682-5	CALD1__498	Isoform of Q05682, Isoform 5 of Caldesmon	K.S#PAPKPSDLRPGDVSSK.R	1	0.0132532	-0.00830606	498
[truncated: 9,518 more rows]

## Sheet: HCC44 DMSO vs tapinarof RBN2397
	UniprotID	GeneSymbol	Description	Sequence	NumPeps	neglogPVal	log2FC	Site
[truncated: 10,752 more rows]

[truncated: 12 more sheets: HCC44 DMSO vs CH223191, HCC44 DMSO vs CH223191 RBN2397, H838 DMSO vs RBN2397, H838 DMSO vs CH223191, H838 DMSO vs tapinarof, H838 DMSO vs CH223191 RBN2397, H838 DMSO vs tapinarof RBN2397, SKMES1 DMSO vs RBN2397, SKMES1 DMSO vs tapinarof, SKMES1 DMSO vs CH223191, SKMES1 DMSO vs CH223191 RBN2397, SKMES1 DMSO v tapinarof RBN2397]
